# Supplementary material for: Mendelian randomization study of sleep traits and risk of colorectal cancer
Source: Sci Rep. 2025 Apr 18;15:13478. doi: 10.1038/s41598-024-83693-w (PMC12008275; doi:10.1038/s41598-024-83693-w)
Supplement: Supplementary file 2 — Supplementary Information 2. [file 41598_2024_83693_MOESM2_ESM.xlsx]

## Sheet: Table S13
Supplementary Table S13: Summary information for 35 genetic variants used as instrumental variables in Mendelian randomization analyses of short/long sleep duration on risk of colorectal cancer in females and in both sexes combined
Exposure	GVs	Chr	Positiona	Gene	Effect allele	Other allele	Sex combined GWAS						Sex specific GWAS, Females
							EAF	Beta	SE	R2	F-statistic	nb	EAF	Beta	SE	R2	F-statistic	nb
Short sleep duration	rs11763750	7	2040479	MAD1L1	G	A	0.814	0.0353671	0.00733416	5.64478e-05	23.254	411934	0.813548	0.034695	0.01046	4.95062e-05	11.0019	222223
Short sleep duration	rs1229762	7	114578527	FOXP2	T	C	0.665	0.0372958	0.00635016	8.37311e-05	34.4944	411934	0.664552	0.04259	0.008536	0.000112013	24.8945	222223
Short sleep duration	rs12518468	5	7249583	LINC02142	C	T	0.328	0.0314987	0.00589838	6.92247e-05	28.5179	411934	0.328198	0.02274	0.00855	3.18307e-05	7.07367	222223
Short sleep duration	rs12567114	1	98062395	MIR137HG	G	A	0.725	0.0363319	0.00684192	6.84484e-05	28.198	411934	0.723527	0.033971	0.00916	6.18885e-05	13.7538	222223
Short sleep duration	rs12661667	6	41824807	USP49	T	C	0.263	0.0276152	0.00690142	3.88664e-05	16.0109	411934	0.262952	0.03053	0.00949	4.65706e-05	10.3495	222223
Short sleep duration	rs12963463	18	55431862	TCF4	C	T	0.299	0.0285875	0.00640535	4.83522e-05	19.9188	411934	0.298539	0.036332	0.008934	7.44158e-05	16.538	222223
Short sleep duration	rs13107325	4	102267552	SLC39A8	T	C	0.075	0.0751075	0.0107711	0.000118023	48.6231	411934	0.073451	0.08893	0.01516	0.000154825	34.4108	222223
Short sleep duration	rs1380703	2	57714152	ACTG1P22	G	A	0.384	0.0353671	0.00636234	7.50077e-05	30.9004	411934	0.382485	0.03343	0.00896	6.26384e-05	13.9204	222223
Short sleep duration	rs142180737	6	28376954	ZSCAN12	C	T	0.009	0.154436	0.0317789	5.73283e-05	23.6167	411934	0.009403	0.157	0.04368	5.81326e-05	12.919	222223
Short sleep duration	rs1607227	11	28787070	RP11-115J23.1	G	T	0.705	0.0305292	0.00688147	4.77771e-05	19.6819	411934	0.704614	0.021224	0.008937	2.53788e-05	5.63984	222223
Short sleep duration	rs17005118	4	81367410	RP11-576N17.4	A	G	0.265	0.0295588	0.00688811	4.4702e-05	18.415	411934	0.264148	0.02762	0.009518	3.78923e-05	8.42077	222223
Short sleep duration	rs17388803	15	47735007	SEMA6D	C	A	0.106	0.0525925	0.00959058	7.29957e-05	30.0715	411934	0.10563	0.05827	0.013658	8.19014e-05	18.2017	222223
Short sleep duration	rs2014830	3	50134964	SEMA3F-AS1	C	T	0.698	0.0295588	0.00639917	5.17936e-05	21.3366	411934	0.69751	0.030047	0.00891	5.11724e-05	11.3722	222223
Short sleep duration	rs205024	17	11324035	SHISA6	C	T	0.617	0.0305292	0.00590407	6.49042e-05	26.7378	411934	0.615797	0.021428	0.008303	2.99703e-05	6.66023	222223
Short sleep duration	rs2186122	1	66004523	PDE4B	T	A	0.562	0.0237165	0.00594419	3.86431e-05	15.9189	411934	0.561281	0.02317	0.008265	3.5364e-05	7.85891	222223
Short sleep duration	rs2820313	1	201901093	LMOD1	G	A	0.341	0.0305292	0.00590407	6.49042e-05	26.7378	411934	0.341919	0.0373	0.008425	8.81963e-05	19.6008	222223
Short sleep duration	rs2863957	2	113331974	PAX8	C	A	0.782	0.0544882	0.00719623	0.000139158	57.3314	411934	0.779007	0.05319	0.009833	0.000131656	29.2607	222223
Short sleep duration	rs3776864	5	102992164	PAM	A	C	0.667	0.0314987	0.00638685	5.90416e-05	24.3226	411934	0.666586	0.03304	0.008615	6.61838e-05	14.7084	222223
Short sleep duration	rs4585442	5	136172692	SMAD5	G	A	0.311	0.0305292	0.006393	5.53566e-05	22.8044	411934	0.310899	0.02664	0.008516	4.40341e-05	9.78573	222223
Short sleep duration	rs5757675	22	39442887	SCUBE1	G	T	0.26	0.0344014	0.00636845	7.08316e-05	29.1799	411934	0.258725	0.039221	0.009407	7.8219e-05	17.3833	222223
Short sleep duration	rs59779556	16	56194053	GNAO1	T	G	0.554	0.0246926	0.00593843	4.19706e-05	17.2898	411934	0.553473	0.02501	0.00812	4.26882e-05	9.48662	222223
Short sleep duration	rs60882754	8	51974059	RP11-546K22.1	A	T	0.939	0.0554347	0.0123981	4.85294e-05	19.9918	411934	0.938851	0.070852	0.01704	7.77933e-05	17.2887	222223
Short sleep duration	rs7524118	1	34270451	RP4-657M3.2	C	T	0.708	0.0295588	0.00639917	5.17936e-05	21.3366	411934	0.708066	0.03025	0.008912	5.18429e-05	11.5212	222223
Short sleep duration	rs75539574	2	58644523	LINC01122	A	C	0.915	0.0449734	0.0106196	4.35361e-05	17.9347	411934	0.914038	0.042803	0.014804	3.76171e-05	8.35962	222223
Short sleep duration	rs7939345	11	47959016	PTPRJ	T	G	0.208	0.0353671	0.00684848	6.47375e-05	26.6692	411934	0.207663	0.035367	0.009946	5.68965e-05	12.6443	222223
Short sleep duration	rs9321171	6	129527490	RP1-69D17.4	C	T	0.54	0.0314987	0.00589838	6.92247e-05	28.5179	411934	0.540379	0.031697	0.008175	6.7646e-05	15.0334	222223
Short sleep duration	rs9367621	6	55175492	HCRTR2	T	A	0.431	0.0237165	0.00594419	3.86431e-05	15.9189	411934	0.430902	0.024693	0.008027	4.25827e-05	9.46318	222223
Long sleep duration	rs10899257	11	76704165	GUCY2EP	A	G	0.144	0.0676586	0.0131794	7.75238e-05	26.3542	339926	0.145172	0.057325	0.017646	5.70429e-05	10.5534	184999
Long sleep duration	rs17688916	17	45701314	LINC02210-CRHR1	T	A	0.796	0.07139	0.0122042	0.000100654	34.2181	339926	0.795971	0.06817	0.016486	9.24159e-05	17.0982	184999
Long sleep duration	rs17817288	16	53773852	FTO	A	G	0.518	0.0392207	0.00923692	5.30359e-05	18.0291	339926	0.519323	0.03263	0.012594	3.62845e-05	6.71277	184999
Long sleep duration	rs3751046	11	122957634	JHY	G	A	0.147	0.0695261	0.0126911	8.8282e-05	30.0118	339926	0.146321	0.051643	0.017247	4.84625e-05	8.96584	184999
Long sleep duration	rs549961083	5	58888266	-	T	C	0.001	0.533565	0.116654	6.15411e-05	20.9206	339926	NA	NA	NA	NA	NA	NA
Long sleep duration	rs6737318	2	113325543	LOC101927400, LOC105373567	G	A	0.222	0.0760347	0.011224	0.000134985	45.8907	339926	0.220835	0.080658	0.014803	0.000160456	29.6887	184999
Long sleep duration	rs7534398	1	7707404	CAMTA1	A	T	0.201	0.0468836	0.0115523	4.84507e-05	16.4704	339926	0.199991	0.052592	0.01573	6.04208e-05	11.1783	184999
Long sleep duration	rs75458655	11	118244616	MPZL3	T	C	0.023	0.184818	0.029657	0.000114236	38.8359	339926	0.022924	0.18648	0.039147	0.000122644	22.6915	184999
Abbreviations: Chr: Chromosome; EAF: Effect Allele Frequency; GVs: Genetic Variants; NA: Non Applicable; SE: Standard Error
a Position based on GRCh38
b n refers to the sample size of the initial meta-GWAS from which the genetic variants were selected

## Sheet: Table S14
Supplementary Table S14: Summary information for the association of the 35 genetic variants used as instrumental variables in Mendelian randomization analyses of short/long sleep duration on risk of colorectal cancer in females and in both sexes combined
Exposure	GVs	Effect allele	Other allele	Sex combined analysis			Sex stratified analysis
				Colorectal cancer			Colorectal cancer, Females
				EAF	Beta	SE	EAF	Beta	SE
Short sleep duration	rs11763750	G	A	0.7932	0.0141	0.0108	0.7927	-0.0203	0.0155
Short sleep duration	rs1229762	T	C	0.6587	0.0009	0.0093	0.6577	-0.0115	0.0133
Short sleep duration	rs12518468	C	T	0.3347	0.0116	0.0092	0.3361	0.0212	0.0133
Short sleep duration	rs12567114	G	A	0.7079	-0.0137	0.0098	0.7081	-0.0173	0.0137
Short sleep duration	rs12661667	T	C	0.2537	0.0124	0.01	0.2542	0.0151	0.0143
Short sleep duration	rs12963463	C	T	0.3099	0.0066	0.0096	0.3098	0.0048	0.0138
Short sleep duration	rs13107325	T	C	0.0741	0.0059	0.0169	0.0742	-0.0178	0.0245
Short sleep duration	rs1380703	G	A	0.3856	-0.0041	0.0092	0.3873	0.0047	0.0132
Short sleep duration	rs142180737	C	T	0.0057	-0.0298	0.0638	0.0059	-0.028	0.093
Short sleep duration	rs1607227	G	T	0.7037	0.0216	0.0097	0.7021	0.0383	0.0139
Short sleep duration	rs17005118	A	G	0.2595	0.0083	0.01	0.2594	-0.002	0.0142
Short sleep duration	rs17388803	C	A	0.1171	-0.007	0.0138	0.1172	-0.0182	0.0198
Short sleep duration	rs2014830	C	T	0.6594	-0.013	0.0095	0.661	-0.0067	0.0137
Short sleep duration	rs205024	C	T	0.598	-0.0003	0.0089	0.5985	0.0036	0.0125
Short sleep duration	rs2186122	T	A	0.5534	-0.0112	0.0088	0.5533	-0.0211	0.0126
Short sleep duration	rs2820313	G	A	0.3081	0.0312	0.0095	0.3083	0.0349	0.0136
Short sleep duration	rs2863957	C	A	0.7727	0.0099	0.0104	0.7725	0.0306	0.015
Short sleep duration	rs3776864	A	C	0.678	-0.0056	0.0094	0.6776	-0.005	0.0134
Short sleep duration	rs4585442	G	A	0.3086	-0.0127	0.0095	0.3086	-0.0083	0.0137
Short sleep duration	rs5757675	G	T	0.2751	0.0047	0.0099	0.274	-0.0077	0.0142
Short sleep duration	rs59779556	T	G	0.5328	-0.0129	0.0088	0.5332	-0.0076	0.0126
Short sleep duration	rs60882754	A	T	0.9486	-0.0122	0.0199	0.9485	-0.0033	0.0283
Short sleep duration	rs7524118	C	T	0.7027	0.0054	0.0095	0.7037	-0.0145	0.0137
Short sleep duration	rs75539574	A	C	0.9162	0.0048	0.0161	0.9154	-0.0174	0.0224
Short sleep duration	rs7939345	T	G	0.2226	-0.0133	0.0106	0.2226	-0.0112	0.0151
Short sleep duration	rs9321171	C	T	0.5562	0.0045	0.0088	0.556	-0.0009	0.0127
Short sleep duration	rs9367621	T	A	0.4172	0.0004	0.0088	0.4176	0.0039	0.0127
Long sleep duration	rs10899257	A	G	0.1481	0.0199	0.0123	0.1483	0.0163	0.0176
Long sleep duration	rs17688916	T	A	0.8067	0.0146	0.0113	0.8061	0.0438	0.0162
Long sleep duration	rs17817288	A	G	0.4974	0.0064	0.0087	0.4991	0.0024	0.0125
Long sleep duration	rs3751046	G	A	0.155	0.0069	0.0121	0.1543	0.0111	0.0174
Long sleep duration	rs549961083	T	C	0.001	0.1483	0.1821	NA	NA	NA
Long sleep duration	rs6737318	G	A	0.2258	-0.0093	0.0104	0.2261	-0.031	0.015
Long sleep duration	rs7534398	A	T	0.201	-0.004	0.011	0.2004	0.0045	0.0157
Long sleep duration	rs75458655	T	C	0.0232	-0.0552	0.0314	0.0233	-0.055	0.0455
Abbreviations: EAF: Effect Allele Frequency; GVs: Genetic Variants; NA: Non Applicable; SE: Standard Error

## Sheet: Table S15
Supplementary Table S15. Effect allele frequency correlation coefficient pre- and post-harmonization for the 35 genetic variants that were used as instrumental variables in Mendelian randomization analyses of short/long sleep duration on risk of colorectal cancer in females and in both sexes combined
Exposure	Outcome	EAF correlation coefficient before harmonization	EAF correlation coefficient after harmonization
Short sleep duration	Colorectal cancer	-0.281431	0.998549
	Colorectal cancer, Females	-0.280433	0.99859
Long sleep duration	Colorectal cancer	0.131255	0.999381
	Colorectal cancer, Females	-0.0306586	0.999305
Abbreviations: EAF: Effect Allele Frequency

## Sheet: Table S16
Supplementary Table S16. Two-sample Mendelian randomization estimates for the association between short/long sleep duration and risk of colorectal cancer in females and in both sexes combined
Exposure		Short sleep duration			Long sleep duration
Outcome	Method	GVs	OR (95% CI)	P	GVs	OR (95% CI)	P
Colorectal cancer	IVW fixed-effects model	27	1.04 (0.93, 1.17)	0.452851	8	1.03 (0.91, 1.17)	0.622234
	IVW random-effects model		1.04 (0.92, 1.19)	0.520457		1.03 (0.89, 1.20)	0.673903
	Weighted median method		1.06 (0.90, 1.25)	0.464709		1.08 (0.90, 1.29)	0.432449
	Mode-based method		1.10 (0.84, 1.45)	0.471338		1.19 (0.86, 1.64)	0.292666
	MR-Egger method		1.03 (0.63, 1.68)	0.903731		0.86 (0.58, 1.27)	0.44098
	Contamination mixture method		1.10 (0.81, 1.30)	0.22		1.22 (0.77, 1.48)	0.12
Colorectal cancer, Females	IVW fixed-effects model	27	0.98 (0.84, 1.14)	0.775531	7	1.02 (0.84, 1.24)	0.867045
	IVW random-effects model		0.98 (0.82, 1.17)	0.804153		1.02 (0.75, 1.38)	0.913938
	Weighted median method		0.83 (0.66, 1.03)	0.0947692		1.08 (0.79, 1.47)	0.633063
	Mode-based method		0.80 (0.56, 1.15)	0.224907		0.72 (0.48, 1.08)	0.110154
	MR-Egger method		0.83 (0.48, 1.44)	0.516609		0.69 (0.32, 1.50)	0.348917
	Contamination mixture method		0.80 (0.68, 0.98)	0.04		1.37 (0.55, 2.50)	0.35
Abbreviations: CI: Confidence Interval; GVs: Genetic Variants; IVW: Inverse-Variance Weighted; MR: Mendelian Randomization; OR: Odds Ratio

## Sheet: Table S17
Supplementary Table S17. MR-Egger test of directional pleiotropy for the association between short/long sleep duration and risk of colorectal cancer in females and in both sexes combined
Exposure	Short sleep duration		Long sleep duration
Outcome	Intercept (95% CI)	P	Intercept (95% CI)	P
Colorectal cancer	0.000 (-0.016, 0.017)	0.957818	0.014 (-0.013, 0.040)	0.31577
Colorectal cancer, Females	0.006 (-0.013, 0.025)	0.547636	0.026 (-0.022, 0.075)	0.288685
Abbreviations: CI: Confidence Interval; MR: Mendelian Randomization

## Sheet: Table S18
Supplementary Table S18. Test of heterogeneity (Inverse-variance weighted and MR-Egger) for the association between short/long sleep duration and risk of colorectal cancer in females and in both sexes combined
Exposure	Outcome	IVW		MR-Egger		IGX2
		Q	P	Q	P
Short sleep duration	Colorectal cancer	35.476	0.101736	35.472	0.0800021	0
	Colorectal cancer, Females	34.3793	0.125739	33.8891	0.110299	0
Long sleep duration	Colorectal cancer	9.59605	0.212644	8.21768	0.222585	0.626263
	Colorectal cancer, Females	14.398	0.0254931	11.752	0.0383483	0
Abbreviations: IVW: Inverse-Variance Weighted; MR: Mendelian Randomization; Q: Heterogeneity test statistic (Cochran's Q)

## Sheet: Table S19
Supplementary Table S19. Mendelian Randomization Pleiotropy RESidual Sum and Outlier test for the association between short/long sleep duration and risk of colorectal cancer in females and in both sexes combined
Exposure	Outcome	OR	SD	P	Global test	Global test P	Outliers	Distortion test P	Distortion coefficient
Short sleep duration	Colorectal cancer	1.04379	0.0666924	0.526084	38.0224	0.1081	No significant outliers	NA	NA
	Colorectal cancer, Females	0.977428	0.0920698	0.806101	37.193	0.1262	No significant outliers	NA	NA
Long sleep duration	Colorectal cancer	1.03243	0.0758374	0.686521	13.2127	0.191	No significant outliers	NA	NA
	Colorectal cancer, Females	0.889954	0.119977	0.375813	23.1462	0.0124	rs1229762	0.3111	114.297
Abbreviations: NA: Non Applicable; OR: Odds Ratio; SD: Standard Deviation

## Sheet: Table S20
Supplementary Table S20. Evidence of association (P<1x10-5) of outlying genetic variants that were used as instrumental variables in Mendelian randomization analyses of short/long sleep duration on risk of colorectal cancer with secondary phenotypesa
Exp.	GV	Chr: Positionb	Gene	Secondary Phenotype
Short sleep duration	rs1229762	chr7:114578527	FOXP2	Irritability, Morning or evening person, Number of self-reported non-cancer illnesses, Pain type experienced in last month: none of the above, Qualifications: college or university degree, Risk taking, Sleep duration, Tense or highly strung, Types of physical activity in last 4 weeks: light diy, Wheeze or whistling in the chest in last year
Abbreviations: Chr: Chromosome; Exp.: Exposure; GV: Genetic Variant
a The search was repeated in Phenoscanner in June 2022
b Position based on GRCh38
