# Supplementary material for: Mendelian randomization study of sleep traits and risk of colorectal cancer
Source: Sci Rep. 2025 Apr 18;15:13478. doi: 10.1038/s41598-024-83693-w (PMC12008275; doi:10.1038/s41598-024-83693-w)
Supplement: Supplementary file 3 — Supplementary Information 3. [file 41598_2024_83693_MOESM3_ESM.xlsx]

## Sheet: Table S1
Supplementary Table S1. Characteristics of the studies providing data to the Genetics and Epidemiology of Colorectal Cancer Consortium, the Colorectal Cancer Transdisciplinary Study and the Colon Cancer Family Registry
Study Name	Platform	Set	Study Name	Study Design	Country / Continent	n cases	n controls	n females	n males	n total
ASTERISK	Illumina 300K	GECCO	Association STudy Evaluating RISK for sporadic colorectal cancer	Case-control	France	892	947	763	1076	1839
ATBC	Illumina Oncoarray	CORECT	Alpha-Tocopherol, Beta Carotene Cancer Prevention Study	Cohort	Finland	147	30	0	177	177
CCFR_1	Illumina 1M, 1M duo	GECCO (CCFR)	Colon Cancer Family Registry	Case-control	USA, Canada, Australia	1036	978	1009	1005	2014
CCFR_2	Illumina 1M, 1M duo	GECCO (CCFR)	Colon Cancer Family Registry	Case-control	USA, Canada, Australia	331	385	388	328	716
CCFR_3	Affymetrix Axiom	CORECT	Colon Cancer Family Registry	Case-control	USA, Canada, Australia	1190	661	966	885	1851
CCFR_4	Illumina Oncoarray	CORECT	Colon Cancer Family Registry	Case-control	USA, Canada, Australia	1590	534	881	1243	2124
CLUEII	Illumina Oncoarray+custom iSelect	Oncoarray+custom	Campaign against Cancer and Heart Disease II	Cohort	USA	258	260	278	240	518
Colo2&3	Illumina 300K	GECCO	Hawai’i Colorectal Cancer Studies 2&3	Case-series	USA	87	124	94	117	211
ColoCare_Heidelberg	Illumina Oncoarray	CORECT	ColoCare Consortium	Case-series	Germany	187	36	82	141	223
ColoCare_Seattle	Illumina Oncoarray	CORECT	ColoCare Consortium	Case-series	USA	169	0	73	96	169
COLON	Illumina OmniExpressExome	OmniExpressExome	Colorectal Cancer: Longitudinal Observational study on Nutritional and lifestyle factors that influence colorectal tumor recurrence, survival and quality of life	Case-control and case cohort	Netherlands	643	692	491	844	1335
CORSA_1	Affymetrix Axiom	CORSA Axiom	Colorectal Cancer Study of Austria	Case-control	Austria	1460	774	877	1357	2234
CORSA_2	Illumina Oncoarray+custom iSelect	Oncoarray+custom	Colorectal Cancer Study of Austria	Case-control	Austria	1210	1273	877	1606	2483
CPSII_1	Affymetrix Axiom	CORECT	American Cancer Society Cancer Prevention Study II nested case-control study	Cohort	USA	540	536	528	548	1076
CPSII_2	Illumina Oncoarray+custom iSelect	Oncoarray+custom	American Cancer Society Cancer Prevention Study II nested case-control study	Cohort	USA	339	349	360	328	688
CRCGEN	Illumina Oncoarray	CORECT	Colorectal Cancer Genetics & Genomics, Spanish study	Case-control	Spain	760	786	635	911	1546
Czech	Illumina Oncoarray+custom iSelect	Oncoarray+custom	Czech Republic CCS	Case-control	Czech Republic	1675	1618	1359	1934	3293
DACHS_1	Illumina 300K	GECCO	Darmkrebs: Chancen der Verhütung durch Screening	Case-control	Germany	1707	1702	1393	2016	3409
DACHS_2	Illumina OmniExpress	GECCO	Darmkrebs: Chancen der Verhütung durch Screening	Case-control	Germany	666	498	435	729	1164
DACHS_3	Illumina OmniExpressExome	OmniExpressExome	Darmkrebs: Chancen der Verhütung durch Screening Study	Case-control	Germany	1210	617	698	1129	1827
DALS_1	Illumina 550K, 610K	GECCO	Diet, Activity and Lifestyle Study	Case-control	USA	702	709	612	799	1411
DALS_2	Illumina 300K	GECCO	Diet, Activity and Lifestyle Study	Case-control	USA	402	461	410	453	863
EDRN	Illumina Oncoarray+custom iSelect	Oncoarray+custom	Early Detection Research Network	Case cohort	USA	273	316	268	321	589
EPIC	Illumina OmniExpressExome	OmniExpressExome	European Prospective Investigation into Cancer and Nutrition	Cohort	Europe	2095	2306	2348	2053	4401
EPICOLON	Illumina Oncoarray+custom iSelect	Oncoarray+custom	EPICOLON	Case-control	Spain	267	342	251	358	609
ESTHER_VERDI	Illumina Oncoarray	CORECT	Epidemiologische Studie zu Chancen der Verhütung, Früherkennung und optimierten Therapie chronischer Erkrankungen in der älteren Bevölkerung; Verlauf der diagnotischen Abklärung bei Krebspatienten	Case-control	Germany	397	420	283	534	817
HawaiiCCS_AD	Illumina Oncoarray+custom iSelect	Oncoarray+custom	Hawaii Adenoma Study	Case-control	USA	85	543	227	401	628
HCES-CRC	Illumina Oncoarray	CORECT	Hwasun Cancer Epidemiology Study-Colon and Rectum Cancer	Case-control	Korea	3026	2268	2425	2869	5294
HPFS_1	Illumina OmniExpress	GECCO	Health Professionals Follow-Up Study	Cohort	USA	227	228	0	455	455
HPFS_2	Illumina OmniExpress	GECCO	Health Professionals Follow-Up Study	Cohort	USA	176	172	0	348	348
HPFS_3_AD	Illumina OmniExpress	GECCO	Health Professionals Follow-Up Study	Cohort	USA	312	343	0	655	655
HPFS_4	Illumina OmniExpressExome	OmniExpressExome	Health Professionals Follow-Up Study	Cohort	USA	183	197	0	380	380
HPFS_5_AD	Illumina Oncoarray+custom iSelect	Oncoarray+custom	Health Professionals Follow-Up Study	Cohort	USA	155	105	0	260	260
Kentucky	Affymetrix Axiom	CORECT	Kentucky Case-Control Study	Case-control	USA	1035	1132	1097	1070	2167
LCCS	Illumina Oncoarray+custom iSelect	Oncoarray+custom	Leeds Colorectal Cancer Study	Case-control	UK	1482	701	969	1214	2183
MCCS	Affymetrix Axiom	CORECT	Melbourne Collaborative Cohort Study	Cohort	Australia	709	634	652	691	1343
MEC_1	Illumina 300K	GECCO	Multiethnic Cohort Study	Cohort	USA	326	346	311	361	672
MEC_2	Illumina Oncoarray	CORECT	Multiethnic Cohort Study	Cohort	USA	63	81	73	71	144
MECC_1	Illumina OmniExpress	CORECT	Molecular Epidemiology of Colorectal Cancer Study	Case-control	Israel	483	495	451	527	978
MECC_2	Affymetrix Axiom	CORECT	Molecular Epidemiology of Colorectal Cancer Study	Case-control	Israel	1093	808	951	950	1901
MECC_3	Illumina Oncoarray	CORECT	Molecular Epidemiology of Colorectal Cancer Study	Case-control	Israel	2570	1810	2015	2365	4380
MSKCC	Illumina Oncoarray	CORECT	Memorial Sloan Kettering Cancer Center Cohort	Case-control	USA	68	0	41	27	68
NCCCSI	Illumina Oncoarray+custom iSelect	Oncoarray+custom	North Carolina Colon Cancer Study, I	Case-control	USA	251	469	316	404	720
NCCCSII	Illumina Oncoarray+custom iSelect	Oncoarray+custom	North Carolina Colon Cancer Study, II	Case-control	USA	595	686	500	781	1281
NFCCR	Affymetrix Axiom	CORECT	Newfoundland Case-Control Study	Case-control	Canada	193	467	270	390	660
NGCCS	Illumina Oncoarray	CORECT	PopGen Biobank	Case-control	Germany	1103	0	482	621	1103
NHS_1	Illumina OmniExpress	GECCO	Nurses’ Health Study	Cohort	USA	391	774	1165	0	1165
NHS_2	Illumina OmniExpress	GECCO	Nurses’ Health Study	Cohort	USA	158	181	339	0	339
NHS_3_AD	Illumina OmniExpress	GECCO	Nurses’ Health Study	Cohort	USA	513	577	1090	0	1090
NHS_4	Illumina OmniExpressExome	OmniExpressExome	Nurses’ Health Study	Cohort	USA	308	303	611	0	611
NHS_5_AD	Illumina Oncoarray+custom iSelect	Oncoarray+custom	Nurses’ Health Study	Cohort	USA	251	226	477	0	477
NHSII	Illumina Oncoarray	CORECT	Nurses’ Health Study	Cohort	USA	87	80	167	0	167
NSHDS	Illumina Oncoarray+custom iSelect	Oncoarray+custom	The Northern Sweden Health and Disease Study	Cohort	Sweden	416	413	532	297	829
OFCCR	Affymetrix 500K	GECCO	Ontario Familial Colorectal Cancer Registry	Case-control	Canada	594	522	579	537	1116
OSUMC	Illumina Oncoarray+custom iSelect	Oncoarray+custom	Columbus-area HNPCC study, Ohio Colorectal Cancer Prevention Initiative, Ohio State University Medical Center	Case-control	USA	3094	2433	2900	2627	5527
PHS	Illumina OmniExpress	GECCO	Physicians’ Health Study	Cohort	USA	375	389	0	764	764
PLCO_1	Illumina 300/240S & 610K	GECCO	Prostate, Lung, Colorectal, and Ovarian Cancer Screening Trial	Cohort	USA	524	1972	664	1832	2496
PLCO_2	Illumina 300K	GECCO	Prostate, Lung, Colorectal, and Ovarian Cancer Screening Trial	Cohort	USA	475	414	379	510	889
PLCO_4_AD	Illumina Oncoarray+custom iSelect	Oncoarray+custom	Prostate, Lung, Colorectal, and Ovarian Cancer Screening Trial	Cohort	USA	797	1308	1074	1031	2105
PMH-CCFR	Illumina 300K	GECCO	Postmenopausal Hormones Supplementary Study to the Colon Cancer Family Registry	Case-control	USA	276	122	398	0	398
REACH	Illumina Oncoarray+custom iSelect	Oncoarray+custom	Colon Cancer Pathways: Hyperplastic Polyps and Adenomas	Case-control	USA	90	347	226	211	437
SEARCH	Illumina Oncoarray	CORECT	Studies of Epidemiology and Risk Factors in Cancer Heredity	Case-control	UK	4173	115	1835	2453	4288
SELECT	Illumina Oncoarray+custom iSelect	Oncoarray+custom	Selenium and Vitamin E Prevention Trial	Clinical trial	USA	264	269	0	533	533
SLRCCS	Illumina Oncoarray	CORECT	Swedish Low-Risk Colorectal Cancer Study	Cohort	Sweden	2504	2281	2220	2565	4785
SMC_COSM	Illumina Oncoarray	CORECT	Swedish Mammography Cohort and Cohort of Swedish Men	Cohort	Sweden	566	831	583	814	1397
SMS_AD	Illumina Oncoarray+custom iSelect	Oncoarray+custom	Screening Markers for Colorectal Cancer Study (advanced adenomas)	Case-control	USA	41	130	89	82	171
UKB	UK Biobank Axiom	UKB	UK Biobank	Cohort	UK	5356	21407	11359	15404	26763
USC_HRT_CRC	Illumina Oncoarray	CORECT	Los Angeles County Cancer Surveillance Program	Case-control	USA	321	387	708	0	708
VITAL	Illumina 300K	GECCO	VITamins And Lifestyle	Cohort	USA	279	286	267	298	565
WHI_1	Illumina 550K, 550Kduo, 610K	GECCO	Women’s Health Initiative Study	Cohort	USA	468	1523	1991	0	1991
WHI_2	Illumina 300K	GECCO	Women’s Health Initiative Study	Cohort	USA	978	1006	1984	0	1984
WHI_3	Illumina Oncoarray+custom iSelect	Oncoarray+custom	Women’s Health Initiative Study	Cohort	USA	554	559	1113	0	1113
Abbreviations: CCFR: the Colon Cancer Family Registry; GECCO: the Genetics and Epidemiology of Colorectal Cancer Consortium, CORECT: the Colorectal Cancer Transdisciplinary Study; n: number of subjects; UK: United Kingdom; USA: United States of America

## Sheet: Table S2
Supplementary Table S2. Statistical power for the Mendelian randomization analyses of sleep traits on risk of colorectal, colon, proximal colon, distal colon, and rectal cancer in both sexes combined and in sex-stratified analyses
Exposure	R2	Powera
		Malesb	Femalesc	Colorectald	Colone	Rectalf	Proximal colong	Distal colonh
Chronotype	0.137	0.99	0.99	1	1	0.98	0.97	0.98
Frequent/Any insomnia symptoms	0.167	1	1	1	1	1	0.99	0.99
Insomnia - Jansen et al. (2019)	0.026	0.5	0.47	0.78	0.62	0.43	0.4	0.42
Sleep duration	0.098	0.97	0.95	1	0.99	0.94	0.91	0.93
a The estimates were calculated for an odds ratio (OR) of 1.10/0.9 per 1 standard deviation (SD) change in the exposure and a type 1 error 5%
b sample size: 66,026; proportion of cases: 0.56
c sample size: 59,889; proportion of cases: 0.51
d sample size: 125,915; proportion of cases: 0.46
e sample size: 98,777; proportion of cases: 0.31
f sample size: 83,469; proportion of cases: 0.19
g sample size: 81,551; proportion of cases: 0.17
h sample size: 83,000; proportion of cases: 0.18

## Sheet: Table S3
Supplementary Table S3. Minimum detectable odds ratio at 80% power for the Mendelian randomization analyses of sleep traits on risk of colorectal, colon, proximal colon, distal colon, and rectal cancer in both sexes combined and in sex-stratified analyses
Exposure	R2	Minimum detectable odds ratio at 80% powera
		Malesb	Femalesc	Colorectald	Colone	Rectalf	Proximal colong	Distal colonh
Chronotype	0.137	1.061	1.064	1.0434	1.053	1.068	1.071	1.069
Frequent/Any insomnia symptoms	0.167	1.0551	1.058	1.0393	1.048	1.061	1.065	1.063
Insomnia - Jansen et al. (2019)	0.026	1.15	1.15	1.1	1.12	1.16	1.17	1.16
Sleep duration	0.098	1.073	1.076	1.052	1.063	1.08	1.085	1.082
a The estimates were calculated per 1 standard deviation (SD) change for a type 1 error 5%
b sample size: 66,026; proportion of cases: 0.56
c sample size: 59,889; proportion of cases: 0.51
d sample size: 125,915; proportion of cases: 0.46
e sample size: 98,777; proportion of cases: 0.31
f sample size: 83,469; proportion of cases: 0.19
g sample size: 81,551; proportion of cases: 0.17
h sample size: 83,000; proportion of cases: 0.18

## Sheet: Table S4
Supplementary Table S4: Summary information for genetic variants used as instrumental variables in Mendelian randomization analyses of sleep traits on risk of colorectal, colon, proximal colon, distal colon and rectal cancer in both sexes combined and in sex-stratified analyses
Exposure	GVs	Chr	Positiona	Gene	Effect allele	Other allele	Sex specific GWAS						Sex combined GWAS
							Males			Females
							EAF	Beta	SE	EAF	Beta	SE	EAF	Beta	SE	R2	F-statistic	nb
Chronotype	rs10058356	5	35220302	PRLR	C	T	0.301153	0.0188777	0.00434395	0.301253	0.0152061	0.00402509	0.3042	0.0207	0.0034523	5.15172e-05	35.9519	697828
Chronotype	rs10109566	8	58887887	TOX	G	A	0.508905	0.00755517	0.00399701	0.508246	0.0181963	0.00369977	0.5151	0.0222	0.00385752	4.74593e-05	33.1199	697828
Chronotype	rs1013987	18	25050872	RP11-958F21.3	C	T	0.592614	0.0204882	0.00405249	0.595209	0.0170263	0.00376773	0.5967	0.0291	0.0040355	7.45093e-05	51.9984	697828
Chronotype	rs10175975	2	59202672	LINC01793	T	C	0.180337	0.02109	0.00520366	0.180614	0.0242989	0.00481632	0.1853	0.0252	0.00413589	5.31975e-05	37.1245	697828
Chronotype	rs10237162	7	24045786	RNA5SP228	T	C	0.724947	0.0201565	0.00445691	0.72589	0.0159413	0.00413288	0.7232	0.0368	0.00419852	0.00011008	76.825	697828
Chronotype	rs10254050	7	96838765	MARK2P10	G	C	0.813171	0.0271072	0.00508993	0.813253	0.0228746	0.00472498	0.8095	0.0577	0.00514673	0.000180079	125.686	697828
Chronotype	rs1025601	18	75344323	RP11-321M21.4	C	T	0.615957	0.0172471	0.00414745	0.614594	0.0131925	0.00384138	0.6145	0.0218	0.00391945	4.43297e-05	30.9358	697828
Chronotype	rs10402849	19	2695663	GNG7	T	C	0.201107	0.0146509	0.00496541	0.201579	0.0241342	0.0046063	0.2002	0.0259	0.00436541	5.04404e-05	35.2004	697828
Chronotype	rs10520176	2	76990184	LRRTM4	T	C	0.501546	0.0231735	0.00398444	0.502199	0.0222647	0.00368523	0.4926	0.0377	0.00372566	0.000146711	102.394	697828
Chronotype	rs1061032	17	8160765	VAMP2	T	G	0.0885227	0.0333274	0.00706823	0.0886004	0.0430953	0.00653828	0.094	0.0644	0.00644645	0.000142995	99.7998	697828
Chronotype	rs1064213	2	198085516	PLCL1	A	G	0.476632	0.0168552	0.00397292	0.478608	0.0213446	0.00368581	0.4826	0.0444	0.00382528	0.000193022	134.722	697828
Chronotype	rs10742179	11	27628977	BDNF-AS	A	G	0.260894	0.0180944	0.0045354	0.259594	0.0182483	0.00420079	0.2627	0.0352	0.00446927	8.88842e-05	62.0312	697828
Chronotype	rs10759208	9	107043918	RP11-508N12.2	C	T	0.391203	0.00965829	0.0040882	0.391531	0.0178605	0.00379238	0.3862	0.0248	0.00397563	5.57594e-05	38.9125	697828
Chronotype	rs10762434	10	71284656	UNC5B	C	G	0.778973	0.00929855	0.00479275	0.776673	0.0167608	0.00441767	0.7752	0.0249	0.00444961	4.48733e-05	31.3151	697828
Chronotype	rs10818834	9	123555045	DENND1A	T	C	0.731439	0.0123481	0.00450697	0.733786	0.0249674	0.00418281	0.7297	0.0302	0.00436858	6.84786e-05	47.7894	697828
Chronotype	rs10830107	10	127505811	NPS	A	G	0.79726	0.0158557	0.00502398	0.797213	0.0124108	0.00464414	0.7922	0.0283	0.0048277	4.92404e-05	34.3629	697828
Chronotype	rs10832648	11	16596760	SOX6	C	A	0.803259	0.0173881	0.00499073	0.804115	0.0222938	0.00464941	0.8011	0.0314	0.00458461	6.72166e-05	46.9087	697828
Chronotype	rs10838687	11	47291341	MADD	T	G	0.790174	0.0165573	0.0048687	0.790158	0.015533	0.00452323	0.7918	0.0345	0.00469005	7.75356e-05	54.1106	697828
Chronotype	rs10877962	12	63127132	AVPR1A	T	C	0.415644	0.0180475	0.00404857	0.413563	0.0123761	0.00375744	0.4083	0.0359	0.00413214	0.000108154	75.4811	697828
Chronotype	rs10916892	1	20874832	EIF4G3	C	T	0.372834	0.0214801	0.0041152	0.376487	0.018157	0.00381433	0.3797	0.0345	0.00387249	0.000113726	79.3701	697828
Chronotype	rs10951325	7	32225933	PDE1C	T	C	0.630603	0.0134182	0.00414599	0.630356	0.0267197	0.0038419	0.6319	0.0336	0.00368583	0.000119072	83.1012	697828
Chronotype	rs10988239	9	129181161	IER5L	C	T	0.487074	0.0166048	0.00404422	0.487457	0.0195594	0.0037457	0.4883	0.0213	0.00321025	6.30821e-05	44.0231	697828
Chronotype	rs11032362	11	33737546	CD59	A	G	0.090853	0.0394461	0.00691613	0.090687	0.0402211	0.00641213	0.0937	0.0704	0.00645872	0.000170228	118.81	697828
Chronotype	rs11102807	1	114518963	TRIM33	G	A	0.461961	0.0158834	0.00399811	0.462262	0.0112036	0.00370973	0.4639	0.0219	0.00379747	4.76575e-05	33.2582	697828
Chronotype	rs111261826	3	7147930	GRM7	C	A	0.320249	0.0109427	0.00426586	0.320606	0.0178181	0.00394505	0.321	0.028	0.00423729	6.25698e-05	43.6655	697828
Chronotype	rs11152350	18	62573119	ZCCHC2	C	A	0.528092	0.0160872	0.00398428	0.529805	0.0162215	0.00369597	0.533	0.0281	0.00378859	7.88268e-05	55.0117	697828
Chronotype	rs11154718	6	99144528	RP3-359N14.1	C	T	0.573517	0.00949708	0.00403111	0.57158	0.0134432	0.00373132	0.57	0.0233	0.00384806	5.2536e-05	36.6629	697828
Chronotype	rs11165655	1	96493548	EEF1A1P11	G	A	0.476291	0.0154404	0.00397316	0.475433	0.016465	0.00369106	0.4719	0.0281	0.00388605	7.49231e-05	52.2872	697828
Chronotype	rs111867612	3	158004030	SPTSSB	C	A	0.895226	0.019415	0.00654706	0.895349	0.0224934	0.00606719	0.8979	0.032	0.00584048	4.30165e-05	30.0194	697828
Chronotype	rs11200159	10	121793877	ATE1	C	A	0.345382	0.0116639	0.00419	0.345658	0.0165496	0.00387846	0.3449	0.0234	0.00398095	4.95096e-05	34.5508	697828
Chronotype	rs11208844	1	66385464	PDE4B	G	A	0.862097	0.00759272	0.00576799	0.861859	0.0291474	0.00533513	0.8592	0.029	0.00497001	4.87879e-05	34.0471	697828
Chronotype	rs113161209	7	148867275	EZH2	A	G	0.070779	0.0224112	0.00786548	0.070774	0.0275087	0.00727863	0.077	0.0442	0.00801887	4.35363e-05	30.3821	697828
Chronotype	rs113851554	2	66523432	MEIS1	G	T	0.942856	0.0360606	0.00887077	0.942663	0.0346373	0.00821058	0.9433	0.054	0.00732303	7.79155e-05	54.3757	697828
Chronotype	rs1144566	1	182600491	RGS16	T	C	0.030607	0.104311	0.0115366	0.0298517	0.119435	0.010791	0.029	0.2306	0.0111261	0.000615199	429.566	697828
Chronotype	rs114848860	3	36818003	LINC02033	T	A	0.024597	0.0529576	0.0128877	0.02434	0.0578231	0.0119874	0.0263	0.0768	0.0103532	7.88481e-05	55.0266	697828
Chronotype	rs115073088	1	174246720	RABGAP1L	G	A	0.023928	0.0425867	0.0131192	0.02334	0.058197	0.0123244	0.025	0.0755	0.0108994	6.87562e-05	47.9832	697828
Chronotype	rs11545787	17	17494964	RASD1	G	A	0.749737	0.0248677	0.00463899	0.749535	0.0221082	0.00430206	0.7518	0.0498	0.00436842	0.0001862	129.96	697828
Chronotype	rs11588913	1	79498131	ADH5P2	G	A	0.602247	0.0149223	0.00405289	0.601206	0.0163124	0.00375529	0.5963	0.0236	0.00374782	5.68191e-05	39.6521	697828
Chronotype	rs11611435	12	23936388	SOX5	T	C	0.551478	0.0157826	0.0039999	0.551226	0.0156216	0.00370494	0.5561	0.0278	0.00425793	6.10827e-05	42.6277	697828
Chronotype	rs1163238	10	103184236	NT5C2	G	A	0.604393	0.00889668	0.00406414	0.605443	0.0170967	0.00377401	0.6115	0.0237	0.00429581	4.36153e-05	30.4372	697828
Chronotype	rs1163628	13	111574073	RP11-65D24.2	C	A	0.141853	0.0205177	0.00570903	0.142558	0.0167826	0.00526107	0.1428	0.0287	0.00486193	4.99316e-05	34.8453	697828
Chronotype	rs11641239	16	23112872	USP31	T	C	0.28849	0.0156543	0.00439432	0.288632	0.0177395	0.00406475	0.2854	0.0229	0.00390852	4.919e-05	34.3278	697828
Chronotype	rs11670534	19	46500649	PPP5D1	C	T	0.833945	0.0209035	0.00536481	0.834755	0.0221682	0.00497293	0.8386	0.0305	0.00491539	5.5171e-05	38.5019	697828
Chronotype	rs11677484	2	190713446	AC006460.2	T	G	0.255957	0.0144852	0.00457738	0.255419	0.0215113	0.0042413	0.2574	0.0229	0.00376459	5.3023e-05	37.0028	697828
Chronotype	rs11678584	2	32338357	AL133245.2	T	A	0.138792	0.0137135	0.0057602	0.138637	0.018602	0.00534225	0.1401	0.0278	0.0047295	4.95096e-05	34.5508	697828
Chronotype	rs11681299	2	88602214	EIF2AK3	T	C	0.287072	0.0105122	0.004381	0.287294	0.012423	0.00406181	0.2835	0.0237	0.00407356	4.8504e-05	33.849	697828
Chronotype	rs11845599	14	100550487	BEGAIN	G	A	0.36415	0.0161663	0.00416523	0.364861	0.0135142	0.00386466	0.3647	0.0274	0.00379501	7.46953e-05	52.1283	697828
Chronotype	rs12040629	1	77239680	PIGK	A	G	0.160668	0.0333232	0.00539479	0.160706	0.0433453	0.00500561	0.16	0.0727	0.00516152	0.000284212	198.387	697828
Chronotype	rs12051	17	48026394	COPZ2	G	A	0.387096	0.0169913	0.00408675	0.387931	0.0124406	0.00378805	0.3881	0.0264	0.00365196	7.48817e-05	52.2583	697828
Chronotype	rs12065331	1	14181336	KAZN	C	T	0.690017	0.016989	0.00434861	0.690907	0.0151487	0.00401786	0.6875	0.0244	0.00362879	6.47857e-05	45.212	697828
Chronotype	rs12140153	1	62114219	PATJ	G	T	0.90413	0.0485521	0.00691159	0.905255	0.0230202	0.00644961	0.9108	0.0604	0.0068041	0.000112911	78.8009	697828
Chronotype	rs12195792	6	98257419	RP11-436D23.1	A	T	0.268015	0.0208507	0.00449338	0.268461	0.0108835	0.00415427	0.2717	0.034	0.00434116	8.78939e-05	61.34	697828
Chronotype	rs1221502	1	193307845	LINC01031	A	C	0.738112	0.00828607	0.00451845	0.737691	0.0190768	0.0041804	0.7386	0.0197	0.00346953	4.61979e-05	32.2396	697828
Chronotype	rs12249410	10	62542182	-	G	T	0.890433	0.0252838	0.00648826	0.889788	0.0230277	0.00599742	0.8923	0.0337	0.00565531	5.08834e-05	35.5096	697828
Chronotype	rs12298405	12	16862333	RP11-239A17.1	C	T	0.673683	0.0197549	0.00423689	0.673325	0.0119372	0.00392768	0.6699	0.0234	0.00366312	5.84731e-05	40.8064	697828
Chronotype	rs12378543	9	80581182	MTND2P9	C	T	0.61516	0.0147259	0.00409835	0.613442	0.0125546	0.00379611	0.6159	0.0233	0.0039795	4.91229e-05	34.2809	697828
Chronotype	rs12380242	9	136415735	PMPCA	C	T	0.498582	0.0158471	0.00397479	0.497824	0.0152878	0.00368198	0.4942	0.0206	0.00334742	5.42679e-05	37.8716	697828
Chronotype	rs12442008	15	53432915	WDR72	T	C	0.253259	0.0143851	0.00460995	0.252739	0.0140186	0.00426428	0.2593	0.0285	0.00433922	6.18146e-05	43.1385	697828
Chronotype	rs12442674	15	96364590	AC087477.1	A	C	0.723828	0.0064907	0.00444729	0.72465	0.0155568	0.00413166	0.7296	0.0229	0.00396949	4.76905e-05	33.2813	697828
Chronotype	rs12464387	2	75218418	TACR1	G	A	0.539566	0.012559	0.00399238	0.539881	0.0147294	0.00369612	0.5362	0.0214	0.0035082	5.33198e-05	37.2099	697828
Chronotype	rs12470914	2	50305702	NRXN1	A	T	0.1015	0.0333268	0.0065872	0.102586	0.021677	0.00607547	0.1005	0.053	0.00626922	0.000102407	71.4699	697828
Chronotype	rs12518401	5	174112585	HMP19	G	A	0.610722	0.0124035	0.00421303	0.612327	0.0131712	0.00390244	0.6156	0.0236	0.00368865	5.86563e-05	40.9343	697828
Chronotype	rs12600452	17	46977198	GOSR2	A	G	0.206279	0.0197234	0.00491671	0.205608	0.0111424	0.00456875	0.2015	0.0255	0.00426065	5.13284e-05	35.8201	697828
Chronotype	rs12631477	3	83755410	HSPE1P19	T	C	0.798482	0.0153355	0.00497955	0.799958	0.0178549	0.00460994	0.7982	0.0277	0.00467747	5.02535e-05	35.07	697828
Chronotype	rs12636669	3	49965890	RBM6	T	C	0.082145	0.0302704	0.00736378	0.081827	0.0382149	0.00682122	0.0801	0.057	0.00639946	0.000113675	79.3344	697828
Chronotype	rs12771973	10	131935790	PPP2R2D	G	A	0.7477	0.0124579	0.0045855	0.746781	0.0137724	0.00423856	0.7525	0.0223	0.00398285	4.49214e-05	31.3487	697828
Chronotype	rs1278402	11	83261055	CCDC90B	A	G	0.732743	0.0150575	0.00450279	0.733057	0.00857052	0.00417516	0.736	0.0281	0.00470845	5.10372e-05	35.6169	697828
Chronotype	rs12808544	11	58605748	ZFP91	C	A	0.760198	0.0256772	0.00465413	0.760024	0.0167383	0.00431748	0.7591	0.0348	0.00441176	8.91552e-05	62.2204	697828
Chronotype	rs12927162	16	52651004	CASC16	A	G	0.722226	0.0223724	0.00444228	0.721067	0.0336353	0.00411119	0.7276	0.0561	0.00435424	0.000237821	165.997	697828
Chronotype	rs12950382	17	32276975	RHBDL3	A	G	0.724456	0.0135691	0.00445871	0.72498	0.0115527	0.00413772	0.7198	0.0234	0.00428336	4.27657e-05	29.8443	697828
Chronotype	rs12969848	18	40572871	RNU7-145P	T	C	0.529733	0.0174447	0.00399444	0.529986	0.0247237	0.00370805	0.5313	0.0355	0.00370951	0.000131226	91.5846	697828
Chronotype	rs13004345	2	173172619	MAP3K20	C	T	0.346831	0.0149866	0.00417653	0.347258	0.0108134	0.00386009	0.3525	0.0189	0.00315948	5.12769e-05	35.7842	697828
Chronotype	rs13011556	2	4604333	LINC01249	G	C	0.239107	0.0205276	0.00467828	0.238166	0.0260349	0.00433499	0.2376	0.0285	0.0038389	7.89757e-05	55.1156	697828
Chronotype	rs13065394	3	133252483	TMEM108	G	T	0.711197	0.0162825	0.00439121	0.711843	0.0190099	0.00406105	0.714	0.0274	0.00415214	6.23995e-05	43.5467	697828
Chronotype	rs13414393	2	54048025	ACYP2	C	T	0.459348	0.01129	0.00399096	0.459407	0.0150188	0.0036995	0.4595	0.0219	0.00376807	4.84041e-05	33.7792	697828
Chronotype	rs1398346	3	110553096	RNU6ATAC15P	T	C	0.871987	0.0152297	0.00596822	0.870656	0.0178516	0.00550593	0.8668	0.0259	0.00472973	4.29695e-05	29.9865	697828
Chronotype	rs139911	22	40308048	TNRC6B	C	T	0.424561	0.0192141	0.00404099	0.423256	0.0266717	0.00374425	0.4278	0.0336	0.00381905	0.00011091	77.4046	697828
Chronotype	rs1421085	16	53767042	FTO	C	T	0.405409	0.024462	0.00404838	0.401211	0.0301337	0.0037616	0.4065	0.0419	0.00355476	0.000199054	138.933	697828
Chronotype	rs1449403	3	85542317	CADM2	A	G	0.124714	0.0217429	0.0060067	0.12358	0.0190545	0.00558727	0.1226	0.0424	0.00589626	7.40966e-05	51.7103	697828
Chronotype	rs1468945	3	186272603	DGKG	G	A	0.214822	0.0263105	0.00483441	0.213997	0.0200053	0.00448806	0.2148	0.0363	0.00448536	9.38491e-05	65.4965	697828
Chronotype	rs1474754	20	20096534	CFAP61	G	A	0.732167	0.0153517	0.00449874	0.731884	0.0104053	0.00417219	0.7364	0.0214	0.00379769	4.55009e-05	31.7531	697828
Chronotype	rs149611468	3	8775737	RAD18	T	C	0.987968	0.0374897	0.0186212	0.988095	0.109072	0.0172923	0.9888	0.1432	0.0183566	8.71996e-05	60.8554	697828
Chronotype	rs1502249	4	27493757	snoU13	A	G	0.523015	0.0119345	0.00399956	0.524143	0.0112669	0.00369663	0.5223	0.0173	0.00311207	4.42818e-05	30.9024	697828
Chronotype	rs1508608	11	93160659	SLC36A4	A	G	0.322375	0.0148754	0.00425079	0.321234	0.0124182	0.00394553	0.3199	0.028	0.00391335	7.33566e-05	51.1939	697828
Chronotype	rs1559253	5	107321314	RP11-231G15.1	A	G	0.357953	0.00780196	0.00416812	0.357105	0.0118722	0.00387265	0.3588	0.0217	0.00372085	4.87377e-05	34.0121	697828
Chronotype	rs1599374	3	161173939	NMD3	A	G	0.510538	0.0142832	0.00399786	0.512425	0.0159999	0.00370903	0.5163	0.0309	0.00391784	8.91326e-05	62.2046	697828
Chronotype	rs16939162	8	75740921	AC016194.1	A	G	0.829901	0.0277294	0.00530193	0.830529	0.0225521	0.00491202	0.8304	0.038	0.00492675	8.52435e-05	59.4902	697828
Chronotype	rs17140201	5	116604200	RPL7L1P4	G	A	0.826311	0.0117913	0.00536967	0.825947	0.0240831	0.00497123	0.828	0.0285	0.00497295	4.70643e-05	32.8443	697828
Chronotype	rs17302081	7	116033025	TFEC	T	C	0.439837	0.0137975	0.00400579	0.441674	0.0171086	0.00370508	0.4414	0.022	0.00381679	4.76079e-05	33.2236	697828
Chronotype	rs1737893	20	32463896	NOL4L	C	T	0.621778	0.0141522	0.00412942	0.618445	0.0140529	0.00382093	0.6195	0.0253	0.00390734	6.00766e-05	41.9255	697828
Chronotype	rs17396357	2	48025172	AC079807.4	T	C	0.378441	0.0101442	0.00410439	0.379789	0.00869144	0.00379906	0.3818	0.0211	0.0037746	4.47771e-05	31.248	697828
Chronotype	rs17448682	1	15640218	DDI2	T	C	0.231936	0.0234942	0.00471037	0.231941	0.0220822	0.00436377	0.2339	0.0348	0.00425376	9.59009e-05	66.9286	697828
Chronotype	rs17455138	4	129982356	RP11-404I7.1	T	C	0.766328	0.014826	0.00472546	0.765478	0.0122732	0.00437515	0.7655	0.0307	0.00475159	5.98171e-05	41.7444	697828
Chronotype	rs17575798	1	109543829	GPR61	G	A	0.808532	0.0200691	0.00503763	0.806042	0.0234245	0.00464208	0.8082	0.0336	0.00443682	8.21773e-05	57.3502	697828
Chronotype	rs17577073	11	99282070	CNTN5	A	C	0.5661	0.0135914	0.00404436	0.565978	0.0130682	0.003747	0.5636	0.0246	0.00386792	5.79616e-05	40.4495	697828
Chronotype	rs17604349	16	72176966	PMFBP1	G	A	0.821735	0.0265746	0.00521442	0.820038	0.025667	0.00480566	0.8152	0.0374	0.00416249	0.000115674	80.73	697828
Chronotype	rs17712705	10	67863513	RPL12P8	G	A	0.669754	0.0184224	0.00423254	0.669891	0.00629404	0.0039196	0.6735	0.0247	0.00418077	5.00162e-05	34.9044	697828
Chronotype	rs1788784	18	23579666	NPC1	G	A	0.654671	0.00587318	0.00419248	0.657174	0.0105391	0.00388755	0.6558	0.0273	0.00435754	5.62431e-05	39.2501	697828
Chronotype	rs1799464	12	16133148	SLC15A5	G	A	0.709869	0.011751	0.0043947	0.710297	0.0151704	0.0040695	0.7132	0.02	0.0036036	4.41386e-05	30.8024	697828
Chronotype	rs1800828	3	114172702	DRD3	C	G	0.746393	0.0167001	0.00456117	0.746422	0.0182422	0.00423263	0.7508	0.0257	0.00458029	4.51141e-05	31.4832	697828
Chronotype	rs1811899	6	14877829	RP11-146I2.1	C	T	0.209906	0.0160167	0.00490893	0.21021	0.0104993	0.00454793	0.2105	0.0298	0.00491344	5.27097e-05	36.7841	697828
Chronotype	rs184033703	2	206091414	AC007383.3	A	G	0.058237	0.043179	0.00851044	0.057782	0.0318598	0.00791384	0.0585	0.0577	0.00779203	7.8572e-05	54.8339	697828
Chronotype	rs1843888	12	38343508	ALG10B	A	G	0.548755	0.0307601	0.00400322	0.549787	0.0277771	0.00371061	0.5433	0.0513	0.00371578	0.000273067	190.605	697828
Chronotype	rs1871729	8	135211459	LINC01591	G	A	0.316851	0.0113415	0.0042727	0.317014	0.0143572	0.00394812	0.3184	0.0232	0.00401801	4.77732e-05	33.339	697828
Chronotype	rs1873958	15	100607521	ASB7	A	G	0.407572	0.0142781	0.00406839	0.406532	0.0149135	0.00377876	0.4088	0.0279	0.00352317	8.98573e-05	62.7104	697828
Chronotype	rs1886205	13	93409842	GPC6	A	C	0.75873	0.022037	0.00467572	0.760122	0.0172309	0.00433258	0.7604	0.0293	0.0039051	8.06652e-05	56.2948	697828
Chronotype	rs1931814	6	61879262	KHDRBS2	A	G	0.478484	0.0181405	0.00398416	0.477702	0.0135082	0.00368431	0.4787	0.0264	0.00361892	7.62551e-05	53.2169	697828
Chronotype	rs2011528	17	35653547	AP2B1	C	T	0.167918	0.01447	0.00531424	0.169189	0.0256001	0.00491807	0.1746	0.0329	0.00495557	6.31582e-05	44.0762	697828
Chronotype	rs2050185	6	147615645	SAMD5	A	G	0.627695	0.014739	0.00413296	0.627351	0.0146316	0.00382765	0.6245	0.0217	0.00374138	4.82044e-05	33.6399	697828
Chronotype	rs2072413	7	150950881	KCNH2	C	T	0.729326	0.0128788	0.00449058	0.728238	0.0148476	0.00416301	0.7376	0.0208	0.00381511	4.25936e-05	29.7242	697828
Chronotype	rs2072727	20	44910092	PABPC1L	T	C	0.435559	0.0166247	0.0040142	0.436337	0.0156401	0.00372286	0.4327	0.0282	0.00359144	8.83433e-05	61.6537	697828
Chronotype	rs2166559	2	148794089	EPC2	C	T	0.140043	0.0180603	0.00573024	0.139961	0.0238759	0.00530789	0.1389	0.0329	0.00544792	5.22587e-05	36.4694	697828
Chronotype	rs2298117	10	68586983	TET1	C	T	0.5472	0.0154972	0.00399713	0.54864	0.0144288	0.0037026	0.552	0.0225	0.00382848	4.94927e-05	34.539	697828
Chronotype	rs2322605	8	27306932	TRIM35	G	A	0.521108	0.00859056	0.00397436	0.519205	0.0159911	0.00369003	0.5316	0.0215	0.00360375	5.1003e-05	35.5931	697828
Chronotype	rs2362775	3	24882930	AC133680.1	C	T	0.473794	0.021886	0.00399654	0.473069	0.0152181	0.00370636	0.4658	0.0218	0.00374828	4.84707e-05	33.8258	697828
Chronotype	rs2396004	6	43388113	ACTG1P9	A	G	0.433154	0.00611836	0.004007	0.432815	0.0177728	0.00371144	0.4354	0.0214	0.00360877	5.03894e-05	35.1648	697828
Chronotype	rs2433634	12	22907429	RP11-114G22.1	C	A	0.281823	0.0175312	0.00442676	0.281897	0.0121761	0.00409213	0.2759	0.0268	0.0042997	5.56701e-05	38.8502	697828
Chronotype	rs2514214	11	113524607	DRD2	A	G	0.266615	0.0113942	0.0044971	0.268376	0.0184528	0.00416205	0.2691	0.027	0.00450075	5.15688e-05	35.9879	697828
Chronotype	rs2550298	16	56334057	GNAO1	C	T	0.622523	0.0292063	0.00410784	0.623087	0.01982	0.00380595	0.6189	0.04	0.00379507	0.000159171	111.091	697828
Chronotype	rs2580160	18	1816035	CTD-2015H3.1	A	G	0.553028	0.00837898	0.0040428	0.55286	0.0201626	0.00374694	0.5554	0.0283	0.00428269	6.25698e-05	43.6655	697828
Chronotype	rs2593487	13	69328926	RP11-459J23.1	G	A	0.658818	0.0132895	0.00420178	0.659687	0.0162556	0.00389988	0.6639	0.0285	0.00405232	7.08765e-05	49.4629	697828
Chronotype	rs2653349	6	55277539	HCRTR2	A	G	0.213859	0.0358268	0.00485193	0.215119	0.0412105	0.00448423	0.2073	0.0659	0.00451154	0.000305662	213.364	697828
Chronotype	rs2706762	2	70261338	PCYOX1	C	T	0.8505	0.0188638	0.00555512	0.85007	0.0242211	0.00515013	0.8504	0.037	0.00488513	8.2199e-05	57.3653	697828
Chronotype	rs2737245	8	115646356	TRPS1	T	G	0.280996	0.0215557	0.00443985	0.280874	0.0214648	0.00411527	0.2748	0.0335	0.00395981	0.000102553	71.5714	697828
Chronotype	rs2844016	9	24582749	RP11-20A20.2	T	C	0.300702	0.0119982	0.00434789	0.298643	0.0142321	0.00403627	0.2935	0.0266	0.00445785	5.10201e-05	35.605	697828
Chronotype	rs28458909	9	137362737	EXD3	C	T	NA	NA	NA	0.00557856	0.875737	0.0513249	0.8775	0.0702	0.00579734	0.000214116	146.627	684659
Chronotype	rs28459838	22	35450175	SCUBE1	T	C	0.234701	0.0159999	0.00471086	0.233788	0.0150896	0.00438104	0.2369	0.0266	0.00438437	5.27444e-05	36.8084	697828
Chronotype	rs2850979	4	101173607	PPP3CA	C	T	0.239105	0.0125771	0.00465876	0.23949	0.0180782	0.00432689	0.2397	0.0234	0.00395204	5.02366e-05	35.0581	697828
Chronotype	rs2878172	14	54906952	-	G	A	0.432953	0.00822484	0.00403312	0.433876	0.0126744	0.00374346	0.4307	0.0213	0.00367749	4.80715e-05	33.5472	697828
Chronotype	rs2881955	6	71769560	RNU6-248P	T	C	0.278978	0.0153716	0.00444701	0.27863	0.0170441	0.00411255	0.2788	0.0271	0.00412858	6.17393e-05	43.086	697828
Chronotype	rs2901796	5	163903702	CTC-207P7.1	A	G	0.396638	0.0132878	0.00406645	0.396085	0.0132844	0.00377567	0.3983	0.0246	0.00397479	5.48869e-05	38.3036	697828
Chronotype	rs2916148	17	67485993	PITPNC1	A	G	0.457146	0.0227045	0.00403906	0.455757	0.010567	0.00375124	0.4522	0.0279	0.00367299	8.26772e-05	57.6991	697828
Chronotype	rs2944831	7	72314650	CALN1	A	G	0.297906	0.0197741	0.00436388	0.298753	0.0152861	0.00404763	0.2946	0.025	0.00385149	6.03738e-05	42.133	697828
Chronotype	rs295268	9	83814390	GKAP1	C	T	0.255166	0.0105843	0.00454847	0.256135	0.0222686	0.00422647	0.2597	0.0308	0.00481626	5.86013e-05	40.8959	697828
Chronotype	rs2978382	14	64302356	ESR2	T	C	0.590255	0.0102874	0.00404432	0.589997	0.0170884	0.00376657	0.5852	0.0232	0.00399724	4.82709e-05	33.6863	697828
Chronotype	rs2979139	8	8410803	CTA-398F10.1	G	A	0.493134	0.0162347	0.00398567	0.496263	0.0168715	0.00369067	0.4952	0.0267	0.00352988	8.19821e-05	57.2139	697828
Chronotype	rs301218	3	176379131	U8	G	A	0.609199	0.0104535	0.00406761	0.609239	0.0142767	0.00376341	0.6084	0.0237	0.00369619	5.89133e-05	41.1136	697828
Chronotype	rs308521	9	37367097	ZCCHC7	T	C	0.602594	0.0193523	0.00407043	0.60266	0.0207955	0.0037785	0.6039	0.0283	0.00335985	0.000101658	70.9467	697828
Chronotype	rs3100052	8	100954911	YWHAZ	A	G	0.388058	0.0205147	0.00408574	0.386774	0.0142038	0.00378313	0.3886	0.0246	0.0036948	6.35202e-05	44.3288	697828
Chronotype	rs34054660	8	64103102	RP11-32K4.1	A	G	0.575026	0.00633208	0.0040186	0.573234	0.0109921	0.00372731	0.5747	0.0249	0.00455127	4.2891e-05	29.9318	697828
Chronotype	rs34329963	18	66858996	RNU6-1037P	C	T	0.885965	0.00559431	0.00625106	0.886403	0.0279487	0.00582349	0.887	0.0318	0.00558385	4.64749e-05	32.4329	697828
Chronotype	rs34509802	2	100975248	NPAS2	A	G	0.178234	0.0154796	0.00517837	0.17896	0.0146313	0.00479323	0.1785	0.0396	0.00558454	7.20502e-05	50.2821	697828
Chronotype	rs34967119	3	105059586	CD200R1L	A	G	0.501722	0.0121559	0.00397322	0.500812	0.0124043	0.00368165	0.4958	0.02	0.00349711	4.68675e-05	32.7069	697828
Chronotype	rs35346733	3	2479638	CNTN4	G	A	0.804252	0.0183889	0.00505045	0.80578	0.0180461	0.00468229	0.8058	0.0316	0.0050641	5.57952e-05	38.9375	697828
Chronotype	rs35524253	8	4966086	CSMD1	A	G	0.357468	0.0170688	0.00416351	0.35698	0.0142101	0.0038541	0.3539	0.0342	0.00392923	0.000108553	75.7594	697828
Chronotype	rs359248	2	60250326	AC007381.3	G	T	0.552248	0.0135237	0.00401139	0.551803	0.0182775	0.00371601	0.5436	0.0275	0.00334998	9.65584e-05	67.3875	697828
Chronotype	rs36055559	19	5799422	DUS3L	G	A	0.828162	0.0148173	0.00551501	0.826377	0.0262173	0.00509254	0.834	0.036	0.00525088	6.73541e-05	47.0046	697828
Chronotype	rs3760381	17	44969715	C1QL1	A	G	0.250126	0.0164754	0.0046093	0.25092	0.0148591	0.00427034	0.2544	0.0274	0.004377	5.61534e-05	39.1875	697828
Chronotype	rs3782860	12	252830	SLC6A13	T	C	0.547396	0.0102204	0.00400189	0.548547	0.0157708	0.00370785	0.543	0.025	0.00382146	6.13262e-05	42.7976	697828
Chronotype	rs3808964	10	123667111	GPR26	T	G	0.634774	0.0218601	0.00413524	0.634713	0.00988827	0.00383377	0.6326	0.02	0.00352113	4.62305e-05	32.2623	697828
Chronotype	rs3815983	13	109127558	MYO16	C	T	0.640671	0.0139187	0.00417574	0.640034	0.0157638	0.00387721	0.6396	0.0216	0.00345711	5.59383e-05	39.0374	697828
Chronotype	rs3850174	3	172646303	NCEH1	T	A	0.742663	0.0214126	0.00458538	0.743077	0.0185186	0.0042509	0.7425	0.0346	0.00438197	8.93361e-05	62.3466	697828
Chronotype	rs3857599	6	50970534	RP11-228O6.2	A	C	0.162933	0.0217946	0.00538866	0.163144	0.0215848	0.00498523	0.1659	0.0322	0.00539002	5.11399e-05	35.6886	697828
Chronotype	rs3867239	11	122222382	MIR100HG	A	G	0.380108	0.0139459	0.00411145	0.378697	0.0136002	0.00381065	0.3762	0.0262	0.00390404	6.45354e-05	45.0374	697828
Chronotype	rs3923809	6	38473194	BTBD9	G	A	0.3027	0.0104773	0.00432345	0.302856	0.012216	0.00400434	0.3053	0.022	0.00397399	4.39162e-05	30.6472	697828
Chronotype	rs3955311	12	113906013	RBM19	T	C	0.151518	0.0136079	0.00557215	0.150493	0.0202478	0.00516965	0.1491	0.026	0.00467794	4.42659e-05	30.8913	697828
Chronotype	rs4027217	7	14054289	RPL6P21	C	A	0.787831	0.012675	0.0048587	0.788823	0.0173438	0.0045025	0.783	0.0258	0.00471491	4.29067e-05	29.9427	697828
Chronotype	rs42210	5	166981783	HMP19	G	C	0.28897	0.0022109	0.0044164	0.288223	0.0232941	0.00408857	0.2876	0.0291	0.00467695	5.54738e-05	38.7132	697828
Chronotype	rs4236237	7	70471491	AUTS2	C	A	0.402386	0.0148682	0.00405206	0.402427	0.0104239	0.0037575	0.4008	0.0242	0.00374555	5.98171e-05	41.7444	697828
Chronotype	rs4241964	4	136132804	RP11-775H9.2	G	T	0.474464	0.0200456	0.00400069	0.47559	0.0210821	0.00370807	0.4783	0.0287	0.00356832	9.26931e-05	64.6897	697828
Chronotype	rs4269995	5	88405406	TMEM161B-AS1	C	T	0.746992	0.0193363	0.0045706	0.747922	0.0224887	0.0042387	0.749	0.0339	0.00371019	0.000119621	83.4845	697828
Chronotype	rs4419127	18	34083690	NOL4	A	G	0.66593	0.0195448	0.00422501	0.66419	0.0233276	0.00391444	0.6622	0.0444	0.00391431	0.000184343	128.663	697828
Chronotype	rs4535583	6	115378116	RP11-282C5.1	T	C	0.695262	0.00578975	0.00432038	0.696372	0.0181495	0.00400142	0.6991	0.0212	0.00385104	4.34258e-05	30.3049	697828
Chronotype	rs4550384	14	84883798	RP11-688D15.1	T	G	0.754822	0.0180313	0.00463355	0.753947	0.0141086	0.00428864	0.758	0.0237	0.003931	5.20858e-05	36.3487	697828
Chronotype	rs45597035	13	73075014	KLF5	G	A	0.347023	0.0117299	0.00420864	0.346592	0.0126538	0.00390034	0.3531	0.0222	0.00395581	4.51302e-05	31.4945	697828
Chronotype	rs465670	5	177450623	PRR7	T	C	0.543956	0.0171757	0.00399353	0.542886	0.0118859	0.00369566	0.5404	0.0241	0.00381752	5.71082e-05	39.8539	697828
Chronotype	rs4657983	1	195485427	AL357932.1	G	A	0.346602	0.0150487	0.0041741	0.346577	0.0127691	0.00386982	0.3489	0.0252	0.00387573	6.05786e-05	42.2759	697828
Chronotype	rs4666682	2	185339016	AC080125.1	G	A	0.82334	0.0142996	0.00521395	0.823839	0.0200852	0.00482125	0.8203	0.0254	0.00430654	4.98471e-05	34.7863	697828
Chronotype	rs4672458	2	53509224	AC069157.1	C	T	0.525412	0.0213407	0.00397983	0.526608	0.0121266	0.00368059	0.5236	0.0224	0.00350548	5.85097e-05	40.832	697828
Chronotype	rs4690085	4	2695573	FAM193A	G	A	0.471022	0.00712196	0.00398208	0.470674	0.0206718	0.00368743	0.4652	0.0193	0.00344029	4.5098e-05	31.472	697828
Chronotype	rs4698678	4	18259153	MTCO3P44	C	G	0.282886	0.0193341	0.00441066	0.281864	0.0108671	0.0040951	0.2786	0.0307	0.00453137	6.57721e-05	45.9005	697828
Chronotype	rs4775086	15	58677093	ADAM10	G	A	0.761875	0.0113473	0.00468582	0.761806	0.0157891	0.00433706	0.7637	0.0267	0.0046875	4.64913e-05	32.4443	697828
Chronotype	rs4785296	16	49433323	RP11-189E14.5	C	G	0.232347	0.0187867	0.00471281	0.230961	0.0133978	0.0043688	0.231	0.0264	0.00435644	5.26228e-05	36.7235	697828
Chronotype	rs4800998	18	55762424	RP11-397A16.1	A	T	0.185994	0.0154881	0.00511855	0.18579	0.0166862	0.00475184	0.1827	0.0394	0.00522408	8.15059e-05	56.8816	697828
Chronotype	rs4860734	4	66231186	AC112518.3	A	G	0.282486	0.0189587	0.0044657	0.282938	0.00958821	0.00413204	0.2897	0.0195	0.00350593	4.43297e-05	30.9358	697828
Chronotype	rs486416	6	31888293	EHMT2	G	A	0.36704	0.00949801	0.00411242	0.36641	0.0205457	0.00380847	0.3473	0.0201	0.00331847	5.25707e-05	36.6871	697828
Chronotype	rs4903203	14	74193805	LIN52	A	G	0.321914	0.0183972	0.0042534	0.32129	0.0129436	0.00395062	0.3237	0.0247	0.00386602	5.84914e-05	40.8192	697828
Chronotype	rs4923541	11	28457988	METTL15	T	C	0.510473	0.00963067	0.00397592	0.509874	0.0152309	0.0036836	0.5104	0.0247	0.00398966	5.49224e-05	38.3284	697828
Chronotype	rs4936290	11	114138533	ZBTB16	C	A	0.350679	0.0134227	0.00417739	0.350234	0.0218694	0.0038813	0.3416	0.0229	0.00356365	5.91708e-05	41.2934	697828
Chronotype	rs495593	13	72345662	SNORD37	A	G	0.742989	0.00650317	0.004557	0.742938	0.018003	0.00422279	0.7383	0.0226	0.00383116	4.9864e-05	34.7981	697828
Chronotype	rs497338	10	758375	RP11-164C1.2	T	C	0.280856	0.0190638	0.0044177	0.281362	0.0103577	0.00409797	0.2881	0.0271	0.00425565	5.81075e-05	40.5513	697828
Chronotype	rs5016898	1	81206328	RP3-445O10.1	C	T	0.5734	0.0128918	0.00403579	0.573872	0.0110329	0.00374342	0.5762	0.0241	0.00387149	5.55273e-05	38.7505	697828
Chronotype	rs55846845	17	52014841	CA10	G	A	0.475891	0.0142069	0.00397973	0.477815	0.0167344	0.00369373	0.4823	0.021	0.00319149	6.20407e-05	43.2963	697828
Chronotype	rs56113850	19	40847202	CYP2A6	C	T	0.576963	0.014323	0.00402534	0.578714	0.00954107	0.00373367	0.5769	0.0229	0.00361484	5.75069e-05	40.1321	697828
Chronotype	rs58681483	17	59857293	TUBD1	A	G	0.922855	0.0181725	0.00744954	0.922608	0.015478	0.00690147	0.918	0.0352	0.00613668	4.71465e-05	32.9016	697828
Chronotype	rs58876439	19	42096832	POU2F2	A	G	0.068783	0.040118	0.00785323	0.069412	0.0210302	0.00726054	0.0674	0.0474	0.00713426	6.32533e-05	44.1426	697828
Chronotype	rs59986227	15	47717066	SEMA6D	G	C	0.258519	0.0159551	0.00458052	0.257151	0.0199504	0.00425763	0.2507	0.0307	0.00454209	6.54618e-05	45.684	697828
Chronotype	rs6007594	22	45332489	FAM118A	G	A	0.74126	0.0100143	0.00453261	0.741422	0.0221474	0.00419566	0.7356	0.025	0.00404465	5.47451e-05	38.2047	697828
Chronotype	rs60616179	6	109923562	RP11-282C5.1	A	G	0.945525	0.0432291	0.00883867	0.944749	0.0325562	0.00812263	0.9443	0.0509	0.00809092	5.67109e-05	39.5766	697828
Chronotype	rs6131805	20	16241448	BANF2	T	G	0.399195	0.0143339	0.00413599	0.399343	0.0170242	0.00384047	0.4022	0.0257	0.00381815	6.49206e-05	45.3062	697828
Chronotype	rs6131942	20	17367963	PCSK2	G	A	0.579248	0.0120414	0.00403497	0.580717	0.0229083	0.00375042	0.582	0.0263	0.00326181	9.31546e-05	65.0118	697828
Chronotype	rs61773390	1	7824465	PER3	T	G	0.196936	0.0270895	0.00499142	0.196035	0.0405092	0.00463124	0.1931	0.0659	0.00491205	0.000257861	179.989	697828
Chronotype	rs61875203	10	92129053	CPEB3	T	C	0.278283	0.0128109	0.00443288	0.277053	0.0169937	0.00411781	0.2773	0.0259	0.00431595	5.16032e-05	36.0119	697828
Chronotype	rs61990287	14	41600686	CTD-2298J14.2	A	C	0.282258	0.0176779	0.00443333	0.282865	0.0104184	0.00410584	0.2742	0.0248	0.0042641	4.84707e-05	33.8258	697828
Chronotype	rs62082402	18	5186567	AKAIN1	T	G	0.191153	0.0225932	0.0050572	0.190959	0.0279212	0.00469762	0.1936	0.05	0.00563317	0.00014004	78.7831	562500
Chronotype	rs62124718	2	12682869	RP11-333O1.1	G	A	0.10673	0.0239369	0.00644618	0.105848	0.0227159	0.00598731	0.105	0.0447	0.00611157	7.66528e-05	53.4944	697828
Chronotype	rs621421	11	30384367	MPPED2	C	T	0.378607	0.013284	0.00411427	0.379193	0.0218815	0.00380253	0.3744	0.0273	0.0035733	8.36377e-05	58.3694	697828
Chronotype	rs62182135	2	239345610	HDAC4	C	A	0.669351	0.019803	0.00421504	0.667482	0.0161911	0.00390609	0.6715	0.0242	0.00340222	7.2498e-05	50.5946	697828
Chronotype	rs62465218	7	132609553	PLXNA4	C	A	0.850894	0.0127289	0.00558177	0.851561	0.0175009	0.00518631	0.8544	0.0274	0.00477768	4.71301e-05	32.8901	697828
Chronotype	rs62479736	8	3796798	CSMD1	T	G	0.293523	0.016521	0.00436722	0.293484	0.0139535	0.00404663	0.2915	0.0243	0.003888	5.59741e-05	39.0624	697828
Chronotype	rs62553781	9	74064861	RP11-401G5.1	C	T	0.965152	0.0431733	0.0108622	0.965198	0.0546652	0.0100768	0.9671	0.0689	0.00967697	7.26407e-05	50.6943	697828
Chronotype	rs6429233	1	240973733	RGS7	A	G	0.451289	0.0150291	0.00399466	0.452879	0.0110582	0.00370726	0.4574	0.0202	0.00354448	4.65402e-05	32.4785	697828
Chronotype	rs6433478	2	174376754	CIR1	C	T	0.545862	0.00870455	0.00401918	0.544626	0.0150801	0.003717	0.5399	0.0253	0.00372936	6.59469e-05	46.0225	697828
Chronotype	rs6440833	3	152928455	SPTSSB	A	G	0.464083	0.0112871	0.0039964	0.462638	0.012268	0.00370703	0.4638	0.021	0.00342745	5.37928e-05	37.54	697828
Chronotype	rs6468316	8	35380270	UNC5D	C	T	0.522875	0.0140455	0.0039725	0.524992	0.0154758	0.00368888	0.5292	0.0197	0.00355339	4.40432e-05	30.7358	697828
Chronotype	rs6477309	9	8450638	PTPRD	T	C	0.66481	0.0184267	0.00423307	0.665862	0.0167378	0.00392555	0.6661	0.0309	0.00394334	8.79837e-05	61.4027	697828
Chronotype	rs6544906	2	46636733	CRIPT	A	C	0.564719	0.00720924	0.00400222	0.565169	0.0154745	0.00371449	0.5616	0.0233	0.00376049	5.50111e-05	38.3903	697828
Chronotype	rs6560218	9	71630510	RPL35AP21	C	T	0.48387	0.00859678	0.00401346	0.483134	0.0163062	0.0037252	0.4817	0.0224	0.00394714	4.61491e-05	32.2055	697828
Chronotype	rs6573308	14	60340258	CTD-2568P8.1	T	C	0.387738	0.00917511	0.00411137	0.386896	0.0133364	0.00380425	0.3941	0.0248	0.00433491	4.69002e-05	32.7297	697828
Chronotype	rs662094	11	66575220	CTSF	A	G	0.497243	0.0130975	0.00398157	0.494542	0.0122995	0.00368578	0.4944	0.0282	0.00390907	7.45713e-05	52.0416	697828
Chronotype	rs66617308	10	54939578	PCDH15	T	C	0.669906	0.0160691	0.00423186	0.670722	0.0123682	0.00392153	0.6713	0.0184	0.00336134	4.29381e-05	29.9646	697828
Chronotype	rs6665637	1	153783607	SLC27A3	G	A	0.717134	0.0180987	0.00451229	0.718849	0.0130275	0.00418222	0.7196	0.0196	0.00325581	5.19304e-05	36.2403	697828
Chronotype	rs6690292	1	112645797	CAPZA1	C	T	0.27032	0.0181018	0.00445634	0.271811	0.0106835	0.00413149	0.2715	0.0247	0.00436627	4.58568e-05	32.0016	697828
Chronotype	rs6727752	2	76134657	SUCLA2P2	A	G	0.373387	0.012499	0.00411171	0.373357	0.018337	0.00380098	0.3569	0.0256	0.00403658	5.7634e-05	40.2208	697828
Chronotype	rs6816922	4	79285118	LINC01088	C	A	0.462272	0.00982504	0.00398542	0.464183	0.013592	0.00370584	0.4623	0.02	0.00364964	4.30322e-05	30.0303	697828
Chronotype	rs6838677	4	65654949	EPHA5	C	A	0.330833	0.0141043	0.00422954	0.330651	0.0125214	0.00391669	0.3311	0.0213	0.00383025	4.43137e-05	30.9246	697828
Chronotype	rs6846730	4	82357888	HNRNPD	C	T	0.768761	0.0220187	0.00470839	0.767387	0.021376	0.0043539	0.7647	0.0323	0.00423885	8.32004e-05	58.0642	697828
Chronotype	rs695459	22	28452290	TTC28	C	T	0.611922	0.0123911	0.00408188	0.610683	0.0149749	0.00378618	0.6094	0.022	0.00385627	4.66383e-05	32.5469	697828
Chronotype	rs6958557	7	133901041	EXOC4	T	G	0.608386	0.0164616	0.00407847	0.606245	0.0109431	0.00376531	0.6067	0.0261	0.00376298	6.8935e-05	48.108	697828
Chronotype	rs6967481	7	50575004	DDC	T	C	0.49643	0.025721	0.00399865	0.496677	0.0163561	0.00369667	0.5011	0.0321	0.00343132	0.000125396	87.5158	697828
Chronotype	rs6968240	7	122302620	FEZF1	A	C	0.429469	0.0167502	0.00403704	0.4285	0.00808794	0.00374427	0.4171	0.0216	0.0034188	5.71987e-05	39.917	697828
Chronotype	rs6988733	8	90523458	LINC00534	T	C	0.347375	0.010692	0.00417332	0.347138	0.0134358	0.00387063	0.3491	0.0229	0.00412315	4.42022e-05	30.8468	697828
Chronotype	rs6993892	8	33871682	RP11-317N12.1	C	T	0.390091	0.0141219	0.00407962	0.391973	0.025088	0.00377792	0.3838	0.0347	0.00378862	0.000120198	83.887	697828
Chronotype	rs7006885	8	92271350	RP11-700E23.3	A	G	0.289851	0.00314941	0.00439311	0.288504	0.0157702	0.00407409	0.2878	0.0301	0.0044109	6.67269e-05	46.5668	697828
Chronotype	rs710284	14	98066203	RP11-61O1.1	T	C	0.58555	0.00850092	0.00404205	0.584478	0.0144477	0.00374413	0.5797	0.022	0.00390903	4.53879e-05	31.6743	697828
Chronotype	rs711098	12	77582779	NAV3	A	C	0.404285	0.00595203	0.00405778	0.402819	0.0120876	0.00376856	0.3979	0.0217	0.00373173	4.8454e-05	33.8141	697828
Chronotype	rs7111582	11	43871672	RP11-613D13.5	G	A	0.104754	0.0257002	0.00654049	0.104195	0.0299508	0.00607314	0.1044	0.0388	0.00513431	8.18304e-05	57.1081	697828
Chronotype	rs7143933	14	61993501	SYT16	T	G	0.263365	0.0157929	0.00451142	0.263371	0.00849162	0.00418591	0.2615	0.0246	0.00423919	4.82543e-05	33.6747	697828
Chronotype	rs71523448	8	31959977	NRG1	G	C	0.920277	0.0293652	0.00745997	0.921131	0.0285052	0.00694446	0.9212	0.0499	0.00676427	7.79789e-05	54.42	697828
Chronotype	rs7203707	16	24507248	CTD-2313J23.1	C	A	0.484934	0.0166741	0.00399283	0.483331	0.0173177	0.00370005	0.4807	0.0197	0.00316771	5.54203e-05	38.6759	697828
Chronotype	rs7248205	19	10659629	ILF3	T	C	0.600573	0.0119114	0.00407027	0.601608	0.0168401	0.00377765	0.6003	0.0267	0.00374422	7.28653e-05	50.851	697828
Chronotype	rs72720396	1	90726025	BARHL2	G	A	0.231152	0.0291098	0.00470715	0.229694	0.0272232	0.00437324	0.2259	0.0416	0.00440538	0.000127766	89.17	697828
Chronotype	rs72729847	4	146375778	SLC10A7	C	T	0.196324	0.0156465	0.00500984	0.196385	0.0152901	0.00463793	0.1995	0.0303	0.00471816	5.90972e-05	41.242	697828
Chronotype	rs72773411	16	678514	STUB1	A	G	0.159064	0.0150964	0.00545989	0.160165	0.0176416	0.00504514	0.1529	0.0293	0.00527358	4.42341e-05	30.869	697828
Chronotype	rs72790386	16	68103029	NFATC3	T	G	0.033101	0.0352405	0.0111368	0.033243	0.0314947	0.0102781	0.0338	0.0604	0.0107742	4.50338e-05	31.4271	697828
Chronotype	rs72796401	2	23957208	UBXN2A	A	T	0.189239	0.0180363	0.00507873	0.188727	0.0241514	0.00470252	0.1903	0.0246	0.00342332	7.39936e-05	51.6384	697828
Chronotype	rs72829706	17	56096372	ANKFN1	A	G	0.960762	0.0241117	0.0102841	0.9604	0.0527404	0.00948589	0.96	0.0563	0.00875039	5.93182e-05	41.3962	697828
Chronotype	rs72841368	17	63313753	TANC2	T	A	0.188203	0.02158	0.00509152	0.187959	0.017388	0.00472032	0.1896	0.0301	0.00450801	6.38832e-05	44.5822	697828
Chronotype	rs72950188	3	116384428	LSAMP	T	C	0.925321	0.028581	0.00755803	0.924267	0.0211402	0.0069574	0.9238	0.0447	0.0069964	5.84914e-05	40.8192	697828
Chronotype	rs72966564	3	123430969	ADCY5	C	T	0.750747	0.0182571	0.00462645	0.751019	0.0177983	0.00428799	0.7493	0.0234	0.00404634	4.79222e-05	33.443	697828
Chronotype	rs7298532	12	112072600	NAA25	T	C	0.718292	0.0156358	0.00441423	0.717599	0.017273	0.00408845	0.7213	0.027	0.00420954	5.895e-05	41.1393	697828
Chronotype	rs7299922	12	54308735	COPZ1	A	G	0.631702	0.0168955	0.00414235	0.629841	0.0160883	0.00383749	0.6388	0.0239	0.00364329	6.16641e-05	43.0335	697828
Chronotype	rs73026775	19	30562047	ZNF536	G	A	0.871774	0.0090555	0.00616419	0.871857	0.0248199	0.00571678	0.8754	0.0335	0.00598321	4.49214e-05	31.3487	697828
Chronotype	rs7304278	12	106596137	RFX4	G	A	0.725499	0.0177741	0.00447294	0.724841	0.0217855	0.00414324	0.7173	0.0291	0.0037866	8.46258e-05	59.0591	697828
Chronotype	rs73050286	3	23183193	CRIP1P2	T	C	0.784098	0.0156827	0.0048289	0.783806	0.0195994	0.00447059	0.7817	0.0297	0.00448437	6.28541e-05	43.864	697828
Chronotype	rs7429614	3	77156287	ROBO2	T	G	0.419244	0.0154998	0.00402905	0.417533	0.0176367	0.00373292	0.416	0.0349	0.00388166	0.000115829	80.8378	697828
Chronotype	rs74357745	11	122941114	C11orf63	A	G	0.87868	0.0250623	0.00609705	0.87892	0.0275743	0.00565175	0.8803	0.0312	0.00498482	5.61354e-05	39.175	697828
Chronotype	rs747003	2	161059898	AC009313.2	T	C	0.606406	0.0132053	0.00407694	0.606864	0.0158461	0.00377812	0.6088	0.0196	0.00352835	4.42181e-05	30.8579	697828
Chronotype	rs75120545	2	44044357	AC019129.1	T	C	0.030215	0.0760725	0.0122597	0.030151	0.0499805	0.0113662	0.0319	0.0862	0.0103234	9.99036e-05	69.7223	697828
Chronotype	rs76064513	2	124681064	CNTNAP5	T	C	0.130219	0.0170135	0.00598	0.128676	0.0141568	0.00556647	0.1342	0.0338	0.00610549	4.39162e-05	30.6472	697828
Chronotype	rs7626335	3	71526026	FOXP1	C	A	0.668516	0.0101532	0.00424229	0.670455	0.0115781	0.00393104	0.6695	0.0286	0.00415516	6.78856e-05	47.3756	697828
Chronotype	rs7649164	3	151070245	CLRN1-AS1	T	G	0.581022	0.0143878	0.00410695	0.580169	0.01279	0.00380578	0.5745	0.0211	0.00363292	4.83375e-05	33.7328	697828
Chronotype	rs76518095	10	129351712	RP11-168C9.1	T	C	0.078568	0.0269732	0.00744697	0.077582	0.0217191	0.00695067	0.0772	0.0398	0.00689536	4.77401e-05	33.3159	697828
Chronotype	rs766406	6	26319360	HIST1H3PS1	G	T	0.366273	0.01226	0.00412238	0.366012	0.0110698	0.0038201	0.3591	0.0236	0.00382682	5.44974e-05	38.0318	697828
Chronotype	rs7700110	4	113518738	CAMK2D	A	G	0.259418	0.0138548	0.00453464	0.258649	0.0114804	0.0042045	0.2566	0.0242	0.00411565	4.95433e-05	34.5743	697828
Chronotype	rs7701529	5	64565648	RGS7BP	T	A	0.762148	0.0246064	0.0046875	0.762163	0.0144185	0.0043545	0.7607	0.0295	0.0042735	6.82807e-05	47.6513	697828
Chronotype	rs7721608	5	77285433	PDE8B	T	G	0.462872	0.0102504	0.00399285	0.464522	0.0117385	0.00369306	0.4648	0.0204	0.0034017	5.15344e-05	35.9639	697828
Chronotype	rs77248969	2	135733161	R3HDM1	G	A	0.910811	0.021163	0.00699966	0.910024	0.0228155	0.00643397	0.8884	0.0333	0.00569231	4.9039e-05	34.2224	697828
Chronotype	rs7735794	5	175912981	THOC3	A	G	0.224418	0.0151905	0.00503407	0.223757	0.0230058	0.00466982	0.2241	0.0344	0.00615495	6.94516e-05	31.2368	449734
Chronotype	rs77960	5	104628884	RP11-6N13.1	A	G	0.328552	0.0194619	0.00423175	0.32793	0.0180471	0.00392906	0.3304	0.0221	0.00340262	6.04482e-05	42.1849	697828
Chronotype	rs7845620	8	52216509	ST18	C	A	0.164256	0.0249753	0.00539176	0.165063	0.0209321	0.0049643	0.1656	0.0425	0.00479738	0.000112453	78.4817	697828
Chronotype	rs7900191	10	117386263	PDZD8	C	T	0.60488	0.0122264	0.0040936	0.604066	0.0152112	0.00378138	0.5965	0.0187	0.00342679	4.26718e-05	29.7788	697828
Chronotype	rs7943634	11	126864424	KIRREL3	C	T	0.690095	0.0177482	0.00430211	0.691234	0.0156069	0.00399217	0.6925	0.0235	0.00383111	5.39158e-05	37.6258	697828
Chronotype	rs7959983	12	90059201	RP11-567C2.1	C	T	0.404767	0.0177472	0.00403158	0.403525	0.0200237	0.0037448	0.4045	0.0299	0.00368091	9.45461e-05	65.9829	697828
Chronotype	rs7975791	12	49019703	KMT2D	T	C	0.039255	0.0301948	0.0102247	0.039469	0.0380463	0.00944669	0.0384	0.0513	0.00877523	4.8972e-05	34.1756	697828
Chronotype	rs80097534	12	120591801	-	G	T	0.901921	0.0325703	0.00675451	0.901085	0.0257836	0.0062322	0.9034	0.0357	0.00600606	5.06276e-05	35.331	697828
Chronotype	rs80271258	2	238402864	TRAF3IP1	C	T	0.913112	0.0426074	0.00706251	0.912705	0.0641532	0.00652908	0.9156	0.0894	0.00649473	0.000271448	189.475	697828
Chronotype	rs8044054	16	60594532	GNPATP	T	C	0.38902	0.0178405	0.00407735	0.388975	0.0217928	0.0037809	0.3878	0.0307	0.00367841	9.98079e-05	69.6555	697828
Chronotype	rs8072058	17	57656837	MSI2	T	A	0.218086	0.0105034	0.00481655	0.218403	0.0168702	0.00446546	0.2188	0.0281	0.00488186	4.74758e-05	33.1314	697828
Chronotype	rs9348050	6	165850000	PDE10A	T	C	0.490366	0.0146182	0.00397506	0.488745	0.0180506	0.00369329	0.4864	0.0221	0.00338853	6.09518e-05	42.5364	697828
Chronotype	rs9381812	6	13183766	PHACTR1	G	A	0.294891	0.0226667	0.00435983	0.296166	0.022583	0.00403938	0.2949	0.0495	0.00409328	0.000209522	146.24	697828
Chronotype	rs938836	4	139018499	NOCT	G	A	0.533866	0.0135876	0.00398808	0.534187	0.0118478	0.00369578	0.533	0.0212	0.00347029	5.34772e-05	37.3198	697828
Chronotype	rs9416744	10	58808177	BICC1	A	C	0.254837	0.0146138	0.0045561	0.256261	0.0222888	0.00422425	0.2595	0.0344	0.00412421	9.96884e-05	69.5721	697828
Chronotype	rs9436119	1	150495277	TARS2	A	G	0.395015	0.0234607	0.00405149	0.39465	0.0240666	0.00375578	0.3842	0.0395	0.00347314	0.00018532	129.345	697828
Chronotype	rs9465253	6	19102016	RP1-130G2.1	T	C	0.279681	0.0105908	0.00443676	0.278852	0.0187655	0.00412077	0.2801	0.023	0.00387728	5.04234e-05	35.1885	697828
Chronotype	rs9479402	6	152814204	RP1-200K18.1	C	T	0.01052	0.0735289	0.0194959	0.010419	0.135595	0.0181138	0.0117	0.2186	0.0182334	0.000205934	143.736	697828
Chronotype	rs9496623	6	143430488	ADAT2	G	A	0.26248	0.0157628	0.00468376	0.261414	0.0147147	0.00433152	0.2672	0.0235	0.00421903	4.44573e-05	31.0248	697828
Chronotype	rs9558942	13	107047870	AL354741.1	C	T	0.32601	0.00990781	0.0042462	0.326485	0.00924163	0.00392654	0.3278	0.0192	0.00350813	4.29224e-05	29.9536	697828
Chronotype	rs9571526	13	66016736	MIR548X2	G	T	0.231557	0.0105234	0.00471977	0.230293	0.0158323	0.00437842	0.2294	0.0272	0.00465514	4.89218e-05	34.1406	697828
Chronotype	rs9573980	13	77016606	CLN5	A	G	0.966241	0.0609491	0.0110276	0.966247	0.0867364	0.0102121	0.9659	0.1265	0.010095	0.00022497	157.026	697828
Chronotype	rs9597241	13	55707137	RP11-415G4.1	A	C	0.811415	0.0126264	0.00510997	0.811214	0.0282768	0.00473975	0.8106	0.0332	0.00445697	7.95084e-05	55.4874	697828
Chronotype	rs962961	14	56814436	OTX2	C	T	0.672983	0.0132037	0.00424453	0.671957	0.018243	0.00393173	0.6692	0.0219	0.0033212	6.23049e-05	43.4807	697828
Chronotype	rs9636202	19	18338428	PGPEP1	G	A	0.734093	0.016908	0.00451908	0.733139	0.0213441	0.00418687	0.7338	0.026	0.00392927	6.27403e-05	43.7846	697828
Chronotype	rs9664044	10	125022222	CTBP2	C	T	0.767589	0.0190913	0.00472103	0.767246	0.0150755	0.00436331	0.7681	0.0268	0.00446816	5.15516e-05	35.9759	697828
Chronotype	rs975025	1	179369192	AXDND1	C	T	0.923382	0.0245135	0.00746595	0.922515	0.0386458	0.00686766	0.9242	0.049	0.0065438	8.03431e-05	56.07	697828
Chronotype	rs9817910	3	18205378	TBC1D5	G	A	0.437313	0.0244011	0.00401305	0.435399	0.0104934	0.00371026	0.4424	0.0216	0.00338611	5.83084e-05	40.6915	697828
Chronotype	rs9836621	3	182378523	TMEM207	C	T	0.484451	0.0120869	0.00399185	0.480873	0.0129874	0.00368826	0.4783	0.0279	0.00379076	7.762e-05	54.1694	697828
Chronotype	rs9950528	18	38182497	RP11-687D19.1	G	A	0.34786	0.0146496	0.00423065	0.348923	0.0119279	0.0039077	0.3495	0.0235	0.00400273	4.93917e-05	34.4685	697828
Chronotype	rs9964420	18	59156809	SEC11C	C	A	0.694629	0.0233244	0.00433844	0.696235	0.0325126	0.0040291	0.7017	0.0488	0.00381996	0.000233815	163.2	697828
Chronotype	rs9997394	4	162782931	LINC02174	G	A	0.709636	0.0134723	0.00437957	0.708967	0.0136673	0.00405952	0.7134	0.0254	0.00416257	5.33547e-05	37.2343	697828
Frequent/Any insomnia symptoms	rs10156602	9	93583046	PHF2	A	G	0.637914	0.0106788	0.00237408	0.6379	0.0107854	0.00206907	0.638126	0.0198026	0.00502668	6.09135e-05	15.5196	254767
Frequent/Any insomnia symptoms	rs1031654	13	53807900	LINC00558	C	A	0.202323	0.00720442	0.00282251	0.200699	0.0141996	0.00246634	0.201527	0.0392207	0.00990719	6.15121e-05	15.6721	254767
Frequent/Any insomnia symptoms	rs10838708	11	47419962	PSMC3	G	A	0.540762	0.0110814	0.00229021	0.540575	0.00710937	0.00199814	0.541245	0.0198026	0.00502668	6.09135e-05	15.5196	254767
Frequent/Any insomnia symptoms	rs10947690	6	37663992	MDGA1	G	A	0.260638	0.00773403	0.00258266	0.262448	0.00982167	0.00224344	0.261294	0.0198026	0.00502668	6.09135e-05	15.5196	254767
Frequent insomnia symptoms	rs11184946	1	106642603	RP11-478L17.1	T	C	0.417255	0.0119627	0.00229205	0.416877	0.00759628	0.00200324	0.417223	0.0295588	0.00497764	0.000138396	35.2633	254767
Any insomnia symptoms	rs11184946	1	106642603	RP11-478L17.1	T	C	NA	NA	NA	NA	NA	NA	0.417223	0.0198026	0.00502668	6.09135e-05	15.5196	254767
Frequent/Any insomnia symptoms	rs11635495	15	67512344	IQCH-AS1	C	T	0.514409	0.00844797	0.0022679	0.514194	0.00983041	0.00197661	0.514746	0.0198026	0.00502668	6.09135e-05	15.5196	254767
Frequent/Any insomnia symptoms	rs11651809	17	45178314	RP13-890H12.2	G	C	0.296887	0.0112377	0.00249683	0.294866	0.014612	0.0021828	0.296	0.0295588	0.00497764	0.000138396	35.2633	254767
Frequent/Any insomnia symptoms	rs11793074	9	23820072	ELAVL2	A	G	0.853606	0.0176574	0.00320913	0.852655	0.00452213	0.00278039	0.853086	0.0295588	0.00497764	0.000138396	35.2633	254767
Frequent/Any insomnia symptoms	rs11793831	9	23362313	RP11-370B11.4	G	T	0.584436	0.0114448	0.00230265	0.58258	0.00411109	0.0020045	0.583428	0.0295588	0.00497764	0.000138396	35.2633	254767
Frequent/Any insomnia symptoms	rs11804386	1	87273264	RP5-1043L3.1	A	G	0.333235	0.00882792	0.0023999	0.333567	0.00798425	0.0020905	0.332415	0.0295588	0.00497764	0.000138396	35.2633	254767
Frequent/Any insomnia symptoms	rs12405761	1	57385242	DAB1	A	C	0.571316	0.0104348	0.00228895	0.569803	0.00945258	0.00199462	0.570608	0.0295588	0.00497764	0.000138396	35.2633	254767
Frequent/Any insomnia symptoms	rs1430205	5	88382768	TMEM161B-AS1	T	C	0.459078	0.0103471	0.00227606	0.457945	0.00738806	0.0019846	0.458038	0.0198026	0.00502668	6.09135e-05	15.5196	254767
Frequent/Any insomnia symptoms	rs17151854	8	10379049	MSRA	T	G	0.153515	0.0114843	0.00315889	0.152923	0.0129266	0.00275038	0.153806	0.0295588	0.00497764	0.000138396	35.2633	254767
Frequent/Any insomnia symptoms	rs17669584	17	30572596	AC005562.1	G	A	0.1956	0.00757919	0.00291789	0.195328	0.0129942	0.00253917	0.19491	0.0295588	0.00497764	0.000138396	35.2633	254767
Frequent/Any insomnia symptoms	rs1841625	4	90366326	CCSER1	G	A	0.431352	0.00837984	0.00229118	0.432086	0.00788067	0.00199231	0.431882	0.0198026	0.00502668	6.09135e-05	15.5196	254767
Frequent/Any insomnia symptoms	rs1942262	18	55206086	TCF4	A	G	0.293652	0.0139285	0.00249137	0.291638	0.0107803	0.00217042	0.292258	0.0392207	0.00990719	6.15121e-05	15.6721	254767
Frequent/Any insomnia symptoms	rs2062113	16	59442275	AC040163.1	T	C	0.429889	0.00716979	0.00229897	0.429187	0.0106434	0.00199843	0.429502	0.0198026	0.00502668	6.09135e-05	15.5196	254767
Frequent/Any insomnia symptoms	rs2192338	2	59606033	AC007131.2	C	G	0.779119	0.00871034	0.00273285	0.7801	0.00880345	0.0023859	0.779652	0.0295588	0.00497764	0.000138396	35.2633	254767
Frequent/Any insomnia symptoms	rs2613503	1	72374091	RPL31P12	A	C	0.80203	0.0115074	0.00285006	0.80173	0.007574	0.0024812	0.801866	0.0295588	0.00497764	0.000138396	35.2633	254767
Frequent/Any insomnia symptoms	rs28061	5	103208177	PPIP5K2	A	G	0.692676	0.00799556	0.0024689	0.692084	0.0100426	0.00215146	0.692042	0.0295588	0.00497764	0.000138396	35.2633	254767
Frequent/Any insomnia symptoms	rs2956278	12	84304455	RP11-788H18.1	G	A	0.215479	0.00811189	0.00275977	0.214306	0.0130587	0.00240318	0.214809	0.0295588	0.00497764	0.000138396	35.2633	254767
Frequent/Any insomnia symptoms	rs302165	7	18284276	HDAC9	G	A	0.216052	0.0115632	0.00275744	0.216647	0.00540524	0.00239728	0.216374	0.0198026	0.00502668	6.09135e-05	15.5196	254767
Frequent/Any insomnia symptoms	rs3104778	16	52599740	CASC16	A	G	0.590216	0.00699637	0.00230944	0.589325	0.00934471	0.00200882	0.589387	0.0198026	0.00502668	6.09135e-05	15.5196	254767
Frequent/Any insomnia symptoms	rs324017	12	57094031	NAB2	A	C	0.295536	0.0100105	0.00248705	0.294459	0.0107474	0.00216788	0.294759	0.0295588	0.00497764	0.000138396	35.2633	254767
Frequent/Any insomnia symptoms	rs35881094	2	58695786	LINC01122	G	T	0.426087	0.0128867	0.00229888	0.427349	0.0105625	0.00199862	0.426213	0.0392207	0.00492955	0.000248408	63.3014	254767
Frequent/Any insomnia symptoms	rs3824081	7	984945	CYP2W1	T	C	0.475992	0.00978789	0.00227423	0.475619	0.00800977	0.00197994	0.474743	0.0198026	0.00502668	6.09135e-05	15.5196	254767
Frequent/Any insomnia symptoms	rs4577309	2	190424107	MFSD6	A	G	0.468499	0.007049	0.00227513	0.469167	0.0096456	0.00198421	0.468107	0.0295588	0.00497764	0.000138396	35.2633	254767
Frequent/Any insomnia symptoms	rs4688760	3	49943163	RBM6	T	C	0.691225	0.0112997	0.00245279	0.690069	0.0113309	0.0021381	0.690062	0.0295588	0.00497764	0.000138396	35.2633	254767
Frequent/Any insomnia symptoms	rs4751	1	1754601	NADK	T	G	0.425916	0.00628854	0.00228616	0.423613	0.0107183	0.00199913	0.425368	0.0198026	0.00502668	6.09135e-05	15.5196	254767
Frequent/Any insomnia symptoms	rs4886140	13	59259385	RPP40P2	G	A	0.66915	0.0112755	0.00242737	0.666385	0.010046	0.00211288	0.668277	0.0295588	0.00497764	0.000138396	35.2633	254767
Frequent/Any insomnia symptoms	rs4886860	15	74047995	PML	G	C	0.235074	0.0115116	0.00266735	0.233356	0.0119113	0.0023334	0.23362	0.0392207	0.00990719	6.15121e-05	15.6721	254767
Frequent/Any insomnia symptoms	rs62158170	2	113324598	PAX8	A	G	0.786827	0.0148547	0.00277007	0.783846	0.0110103	0.00240693	0.783643	0.0487902	0.00981192	9.70446e-05	24.726	254767
Frequent/Any insomnia symptoms	rs6593005	7	52516929	snoU13	G	A	0.741883	0.00877912	0.0025881	0.74047	0.00951822	0.00225344	0.740998	0.0198026	0.00502668	6.09135e-05	15.5196	254767
Frequent/Any insomnia symptoms	rs6785034	3	185064042	TMEM207	A	G	0.422945	0.00791773	0.00229571	0.421223	0.00452319	0.00199907	0.42201	0.0295588	0.00497764	0.000138396	35.2633	254767
Frequent/Any insomnia symptoms	rs68094047	12	109417396	MYO1H	T	C	0.24984	0.00841028	0.00262538	0.250881	0.0117659	0.00228146	0.250411	0.0295588	0.00497764	0.000138396	35.2633	254767
Frequent/Any insomnia symptoms	rs72826719	2	66749722	LINC01798	A	G	0.048573	0.025537	0.00532593	0.048803	0.0265198	0.00463033	0.049281	0.0676586	0.0145092	8.53459e-05	21.745	254767
Frequent/Any insomnia symptoms	rs7711696	5	136150847	SMAD5	T	G	0.304539	0.00866812	0.00246055	0.304604	0.0128885	0.00214276	0.304975	0.0295588	0.00497764	0.000138396	35.2633	254767
Frequent/Any insomnia symptoms	rs9845387	3	116707088	LSAMP	C	A	0.958684	0.0248167	0.00569191	0.959798	0.018019	0.00502955	0.959308	0.076961	0.0143729	0.000112528	28.6715	254767
Insomnia - Jansen et al. (2019)	rs1015438	16	51143606	SALL1	A	G	NA	NA	NA	NA	NA	NA	0.1882	0.0582689	0.008	3.98561e-05	53.0509	1331010
Insomnia - Jansen et al. (2019)	rs1031654	13	53807900	LINC00558	C	A	NA	NA	NA	0.2089	0.0555127	0.009	0.2004	0.0512933	0.007	4.03391e-05	53.6938	1331010
Insomnia - Jansen et al. (2019)	rs1038093	15	73720068	CD276	T	C	NA	NA	NA	NA	NA	NA	0.6282	0.0392207	0.006	3.21021e-05	42.7295	1331010
Insomnia - Jansen et al. (2019)	rs10502966	18	53222129	DCC	G	A	NA	NA	NA	NA	NA	NA	0.418	0.0387408	0.006	3.13213e-05	41.6903	1331010
Insomnia - Jansen et al. (2019)	rs1064939	11	118525616	KMT2A	A	T	NA	NA	NA	NA	NA	NA	0.9784	0.130151	0.02	3.18154e-05	42.3479	1331010
Insomnia - Jansen et al. (2019)	rs10756571	9	14534507	RP11-408A13.2	T	C	NA	NA	NA	NA	NA	NA	0.6853	0.0363319	0.006	2.75474e-05	36.6669	1331010
Insomnia - Jansen et al. (2019)	rs10758593	9	4292083	GLIS3	G	A	NA	NA	NA	NA	NA	NA	0.6011	0.0356272	0.006	2.64891e-05	35.2582	1331010
Insomnia - Jansen et al. (2019)	rs10761240	9	93599640	PHF2	G	A	NA	NA	NA	NA	NA	NA	0.6037	0.0429075	0.006	3.84208e-05	51.1403	1331010
Insomnia - Jansen et al. (2019)	rs10800992	1	190931446	LINC01720	T	C	NA	NA	NA	0.4401	0.0421012	0.007	0.4431	0.0421012	0.006	3.69904e-05	49.2363	1331010
Insomnia - Jansen et al. (2019)	rs10825503	10	55417710	PCDH15	T	G	NA	NA	NA	NA	NA	NA	0.4873	0.0334348	0.006	2.33294e-05	31.0523	1331010
Insomnia - Jansen et al. (2019)	rs10865954	3	49174556	KLHDC8B	T	C	NA	NA	NA	0.3326	0.0459289	0.008	0.3344	0.0421012	0.006	3.69904e-05	49.2363	1331010
Insomnia - Jansen et al. (2019)	rs10898940	11	73744247	RAB6A	A	C	NA	NA	NA	NA	NA	NA	0.5173	0.0344014	0.006	2.46978e-05	32.8738	1331010
Insomnia - Jansen et al. (2019)	rs10928256	2	145701170	AC079163.1	T	C	NA	NA	NA	NA	NA	NA	0.4192	0.0344014	0.006	2.46978e-05	32.8738	1331010
Insomnia - Jansen et al. (2019)	rs10944696	6	93789132	RP11-374I15.1	G	A	NA	NA	NA	NA	NA	NA	0.7022	0.0377019	0.007	2.17941e-05	29.0087	1331010
Insomnia - Jansen et al. (2019)	rs10947428	6	33679281	ITPR3	C	T	NA	NA	NA	0.2172	0.0704225	0.009	0.2142	0.0682788	0.007	7.14766e-05	95.1427	1331010
Insomnia - Jansen et al. (2019)	rs10947690	6	37663992	MDGA1	G	A	NA	NA	NA	0.2501	0.0481404	0.009	0.2592	0.0470916	0.007	3.40012e-05	45.2575	1331010
Insomnia - Jansen et al. (2019)	rs10947987	6	41786632	PRICKLE4	C	T	NA	NA	NA	NA	NA	NA	0.5569	0.0325232	0.006	2.20746e-05	29.3821	1331010
Insomnia - Jansen et al. (2019)	rs10955647	8	113141958	CSMD3	T	G	NA	NA	NA	NA	NA	NA	0.5321	0.0334348	0.006	2.33294e-05	31.0523	1331010
Insomnia - Jansen et al. (2019)	rs11001276	10	75065880	DUPD1	T	A	NA	NA	NA	NA	NA	NA	0.26	0.0377019	0.007	2.17941e-05	29.0087	1331010
Insomnia - Jansen et al. (2019)	rs11090039	22	41100796	EP300	A	G	NA	NA	NA	NA	NA	NA	0.2871	0.0392207	0.007	2.35854e-05	31.3931	1331010
Insomnia - Jansen et al. (2019)	rs11119409	1	210119988	SYT14	C	T	NA	NA	NA	NA	NA	NA	0.4134	0.0345914	0.006	2.49714e-05	33.238	1331010
Insomnia - Jansen et al. (2019)	rs11149313	13	84720746	LINC00333	A	G	NA	NA	NA	NA	NA	NA	0.7297	0.0401818	0.007	2.47554e-05	32.9505	1331010
Insomnia - Jansen et al. (2019)	rs113851554	2	66523432	MEIS1	T	G	NA	NA	NA	0.0557	0.176471	0.016	0.0506	0.206201	0.014	0.000162957	216.932	1331010
Insomnia - Jansen et al. (2019)	rs1147852	6	147659773	SAMD5	A	G	NA	NA	NA	NA	NA	NA	0.3095	0.0392207	0.006	3.21021e-05	42.7295	1331010
Insomnia - Jansen et al. (2019)	rs11588755	1	57353532	-	G	A	NA	NA	NA	NA	NA	NA	0.478	0.0345914	0.006	2.49714e-05	33.238	1331010
Insomnia - Jansen et al. (2019)	rs11605348	11	47584931	FAM180B	G	A	NA	NA	NA	0.657	0.0429075	0.008	0.6505	0.0449974	0.006	4.22544e-05	56.2433	1331010
Insomnia - Jansen et al. (2019)	rs116466468	2	158281045	CCDC148	T	C	NA	NA	NA	NA	NA	NA	0.7593	0.0440169	0.007	2.97063e-05	39.5405	1331010
Insomnia - Jansen et al. (2019)	rs11650304	17	47957635	PRR15L	C	G	NA	NA	NA	NA	NA	NA	0.9308	0.0667236	0.012	2.32277e-05	30.9169	1331010
Insomnia - Jansen et al. (2019)	rs1167132	12	43090684	MRPS36P5	T	C	NA	NA	NA	NA	NA	NA	0.3917	0.0353671	0.006	2.61039e-05	34.7454	1331010
Insomnia - Jansen et al. (2019)	rs11679943	2	77497498	LRRTM4	A	G	NA	NA	NA	NA	NA	NA	0.3471	0.0372958	0.006	2.90284e-05	38.6382	1331010
Insomnia - Jansen et al. (2019)	rs117152417	6	165997793	XX-C2158C12.1	G	A	NA	NA	NA	NA	NA	NA	0.9872	0.147341	0.026	2.41272e-05	32.1142	1331010
Insomnia - Jansen et al. (2019)	rs11722569	4	111901575	RP11-269F21.3	T	C	NA	NA	NA	NA	NA	NA	0.6586	0.0344014	0.006	2.46978e-05	32.8738	1331010
Insomnia - Jansen et al. (2019)	rs11756035	6	18843579	RP1-130G2.1	C	G	NA	NA	NA	NA	NA	NA	0.1281	0.0506931	0.009	2.38353e-05	31.7258	1331010
Insomnia - Jansen et al. (2019)	rs11803128	1	190090965	BRINP3	G	A	NA	NA	NA	NA	NA	NA	0.3459	0.040822	0.006	3.47768e-05	46.2898	1331010
Insomnia - Jansen et al. (2019)	rs118166957	9	8858043	PTPRD	T	C	NA	NA	NA	0.1637	0.0554347	0.01	0.1591	0.0676586	0.008	5.37356e-05	71.5263	1331010
Insomnia - Jansen et al. (2019)	rs12030482	1	96495712	EEF1A1P11	A	T	NA	NA	NA	NA	NA	NA	0.2201	0.0411419	0.007	2.59526e-05	34.544	1331010
Insomnia - Jansen et al. (2019)	rs12187443	5	103324699	RP11-231G15.1	T	C	NA	NA	NA	NA	NA	NA	0.6681	0.0401818	0.006	3.36946e-05	44.8493	1331010
Insomnia - Jansen et al. (2019)	rs12310246	12	84307166	RP11-788H18.1	A	G	NA	NA	NA	0.2509	0.0478373	0.009	0.2489	0.0449734	0.007	3.10113e-05	41.2776	1331010
Insomnia - Jansen et al. (2019)	rs12520974	5	62218784	AC010376.1	C	T	NA	NA	NA	NA	NA	NA	0.5154	0.0356272	0.006	2.64891e-05	35.2582	1331010
Insomnia - Jansen et al. (2019)	rs12605642	18	33734001	ASXL3	T	G	NA	NA	NA	NA	NA	NA	0.4864	0.0353671	0.006	2.61039e-05	34.7454	1331010
Insomnia - Jansen et al. (2019)	rs12666306	7	115442352	RP11-222O23.1	A	G	NA	NA	NA	NA	NA	NA	0.5017	0.0421012	0.006	3.69904e-05	49.2363	1331010
Insomnia - Jansen et al. (2019)	rs12790660	11	57899750	OR5AZ1P	C	T	NA	NA	NA	NA	NA	NA	0.3156	0.0397809	0.006	3.30256e-05	43.9588	1331010
Insomnia - Jansen et al. (2019)	rs1289939	1	117401813	MAN1A2	C	T	NA	NA	NA	NA	NA	NA	0.7675	0.040822	0.007	2.55505e-05	34.0088	1331010
Insomnia - Jansen et al. (2019)	rs12912299	15	38605656	RASGRP1	C	T	NA	NA	NA	0.5145	0.0429075	0.007	0.5107	0.0429075	0.006	3.84208e-05	51.1403	1331010
Insomnia - Jansen et al. (2019)	rs12917449	15	74039318	PML	C	A	NA	NA	NA	NA	NA	NA	0.1939	0.0418642	0.008	2.05738e-05	27.3845	1331010
Insomnia - Jansen et al. (2019)	rs12924275	16	9097933	C16orf72	T	C	NA	NA	NA	NA	NA	NA	0.268	0.0382587	0.007	2.24426e-05	29.872	1331010
Insomnia - Jansen et al. (2019)	rs12983032	19	5073436	-	G	A	NA	NA	NA	NA	NA	NA	0.6566	0.0429075	0.006	3.84208e-05	51.1403	1331010
Insomnia - Jansen et al. (2019)	rs13010288	2	51597374	AC007682.1	G	T	NA	NA	NA	0.8696	0.065072	0.011	0.8674	0.05975	0.009	3.31127e-05	44.0748	1331010
Insomnia - Jansen et al. (2019)	rs13135092	4	102276925	SLC39A8	G	A	NA	NA	NA	NA	NA	NA	0.0825	0.0888312	0.011	4.8994e-05	65.2147	1331010
Insomnia - Jansen et al. (2019)	rs13138995	4	148066279	ARHGAP10	A	G	NA	NA	NA	0.3976	0.0430595	0.008	0.3896	0.0344014	0.006	2.46978e-05	32.8738	1331010
Insomnia - Jansen et al. (2019)	rs138678612	6	30964446	XXbac-BPG118E17.10	G	A	NA	NA	NA	NA	NA	NA	0.0217	0.116534	0.02	2.55065e-05	33.9503	1331010
Insomnia - Jansen et al. (2019)	rs152555	5	107513973	EFNA5	G	A	NA	NA	NA	NA	NA	NA	0.1456	0.0523465	0.008	3.21662e-05	42.8148	1331010
Insomnia - Jansen et al. (2019)	rs1530938	2	235991989	AGAP1	A	G	NA	NA	NA	NA	NA	NA	0.4423	0.0363319	0.006	2.75474e-05	36.6669	1331010
Insomnia - Jansen et al. (2019)	rs1536053	13	111329944	TEX29	C	T	NA	NA	NA	NA	NA	NA	0.6843	0.0377019	0.006	2.9664e-05	39.4841	1331010
Insomnia - Jansen et al. (2019)	rs1567084	3	71386804	FOXP1	A	G	0.4981	0.0535408	0.01	NA	NA	NA	0.4981	0.0334348	0.006	2.33294e-05	31.0523	1331010
Insomnia - Jansen et al. (2019)	rs1580173	3	108236668	CD200R1L	A	G	NA	NA	NA	NA	NA	NA	0.5608	0.0334348	0.006	2.33294e-05	31.0523	1331010
Insomnia - Jansen et al. (2019)	rs1620977	1	72263459	NEGR1	A	G	NA	NA	NA	NA	NA	NA	0.2696	0.0516432	0.007	4.08914e-05	54.429	1331010
Insomnia - Jansen et al. (2019)	rs16903122	5	88397744	TMEM161B-AS1	T	C	NA	NA	NA	NA	NA	NA	0.2487	0.0554347	0.007	4.71157e-05	62.7143	1331010
Insomnia - Jansen et al. (2019)	rs16990210	4	34718604	RP11-768G3.1	C	T	NA	NA	NA	NA	NA	NA	0.1522	0.0460439	0.008	2.4887e-05	33.1256	1331010
Insomnia - Jansen et al. (2019)	rs17005118	4	81367410	RP11-576N17.4	A	G	NA	NA	NA	NA	NA	NA	0.264	0.0421012	0.007	2.71769e-05	36.1736	1331010
Insomnia - Jansen et al. (2019)	rs17025198	3	87952563	HSPE1P19	A	G	NA	NA	NA	NA	NA	NA	0.2043	0.0411419	0.007	2.59526e-05	34.544	1331010
Insomnia - Jansen et al. (2019)	rs17083297	5	93659771	FAM172A	C	A	NA	NA	NA	NA	NA	NA	0.8234	0.0439519	0.008	2.26769e-05	30.1838	1331010
Insomnia - Jansen et al. (2019)	rs17223714	5	51196795	AC116606.1	A	G	0.7885	0.07139	0.012	NA	NA	NA	0.7885	0.0459289	0.007	3.23431e-05	43.0503	1331010
Insomnia - Jansen et al. (2019)	rs17367725	5	107776415	RP11-231G15.1	C	T	NA	NA	NA	NA	NA	NA	0.6487	0.0356272	0.006	2.64891e-05	35.2582	1331010
Insomnia - Jansen et al. (2019)	rs17520265	7	120034454	U1	G	A	NA	NA	NA	NA	NA	NA	0.9658	0.0910194	0.016	2.43129e-05	32.3614	1331010
Insomnia - Jansen et al. (2019)	rs17643634	8	90638590	TMEM64	C	T	NA	NA	NA	0.8366	0.058689	0.01	0.835	0.05975	0.008	4.19079e-05	55.7822	1331010
Insomnia - Jansen et al. (2019)	rs176644	15	89370401	MIR9-3HG	T	G	NA	NA	NA	NA	NA	NA	0.4036	0.0353671	0.006	2.61039e-05	34.7454	1331010
Insomnia - Jansen et al. (2019)	rs1861412	2	58665930	LINC01122	A	G	NA	NA	NA	NA	NA	NA	0.4338	0.0382587	0.006	3.05467e-05	40.6591	1331010
Insomnia - Jansen et al. (2019)	rs190073	7	10945561	RP5-855F16.1	G	A	NA	NA	NA	NA	NA	NA	0.5859	0.0335568	0.006	2.34999e-05	31.2793	1331010
Insomnia - Jansen et al. (2019)	rs1927902	9	117756713	snoZ13_snr52	T	C	NA	NA	NA	NA	NA	NA	0.2542	0.0525925	0.007	4.24083e-05	56.4482	1331010
Insomnia - Jansen et al. (2019)	rs1937447	1	65892559	PDE4B	G	C	NA	NA	NA	NA	NA	NA	0.2407	0.0387408	0.007	2.30118e-05	30.6296	1331010
Insomnia - Jansen et al. (2019)	rs2089358	1	36728502	RP4-614N24.1	C	T	NA	NA	NA	NA	NA	NA	0.2962	0.040822	0.007	2.55505e-05	34.0088	1331010
Insomnia - Jansen et al. (2019)	rs224029	10	62759539	ALDH7A1P4	C	T	NA	NA	NA	NA	NA	NA	0.6005	0.0387408	0.006	3.13213e-05	41.6903	1331010
Insomnia - Jansen et al. (2019)	rs2286729	12	6764652	MLF2	A	G	NA	NA	NA	0.0831	0.079735	0.013	0.0862	0.0695261	0.011	3.00134e-05	39.9493	1331010
Insomnia - Jansen et al. (2019)	rs2364921	3	158804674	MFSD1	C	T	NA	NA	NA	NA	NA	NA	0.5309	0.0335568	0.006	2.34999e-05	31.2793	1331010
Insomnia - Jansen et al. (2019)	rs2388840	6	99150880	RP3-359N14.1	G	A	NA	NA	NA	NA	NA	NA	0.4243	0.036664	0.006	2.80533e-05	37.3402	1331010
Insomnia - Jansen et al. (2019)	rs2389631	13	96280614	HS6ST3	C	A	NA	NA	NA	NA	NA	NA	0.3334	0.0397809	0.006	3.30256e-05	43.9588	1331010
Insomnia - Jansen et al. (2019)	rs2431108	5	104612267	RP11-6N13.1	C	T	NA	NA	NA	NA	NA	NA	0.328	0.0534008	0.006	5.95094e-05	79.2122	1331010
Insomnia - Jansen et al. (2019)	rs2598293	7	134305130	SLC35B4	T	C	NA	NA	NA	NA	NA	NA	0.4763	0.0353671	0.006	2.61039e-05	34.7454	1331010
Insomnia - Jansen et al. (2019)	rs2737240	8	115645008	TRPS1	A	G	NA	NA	NA	NA	NA	NA	0.7076	0.0363319	0.007	2.02391e-05	26.9389	1331010
Insomnia - Jansen et al. (2019)	rs2792990	9	122859331	RC3H2	C	G	NA	NA	NA	NA	NA	NA	0.8553	0.0544882	0.008	3.4852e-05	46.39	1331010
Insomnia - Jansen et al. (2019)	rs2838787	21	45119810	ADARB1	G	A	NA	NA	NA	NA	NA	NA	0.6076	0.0356272	0.006	2.64891e-05	35.2582	1331010
Insomnia - Jansen et al. (2019)	rs28552587	8	102343998	UBR5	A	G	NA	NA	NA	NA	NA	NA	0.5641	0.0334348	0.006	2.33294e-05	31.0523	1331010
Insomnia - Jansen et al. (2019)	rs28582096	12	123372451	RP13-942N8.1	G	A	NA	NA	NA	NA	NA	NA	0.795	0.0544562	0.007	4.54671e-05	60.5198	1331010
Insomnia - Jansen et al. (2019)	rs28611339	8	10312527	MSRA	T	G	NA	NA	NA	0.1289	0.0704585	0.011	0.1282	0.0582689	0.009	3.14915e-05	41.9168	1331010
Insomnia - Jansen et al. (2019)	rs2867690	20	43343388	SPINT3	T	C	NA	NA	NA	NA	NA	NA	0.1819	0.0421012	0.008	2.08074e-05	27.6954	1331010
Insomnia - Jansen et al. (2019)	rs3131638	6	31507350	MICB	G	A	NA	NA	NA	NA	NA	NA	0.7739	0.0439519	0.007	2.96186e-05	39.4238	1331010
Insomnia - Jansen et al. (2019)	rs314281	6	104952730	LIN28B	C	T	NA	NA	NA	NA	NA	NA	0.5469	0.0429075	0.006	3.84208e-05	51.1403	1331010
Insomnia - Jansen et al. (2019)	rs3184470	16	665164	WDR90	G	A	NA	NA	NA	NA	NA	NA	0.6493	0.0377019	0.006	2.9664e-05	39.4841	1331010
Insomnia - Jansen et al. (2019)	rs324017	12	57094031	NAB2	A	C	NA	NA	NA	NA	NA	NA	0.294	0.0392207	0.007	2.35854e-05	31.3931	1331010
Insomnia - Jansen et al. (2019)	rs34214423	16	52269195	RP11-142G1.1	A	C	NA	NA	NA	NA	NA	NA	0.8087	0.0449734	0.008	2.37432e-05	31.6031	1331010
Insomnia - Jansen et al. (2019)	rs34490907	17	28606723	RP11-192H23.4	C	G	NA	NA	NA	NA	NA	NA	0.8878	0.0535408	0.009	2.65883e-05	35.3902	1331010
Insomnia - Jansen et al. (2019)	rs34967082	2	214517930	VWC2L	A	G	NA	NA	NA	0.4068	0.0421012	0.008	0.4136	0.0353671	0.006	2.61039e-05	34.7454	1331010
Insomnia - Jansen et al. (2019)	rs35110063	3	43025066	FAM198A	A	G	NA	NA	NA	NA	NA	NA	0.4266	0.0392207	0.006	3.21021e-05	42.7295	1331010
Insomnia - Jansen et al. (2019)	rs35322724	16	77103427	CTD-2300H10.2	A	C	NA	NA	NA	NA	NA	NA	0.5774	0.0487902	0.006	4.96774e-05	66.1243	1331010
Insomnia - Jansen et al. (2019)	rs35539975	5	92311331	RP11-348J24.2	A	G	NA	NA	NA	NA	NA	NA	0.7785	0.0421012	0.007	2.71769e-05	36.1736	1331010
Insomnia - Jansen et al. (2019)	rs3774751	3	50171620	SEMA3F	G	T	NA	NA	NA	0.5375	0.0481404	0.007	0.5379	0.040822	0.006	3.47768e-05	46.2898	1331010
Insomnia - Jansen et al. (2019)	rs3902952	16	61613685	CDH8	T	C	NA	NA	NA	NA	NA	NA	0.1881	0.0478373	0.008	2.68634e-05	35.7564	1331010
Insomnia - Jansen et al. (2019)	rs4090240	9	74504071	RORB	C	T	NA	NA	NA	NA	NA	NA	0.7225	0.0387408	0.007	2.30118e-05	30.6296	1331010
Insomnia - Jansen et al. (2019)	rs4238755	16	52712177	RP11-297L17.6	C	A	NA	NA	NA	NA	NA	NA	0.7362	0.0429075	0.007	2.82278e-05	37.5725	1331010
Insomnia - Jansen et al. (2019)	rs4260410	3	178752144	KCNMB2	T	C	NA	NA	NA	NA	NA	NA	0.332	0.0344014	0.006	2.46978e-05	32.8738	1331010
Insomnia - Jansen et al. (2019)	rs429358	19	44908684	APOE	T	C	NA	NA	NA	NA	NA	NA	0.8458	0.0459289	0.008	2.47629e-05	32.9604	1331010
Insomnia - Jansen et al. (2019)	rs4502882	5	153714438	GRIA1	C	T	NA	NA	NA	NA	NA	NA	0.3422	0.0387408	0.006	3.13213e-05	41.6903	1331010
Insomnia - Jansen et al. (2019)	rs4588900	8	72978190	RP11-531A24.3	A	G	NA	NA	NA	NA	NA	NA	0.5164	0.0334348	0.006	2.33294e-05	31.0523	1331010
Insomnia - Jansen et al. (2019)	rs4592425	11	62930341	RN7SL259P	T	G	NA	NA	NA	NA	NA	NA	0.6965	0.0401818	0.006	3.36946e-05	44.8493	1331010
Insomnia - Jansen et al. (2019)	rs4643373	17	49046061	IGF2BP1	T	C	NA	NA	NA	NA	NA	NA	0.7006	0.0411419	0.007	2.59526e-05	34.544	1331010
Insomnia - Jansen et al. (2019)	rs4664299	2	159713522	39142	C	T	NA	NA	NA	NA	NA	NA	0.7651	0.040822	0.007	2.55505e-05	34.0088	1331010
Insomnia - Jansen et al. (2019)	rs4699157	4	105134055	AC004069.2	C	T	NA	NA	NA	NA	NA	NA	0.042	0.0812101	0.015	2.20215e-05	29.3114	1331010
Insomnia - Jansen et al. (2019)	rs4702	15	90883330	FURIN	G	A	0.4438	0.0576291	0.01	NA	NA	NA	0.4438	0.0481404	0.006	4.83631e-05	64.3748	1331010
Insomnia - Jansen et al. (2019)	rs4709655	6	162859172	PACRG	C	T	NA	NA	NA	NA	NA	NA	0.8809	0.0544562	0.009	2.75053e-05	36.6108	1331010
Insomnia - Jansen et al. (2019)	rs4767645	12	117947983	KSR2	G	T	NA	NA	NA	NA	NA	NA	0.5386	0.036664	0.006	2.80533e-05	37.3402	1331010
Insomnia - Jansen et al. (2019)	rs4788203	16	29967506	TMEM219	G	A	NA	NA	NA	NA	NA	NA	0.5666	0.0345914	0.006	2.49714e-05	33.238	1331010
Insomnia - Jansen et al. (2019)	rs492858	3	155714440	PLCH1	C	T	NA	NA	NA	NA	NA	NA	0.9241	0.0661398	0.011	2.71611e-05	36.1526	1331010
Insomnia - Jansen et al. (2019)	rs4981170	14	32943790	NPAS3	G	A	NA	NA	NA	0.802	0.058689	0.009	0.8057	0.0544562	0.008	3.48111e-05	46.3355	1331010
Insomnia - Jansen et al. (2019)	rs521484	7	49854753	VWC2	G	A	NA	NA	NA	NA	NA	NA	0.2332	0.0397809	0.007	2.42639e-05	32.2962	1331010
Insomnia - Jansen et al. (2019)	rs524859	11	66273608	RAB1B	G	A	NA	NA	NA	NA	NA	NA	0.6399	0.0439519	0.006	4.03138e-05	53.6602	1331010
Insomnia - Jansen et al. (2019)	rs55772859	2	207177857	AC007879.1	A	C	NA	NA	NA	NA	NA	NA	0.3106	0.0421012	0.006	3.69904e-05	49.2363	1331010
Insomnia - Jansen et al. (2019)	rs55972276	5	136318049	TRPC7	A	C	0.1366	0.0934903	0.014	NA	NA	NA	0.1366	0.0732505	0.009	4.9766e-05	66.2422	1331010
Insomnia - Jansen et al. (2019)	rs56097173	2	44035310	AC019129.1	T	C	NA	NA	NA	0.6744	0.0459289	0.008	0.6808	0.0401818	0.006	3.36946e-05	44.8493	1331010
Insomnia - Jansen et al. (2019)	rs56133505	11	72636995	PDE2A	A	G	NA	NA	NA	NA	NA	NA	0.5369	0.0411419	0.006	3.5324e-05	47.0182	1331010
Insomnia - Jansen et al. (2019)	rs566673	11	66633902	RBM14-RBM4	G	T	NA	NA	NA	NA	NA	NA	0.4649	0.0387408	0.006	3.13213e-05	41.6903	1331010
Insomnia - Jansen et al. (2019)	rs5877	1	173909724	SERPINC1	T	C	NA	NA	NA	NA	NA	NA	0.6691	0.0363319	0.006	2.75474e-05	36.6669	1331010
Insomnia - Jansen et al. (2019)	rs6019663	20	49157975	STAU1	T	C	NA	NA	NA	NA	NA	NA	0.293	0.0401818	0.007	2.47554e-05	32.9505	1331010
Insomnia - Jansen et al. (2019)	rs60565673	18	55239599	TCF4	G	T	NA	NA	NA	NA	NA	NA	0.3789	0.0429075	0.006	3.84208e-05	51.1403	1331010
Insomnia - Jansen et al. (2019)	rs61921611	12	65973946	HMGA2	C	T	NA	NA	NA	NA	NA	NA	0.308	0.0439519	0.006	4.03138e-05	53.6602	1331010
Insomnia - Jansen et al. (2019)	rs62068188	17	2497582	METTL16	T	C	NA	NA	NA	NA	NA	NA	0.8339	0.0487902	0.008	2.79442e-05	37.1949	1331010
Insomnia - Jansen et al. (2019)	rs62158170	2	113324598	PAX8	A	G	0.7856	0.0870947	0.012	NA	NA	NA	0.7856	0.0657877	0.007	6.63565e-05	88.3269	1331010
Insomnia - Jansen et al. (2019)	rs62213452	2	209515428	MAP2	T	G	NA	NA	NA	NA	NA	NA	0.2788	0.0372958	0.007	2.13272e-05	28.3872	1331010
Insomnia - Jansen et al. (2019)	rs62264767	3	117923158	RP11-384F7.2	A	C	NA	NA	NA	NA	NA	NA	0.8531	0.064851	0.008	4.93685e-05	65.7132	1331010
Insomnia - Jansen et al. (2019)	rs62301574	4	22048542	RP11-17E2.2	G	C	NA	NA	NA	NA	NA	NA	0.2004	0.0418642	0.007	2.68718e-05	35.7675	1331010
Insomnia - Jansen et al. (2019)	rs623025	1	201795966	NAV1	C	T	NA	NA	NA	NA	NA	NA	0.7448	0.0377019	0.007	2.17941e-05	29.0087	1331010
Insomnia - Jansen et al. (2019)	rs62383308	5	166033080	RPL7P20	G	A	NA	NA	NA	NA	NA	NA	0.9195	0.05975	0.011	2.21666e-05	29.5046	1331010
Insomnia - Jansen et al. (2019)	rs62429521	6	140003445	AL356739.1	A	C	NA	NA	NA	NA	NA	NA	0.1456	0.0506931	0.008	3.01664e-05	40.1529	1331010
Insomnia - Jansen et al. (2019)	rs6457796	6	34860776	UHRF1BP1	C	T	NA	NA	NA	NA	NA	NA	0.2687	0.0387408	0.007	2.30118e-05	30.6296	1331010
Insomnia - Jansen et al. (2019)	rs6465151	7	88681585	AC002127.4	T	C	NA	NA	NA	NA	NA	NA	0.1134	0.0563803	0.009	2.94833e-05	39.2437	1331010
Insomnia - Jansen et al. (2019)	rs647905	11	121664229	SORL1	T	C	NA	NA	NA	NA	NA	NA	0.5409	0.0334348	0.006	2.33294e-05	31.0523	1331010
Insomnia - Jansen et al. (2019)	rs6510033	19	30219878	AC005597.1	G	A	NA	NA	NA	NA	NA	NA	0.2747	0.036664	0.007	2.06107e-05	27.4336	1331010
Insomnia - Jansen et al. (2019)	rs6562066	13	59958662	DIAPH3	T	C	NA	NA	NA	NA	NA	NA	0.3688	0.0392207	0.006	3.21021e-05	42.7295	1331010
Insomnia - Jansen et al. (2019)	rs6589988	11	99255285	CNTN5	G	A	NA	NA	NA	NA	NA	NA	0.3243	0.0377019	0.006	2.9664e-05	39.4841	1331010
Insomnia - Jansen et al. (2019)	rs6597649	9	130911265	FIBCD1	T	C	NA	NA	NA	NA	NA	NA	0.3994	0.0334348	0.006	2.33294e-05	31.0523	1331010
Insomnia - Jansen et al. (2019)	rs6601080	5	180084043	RP11-39H3.2	A	G	NA	NA	NA	NA	NA	NA	0.6762	0.0353671	0.006	2.61039e-05	34.7454	1331010
Insomnia - Jansen et al. (2019)	rs6606731	12	109544773	UBE3B	A	T	NA	NA	NA	NA	NA	NA	0.1923	0.0430595	0.008	2.17654e-05	28.9706	1331010
Insomnia - Jansen et al. (2019)	rs66674044	16	19893022	AC134300.1	T	A	NA	NA	NA	NA	NA	NA	0.1427	0.05975	0.009	3.31127e-05	44.0748	1331010
Insomnia - Jansen et al. (2019)	rs667730	11	83566282	DLG2	T	C	NA	NA	NA	NA	NA	NA	0.5788	0.0334348	0.006	2.33294e-05	31.0523	1331010
Insomnia - Jansen et al. (2019)	rs6702604	1	106647440	RP11-478L17.1	G	A	NA	NA	NA	NA	NA	NA	0.4157	0.036664	0.006	2.80533e-05	37.3402	1331010
Insomnia - Jansen et al. (2019)	rs670501	7	108985128	BUB3P1	T	C	NA	NA	NA	NA	NA	NA	0.2133	0.0525925	0.007	4.24083e-05	56.4482	1331010
Insomnia - Jansen et al. (2019)	rs671985	8	60002224	RP11-27P7.1	G	A	NA	NA	NA	0.5369	0.0418642	0.007	0.5484	0.0377019	0.006	2.9664e-05	39.4841	1331010
Insomnia - Jansen et al. (2019)	rs6734957	2	42586107	MTA3	G	T	NA	NA	NA	NA	NA	NA	0.7612	0.0418642	0.007	2.68718e-05	35.7675	1331010
Insomnia - Jansen et al. (2019)	rs6808140	3	10539696	ATP2B2	T	C	NA	NA	NA	NA	NA	NA	0.5053	0.0392207	0.006	3.21021e-05	42.7295	1331010
Insomnia - Jansen et al. (2019)	rs6888135	5	141874498	PCDH1	A	C	NA	NA	NA	NA	NA	NA	0.4965	0.0382587	0.006	3.05467e-05	40.6591	1331010
Insomnia - Jansen et al. (2019)	rs694786	3	173395117	NLGN1	C	T	NA	NA	NA	NA	NA	NA	0.5395	0.0439519	0.006	4.03138e-05	53.6602	1331010
Insomnia - Jansen et al. (2019)	rs6967168	7	132987432	CHCHD3	G	T	NA	NA	NA	NA	NA	NA	0.2456	0.0439519	0.007	2.96186e-05	39.4238	1331010
Insomnia - Jansen et al. (2019)	rs6978112	7	1927205	MAD1L1	T	C	NA	NA	NA	NA	NA	NA	0.4105	0.0344014	0.006	2.46978e-05	32.8738	1331010
Insomnia - Jansen et al. (2019)	rs699844	1	74412569	FPGT-TNNI3K	A	G	NA	NA	NA	NA	NA	NA	0.9195	0.0601539	0.011	2.24673e-05	29.9049	1331010
Insomnia - Jansen et al. (2019)	rs701394	5	81000668	RASGRF2	G	A	NA	NA	NA	NA	NA	NA	0.3624	0.0356272	0.006	2.64891e-05	35.2582	1331010
Insomnia - Jansen et al. (2019)	rs7040224	9	132011450	MED27	A	G	NA	NA	NA	NA	NA	NA	0.3161	0.0372958	0.006	2.90284e-05	38.6382	1331010
Insomnia - Jansen et al. (2019)	rs715338	15	56923669	TCF12	A	G	NA	NA	NA	0.5675	0.0421012	0.007	0.5776	0.0411419	0.006	3.5324e-05	47.0182	1331010
Insomnia - Jansen et al. (2019)	rs7168238	15	66417048	MAP2K1	C	G	NA	NA	NA	NA	NA	NA	0.0743	0.0639133	0.011	2.53633e-05	33.7596	1331010
Insomnia - Jansen et al. (2019)	rs7214267	17	45080341	NMT1	G	A	NA	NA	NA	NA	NA	NA	0.419	0.0439519	0.006	4.03138e-05	53.6602	1331010
Insomnia - Jansen et al. (2019)	rs72657797	4	89899658	MMRN1	C	T	NA	NA	NA	NA	NA	NA	0.8241	0.0555127	0.008	3.61749e-05	48.1509	1331010
Insomnia - Jansen et al. (2019)	rs72773790	9	136217234	QSOX2	T	C	NA	NA	NA	NA	NA	NA	0.6732	0.0372958	0.006	2.90284e-05	38.6382	1331010
Insomnia - Jansen et al. (2019)	rs728017	6	123971449	NKAIN2	G	A	NA	NA	NA	NA	NA	NA	0.6136	0.0345914	0.006	2.49714e-05	33.238	1331010
Insomnia - Jansen et al. (2019)	rs72820274	2	103796466	AC013727.1	A	G	NA	NA	NA	NA	NA	NA	0.417	0.0344014	0.006	2.46978e-05	32.8738	1331010
Insomnia - Jansen et al. (2019)	rs72899452	11	45394026	RP11-430H10.4	T	C	NA	NA	NA	NA	NA	NA	0.0648	0.0741794	0.012	2.87085e-05	38.2123	1331010
Insomnia - Jansen et al. (2019)	rs73671843	7	3480392	SDK1	G	A	NA	NA	NA	NA	NA	NA	0.8743	0.0555127	0.009	2.85829e-05	38.0451	1331010
Insomnia - Jansen et al. (2019)	rs7402939	15	98640647	RP11-35O15.1	C	T	NA	NA	NA	NA	NA	NA	0.624	0.0356272	0.006	2.64891e-05	35.2582	1331010
Insomnia - Jansen et al. (2019)	rs742760	20	52368751	LINC01524	A	T	NA	NA	NA	NA	NA	NA	0.8155	0.0430595	0.008	2.17654e-05	28.9706	1331010
Insomnia - Jansen et al. (2019)	rs75452188	2	66907294	LINC01799	A	G	NA	NA	NA	NA	NA	NA	0.878	0.0516432	0.009	2.47372e-05	32.9262	1331010
Insomnia - Jansen et al. (2019)	rs7571486	2	175608567	AC096649.3	G	A	NA	NA	NA	NA	NA	NA	0.749	0.0387408	0.007	2.30118e-05	30.6296	1331010
Insomnia - Jansen et al. (2019)	rs75932578	7	107204249	COG5	C	T	NA	NA	NA	NA	NA	NA	0.7841	0.0397809	0.007	2.42639e-05	32.2962	1331010
Insomnia - Jansen et al. (2019)	rs7599697	2	238322836	TRAF3IP1	C	T	NA	NA	NA	NA	NA	NA	0.6417	0.036664	0.006	2.80533e-05	37.3402	1331010
Insomnia - Jansen et al. (2019)	rs76145129	20	64039074	LINC00176	G	T	NA	NA	NA	NA	NA	NA	0.8762	0.0502412	0.009	2.34123e-05	31.1627	1331010
Insomnia - Jansen et al. (2019)	rs7615602	3	18676563	SATB1-AS1	G	C	NA	NA	NA	NA	NA	NA	0.7285	0.0397809	0.007	2.42639e-05	32.2962	1331010
Insomnia - Jansen et al. (2019)	rs7625896	3	44021069	RP11-944L7.4	A	G	NA	NA	NA	NA	NA	NA	0.6545	0.0363319	0.006	2.75474e-05	36.6669	1331010
Insomnia - Jansen et al. (2019)	rs77641763	9	137371330	EXD3	T	C	NA	NA	NA	0.1197	0.076961	0.011	0.122	0.07139	0.009	4.72702e-05	62.92	1331010
Insomnia - Jansen et al. (2019)	rs7992992	13	54147564	LINC00458	A	G	NA	NA	NA	NA	NA	NA	0.1286	0.0506931	0.009	2.38353e-05	31.7258	1331010
Insomnia - Jansen et al. (2019)	rs8076183	17	62947335	RP11-180P8.1	C	T	NA	NA	NA	NA	NA	NA	0.5515	0.0377019	0.006	2.9664e-05	39.4841	1331010
Insomnia - Jansen et al. (2019)	rs8180457	5	107874113	FBXL17	C	T	NA	NA	NA	NA	NA	NA	0.8427	0.0555127	0.008	3.61749e-05	48.1509	1331010
Insomnia - Jansen et al. (2019)	rs823247	2	2846768	AC011995.1	C	T	NA	NA	NA	NA	NA	NA	0.521	0.036664	0.006	2.80533e-05	37.3402	1331010
Insomnia - Jansen et al. (2019)	rs830716	16	12229652	SNX29	C	G	NA	NA	NA	NA	NA	NA	0.7133	0.0449734	0.007	3.10113e-05	41.2776	1331010
Insomnia - Jansen et al. (2019)	rs871994	8	35333101	UNC5D	A	C	NA	NA	NA	NA	NA	NA	0.4352	0.0353671	0.006	2.61039e-05	34.7454	1331010
Insomnia - Jansen et al. (2019)	rs874168	8	30991934	PURG	T	C	NA	NA	NA	NA	NA	NA	0.5254	0.0344014	0.006	2.46978e-05	32.8738	1331010
Insomnia - Jansen et al. (2019)	rs908668	19	55622672	ZNF784	T	C	NA	NA	NA	NA	NA	NA	0.2081	0.0497421	0.007	3.79362e-05	50.4953	1331010
Insomnia - Jansen et al. (2019)	rs910187	20	47212407	ZMYND8	G	A	NA	NA	NA	NA	NA	NA	0.627	0.0345914	0.006	2.49714e-05	33.238	1331010
Insomnia - Jansen et al. (2019)	rs9394502	6	38484727	BTBD9	C	T	NA	NA	NA	NA	NA	NA	0.6657	0.0544562	0.006	6.18848e-05	82.3742	1331010
Insomnia - Jansen et al. (2019)	rs9527083	13	53416990	RP11-384G23.1	G	A	NA	NA	NA	NA	NA	NA	0.3295	0.0758017	0.006	0.000119901	159.608	1331010
Insomnia - Jansen et al. (2019)	rs9563886	13	61145932	MIR3169	C	T	NA	NA	NA	0.3923	0.0429075	0.008	0.3937	0.0335568	0.006	2.34999e-05	31.2793	1331010
Insomnia - Jansen et al. (2019)	rs9889282	17	52181782	CA10	C	A	NA	NA	NA	NA	NA	NA	0.3871	0.0418642	0.006	3.65751e-05	48.6836	1331010
Insomnia - Jansen et al. (2019)	rs9931543	16	56094870	RP11-461O7.1	T	C	NA	NA	NA	0.7367	0.0506931	0.008	0.7359	0.0478373	0.007	3.50866e-05	46.7022	1331010
Insomnia - Jansen et al. (2019)	rs9964420	18	59156809	SEC11C	A	C	NA	NA	NA	NA	NA	NA	0.301	0.0353671	0.007	1.91785e-05	25.5272	1331010
Insomnia - Jansen et al. (2019)	rs10789340	1	72474590	RPL31P12	G	A	NA	NA	NA	0.6275	0.0418642	0.008	NA	NA	NA	3.85691e-05	27.3845	709986
Insomnia - Jansen et al. (2019)	rs11075253	16	15054789	PDXDC1	C	A	NA	NA	NA	0.7107	0.0449974	0.008	NA	NA	NA	4.45579e-05	31.6368	709986
Insomnia - Jansen et al. (2019)	rs11167642	5	153842673	CTB-95D12.1	T	C	NA	NA	NA	0.8088	0.0554347	0.009	NA	NA	NA	5.34325e-05	37.9382	709986
Insomnia - Jansen et al. (2019)	rs113092074	21	41866940	PRDM15	T	C	NA	NA	NA	0.1435	0.0592119	0.011	NA	NA	NA	4.08098e-05	28.9755	709986
Insomnia - Jansen et al. (2019)	rs117037340	17	63359083	TANC2	A	G	NA	NA	NA	0.9701	0.122218	0.022	NA	NA	NA	4.34664e-05	30.8618	709986
Insomnia - Jansen et al. (2019)	rs12411886	10	102925542	CNNM2	C	A	NA	NA	NA	0.9197	0.0844692	0.014	NA	NA	NA	5.12706e-05	36.4032	709986
Insomnia - Jansen et al. (2019)	rs12534945	7	102417732	PRKRIP1	C	T	NA	NA	NA	0.7539	0.0544562	0.009	NA	NA	NA	5.15629e-05	36.6107	709986
Insomnia - Jansen et al. (2019)	rs12635614	3	173395251	NLGN1	A	G	NA	NA	NA	0.5134	0.0430595	0.007	NA	NA	NA	5.32928e-05	37.8391	709986
Insomnia - Jansen et al. (2019)	rs1285875	6	7115694	RREB1	G	C	NA	NA	NA	0.2738	0.0491902	0.008	NA	NA	NA	5.32482e-05	37.8074	709986
Insomnia - Jansen et al. (2019)	rs12927360	16	77141806	CTD-2300H10.2	G	A	NA	NA	NA	0.5797	0.0555127	0.008	NA	NA	NA	6.7815e-05	48.1508	709986
Insomnia - Jansen et al. (2019)	rs12951067	17	52240310	snoZ178	T	C	NA	NA	NA	0.4536	0.0440169	0.007	NA	NA	NA	5.56889e-05	39.5404	709986
Insomnia - Jansen et al. (2019)	rs13189678	5	136301271	TRPC7	T	C	NA	NA	NA	0.1327	0.0610951	0.011	NA	NA	NA	4.34469e-05	30.8479	709986
Insomnia - Jansen et al. (2019)	rs150483923	7	107316716	COG5	C	A	NA	NA	NA	0.7789	0.0512933	0.009	NA	NA	NA	4.57474e-05	32.4814	709986
Insomnia - Jansen et al. (2019)	rs1533992	7	21602469	DNAH11	T	A	NA	NA	NA	0.0541	0.0899247	0.016	NA	NA	NA	4.44886e-05	31.5876	709986
Insomnia - Jansen et al. (2019)	rs159058	20	32520305	NOL4L	C	A	NA	NA	NA	0.3111	0.0512933	0.008	NA	NA	NA	5.78984e-05	41.1093	709986
Insomnia - Jansen et al. (2019)	rs176647	15	89378738	MIR9-3HG	A	C	NA	NA	NA	0.395	0.0468836	0.008	NA	NA	NA	4.83716e-05	34.3448	709986
Insomnia - Jansen et al. (2019)	rs1925113	13	96325441	HS6ST3	A	G	NA	NA	NA	0.4347	0.0440169	0.007	NA	NA	NA	5.56889e-05	39.5404	709986
Insomnia - Jansen et al. (2019)	rs1927898	9	117757416	snoZ13_snr52	C	T	NA	NA	NA	0.2532	0.0491902	0.009	NA	NA	NA	4.20731e-05	29.8725	709986
Insomnia - Jansen et al. (2019)	rs2116290	3	151100288	MED12L	A	G	NA	NA	NA	0.3563	0.0478373	0.008	NA	NA	NA	5.03596e-05	35.7563	709986
Insomnia - Jansen et al. (2019)	rs2239923	17	45099436	NMT1	T	C	NA	NA	NA	0.2891	0.0497421	0.008	NA	NA	NA	5.44496e-05	38.6604	709986
Insomnia - Jansen et al. (2019)	rs2344121	8	30984006	RP11-293D9.2	A	G	NA	NA	NA	0.5337	0.0430595	0.007	NA	NA	NA	5.32928e-05	37.8391	709986
Insomnia - Jansen et al. (2019)	rs28576953	12	123405729	KMT5A	C	T	NA	NA	NA	0.7908	0.065072	0.009	NA	NA	NA	7.36244e-05	52.276	709986
Insomnia - Jansen et al. (2019)	rs35084376	16	51129209	SALL1	C	G	NA	NA	NA	0.067	0.08158	0.015	NA	NA	NA	4.16598e-05	29.579	709986
Insomnia - Jansen et al. (2019)	rs35717469	16	52277667	CASC22	A	G	NA	NA	NA	0.8132	0.0535408	0.01	NA	NA	NA	4.0374e-05	28.6661	709986
Insomnia - Jansen et al. (2019)	rs3923809	6	38473194	BTBD9	A	G	NA	NA	NA	0.6929	0.0449734	0.008	NA	NA	NA	4.45104e-05	31.6031	709986
Insomnia - Jansen et al. (2019)	rs406761	5	102789329	PAM	T	G	NA	NA	NA	0.6302	0.0478373	0.008	NA	NA	NA	5.03596e-05	35.7563	709986
Insomnia - Jansen et al. (2019)	rs4073582	11	66283241	CNIH2	G	A	NA	NA	NA	0.6509	0.0512933	0.008	NA	NA	NA	5.78984e-05	41.1093	709986
Insomnia - Jansen et al. (2019)	rs4499118	13	39470830	LHFP	A	G	NA	NA	NA	0.4024	0.0430595	0.008	NA	NA	NA	4.08028e-05	28.9705	709986
Insomnia - Jansen et al. (2019)	rs4509059	5	117775016	-	G	T	NA	NA	NA	0.3671	0.0429075	0.008	NA	NA	NA	4.05153e-05	28.7664	709986
Insomnia - Jansen et al. (2019)	rs4711416	6	35471616	FANCE	T	G	NA	NA	NA	0.1022	0.0760347	0.012	NA	NA	NA	5.6544e-05	40.1476	709986
Insomnia - Jansen et al. (2019)	rs4838018	9	122850528	RC3H2	C	T	NA	NA	NA	0.8654	0.05975	0.011	NA	NA	NA	4.15549e-05	29.5046	709986
Insomnia - Jansen et al. (2019)	rs4887111	15	73735944	C15orf59	A	G	NA	NA	NA	0.6186	0.0421012	0.008	NA	NA	NA	3.90069e-05	27.6954	709986
Insomnia - Jansen et al. (2019)	rs544978	11	62917758	CHRM1	A	C	NA	NA	NA	0.7101	0.0497421	0.008	NA	NA	NA	5.44496e-05	38.6604	709986
Insomnia - Jansen et al. (2019)	rs57314044	19	55624693	ZNF784	T	G	NA	NA	NA	0.2163	0.0516432	0.009	NA	NA	NA	4.63737e-05	32.9261	709986
Insomnia - Jansen et al. (2019)	rs58475265	11	134394248	B3GAT1	C	T	NA	NA	NA	0.1657	0.0576291	0.01	NA	NA	NA	4.6775e-05	33.2111	709986
Insomnia - Jansen et al. (2019)	rs62158206	2	113327019	PAX8	T	C	NA	NA	NA	0.7808	0.0516432	0.009	NA	NA	NA	4.63737e-05	32.9261	709986
Insomnia - Jansen et al. (2019)	rs6803184	3	10563364	ATP2B2	A	G	NA	NA	NA	0.3402	0.0449734	0.008	NA	NA	NA	4.45104e-05	31.6031	709986
Insomnia - Jansen et al. (2019)	rs6855246	4	102191313	MANBA	G	A	NA	NA	NA	0.0836	0.100926	0.013	NA	NA	NA	8.48852e-05	60.2723	709986
Insomnia - Jansen et al. (2019)	rs7026534	9	132031876	MED27	T	G	NA	NA	NA	0.3036	0.0459289	0.008	NA	NA	NA	4.64219e-05	32.9603	709986
Insomnia - Jansen et al. (2019)	rs7183988	15	90885359	FES	G	T	NA	NA	NA	0.5277	0.0418642	0.007	NA	NA	NA	5.03753e-05	35.7675	709986
Insomnia - Jansen et al. (2019)	rs7217547	17	28779854	FAM222B	C	G	NA	NA	NA	0.7883	0.0506931	0.009	NA	NA	NA	4.46831e-05	31.7257	709986
Insomnia - Jansen et al. (2019)	rs7337692	13	53368522	RP11-384G23.1	T	C	NA	NA	NA	0.2896	0.0723207	0.008	NA	NA	NA	0.000115092	81.7229	709986
Insomnia - Jansen et al. (2019)	rs7338774	13	68770002	RN7SL761P	G	A	NA	NA	NA	0.3298	0.0460439	0.008	NA	NA	NA	4.66546e-05	33.1256	709986
Insomnia - Jansen et al. (2019)	rs7428918	3	18782806	SATB1-AS1	G	A	NA	NA	NA	0.7143	0.0470916	0.008	NA	NA	NA	4.88018e-05	34.6502	709986
Insomnia - Jansen et al. (2019)	rs755837	14	100658733	LINC00523	G	A	NA	NA	NA	0.1758	0.0544562	0.01	NA	NA	NA	4.17663e-05	29.6547	709986
Insomnia - Jansen et al. (2019)	rs7581704	2	42499746	MTA3	C	G	NA	NA	NA	0.7589	0.0554347	0.009	NA	NA	NA	5.34325e-05	37.9382	709986
Insomnia - Jansen et al. (2019)	rs76540488	7	94712447	RNU6-956P	G	A	NA	NA	NA	0.0988	0.0758017	0.012	NA	NA	NA	5.61981e-05	39.902	709986
Insomnia - Jansen et al. (2019)	rs7872863	9	93630533	PHF2	C	T	NA	NA	NA	0.2845	0.0470916	0.008	NA	NA	NA	4.88018e-05	34.6502	709986
Insomnia - Jansen et al. (2019)	rs7974321	12	109552564	MMAB	C	T	NA	NA	NA	0.1941	0.05975	0.009	NA	NA	NA	6.20746e-05	44.0747	709986
Insomnia - Jansen et al. (2019)	rs876114	8	35327636	UNC5D	T	G	NA	NA	NA	0.8444	0.0582689	0.01	NA	NA	NA	4.78193e-05	33.9526	709986
Insomnia - Jansen et al. (2019)	rs8766	18	55228300	TCF4	C	T	NA	NA	NA	0.3785	0.0439519	0.008	NA	NA	NA	4.25115e-05	30.1838	709986
Insomnia - Jansen et al. (2019)	rs9941245	16	19905573	AC134300.1	G	T	NA	NA	NA	0.1982	0.0576291	0.009	NA	NA	NA	5.77463e-05	41.0013	709986
Insomnia - Jansen et al. (2019)	rs11679120	2	66558048	MEIS1	A	G	0.04114	0.263902	0.025	NA	NA	NA	NA	NA	NA	0.000179398	111.43	621024
Insomnia - Jansen et al. (2019)	rs12927162	16	52651004	CASC16	G	A	0.2763	0.0640053	0.011	NA	NA	NA	NA	NA	NA	5.45149e-05	33.8568	621024
Insomnia - Jansen et al. (2019)	rs2815757	1	72298606	RPL31P12	T	C	0.8089	0.076961	0.012	NA	NA	NA	NA	NA	NA	6.62281e-05	41.1318	621024
Insomnia - Jansen et al. (2019)	rs4713688	6	33821630	TBC1D22B	T	G	0.1893	0.0723207	0.012	NA	NA	NA	NA	NA	NA	5.84828e-05	36.3213	621024
Insomnia - Jansen et al. (2019)	rs4884400	13	53304927	RP11-384G23.1	C	A	0.4554	0.0921153	0.01	NA	NA	NA	NA	NA	NA	0.000136614	84.852	621024
Insomnia - Jansen et al. (2019)	rs4916907	5	88364163	TMEM161B-AS1	G	T	0.252	0.0747235	0.011	NA	NA	NA	NA	NA	NA	7.43e-05	46.1454	621024
Insomnia - Jansen et al. (2019)	rs4957727	5	107887675	FBXL17	G	A	0.8425	0.0736465	0.013	NA	NA	NA	NA	NA	NA	5.16758e-05	32.0935	621024
Insomnia - Jansen et al. (2019)	rs56044142	5	10900282	RP11-260E18.1	G	A	0.5398	0.0534008	0.01	NA	NA	NA	NA	NA	NA	4.59163e-05	28.5163	621024
Insomnia - Jansen et al. (2019)	rs56796226	18	53016932	DCC	G	A	0.4195	0.058689	0.01	NA	NA	NA	NA	NA	NA	5.54601e-05	34.4439	621024
Insomnia - Jansen et al. (2019)	rs72704330	9	8856375	PTPRD	A	G	0.16	0.0852598	0.013	NA	NA	NA	NA	NA	NA	6.9257e-05	43.0131	621024
Insomnia - Jansen et al. (2019)	rs7770868	6	38496850	BTBD9	A	C	0.6014	0.0695261	0.01	NA	NA	NA	NA	NA	NA	7.78311e-05	48.3386	621024
Insomnia - Jansen et al. (2019)	rs9815484	3	117918448	RP11-384F7.2	G	A	0.8203	0.0747235	0.013	NA	NA	NA	NA	NA	NA	5.31982e-05	33.039	621024
Insomnia - Jansen et al. (2019)	rs9936260	16	12257397	SNX29	A	G	0.7192	0.0639133	0.011	NA	NA	NA	NA	NA	NA	5.43583e-05	33.7595	621024
Sleep duration	rs10173260	2	209513121	MAP2	C	T	0.604715	0.0103778	0.00335894	0.607524	0.0145745	0.00319017	0.606	0.77	0.138793	6.89867e-05	30.7782	446118
Sleep duration	rs10273733	7	107617676	BCAP29	C	T	0.715186	0.0137073	0.00365007	0.715043	0.0128067	0.0034581	NA	0.786	0.144	6.03927e-05	29.7933	493298
Sleep duration	rs10483350	14	29346949	RP11-562L8.1	G	A	0.195832	0.0161596	0.00415992	0.195068	0.018721	0.00395518	0.195	1.042	0.172056	8.22073e-05	36.677	446118
Sleep duration	rs1057703	11	122959543	C11orf63	G	T	0.146831	0.0185652	0.0046568	0.146419	0.0198378	0.00442033	0.147	1.164	0.192397	8.204e-05	36.6024	446118
Sleep duration	rs10761674	10	62858580	EGR2	C	T	0.477678	0.0130827	0.00329006	0.477043	0.010918	0.0031231	0.477	0.74	0.135955	6.64044e-05	29.626	446118
Sleep duration	rs10973207	9	37100528	EBLN3P	T	G	0.158019	0.0183616	0.00453398	0.157386	0.0211144	0.00430768	0.158	1.226	0.187436	9.58918e-05	42.783	446118
Sleep duration	rs11135570	5	92449834	RP11-348J24.2	G	A	0.67642	0.00865567	0.00353224	0.678336	0.0157696	0.00335601	NA	0.774	0.138	6.37656e-05	31.4573	493298
Sleep duration	rs11155606	6	100716039	ASCC3	T	C	0.530451	0.0108417	0.00330317	0.52888	0.0117284	0.00312951	NA	0.72	0.132	6.03089e-05	29.7519	493298
Sleep duration	rs11190970	10	101368575	BTRC	G	A	0.798681	0.0115475	0.00410038	0.798644	0.0179261	0.00389023	0.799	0.923	0.169391	6.65495e-05	29.6908	446118
Sleep duration	rs112230981	3	55845241	ERC2	A	G	0.950215	0.0328126	0.00763679	0.949523	0.0300609	0.00717185	0.95	1.892	0.313672	8.15464e-05	36.3821	446118
Sleep duration	rs113113059	6	43192637	CUL9	T	C	0.779705	0.00771636	0.00397137	0.78025	0.0232019	0.00377716	0.78	0.968	0.164239	7.78598e-05	34.7372	446118
Sleep duration	rs11567976	5	138318529	CDC25C	T	C	0.571567	0.0136665	0.00332567	0.570349	0.0121548	0.00314422	0.571	0.768	0.13711	7.03245e-05	31.3751	446118
Sleep duration	rs11602180	11	48140901	PTPRJ	C	T	0.837155	0.0190271	0.00445977	0.836168	0.0170115	0.00422021	0.837	1.095	0.183948	7.94244e-05	35.4353	446118
Sleep duration	rs11621908	14	78029418	FXNP1	C	T	0.917412	0.0223236	0.00606864	0.916911	0.0256922	0.00571824	0.917	1.446	0.249779	7.51178e-05	33.5138	446118
Sleep duration	rs11643715	16	23898217	PRKCB	G	C	0.290146	0.0155001	0.00362295	0.291617	0.0124841	0.00344286	0.291	0.834	0.149795	6.94798e-05	30.9982	446118
Sleep duration	rs11885663	2	166087494	SCN1A	T	C	0.248614	0.0184511	0.00379778	0.247126	0.0145209	0.00361382	0.248	0.973	0.157087	8.59924e-05	38.3659	446118
Sleep duration	rs12246842	10	21541651	MLLT10	A	G	0.460275	0.00808291	0.00330359	0.459424	0.0172095	0.00313347	0.46	0.804	0.136455	7.78126e-05	34.7161	446118
Sleep duration	rs12567114	1	98062395	MIR137HG	A	G	0.275009	0.0182183	0.00369142	0.276473	0.011692	0.00350065	0.276	0.89	0.152418	7.64231e-05	34.0962	446118
Sleep duration	rs12607679	18	55392517	TCF4	T	C	0.737276	0.0178206	0.00376972	0.73809	0.0213686	0.0035692	0.738	1.208	0.15557	0.000135136	60.2945	446118
Sleep duration	rs12611523	2	138437758	AC097721.2	A	G	0.544218	0.00980852	0.00331159	0.546115	0.0144729	0.00313418	0.545	0.758	0.136576	6.90412e-05	30.8025	446118
Sleep duration	rs1263056	11	116705699	BUD13	A	G	0.518673	0.00928568	0.00330937	0.519461	0.0159023	0.00313732	0.519	0.768	0.136633	7.08157e-05	31.5942	446118
Sleep duration	rs12791153	11	80974138	RP11-170L9.1	T	A	0.080575	0.0222198	0.00614329	0.081525	0.0263734	0.00579753	0.081	1.413	0.253014	6.99061e-05	31.1884	446118
Sleep duration	rs13088093	3	136119756	PPP2R3A	G	T	0.336536	0.0121317	0.00348815	0.336131	0.0200395	0.00331252	0.336	0.976	0.144141	6.56973e-05	45.8483	446118
Sleep duration	rs13109404	4	101975434	BANK1	T	G	0.927231	0.0260673	0.00636805	0.928697	0.0359996	0.00610384	0.928	1.872	0.264497	0.000112272	50.0918	446118
Sleep duration	rs151014368	5	177324058	-	A	G	0.206027	0.012897	0.00410023	0.206453	0.0178353	0.00388203	0.206	0.966	0.169175	7.30805e-05	32.6048	446118
Sleep duration	rs1517572	11	28808335	RP11-115J23.1	C	A	0.580811	0.0168266	0.00333425	0.580303	0.0129317	0.0031618	0.581	0.879	0.13768	9.13577e-05	40.7599	446118
Sleep duration	rs1553132	11	88564572	GRM5	G	A	0.258252	0.0135883	0.00375603	0.258587	0.0152306	0.00356052	0.258	0.87	0.155068	7.05525e-05	31.4768	446118
Sleep duration	rs17427571	4	81333754	RNU5A-2P	A	G	0.684151	0.010365	0.00353992	0.68445	0.0158729	0.00335438	0.684	0.83	0.146126	7.23132e-05	32.2624	446118
Sleep duration	rs174560	11	61814292	FADS1	C	T	0.3149	0.0163576	0.00354072	0.313634	0.0104036	0.00335745	0.314	0.815	0.146205	6.96483e-05	31.0734	446118
Sleep duration	rs1776776	9	137602620	ARRDC1	T	C	0.873554	0.0188227	0.00494632	0.874067	0.0198547	0.0047063	0.874	1.198	0.204643	7.68137e-05	34.2704	446118
Sleep duration	rs1939455	11	101650155	TRPC6	G	T	0.879259	0.0199111	0.00516626	0.879604	0.0210488	0.00491352	0.879	1.226	0.213671	7.37919e-05	32.9222	446118
Sleep duration	rs1991556	17	46006036	MAPT	G	A	0.773962	0.0184236	0.00395541	0.773598	0.015319	0.00375385	0.774	0.994	0.163424	8.29194e-05	36.9948	446118
Sleep duration	rs205024	17	11324035	SHISA6	T	C	0.383183	0.0146083	0.00338175	0.384203	0.0130433	0.00320542	0.384	0.83	0.139627	7.92019e-05	35.336	446118
Sleep duration	rs2079070	7	114486377	FOXP2	C	G	0.265079	0.0197418	0.00372287	0.264217	0.0160358	0.00354067	0.265	1.053	0.153983	0.000104813	46.7639	446118
Sleep duration	rs2192528	4	18326273	MTCO3P44	A	G	0.480059	0.013953	0.00329728	0.480069	0.0129552	0.00312621	0.48	0.802	0.136152	7.77709e-05	34.6975	446118
Sleep duration	rs2231265	6	89080482	PNRC1	G	A	0.772051	0.0167845	0.00392606	0.772491	0.0133686	0.00371637	0.772	0.897	0.16195	6.8761e-05	30.6775	446118
Sleep duration	rs308604	13	62184870	LINC01075	G	A	0.164606	0.0153331	0.00446519	0.164845	0.0171671	0.00422935	NA	0.972	0.174	6.32553e-05	31.2056	493298
Sleep duration	rs3095508	16	6500399	RBFOX1	C	A	0.592828	0.0164585	0.00334626	0.594124	0.014621	0.00317595	0.594	0.921	0.138262	9.94533e-05	44.3721	446118
Sleep duration	rs330088	8	9292236	RP11-115J16.1	C	T	0.545956	0.0117568	0.00330825	0.547908	0.0167414	0.00313636	0.547	0.868	0.136607	9.04911e-05	40.3732	446118
Sleep duration	rs34354917	12	38370757	ALG10B	C	A	0.709892	0.0153944	0.00363433	0.710963	0.0112085	0.0034448	0.71	0.825	0.150049	6.77587e-05	30.2303	446118
Sleep duration	rs34556183	6	28616998	ZBED9	A	G	0.718923	0.0152862	0.00366209	0.720184	0.0173396	0.00348055	0.72	1.015	0.151394	0.000100745	44.9484	446118
Sleep duration	rs34731055	7	2067293	MAD1L1	T	C	0.180163	0.0206229	0.00428987	0.181506	0.0173822	0.00405581	0.181	1.168	0.176867	9.77464e-05	43.6105	446118
Sleep duration	rs35531607	4	91612074	LNCPRESS2	C	T	0.475255	0.0133443	0.00330101	0.473089	0.0118057	0.00313233	0.474	0.77	0.136367	7.14633e-05	31.8832	446118
Sleep duration	rs365663	5	1428768	SLC6A3	A	G	0.545129	0.0180915	0.00330718	0.54667	0.0110552	0.00314228	0.546	0.878	0.136714	9.24425e-05	41.2439	446118
Sleep duration	rs374153	2	40155572	SLC8A1	C	T	0.158416	0.0186519	0.00450856	0.157805	0.0162959	0.00427725	0.158	1.057	0.186185	7.22404e-05	32.2299	446118
Sleep duration	rs3788337	22	23412017	RSPH14	G	A	0.64699	0.0137332	0.00345377	0.647658	0.0116942	0.00327014	NA	0.762	0.138	6.18039e-05	30.4895	493298
Sleep duration	rs4128364	2	147612734	LINC01911	C	T	0.339689	0.0145486	0.00347778	0.338461	0.0148293	0.00329238	0.339	0.876	0.143452	8.35817e-05	37.2903	446118
Sleep duration	rs4538155	2	157040773	LINC01876	T	C	0.647423	0.0106509	0.00345016	0.647429	0.0148451	0.00327128	0.647	0.779	0.14243	6.70493e-05	29.9138	446118
Sleep duration	rs4592416	11	43800474	HSD17B12	G	A	0.464556	0.0122652	0.00330263	0.46428	0.0164789	0.00312465	0.464	0.881	0.136206	9.37711e-05	41.8367	446118
Sleep duration	rs460692	5	3126584	LINC02142	C	T	0.137517	0.0213474	0.00484834	0.137456	0.020151	0.00458433	0.137	1.263	0.199898	8.94745e-05	39.9196	446118
Sleep duration	rs4767550	12	117951150	KSR2	G	A	0.414195	0.018101	0.00335381	0.414091	0.0113734	0.00318361	0.414	0.858	0.138576	8.59234e-05	38.3351	446118
Sleep duration	rs4988235	2	136608646	MCM6	A	G	0.748118	0.0127774	0.0038912	0.746834	0.015085	0.00368425	NA	0.9	0.15	7.29729e-05	35.9999	493298
Sleep duration	rs55658675	14	65554638	MAX	C	T	0.644432	0.00998197	0.00343992	0.645368	0.015315	0.00326458	0.645	0.788	0.142135	6.88921e-05	30.736	446118
Sleep duration	rs56372231	5	102321905	PAM	T	C	0.333892	0.0148693	0.00348681	0.334263	0.0177305	0.00330658	0.334	1.017	0.143989	0.000111812	49.8866	446118
Sleep duration	rs61796569	1	66476437	PDE4B	T	C	0.269635	0.0156138	0.00372413	0.269538	0.0145765	0.00353584	0.27	0.927	0.153866	8.13561e-05	36.2972	446118
Sleep duration	rs61985058	14	60233841	RTN1	T	C	0.142503	0.0137347	0.00470233	0.143747	0.0216655	0.00443881	0.143	1.116	0.193736	7.43749e-05	33.1823	446118
Sleep duration	rs62120041	2	9185564	HMGB1P25	T	C	0.93427	0.0290928	0.00666977	0.933589	0.0248424	0.00628804	0.934	1.567	0.274498	7.30428e-05	32.588	446118
Sleep duration	rs6575005	14	26954078	NOVA1	T	C	0.758158	0.0153852	0.00383913	0.757596	0.0154608	0.00363805	0.758	0.934	0.158503	7.78277e-05	34.7229	446118
Sleep duration	rs7115226	11	113408518	-	A	C	0.073676	0.0252875	0.00632918	0.073396	0.0283682	0.00600725	0.074	1.594	0.261479	8.32944e-05	37.1621	446118
Sleep duration	rs72804080	2	59358659	LINC01122	G	A	0.149717	0.0126108	0.00464915	0.150106	0.0217427	0.00440204	0.15	1.068	0.191785	6.95076e-05	31.0106	446118
Sleep duration	rs73219758	8	14279446	SGCZ	G	A	0.708517	0.0186045	0.00362484	0.70768	0.0143883	0.00343809	0.708	0.984	0.149716	9.68198e-05	43.1971	446118
Sleep duration	rs7503199	17	8134275	CTC1	C	T	0.734693	0.0163745	0.00372995	0.733905	0.0127302	0.00352805	0.734	0.885	0.15383	7.41863e-05	33.0981	446118
Sleep duration	rs75539574	2	58871658	LINC01122	C	A	0.085592	0.0325751	0.00591999	0.085962	0.0373876	0.00559274	0.086	2.175	0.243913	0.000178205	79.5144	446118
Sleep duration	rs7556815	2	114085785	PAX8	A	G	0.217495	0.0396361	0.00398828	0.220542	0.0425604	0.0037716	0.219	2.443	0.164414	0.000494659	220.784	446118
Sleep duration	rs7644809	3	107564459	LINC00635	T	C	0.420667	0.012434	0.00334529	0.422402	0.0148015	0.00317045	0.422	0.784	0.138089	7.22494e-05	32.2339	446118
Sleep duration	rs7683893	4	170203367	LINC02174	C	T	0.494453	0.0126371	0.00334418	0.496065	0.0114237	0.00316193	NA	0.72	0.132	6.03089e-05	29.7519	493298
Sleep duration	rs7806045	7	132610266	CHCHD3	T	C	0.754866	0.0132792	0.00381241	0.754564	0.0159863	0.00361982	0.755	0.887	0.157546	7.10478e-05	31.6978	446118
Sleep duration	rs7915425	10	125016501	AC012391.1	T	C	0.174809	0.0192342	0.00434662	0.174574	0.0196119	0.00411584	0.175	1.144	0.179375	9.11668e-05	40.6747	446118
Sleep duration	rs7951019	11	118358027	KMT2A	G	T	0.03225	0.0373546	0.00947492	0.032208	0.031941	0.00898508	0.032	2.213	0.391251	7.17086e-05	31.9926	446118
Sleep duration	rs80193650	6	33464363	TBC1D22B	G	A	0.162364	0.0147135	0.00445758	0.162553	0.0186994	0.00422615	0.162	1.01	0.184034	6.75101e-05	30.1194	446118
Sleep duration	rs8038326	15	47989799	SEMA6D	A	G	0.727093	0.0159824	0.00369481	0.726755	0.0148626	0.00349679	0.727	0.955	0.152442	8.79649e-05	39.246	446118
Sleep duration	rs8050478	16	56120461	RP11-461O7.1	G	A	0.499713	0.0121087	0.00329435	0.500711	0.0193145	0.00311692	0.5	0.96	0.135886	0.000111866	49.9107	446118
Sleep duration	rs915416	1	34731984	-	C	G	0.290252	0.0148785	0.00362403	0.289689	0.0230043	0.0034383	0.29	1.156	0.149671	8.54779e-05	59.6538	446118
Sleep duration	rs9345234	6	93162639	RP11-374I15.1	C	A	0.57756	0.0129954	0.00333849	0.578402	0.0128695	0.00316963	0.578	0.781	0.137936	7.18567e-05	32.0587	446118
Sleep duration	rs9382445	6	54937974	RP11-228O6.2	T	C	0.622798	0.0118348	0.00338756	0.623264	0.0170231	0.00321916	0.623	0.872	0.140032	8.6914e-05	38.7771	446118
Sleep duration	rs9903973	17	50571227	LINC01982	C	T	0.467644	0.0166389	0.00330057	0.466491	0.00980555	0.00313019	0.467	0.766	0.136316	7.07752e-05	31.5762	446118
Abbreviations: Chr: Chromosome; EAF: Effect Allele Frequency; GVs: Genetic Variants; GWAS: Genome-wide association study; NA: Non Applicable; SE: Standard Error
a Position based on GRCh38
b n refers to the sample size of the initial meta-GWAS from which the genetic variants were selected

## Sheet: Table S5
Supplementary Table S5: Summary information for the association of genetic variants used as instrumental variables in Mendelian randomization analyses of sleep traits on risk of colorectal, colon, proximal colon, distal colon and rectal cancer with colorectal cancer and its anatomical subsites in both sexes combined and in sex-stratified analyses
Exposure	GVs	Effect allele	Other allele	Sex stratified analysis																		Sex combined analysis
				Colorectal cancer, Males			Colon cancer, Males			Rectal cancer, Males			Colorectal cancer, Females			Colon cancer, Females			Rectal cancer, Females			Colorectal cancer			Colon cancer			Proximal colon cancer			Distal colon cancer			Rectal cancer
				EAF	Beta	SE	EAF	Beta	SE	EAF	Beta	SE	EAF	Beta	SE	EAF	Beta	SE	EAF	Beta	SE	EAF	Beta	SE	EAF	Beta	SE	EAF	Beta	SE	EAF	Beta	SE	EAF	Beta	SE
Chronotype	rs10058356	C	T	0.3284	-0.0301	0.0132	0.3296	-0.018	0.0164	0.33	-0.0422	0.0197	0.3272	-0.0031	0.0137	0.3272	0.0065	0.0162	0.3297	-0.0139	0.0229	0.3286	-0.0164	0.0095	0.3278	-0.0055	0.0115	0.3296	-0.0055	0.0149	0.33	-0.0109	0.0151	0.3303	-0.0297	0.0149
Chronotype	rs10109566	G	A	0.5249	-0.0086	0.0124	0.5238	-0.0094	0.0153	0.5246	0.0037	0.0184	0.5236	-0.0066	0.0126	0.5238	-0.0036	0.015	0.5227	-0.0153	0.021	0.5245	-0.0069	0.0088	0.5243	-0.006	0.0107	0.5253	0.0045	0.0138	0.525	-0.0151	0.014	0.5244	-0.0057	0.0138
Chronotype	rs1013987	C	T	0.6079	0.0188	0.0126	0.6085	0.026	0.0155	0.6084	0.0241	0.0186	0.6103	0.0216	0.0128	0.6096	0.0269	0.0153	0.611	-0.0234	0.0213	0.6098	0.0209	0.009	0.6088	0.0269	0.0108	0.6099	0.0402	0.014	0.61	0.0272	0.0143	0.6104	0.005	0.014
Chronotype	rs10175975	T	C	0.1912	-0.0197	0.0155	0.1918	-0.033	0.0193	0.1929	0.0141	0.0229	0.1927	-0.015	0.0159	0.1931	-0.0192	0.0189	0.1933	-0.0374	0.0268	0.1917	-0.0174	0.0111	0.192	-0.0254	0.0134	0.193	-0.0207	0.0173	0.1931	-0.0161	0.0177	0.193	-0.0075	0.0173
Chronotype	rs10237162	T	C	0.7163	-0.0121	0.0135	0.7153	-0.0169	0.0167	0.7159	-0.0035	0.0202	0.7171	-0.0245	0.0139	0.7172	-0.0305	0.0165	0.7164	-0.0314	0.0232	0.7168	-0.0178	0.0097	0.7163	-0.0232	0.0117	0.7157	-0.0182	0.0151	0.7161	-0.0356	0.0154	0.7163	-0.015	0.0151
Chronotype	rs10254050	G	C	0.8049	0.0269	0.0154	0.8041	0.013	0.0189	0.8053	0.0521	0.0229	0.8027	-0.0058	0.0158	0.8019	-0.0145	0.0185	0.8027	0.0434	0.0262	0.8034	0.0106	0.011	0.803	-0.0018	0.0132	0.8026	-0.029	0.017	0.8031	0.0285	0.0174	0.8042	0.0475	0.0172
Chronotype	rs1025601	C	T	0.6183	0.0146	0.0126	0.6184	0.011	0.0156	0.6192	0.0242	0.0187	0.6192	0.0094	0.0129	0.6188	0.0101	0.0153	0.6208	-0.0063	0.0215	0.6194	0.0102	0.009	0.6183	0.0096	0.0109	0.618	-0.0014	0.0141	0.6191	0.0234	0.0144	0.62	0.0107	0.0141
Chronotype	rs10402849	T	C	0.2136	0.0001	0.0155	0.2149	-0.0163	0.0194	0.2158	-0.0339	0.0233	0.214	0.0337	0.0158	0.2139	0.032	0.0189	0.2154	0.0127	0.0268	0.214	0.0161	0.011	0.2135	0.0084	0.0135	0.2146	0.0004	0.0174	0.2153	0.0181	0.0177	0.2156	-0.015	0.0175
Chronotype	rs10520176	T	C	0.4625	-0.0052	0.0125	0.4638	0.0086	0.0154	0.461	-0.0114	0.0185	0.4633	0.0018	0.0128	0.4632	-0.012	0.0151	0.4626	0.0136	0.0212	0.4618	-0.0015	0.0089	0.4633	-0.0015	0.0107	0.4605	-0.0118	0.0139	0.4603	0.0048	0.0141	0.4602	-0.001	0.0139
Chronotype	rs1061032	T	G	0.1233	-0.0051	0.0197	0.1289	-0.0115	0.0251	0.1286	-0.0011	0.0304	0.1235	-0.0164	0.0201	0.1276	-0.0157	0.0245	0.1312	0.0021	0.0343	0.1241	-0.0094	0.014	0.1235	-0.0132	0.0175	0.1259	-0.0248	0.0226	0.126	0.0001	0.0228	0.1267	0.0027	0.0226
Chronotype	rs1064213	A	G	0.4879	-0.0025	0.0123	0.4878	0.0149	0.0152	0.4872	-0.0101	0.0182	0.4872	0.011	0.0126	0.4876	0.0109	0.0149	0.4853	-0.0049	0.0209	0.4872	0.0045	0.0088	0.4881	0.012	0.0106	0.4879	0.0198	0.0137	0.4871	0.0029	0.0139	0.4861	-0.0064	0.0137
Chronotype	rs10742179	A	G	0.2786	-0.0155	0.0137	0.2793	-0.0157	0.0171	0.279	-0.0175	0.0206	0.2765	0.0075	0.0141	0.2765	0.0067	0.0169	0.2769	0.0186	0.0236	0.2781	-0.0046	0.0098	0.2778	-0.0047	0.0119	0.2787	0.0024	0.0154	0.2789	-0.0122	0.0157	0.2786	-0.0031	0.0154
Chronotype	rs10759208	C	T	0.3894	0.0217	0.0126	0.3888	0.0042	0.0156	0.3904	0.0545	0.0187	0.3891	0.021	0.0129	0.3884	0.029	0.0153	0.3905	0.025	0.0215	0.3899	0.0226	0.009	0.3884	0.0181	0.0109	0.3882	0.0236	0.0141	0.3888	0.0156	0.0143	0.3903	0.044	0.014
Chronotype	rs10762434	C	G	0.7698	0	0.0146	0.7697	0.0065	0.0181	0.7691	-0.012	0.0219	0.7707	-0.0119	0.0149	0.7704	0.0061	0.0178	0.7703	-0.0208	0.0247	0.7693	-0.0058	0.0104	0.7704	0.007	0.0126	0.77	0.0216	0.0164	0.7696	-0.0078	0.0166	0.7695	-0.0125	0.0163
Chronotype	rs10818834	T	C	0.7183	0.0114	0.0136	0.7185	-0.0011	0.0169	0.7178	0.014	0.0204	0.7175	0.0027	0.0139	0.7186	0.0102	0.0166	0.7175	-0.0051	0.0234	0.7172	0.0069	0.0097	0.7185	0.0038	0.0118	0.7177	0.0013	0.0152	0.7171	-0.0026	0.0155	0.7172	0.0034	0.0153
Chronotype	rs10830107	A	G	0.7963	-0.0061	0.0153	0.7966	-0.0027	0.0187	0.797	-0.0239	0.0224	0.795	-0.0049	0.0156	0.7948	-0.0298	0.0182	0.7961	0.0361	0.0258	0.796	-0.005	0.0109	0.7955	-0.0151	0.013	0.7958	-0.0096	0.0168	0.7964	-0.0177	0.017	0.7965	0.0036	0.0169
Chronotype	rs10832648	C	A	0.7836	0.0012	0.0151	0.7822	-0.0015	0.0188	0.7823	0.0241	0.0228	0.7846	-0.0182	0.0155	0.7842	-0.0311	0.0185	0.7823	-0.0154	0.0262	0.7832	-0.0066	0.0108	0.784	-0.0158	0.0131	0.7832	-0.0254	0.017	0.7823	-0.0028	0.0173	0.782	0.0073	0.0171
Chronotype	rs10838687	T	G	0.7792	0.0196	0.015	0.7792	0.0018	0.0188	0.7788	0.0526	0.0227	0.7787	-0.0025	0.0154	0.7801	0.0053	0.0186	0.7783	-0.0122	0.026	0.7781	0.0092	0.0107	0.7796	0.0043	0.0131	0.7785	-0.012	0.017	0.7784	0.0258	0.0174	0.7775	0.0267	0.017
Chronotype	rs10877962	T	C	0.4056	0.019	0.0126	0.4053	0.0251	0.0156	0.4045	0.0017	0.0187	0.4039	0.0134	0.0129	0.4028	-0.0027	0.0154	0.4034	0.0127	0.0216	0.404	0.0173	0.009	0.4039	0.0121	0.0109	0.403	0.0059	0.0141	0.4034	0.0242	0.0143	0.4037	0.0106	0.0141
Chronotype	rs10916892	C	T	0.372	-0.0119	0.0128	0.3711	-0.0162	0.0157	0.37	-0.0221	0.0189	0.3712	-0.0008	0.0132	0.3716	0.0091	0.0154	0.3674	-0.0135	0.0218	0.3708	-0.0065	0.0092	0.3718	-0.0031	0.011	0.3713	0.004	0.0142	0.3702	-0.0076	0.0145	0.3687	-0.018	0.0142
Chronotype	rs10951325	T	C	0.6194	0.0107	0.0127	0.6181	0.0124	0.0157	0.617	0.0215	0.019	0.6174	-0.0028	0.013	0.6175	0.0085	0.0155	0.6155	-0.0058	0.0217	0.6179	0.0037	0.0091	0.6184	0.0103	0.011	0.6173	0.0058	0.0142	0.6167	0.0069	0.0144	0.6161	0.0104	0.0142
Chronotype	rs10988239	C	T	0.4824	0.0035	0.0127	0.4834	-0.0026	0.0156	0.4836	0.0102	0.0188	0.4828	-0.0158	0.013	0.4835	-0.0082	0.0154	0.4834	-0.0397	0.0217	0.4836	-0.0061	0.0091	0.483	-0.0053	0.0109	0.4824	-0.0207	0.0142	0.4833	-0.0006	0.0144	0.483	-0.0092	0.0141
Chronotype	rs11032362	A	G	0.0951	-0.063	0.021	0.0956	-0.0435	0.0255	0.0946	-0.1156	0.0314	0.096	-0.0364	0.0216	0.0963	-0.0385	0.0253	0.0953	-0.0149	0.0357	0.0952	-0.0499	0.015	0.0962	-0.0403	0.0179	0.0964	-0.0505	0.0232	0.096	-0.0399	0.0235	0.0951	-0.0694	0.0235
Chronotype	rs11102807	G	A	0.4487	-0.0016	0.0125	0.4472	-0.0071	0.0153	0.4464	-0.0025	0.0184	0.4452	0.0012	0.0129	0.4458	0.0155	0.0151	0.4426	0.0174	0.0213	0.4464	-0.0005	0.009	0.4475	0.0051	0.0107	0.4463	0.0079	0.0139	0.4457	0.0045	0.0141	0.4449	0.0071	0.0139
Chronotype	rs111261826	C	A	0.3119	-0.0256	0.0131	0.3125	-0.0295	0.0162	0.3113	-0.0271	0.0194	0.3155	-0.0145	0.0134	0.3158	-0.0152	0.0159	0.3141	0.0067	0.0222	0.3131	-0.0208	0.0094	0.3143	-0.0225	0.0113	0.3139	-0.0283	0.0147	0.314	-0.0108	0.0148	0.313	-0.0121	0.0146
Chronotype	rs11152350	C	A	0.5563	-0.025	0.0125	0.5572	-0.0264	0.0152	0.5577	-0.0366	0.0184	0.5606	0.0052	0.0128	0.5603	0.0045	0.015	0.5624	-0.0087	0.021	0.5589	-0.0105	0.009	0.5583	-0.0114	0.0106	0.5609	-0.0117	0.0138	0.561	-0.0213	0.014	0.5607	-0.0237	0.0138
Chronotype	rs11154718	C	T	0.5729	0.0086	0.0123	0.5727	0.0029	0.0152	0.5726	-0.0058	0.0183	0.5722	-0.0168	0.0126	0.5732	-0.0181	0.015	0.5743	-0.0114	0.0211	0.5724	-0.0047	0.0088	0.5727	-0.0075	0.0106	0.5729	-0.0138	0.0138	0.573	-0.0017	0.014	0.5731	-0.0087	0.0138
Chronotype	rs11165655	G	A	0.4621	-0.0239	0.0122	0.463	-0.0179	0.0151	0.4632	-0.0322	0.0182	0.4627	0.0088	0.0125	0.4627	0.014	0.0149	0.4632	0.0031	0.021	0.4618	-0.0086	0.0087	0.4627	-0.001	0.0106	0.4617	-0.0107	0.0137	0.4622	0.0058	0.0139	0.4626	-0.0163	0.0137
Chronotype	rs111867612	C	A	0.9033	0.0135	0.0208	0.9025	0.0006	0.0252	0.903	0.013	0.0306	0.9036	0.0135	0.0218	0.9032	0.0007	0.0254	0.9038	0.0254	0.0357	0.9038	0.0155	0.015	0.9031	0.0007	0.0178	0.9034	0.0001	0.0231	0.9038	-0.0086	0.0233	0.9039	0.02	0.0231
Chronotype	rs11200159	C	A	0.3484	-0.0032	0.0128	0.3477	-0.0081	0.016	0.3484	-0.0029	0.0191	0.3482	-0.0027	0.0132	0.3477	-0.006	0.0157	0.3495	0.0355	0.022	0.3481	-0.0045	0.0092	0.3476	-0.0078	0.0112	0.3484	-0.0099	0.0144	0.3477	-0.0112	0.0147	0.349	0.013	0.0144
Chronotype	rs11208844	G	A	0.8566	-0.0003	0.0176	0.8575	0.0208	0.0216	0.8575	-0.0144	0.0259	0.8562	-0.0297	0.0181	0.8568	-0.0304	0.0212	0.8572	-0.0592	0.0297	0.8558	-0.013	0.0126	0.8569	-0.0033	0.0151	0.8567	0.0064	0.0195	0.8569	-0.0111	0.0198	0.857	-0.0329	0.0194
Chronotype	rs113161209	A	G	0.0787	0.0227	0.0236	0.0788	0.0174	0.0292	0.0788	0.0352	0.035	0.0788	0.0117	0.0243	0.0793	0.0216	0.0288	0.0791	-0.0295	0.0409	0.0787	0.0143	0.0168	0.0789	0.018	0.0204	0.0794	0.0465	0.0263	0.0793	0.0027	0.0268	0.079	-0.0019	0.0264
Chronotype	rs113851554	G	T	0.9474	0.0307	0.0294	0.947	0.0206	0.0356	0.9473	0.0261	0.0434	0.9468	-0.0378	0.0298	0.9474	0.0185	0.0351	0.9473	-0.1295	0.0477	0.9473	-0.0015	0.0209	0.9473	0.0202	0.0249	0.9474	0.0038	0.0321	0.9477	0.0104	0.0329	0.9474	-0.041	0.032
Chronotype	rs1144566	T	C	0.0253	0.0031	0.0398	0.0261	0.0214	0.0486	0.0257	-0.0345	0.0595	0.0248	0.0472	0.0409	0.0253	0.0676	0.0478	0.0246	0.0344	0.0683	0.025	0.0222	0.0285	0.0251	0.0431	0.0336	0.0246	0.0215	0.0441	0.0246	0.0662	0.0439	0.0246	-0.0036	0.0443
Chronotype	rs114848860	T	A	0.0238	-0.0288	0.0431	0.0238	0.0068	0.0522	0.0236	-0.0908	0.0649	0.0238	0.0366	0.044	0.0237	-0.0028	0.0523	0.0235	0.1047	0.0704	0.0237	0.0023	0.0307	0.0237	0.007	0.0366	0.0237	0.0428	0.0471	0.0235	-0.0492	0.0495	0.0236	0.0045	0.0472
Chronotype	rs115073088	G	A	0.0223	-0.0016	0.0422	0.0226	0.0168	0.0515	0.0222	-0.0388	0.0636	0.0227	-0.0347	0.043	0.0227	-0.0835	0.0505	0.0225	0.0756	0.068	0.0224	-0.0116	0.03	0.0226	-0.0239	0.0356	0.0225	-0.0707	0.0467	0.0223	0.0172	0.0466	0.0223	0.0102	0.0464
Chronotype	rs11545787	G	A	0.7661	-0.0067	0.015	0.7659	-0.0189	0.0184	0.7664	0.0133	0.0222	0.7656	0.0125	0.0154	0.7654	0.0161	0.0182	0.7654	-0.0045	0.0254	0.7663	0.0039	0.0107	0.7658	0.0005	0.0129	0.7668	-0.0044	0.0166	0.7668	0.0007	0.017	0.7666	0.006	0.0166
Chronotype	rs11588913	G	A	0.5922	-0.0195	0.0125	0.593	-0.0189	0.0153	0.5935	-0.0057	0.0184	0.5939	-0.0128	0.0128	0.5927	-0.0154	0.0151	0.5959	0.0137	0.0212	0.5939	-0.0158	0.0089	0.5928	-0.0172	0.0107	0.5929	-0.0233	0.0138	0.5939	-0.0115	0.0141	0.5948	0.0031	0.0138
Chronotype	rs11611435	T	C	0.5838	0.0018	0.0124	0.5843	0.0023	0.0153	0.5847	0.0048	0.0183	0.5827	-0.0107	0.0128	0.5824	-0.0203	0.015	0.5852	-0.0178	0.0212	0.5839	-0.0035	0.0089	0.5833	-0.0076	0.0107	0.5854	0.0007	0.0138	0.5858	-0.0191	0.014	0.5859	-0.0035	0.0138
Chronotype	rs1163238	G	A	0.6277	0.0032	0.0127	0.6263	0.0007	0.0157	0.627	-0.0044	0.0188	0.6269	-0.0012	0.0131	0.6262	-0.001	0.0155	0.6265	0.0022	0.0219	0.6274	0.0015	0.0091	0.6266	0.0003	0.011	0.6276	0.0027	0.0142	0.6275	-0.0012	0.0145	0.6277	0.0014	0.0142
Chronotype	rs1163628	C	A	0.1446	0.0284	0.0173	0.1451	0.0332	0.0215	0.1447	0.0092	0.0259	0.1451	0.0184	0.0178	0.1446	0.0185	0.0212	0.145	-0.0144	0.0299	0.1455	0.0239	0.0124	0.1447	0.0266	0.015	0.1448	0.0219	0.0194	0.145	0.0335	0.0197	0.1448	-0.0005	0.0195
Chronotype	rs11641239	T	C	0.2693	0.026	0.0141	0.2692	0.0336	0.0172	0.269	0.0244	0.0208	0.2724	-0.0075	0.0144	0.2729	-0.0141	0.0169	0.2721	-0.0117	0.0239	0.27	0.0089	0.0101	0.2707	0.0071	0.012	0.2696	0.0173	0.0155	0.2694	0.0084	0.0158	0.2693	0.0079	0.0156
Chronotype	rs11670534	C	T	0.8542	0.0012	0.0175	0.854	0.0046	0.0213	0.8544	-0.0172	0.0256	0.8532	-0.0055	0.0177	0.8518	-0.0161	0.0207	0.8538	-0.0087	0.0292	0.8541	-0.0014	0.0125	0.8535	-0.0054	0.0148	0.8546	-0.0066	0.0191	0.8552	-0.0032	0.0195	0.8548	-0.0145	0.0192
Chronotype	rs11677484	T	G	0.2534	0.0102	0.0141	0.2534	0.0145	0.0173	0.2523	-0.0062	0.0208	0.2542	-0.0122	0.0144	0.2544	-0.0064	0.017	0.2538	-0.0058	0.0238	0.2534	-0.0021	0.0101	0.2542	0.0039	0.012	0.2541	0.015	0.0155	0.2535	0.0012	0.0159	0.2527	-0.0077	0.0156
Chronotype	rs11678584	T	A	0.1367	0.0153	0.0179	0.1369	0.0099	0.022	0.1367	-0.0081	0.0266	0.1364	0.014	0.0185	0.1367	0.002	0.0217	0.1357	0.0383	0.0304	0.1363	0.0163	0.0129	0.1366	0.0054	0.0154	0.1366	0.0011	0.02	0.1363	0.0071	0.0202	0.136	0.0082	0.0199
Chronotype	rs11681299	T	C	0.2835	0.0054	0.0135	0.285	0.0237	0.0167	0.2838	-0.0121	0.0203	0.2856	0.0045	0.0139	0.2861	0.0074	0.0166	0.2869	0.0153	0.0233	0.2846	0.0052	0.0097	0.285	0.0153	0.0117	0.2844	0.0298	0.0152	0.2849	0.0017	0.0155	0.2849	0.0005	0.0152
Chronotype	rs11845599	G	A	0.3789	-0.0096	0.0131	0.3854	0.0121	0.0185	0.388	-0.0144	0.0228	0.3784	0.017	0.0133	0.3832	0.0148	0.0183	0.3861	0.0435	0.0261	0.3778	0.0032	0.0093	0.3784	0.0035	0.0113	0.3798	-0.0012	0.0146	0.3811	0.007	0.0149	0.3817	0.0078	0.0146
Chronotype	rs12040629	A	G	0.1611	-0.0243	0.0166	0.1617	-0.0106	0.0206	0.1614	-0.038	0.025	0.162	-0.0089	0.017	0.1625	-0.0079	0.0203	0.1625	0.0339	0.0282	0.1615	-0.0187	0.0118	0.1619	-0.0095	0.0144	0.162	-0.009	0.0186	0.1619	-0.0087	0.019	0.1618	-0.0064	0.0186
Chronotype	rs12051	G	A	0.3816	-0.0057	0.0126	0.3807	-0.0148	0.0154	0.3805	-0.0139	0.0187	0.3805	0.0219	0.0129	0.3789	0.0185	0.0152	0.3773	0.0338	0.0214	0.3806	0.0078	0.009	0.3802	0.003	0.0108	0.3797	-0.0051	0.014	0.379	0.0111	0.0142	0.3789	0.0083	0.014
Chronotype	rs12065331	C	T	0.6838	0.0098	0.0134	0.6824	0.0033	0.0166	0.6829	0.0121	0.02	0.6841	0.0066	0.0137	0.6837	0.0139	0.0163	0.6839	-0.0102	0.0229	0.6841	0.0073	0.0096	0.6831	0.008	0.0116	0.6819	-0.01	0.015	0.6826	0.0299	0.0153	0.6829	0.0018	0.015
Chronotype	rs12140153	G	T	0.9188	-0.0184	0.0232	0.9178	0.0031	0.0286	0.9172	-0.0555	0.0334	0.9187	0.0088	0.0241	0.9171	0.0163	0.0283	0.9182	-0.032	0.0397	0.919	-0.0045	0.0166	0.9187	0.0104	0.02	0.9192	0.0365	0.0263	0.9195	-0.0268	0.0262	0.9192	-0.0398	0.0254
Chronotype	rs12195792	A	T	0.2848	-0.0325	0.0136	0.2848	-0.0534	0.017	0.2858	-0.0367	0.0203	0.2844	-0.0032	0.0139	0.284	-0.0031	0.0166	0.2851	0.0012	0.0233	0.2843	-0.0195	0.0097	0.2839	-0.0287	0.0118	0.2858	-0.0282	0.0153	0.2853	-0.0239	0.0155	0.2858	-0.0204	0.0153
Chronotype	rs1221502	A	C	0.7237	0.0076	0.0139	0.7242	-0.001	0.0172	0.7231	0.0229	0.0208	0.7245	0.0189	0.0141	0.725	0.011	0.0169	0.7236	0.0334	0.0238	0.724	0.0136	0.0099	0.7245	0.0047	0.012	0.7229	-0.0021	0.0155	0.7237	0.0125	0.0159	0.7226	0.0274	0.0156
Chronotype	rs12249410	G	T	0.891	0.0174	0.0197	0.891	0.0164	0.0247	0.8904	0.0396	0.0297	0.892	0.0012	0.0202	0.8918	-0.0145	0.0243	0.8913	0.0416	0.0346	0.8912	0.0104	0.0141	0.8915	0.0001	0.0172	0.8912	-0.0175	0.0222	0.8915	0.0162	0.0228	0.891	0.042	0.0225
Chronotype	rs12298405	C	T	0.6574	-0.0026	0.0129	0.6569	-0.0137	0.016	0.6574	0.0039	0.0193	0.66	0.0193	0.0133	0.659	0.0136	0.0158	0.6596	0.0353	0.0222	0.6575	0.0089	0.0093	0.6582	0.0004	0.0112	0.6576	-0.0053	0.0145	0.6575	0.0091	0.0147	0.6583	0.0179	0.0145
Chronotype	rs12378543	C	T	0.6241	0.0025	0.0126	0.624	0.0008	0.0155	0.6238	0.01	0.0188	0.6257	-0.0001	0.013	0.625	-0.001	0.0154	0.6254	0.0003	0.0216	0.6254	0.0024	0.009	0.6246	0.0011	0.0109	0.6253	0.0069	0.0141	0.6252	0.0076	0.0143	0.6252	0.0049	0.0141
Chronotype	rs12380242	C	T	0.4804	-0.0185	0.0123	0.4814	-0.0035	0.0152	0.4797	-0.033	0.0182	0.4783	0.0085	0.0126	0.4789	0.0174	0.0149	0.4764	-0.0014	0.0209	0.4789	-0.0045	0.0088	0.4802	0.007	0.0106	0.4794	0.0241	0.0137	0.4784	-0.0112	0.014	0.4773	-0.0191	0.0137
Chronotype	rs12442008	T	C	0.2634	0.0022	0.0141	0.263	-0.0045	0.0174	0.2631	0.0136	0.021	0.2632	0.0029	0.0146	0.2624	0.0123	0.0171	0.2618	-0.0224	0.0243	0.263	0.0032	0.0101	0.263	0.0046	0.0121	0.2632	-0.0167	0.0158	0.2636	0.0293	0.0159	0.263	-0.0014	0.0158
Chronotype	rs12442674	A	C	0.7404	-0.0182	0.015	0.74	-0.0322	0.0185	0.7403	-0.0082	0.0223	0.7412	0.013	0.0155	0.7404	0.0147	0.0184	0.7405	0.0067	0.0258	0.7411	-0.0037	0.0107	0.7408	-0.0074	0.013	0.7413	-0.0299	0.0169	0.742	0.0201	0.0172	0.7416	-0.0012	0.0168
Chronotype	rs12464387	G	A	0.5377	0.0028	0.0122	0.5379	-0.0007	0.0152	0.5378	0.0106	0.0182	0.5378	0.0247	0.0126	0.5376	0.0215	0.0149	0.5379	0.0342	0.021	0.5385	0.0142	0.0088	0.5377	0.0105	0.0106	0.5371	0.0003	0.0137	0.5373	0.0133	0.014	0.5377	0.0211	0.0137
Chronotype	rs12470914	A	T	0.0937	0.0223	0.0209	0.0936	0.0037	0.0254	0.0927	0.0293	0.0304	0.0934	0.0128	0.0216	0.0941	0.0183	0.0252	0.0938	0.0338	0.0353	0.0934	0.0197	0.015	0.0937	0.0138	0.0178	0.093	0.0167	0.0231	0.093	0.0151	0.0234	0.0926	0.0306	0.0229
Chronotype	rs12518401	G	A	0.6265	0.0115	0.0133	0.6269	0.0093	0.0163	0.6267	0.0158	0.0196	0.6248	0.0048	0.0136	0.6238	0.0001	0.016	0.6259	0.0149	0.0225	0.6266	0.0087	0.0095	0.625	0.005	0.0114	0.6257	0.0119	0.0147	0.6265	0.0084	0.015	0.6268	0.0148	0.0147
Chronotype	rs12600452	A	G	0.1985	0.0016	0.0153	0.1988	-0.0008	0.0191	0.1992	-0.0111	0.023	0.1962	-0.0159	0.0158	0.1972	-0.008	0.0189	0.1968	-0.0624	0.0269	0.1972	-0.0068	0.011	0.1977	-0.0053	0.0134	0.1973	0.0104	0.0173	0.1978	-0.0303	0.0178	0.1976	-0.0316	0.0174
Chronotype	rs12631477	T	C	0.793	-0.0057	0.0151	0.7934	-0.0164	0.0187	0.7933	0.0068	0.0225	0.7919	-0.0114	0.0154	0.7926	-0.0048	0.0184	0.7929	0.0053	0.0259	0.7926	-0.0092	0.0107	0.7929	-0.0102	0.013	0.7926	-0.0266	0.0168	0.7928	0.0104	0.0173	0.7929	0.0045	0.0169
Chronotype	rs12636669	T	C	0.0713	-0.0294	0.0239	0.0714	-0.0385	0.0293	0.0713	-0.0158	0.0353	0.0712	-0.0019	0.0247	0.0717	0.0134	0.029	0.0718	-0.0049	0.0411	0.0712	-0.0182	0.0172	0.0713	-0.0143	0.0205	0.0709	-0.0056	0.0266	0.0709	-0.0336	0.0272	0.0711	-0.0122	0.0267
Chronotype	rs12771973	G	A	0.7658	0.012	0.0144	0.7649	0.0018	0.0179	0.766	0.0098	0.0215	0.7634	-0.0214	0.0147	0.7629	-0.0175	0.0176	0.7628	-0.0169	0.0246	0.7647	-0.0046	0.0103	0.7644	-0.0079	0.0125	0.7653	0.0059	0.0162	0.7655	-0.0292	0.0164	0.7655	-0.0014	0.0161
Chronotype	rs1278402	A	G	0.7483	-0.0228	0.0142	0.7482	-0.0176	0.0174	0.7481	-0.0128	0.021	0.748	-0.0095	0.0146	0.7477	-0.0057	0.0171	0.7477	-0.0026	0.0242	0.7489	-0.0159	0.0102	0.7483	-0.0119	0.0121	0.7496	-0.0037	0.0157	0.749	-0.0309	0.016	0.7491	-0.0098	0.0158
Chronotype	rs12808544	C	A	0.755	-0.0286	0.0142	0.7547	-0.0366	0.0175	0.7546	-0.0348	0.021	0.7538	-0.0044	0.0145	0.7535	0.0082	0.0173	0.753	-0.0537	0.0239	0.7545	-0.0177	0.0101	0.7543	-0.0142	0.0123	0.7539	-0.0039	0.0158	0.754	-0.015	0.0161	0.754	-0.0419	0.0157
Chronotype	rs12927162	A	G	0.7493	0.0068	0.0145	0.7492	0.0048	0.0177	0.7506	0.0028	0.0213	0.7508	-0.0104	0.0149	0.7505	-0.0171	0.0173	0.7534	-0.0016	0.0245	0.751	-0.0025	0.0104	0.7497	-0.0058	0.0123	0.7513	-0.0248	0.0159	0.7517	0.0051	0.0163	0.7523	0.0008	0.016
Chronotype	rs12950382	A	G	0.7182	0.0206	0.0136	0.7172	0.0237	0.0167	0.718	0.0194	0.0201	0.7158	0.0154	0.0139	0.7153	0.0165	0.0164	0.7149	0.0169	0.0231	0.7162	0.0169	0.0097	0.7164	0.0195	0.0117	0.7156	0.0235	0.0151	0.7166	0.024	0.0153	0.7166	0.0167	0.0151
Chronotype	rs12969848	T	C	0.5126	0.013	0.0125	0.5124	0.0259	0.0152	0.5098	-0.0211	0.0183	0.5118	-0.0108	0.0128	0.5123	-0.0192	0.015	0.5089	-0.0329	0.021	0.5117	0.0016	0.0089	0.5128	0.004	0.0106	0.5105	-0.004	0.0138	0.5109	0.0167	0.014	0.5088	-0.0247	0.0137
Chronotype	rs13004345	C	T	0.3707	0.0205	0.0128	0.3703	0.015	0.0158	0.3722	0.0355	0.0189	0.3697	0.0048	0.0131	0.3689	0.0123	0.0155	0.3697	-0.0148	0.0219	0.3713	0.0101	0.0091	0.3696	0.0119	0.011	0.3714	0.0321	0.0143	0.3712	-0.0149	0.0145	0.3719	0.0122	0.0143
Chronotype	rs13011556	G	C	0.2358	-0.0025	0.0147	0.2366	0.0037	0.0181	0.2357	-0.0235	0.022	0.235	-0.0333	0.015	0.2358	-0.0295	0.0178	0.2363	-0.0498	0.0252	0.2355	-0.0186	0.0105	0.236	-0.0123	0.0126	0.2356	-0.0125	0.0164	0.2357	-0.0122	0.0167	0.2355	-0.033	0.0165
Chronotype	rs13065394	G	T	0.7269	0.013	0.0138	0.7271	0.0164	0.0169	0.727	0.0058	0.0203	0.7279	0.0058	0.0142	0.7273	0.0038	0.0166	0.7281	0.0301	0.0235	0.7281	0.0101	0.0099	0.7272	0.0085	0.0118	0.728	0.0157	0.0153	0.7284	0.0009	0.0155	0.7283	0.0175	0.0153
Chronotype	rs13414393	C	T	0.4719	0.007	0.0123	0.4716	-0.0052	0.0152	0.4723	0.0297	0.0182	0.4698	0.0192	0.0126	0.4693	0.0188	0.0149	0.47	0.0126	0.021	0.4709	0.0132	0.0088	0.4705	0.0076	0.0106	0.4713	0.004	0.0137	0.4717	0.0095	0.014	0.4717	0.0231	0.0137
Chronotype	rs1398346	T	C	0.8497	0.0017	0.0174	0.8479	0.02	0.0219	0.8471	-0.0232	0.0261	0.8477	0.0354	0.0176	0.8463	0.0071	0.0213	0.8447	0.0445	0.0302	0.8474	0.0181	0.0124	0.8487	0.0138	0.0152	0.8473	0.0184	0.0197	0.8469	0.0173	0.02	0.8466	0.0044	0.0197
Chronotype	rs139911	C	T	0.4384	0.0024	0.0123	0.4389	-0.0124	0.0152	0.4396	0.0088	0.0183	0.4385	-0.0126	0.0126	0.439	-0.0136	0.015	0.4394	-0.0061	0.021	0.4377	-0.0046	0.0088	0.4387	-0.0124	0.0106	0.4391	-0.0202	0.0138	0.4404	-0.0031	0.014	0.4399	0.0014	0.0137
Chronotype	rs1421085	C	T	0.4067	-0.0067	0.0125	0.4058	-0.0037	0.0154	0.4061	-0.0141	0.0184	0.4035	-0.0007	0.0129	0.4031	0.0104	0.0152	0.4012	-0.0065	0.0213	0.4042	-0.0049	0.009	0.405	0.0021	0.0107	0.4051	0.003	0.0139	0.4046	-0.0007	0.0141	0.4042	-0.0102	0.0139
Chronotype	rs1449403	A	G	0.1164	-0.0524	0.0192	0.117	-0.0519	0.0236	0.1168	-0.0578	0.0286	0.115	0.0116	0.0195	0.1159	0.0213	0.0228	0.1142	-0.0181	0.0324	0.1155	-0.0184	0.0137	0.1162	-0.0128	0.0164	0.1157	-0.0055	0.0211	0.1157	-0.0093	0.0216	0.115	-0.0399	0.0214
Chronotype	rs1468945	G	A	0.2166	0.0289	0.0148	0.2167	0.0438	0.0183	0.2162	0.0219	0.0222	0.2175	0.011	0.0152	0.2171	0.0008	0.0181	0.218	-0.0123	0.0254	0.217	0.0194	0.0106	0.2169	0.0219	0.0128	0.2166	0.0296	0.0166	0.2174	0.0128	0.0169	0.2172	0.0096	0.0166
Chronotype	rs1474754	G	A	0.7544	-0.0155	0.0142	0.7552	-0.0018	0.0174	0.7562	-0.0096	0.0209	0.757	-0.0149	0.0147	0.7571	-0.0143	0.0171	0.7588	0.0035	0.0242	0.7564	-0.0154	0.0102	0.7561	-0.0084	0.0121	0.7577	-0.0124	0.0157	0.7579	-0.0038	0.016	0.7582	-0.0043	0.0157
Chronotype	rs149611468	T	C	0.9891	-0.0052	0.0627	0.9892	-0.0122	0.0776	0.9891	0.0114	0.0918	0.9894	-0.1399	0.0646	0.9894	-0.1462	0.0756	0.9894	-0.0853	0.1064	0.9892	-0.0729	0.0448	0.9894	-0.0807	0.0537	0.9894	-0.0851	0.0693	0.9894	-0.1109	0.0701	0.9893	-0.0261	0.069
Chronotype	rs1502249	A	G	0.5473	0.0055	0.0124	0.5476	-0.0022	0.0152	0.5481	0.0091	0.0182	0.5487	-0.0063	0.0129	0.5483	-0.0188	0.015	0.5507	0.0207	0.0211	0.548	-0.001	0.0089	0.5476	-0.0105	0.0106	0.5496	-0.0058	0.0137	0.5496	-0.0149	0.014	0.5502	0.0137	0.0137
Chronotype	rs1508608	A	G	0.3107	0.018	0.0132	0.3107	0.0164	0.0163	0.3098	0.0276	0.0195	0.3095	0.0035	0.0135	0.3091	-0.0112	0.016	0.3087	0.0163	0.0225	0.3102	0.0106	0.0094	0.3099	0.0016	0.0114	0.3088	0.0061	0.0147	0.3087	-0.0034	0.015	0.3088	0.0225	0.0147
Chronotype	rs1559253	A	G	0.3495	-0.0214	0.0129	0.3498	-0.0368	0.016	0.3504	-0.0081	0.0192	0.3503	0.0203	0.0133	0.3496	0.0294	0.0157	0.3486	0.0337	0.0221	0.3491	-0.0011	0.0093	0.35	-0.0024	0.0112	0.3496	-0.005	0.0144	0.3496	-0.0033	0.0147	0.3497	0.0094	0.0144
Chronotype	rs1599374	A	G	0.5409	-0.0005	0.0124	0.541	-0.0053	0.0151	0.5425	0.0011	0.0182	0.5408	0.0003	0.0128	0.5404	0.009	0.0149	0.5437	-0.0082	0.0209	0.5423	0.0002	0.0089	0.5404	0.0025	0.0106	0.5428	0.0075	0.0137	0.5433	-0.0045	0.0139	0.5442	-0.0023	0.0137
Chronotype	rs16939162	A	G	0.8295	-0.0083	0.0164	0.8293	0.0036	0.0205	0.829	-0.0278	0.0244	0.8298	-0.0205	0.0168	0.8298	-0.0132	0.0201	0.8281	-0.0641	0.028	0.8293	-0.0129	0.0117	0.8299	-0.0039	0.0143	0.8299	0.0001	0.0185	0.8295	-0.0125	0.0187	0.8286	-0.0439	0.0183
Chronotype	rs17140201	G	A	0.8268	0.0417	0.0164	0.8266	0.0372	0.0207	0.8264	0.0347	0.0248	0.826	-0.0385	0.0167	0.826	-0.0453	0.0201	0.8251	-0.0409	0.0282	0.8265	0.0022	0.0117	0.8264	-0.0049	0.0144	0.8261	-0.0089	0.0185	0.8262	-0.0045	0.019	0.8259	0.0017	0.0185
Chronotype	rs17302081	T	C	0.4266	0.0275	0.0124	0.4257	0.0316	0.0153	0.4245	0.0235	0.0184	0.4262	0.0033	0.0127	0.4265	0.0089	0.015	0.4255	0.0028	0.0212	0.426	0.0162	0.0089	0.4261	0.0204	0.0107	0.4252	0.0243	0.0138	0.4246	0.0163	0.014	0.4246	0.0155	0.0138
Chronotype	rs1737893	C	T	0.5909	0.0084	0.0129	0.5914	0.0106	0.0158	0.5891	0.0089	0.019	0.5897	-0.0187	0.0132	0.5911	-0.0226	0.0154	0.5872	-0.0207	0.0218	0.5891	-0.0064	0.0092	0.5913	-0.0068	0.011	0.589	-0.003	0.0142	0.5884	-0.0101	0.0145	0.5872	-0.0035	0.0143
Chronotype	rs17396357	T	C	0.3726	-0.0054	0.0128	0.373	-0.0002	0.0156	0.3726	-0.008	0.0187	0.3722	-0.0069	0.0131	0.3732	-0.0057	0.0153	0.3722	-0.0005	0.0216	0.372	-0.0067	0.0091	0.3734	-0.0031	0.0109	0.3724	-0.0096	0.0141	0.3723	-0.0002	0.0144	0.3721	-0.0061	0.0141
Chronotype	rs17448682	T	C	0.227	-0.0003	0.0147	0.2271	-0.0049	0.0179	0.2256	0.0047	0.0215	0.228	-0.0145	0.0151	0.2286	-0.0179	0.0177	0.2268	-0.001	0.0247	0.2271	-0.0088	0.0105	0.2281	-0.0124	0.0125	0.2271	-0.0168	0.0162	0.2273	-0.0011	0.0165	0.226	0	0.0162
Chronotype	rs17455138	T	C	0.7673	0.0073	0.0147	0.7676	-0.0017	0.018	0.7672	0.0205	0.0219	0.7674	0.019	0.0151	0.767	0.022	0.0178	0.7657	-0.0171	0.0248	0.7678	0.014	0.0105	0.7673	0.0111	0.0126	0.7677	0.0233	0.0164	0.7672	-0.0031	0.0166	0.7669	0.0033	0.0164
Chronotype	rs17575798	G	A	0.8044	-0.0423	0.0155	0.805	-0.0533	0.0193	0.8057	-0.0158	0.0234	0.8042	0.008	0.0159	0.8035	0.0077	0.019	0.8036	0.0118	0.0268	0.8042	-0.0188	0.0111	0.8045	-0.0228	0.0135	0.8044	-0.0212	0.0175	0.8042	-0.0312	0.0177	0.8046	-0.0049	0.0175
Chronotype	rs17577073	A	C	0.5718	-0.023	0.0125	0.5725	-0.0453	0.0154	0.5743	-0.0048	0.0186	0.5722	0.0366	0.0129	0.5717	0.029	0.0152	0.5738	0.0474	0.0215	0.5726	0.0063	0.0089	0.5719	-0.0079	0.0108	0.5734	-0.0049	0.014	0.5728	-0.0134	0.0142	0.5743	0.019	0.014
Chronotype	rs17604349	G	A	0.8186	0.0116	0.0159	0.8186	-0.0047	0.0194	0.8202	0.0527	0.0236	0.82	-0.0095	0.0163	0.8202	-0.009	0.0191	0.821	0.0019	0.0269	0.8198	0.0007	0.0114	0.8191	-0.0069	0.0136	0.8194	-0.0103	0.0176	0.8192	0.0024	0.0179	0.8205	0.0273	0.0177
Chronotype	rs17712705	G	A	0.6547	0.0242	0.0132	0.6532	0.0243	0.0162	0.6527	0.0189	0.0195	0.6545	0.0213	0.0135	0.6544	0.0214	0.0159	0.6507	0.0267	0.0223	0.654	0.0231	0.0094	0.6544	0.023	0.0113	0.6527	0.0299	0.0146	0.6524	0.0281	0.0149	0.6514	0.0248	0.0146
Chronotype	rs1788784	G	A	0.662	-0.0179	0.0129	0.6627	-0.0028	0.0159	0.6631	-0.03	0.019	0.6614	0.0087	0.0134	0.6614	0.004	0.0157	0.6623	0.0149	0.022	0.6624	-0.0048	0.0093	0.6618	0.0007	0.0111	0.6626	0.0055	0.0144	0.6625	-0.0094	0.0146	0.6629	-0.0113	0.0143
Chronotype	rs1799464	G	A	0.6951	-0.0081	0.0137	0.6953	-0.0174	0.0169	0.6946	0.0192	0.0205	0.696	0.0037	0.014	0.6969	0.005	0.0168	0.695	0.0175	0.0236	0.6953	-0.0015	0.0098	0.6961	-0.0056	0.0119	0.6949	0.0131	0.0154	0.6944	-0.0225	0.0156	0.6941	0.0192	0.0154
Chronotype	rs1800828	C	G	0.761	-0.0226	0.0143	0.7608	-0.0133	0.0178	0.7605	-0.0416	0.0213	0.7605	0.0172	0.0147	0.7592	0.0112	0.0175	0.7594	0.0283	0.0247	0.7609	-0.0047	0.0102	0.7607	-0.001	0.0124	0.7613	-0.0104	0.016	0.7612	0.0087	0.0164	0.7604	-0.0097	0.016
Chronotype	rs1811899	C	T	0.2134	-0.0059	0.015	0.2131	-0.0207	0.0187	0.2136	0.0127	0.0223	0.2139	-0.0005	0.0154	0.2138	-0.0017	0.0185	0.2139	0.0178	0.0258	0.2135	-0.0028	0.0107	0.2134	-0.0109	0.0131	0.2135	-0.0261	0.017	0.2137	0.0071	0.0172	0.2137	0.0174	0.0168
Chronotype	rs184033703	A	G	0.0536	0.021	0.0276	0.0537	0.0062	0.0337	0.0537	0.0558	0.0402	0.0533	0.0188	0.0283	0.0538	-0.0092	0.0329	0.0534	0.0439	0.0464	0.0532	0.0242	0.0197	0.0534	-0.0002	0.0234	0.0528	-0.0124	0.0305	0.0527	0.0137	0.0308	0.0526	0.0461	0.0303
Chronotype	rs1843888	A	G	0.5509	-0.0183	0.0125	0.5515	-0.0289	0.0153	0.5533	-0.0174	0.0184	0.5516	0.0013	0.0128	0.5512	0.0236	0.015	0.5546	-0.013	0.021	0.5517	-0.0072	0.0089	0.5506	-0.0011	0.0107	0.5514	0.0078	0.0138	0.5518	-0.0087	0.014	0.5539	-0.0153	0.0138
Chronotype	rs1871729	G	A	0.307	-0.0112	0.0134	0.3083	0.0119	0.0162	0.3066	-0.027	0.0197	0.309	0.0073	0.0137	0.3101	0.011	0.016	0.308	0.0021	0.0225	0.3072	-0.0007	0.0096	0.3095	0.0113	0.0113	0.3084	0.0128	0.0147	0.3084	0.0147	0.0149	0.307	-0.0141	0.0147
Chronotype	rs1873958	A	G	0.4029	-0.01	0.0127	0.4021	-0.0056	0.0156	0.4023	0.0113	0.0189	0.4029	0.0078	0.0131	0.4024	0.0136	0.0154	0.4011	0.0035	0.0218	0.403	-0.0017	0.0091	0.4026	0.0029	0.0109	0.4017	0.005	0.0141	0.4017	-0.0054	0.0144	0.4017	0.0049	0.0142
Chronotype	rs1886205	A	C	0.7675	-0.0228	0.0144	0.767	-0.0279	0.0177	0.7684	-0.0018	0.0215	0.7669	0.0102	0.0149	0.7669	0.0138	0.0176	0.7666	0.0208	0.0248	0.7669	-0.008	0.0104	0.7671	-0.0077	0.0125	0.7677	0.0045	0.0161	0.7676	-0.0238	0.0163	0.7681	0.008	0.0162
Chronotype	rs1931814	A	G	0.4804	0.0058	0.0122	0.4804	0.0112	0.0152	0.4809	-0.0039	0.0183	0.4796	0.0113	0.0125	0.48	0.0125	0.0148	0.4795	0.0057	0.0209	0.4801	0.0101	0.0087	0.4799	0.0129	0.0106	0.4806	0.0111	0.0137	0.4798	0.0116	0.0139	0.4802	0.0021	0.0137
Chronotype	rs2011528	C	T	0.1763	-0.0118	0.016	0.1767	0.0138	0.0195	0.1763	-0.0339	0.0237	0.1754	-0.0079	0.0165	0.1755	-0.0131	0.0194	0.1743	-0.0095	0.0274	0.1757	-0.0095	0.0115	0.1763	0.0013	0.0137	0.1766	0.0237	0.0176	0.1762	-0.023	0.0181	0.1756	-0.0258	0.0178
Chronotype	rs2050185	A	G	0.6236	-0.0113	0.0126	0.6237	-0.0041	0.0156	0.6237	-0.0159	0.0188	0.6238	-0.0088	0.0129	0.6234	-0.0096	0.0154	0.6236	-0.0055	0.0216	0.6241	-0.01	0.009	0.6237	-0.0067	0.0109	0.6238	-0.0005	0.0141	0.6235	-0.0187	0.0143	0.6236	-0.0091	0.0141
Chronotype	rs2072413	C	T	0.7399	0.004	0.014	0.7395	0.0073	0.0172	0.7393	-0.0003	0.0208	0.7407	-0.0023	0.0144	0.7399	0.0035	0.017	0.7411	-0.0099	0.0239	0.7404	0.0012	0.01	0.7397	0.0047	0.012	0.7409	0.0299	0.0157	0.74	-0.0237	0.0158	0.7408	-0.0043	0.0156
Chronotype	rs2072727	T	C	0.4387	-0.0024	0.0124	0.4391	0.0078	0.0153	0.4393	-0.0088	0.0184	0.4373	0.0133	0.0127	0.4372	0.0063	0.015	0.4393	0.0234	0.021	0.4382	0.0051	0.0088	0.4377	0.0073	0.0107	0.4381	0.0166	0.0138	0.4378	-0.0073	0.0141	0.4393	0.0056	0.0138
Chronotype	rs2166559	C	T	0.1513	-0.0247	0.0177	0.1527	-0.0344	0.0222	0.1533	-0.0396	0.0268	0.151	0.0024	0.0181	0.1513	-0.0002	0.0219	0.1542	0.0277	0.0306	0.1519	-0.0099	0.0126	0.1509	-0.0176	0.0155	0.1518	-0.0193	0.0201	0.1523	-0.0067	0.0205	0.1533	-0.012	0.0201
Chronotype	rs2298117	C	T	0.5583	-0.0141	0.0123	0.5588	-0.0004	0.0152	0.5577	-0.0357	0.0182	0.5588	0.0028	0.0126	0.5588	-0.0033	0.0149	0.5584	0.0305	0.0211	0.5581	-0.0062	0.0088	0.5591	-0.0018	0.0106	0.559	-0.0036	0.0137	0.56	0.0126	0.014	0.5584	-0.0059	0.0137
Chronotype	rs2322605	G	A	0.5657	-0.0314	0.0124	0.5665	-0.0328	0.0153	0.567	-0.0227	0.0184	0.5651	-0.0126	0.0127	0.5652	-0.0048	0.015	0.567	-0.0236	0.0211	0.5658	-0.0229	0.0089	0.5662	-0.0205	0.0107	0.5694	-0.005	0.0138	0.5688	-0.0293	0.0141	0.5684	-0.0225	0.0138
Chronotype	rs2362775	C	T	0.4408	-0.0134	0.0124	0.4407	-0.0156	0.0152	0.4412	0.0035	0.0183	0.4411	0.0119	0.0127	0.4415	0.0149	0.015	0.4389	-0.0101	0.021	0.4398	-0.0001	0.0089	0.4412	0.0008	0.0106	0.4393	0.0141	0.0137	0.4385	-0.0098	0.014	0.4387	-0.002	0.0137
Chronotype	rs2396004	A	G	0.4344	-0.0015	0.0123	0.434	-0.0204	0.0152	0.4337	0.0001	0.0183	0.4344	-0.0268	0.0127	0.4346	-0.0287	0.015	0.4342	-0.003	0.021	0.4353	-0.0141	0.0088	0.4345	-0.024	0.0106	0.4349	-0.0252	0.0138	0.4343	-0.0235	0.014	0.4341	0.001	0.0137
Chronotype	rs2433634	C	A	0.2813	-0.0064	0.014	0.2804	-0.0094	0.0173	0.2815	0.0211	0.0208	0.2796	0.0236	0.0143	0.2784	0.0266	0.0169	0.2791	-0.0125	0.0241	0.28	0.0067	0.01	0.2796	0.0069	0.0121	0.2792	0.0321	0.0156	0.279	-0.0085	0.0159	0.2804	0.0059	0.0157
Chronotype	rs2514214	A	G	0.2894	-0.0182	0.0136	0.2901	-0.0323	0.0169	0.2917	-0.038	0.0204	0.2873	0.0054	0.014	0.2883	0	0.0167	0.2905	-0.0149	0.0234	0.2891	-0.0048	0.0097	0.2883	-0.016	0.0118	0.2901	-0.0156	0.0153	0.2904	-0.0259	0.0156	0.291	-0.0272	0.0153
Chronotype	rs2550298	C	T	0.5941	0.0081	0.0126	0.5942	0.0285	0.0155	0.5921	-0.0263	0.0186	0.5961	0.0194	0.0129	0.5963	0.0205	0.0153	0.5928	0.0143	0.0213	0.5947	0.0131	0.009	0.5957	0.0243	0.0108	0.5928	0.0029	0.014	0.5934	0.0428	0.0143	0.5916	-0.0076	0.0139
Chronotype	rs2580160	A	G	0.5609	-0.0125	0.0126	0.5602	-0.0233	0.0155	0.5615	0.0088	0.0187	0.5606	-0.013	0.0128	0.5613	-0.012	0.0152	0.562	0.0091	0.0214	0.5602	-0.0121	0.0089	0.5609	-0.018	0.0108	0.5618	-0.0275	0.014	0.5619	-0.0022	0.0142	0.5621	0.0071	0.014
Chronotype	rs2593487	G	A	0.6671	0.0057	0.013	0.6677	0.0332	0.0162	0.6665	-0.0231	0.0194	0.6686	0.0085	0.0133	0.6693	0.0086	0.0159	0.6687	0.0016	0.0224	0.6679	0.0059	0.0093	0.6685	0.0208	0.0113	0.6685	0.0183	0.0146	0.6683	0.0293	0.0149	0.6674	-0.0115	0.0146
Chronotype	rs2653349	A	G	0.1909	0.0183	0.0156	0.1915	0.03	0.0191	0.1908	0.0135	0.0229	0.1913	0.0114	0.0159	0.1924	0.0219	0.0186	0.1909	-0.0056	0.0262	0.1907	0.0163	0.0111	0.1911	0.0258	0.0133	0.1896	0.0365	0.0172	0.1894	0.0115	0.0175	0.1891	0.0023	0.0172
Chronotype	rs2706762	C	T	0.8605	-0.0239	0.0185	0.8599	-0.0203	0.0226	0.8596	-0.054	0.0273	0.8609	-0.0254	0.019	0.8596	-0.0272	0.0221	0.861	-0.0297	0.0314	0.8611	-0.0234	0.0132	0.8607	-0.0226	0.0157	0.8616	-0.0135	0.0205	0.8616	-0.0265	0.0207	0.8617	-0.0423	0.0205
Chronotype	rs2737245	T	G	0.2599	-0.0061	0.014	0.2602	-0.0157	0.0175	0.2598	-0.0097	0.0209	0.2612	0.0071	0.0143	0.262	0.0111	0.0169	0.2604	-0.0075	0.024	0.2601	0.0013	0.01	0.2606	-0.002	0.0121	0.2591	0.0029	0.0157	0.2592	-0.0139	0.016	0.2591	-0.0074	0.0157
Chronotype	rs2844016	T	C	0.2675	-0.0112	0.0139	0.2681	-0.0056	0.017	0.2672	-0.0026	0.0206	0.2659	-0.0054	0.0143	0.2664	-0.0111	0.0169	0.2645	0.0131	0.0235	0.2661	-0.0089	0.01	0.2669	-0.0083	0.0119	0.2649	0.0071	0.0154	0.2648	-0.0234	0.0158	0.2647	0.002	0.0154
Chronotype	rs28458909	C	T	NA	NA	NA	NA	NA	NA	NA	NA	NA	0.889	0.0219	0.0236	0.8871	0.0084	0.028	0.8874	0.0666	0.039	0.889	0.0268	0.0164	0.8888	0.0074	0.0197	0.8897	0.0193	0.0258	0.8898	0.0024	0.0262	0.8896	0.0578	0.0254
Chronotype	rs28459838	T	C	0.2449	-0.0082	0.0152	0.2452	-0.0277	0.019	0.2465	0.0097	0.0227	0.2445	-0.0171	0.0155	0.2453	-0.0188	0.0185	0.247	-0.0148	0.0259	0.2454	-0.0141	0.0108	0.2441	-0.0237	0.0132	0.2453	-0.0226	0.0171	0.2453	-0.0205	0.0174	0.2465	-0.0006	0.017
Chronotype	rs2850979	C	T	0.2416	0.0137	0.0142	0.242	0.0025	0.0176	0.2423	0.0307	0.021	0.2415	0.0007	0.0146	0.2426	-0.0096	0.0174	0.2424	-0.0186	0.0245	0.2419	0.008	0.0102	0.2418	-0.0022	0.0123	0.2416	-0.0032	0.0159	0.2424	0.0039	0.0161	0.242	0.0133	0.0158
Chronotype	rs2878172	G	A	0.407	-0.0259	0.0126	0.4044	-0.0211	0.0176	0.4022	-0.0302	0.0218	0.4084	-0.0104	0.0129	0.405	-0.0201	0.0176	0.4012	-0.0372	0.0252	0.408	-0.0176	0.009	0.4076	-0.0176	0.0108	0.4061	-0.0144	0.014	0.4061	-0.0222	0.0142	0.4054	-0.0227	0.014
Chronotype	rs2881955	T	C	0.2695	-0.0015	0.0138	0.2687	0.0017	0.0169	0.2683	-0.027	0.0204	0.2699	-0.0205	0.0141	0.2698	-0.0281	0.0165	0.269	-0.0455	0.0233	0.2696	-0.0097	0.0098	0.2694	-0.0133	0.0118	0.2688	-0.0009	0.0152	0.2683	-0.0296	0.0156	0.2682	-0.033	0.0153
Chronotype	rs2901796	A	G	0.4013	0.0032	0.0125	0.4009	0.0205	0.0154	0.4002	-0.0125	0.0187	0.4009	0.0105	0.0128	0.3999	-0.0095	0.0153	0.4004	0.0281	0.0213	0.4011	0.0077	0.009	0.4004	0.0062	0.0108	0.4002	0.0026	0.014	0.4	0.0128	0.0142	0.4001	0.0053	0.014
Chronotype	rs2916148	A	G	0.4397	-0.0212	0.0124	0.4405	-0.0032	0.0153	0.4389	-0.0513	0.0185	0.4416	-0.0268	0.0128	0.442	-0.0308	0.0151	0.4423	-0.0224	0.0212	0.4405	-0.024	0.0089	0.4414	-0.0166	0.0107	0.4405	-0.0126	0.0139	0.4403	-0.0217	0.0141	0.4402	-0.0403	0.0139
Chronotype	rs2944831	A	G	0.2765	0.007	0.014	0.2768	0.0112	0.0171	0.2751	-0.0013	0.0204	0.2774	0.0085	0.0143	0.2789	0.0257	0.0167	0.2757	-0.0179	0.0236	0.2762	0.0082	0.01	0.2776	0.0181	0.0119	0.2759	0.034	0.0154	0.2756	0.0063	0.0157	0.2747	-0.007	0.0154
Chronotype	rs295268	C	T	0.2518	-0.0304	0.0143	0.2531	-0.0289	0.0177	0.2528	-0.0222	0.0215	0.2524	-0.0273	0.0147	0.2542	-0.0184	0.0174	0.2534	-0.0444	0.0246	0.2525	-0.03	0.0103	0.2531	-0.0234	0.0124	0.2529	-0.0329	0.0161	0.2528	-0.0122	0.0163	0.2518	-0.0313	0.0161
Chronotype	rs2978382	T	C	0.5857	0.0131	0.0124	0.5868	0.0286	0.0175	0.5873	0.0201	0.0215	0.5845	0.0214	0.0127	0.586	0.0112	0.0174	0.5878	0.0235	0.0248	0.5849	0.0163	0.0089	0.5844	0.0194	0.0107	0.5846	0.0267	0.0139	0.5845	0.0171	0.0141	0.5851	0.0164	0.0138
Chronotype	rs2979139	G	A	0.5059	0.0154	0.0131	0.5024	0.0124	0.0163	0.5028	0.023	0.0196	0.508	0.0278	0.0134	0.5042	-0.0006	0.0159	0.5053	0.0652	0.0226	0.507	0.0208	0.0094	0.5065	0.0055	0.0113	0.5072	-0.0119	0.0148	0.5078	0.0282	0.015	0.5082	0.0413	0.0147
Chronotype	rs301218	G	A	0.6184	0.0076	0.0126	0.6184	-0.0011	0.0156	0.6192	0.0137	0.0187	0.618	0.0126	0.013	0.6184	0.0023	0.0154	0.6187	0.0144	0.0216	0.6184	0.0103	0.009	0.6181	0.0006	0.0109	0.6184	0.0086	0.0141	0.619	-0.0092	0.0143	0.6191	0.0137	0.0141
Chronotype	rs308521	T	C	0.6098	-0.0232	0.0126	0.6093	-0.0259	0.0156	0.6095	-0.028	0.0188	0.6105	-0.0012	0.0129	0.61	0.0152	0.0153	0.6098	-0.0122	0.0215	0.6099	-0.0122	0.009	0.6101	-0.0047	0.0109	0.6108	-0.0156	0.0141	0.6107	0.0068	0.0143	0.6104	-0.0207	0.0141
Chronotype	rs3100052	A	G	0.3849	-0.0026	0.0127	0.3847	-0.0134	0.0157	0.3853	0.0077	0.0189	0.3843	0.0167	0.013	0.3846	0.0225	0.0154	0.3837	0.0109	0.0218	0.3841	0.0069	0.0091	0.3847	0.0058	0.0109	0.3849	0.0071	0.0142	0.3843	0.0065	0.0144	0.3845	0.0081	0.0142
Chronotype	rs34054660	A	G	0.5742	-0.0331	0.0124	0.5744	-0.0353	0.0153	0.5751	-0.0171	0.0184	0.5748	-0.0101	0.0127	0.5753	0.0108	0.0151	0.5757	-0.0398	0.0212	0.5745	-0.0209	0.0088	0.5749	-0.0114	0.0107	0.5752	0.0068	0.0139	0.5753	-0.0312	0.0141	0.5753	-0.026	0.0138
Chronotype	rs34329963	C	T	0.8877	-0.0179	0.0195	0.8877	-0.0358	0.0244	0.888	0.0088	0.0296	0.8892	-0.0186	0.02	0.8893	-0.0071	0.024	0.8895	-0.0426	0.0334	0.8881	-0.0163	0.0139	0.8886	-0.0197	0.017	0.8885	-0.0374	0.0219	0.8891	-0.0051	0.0226	0.8891	-0.0095	0.0221
Chronotype	rs34509802	A	G	0.1723	0.0105	0.0163	0.172	0.0082	0.0199	0.1718	-0.0028	0.0239	0.1718	0.0052	0.0167	0.1721	0.0066	0.0196	0.17	0.0221	0.0275	0.1716	0.0082	0.0117	0.1721	0.0069	0.0139	0.1715	0.008	0.018	0.1716	0.0033	0.0183	0.1709	0.0058	0.018
Chronotype	rs34967119	A	G	0.5151	-0.0181	0.0124	0.5159	-0.0175	0.0152	0.5174	-0.016	0.0182	0.5154	-0.0257	0.0127	0.515	-0.0306	0.0148	0.519	-0.0221	0.0209	0.5154	-0.0227	0.0089	0.5149	-0.0243	0.0106	0.5161	-0.0191	0.0136	0.5169	-0.0278	0.0139	0.5182	-0.0182	0.0137
Chronotype	rs35346733	G	A	0.8143	0.0021	0.0161	0.8143	0.0208	0.0197	0.8151	-0.0081	0.0236	0.8159	0.0316	0.0165	0.8157	0.0376	0.0193	0.8172	0.0296	0.0274	0.8156	0.0188	0.0115	0.8146	0.0309	0.0137	0.8147	0.0151	0.0178	0.8155	0.0449	0.0182	0.8159	0.0123	0.0178
Chronotype	rs35524253	A	G	0.3363	0.0141	0.013	0.3359	0.0044	0.016	0.3349	0.0246	0.0191	0.3375	-0.001	0.0134	0.3382	0.0107	0.0157	0.3359	0.0109	0.022	0.336	0.0073	0.0093	0.3371	0.0083	0.0111	0.3356	0.0067	0.0144	0.3352	0.0155	0.0146	0.3346	0.0204	0.0144
Chronotype	rs359248	G	T	0.5325	0.02	0.0123	0.5317	0.0165	0.0153	0.5314	0.023	0.0184	0.5318	-0.0057	0.0126	0.5316	-0.0092	0.015	0.5312	0.0205	0.0211	0.5313	0.0069	0.0088	0.5317	0.0039	0.0106	0.5303	-0.004	0.0138	0.5305	0.0165	0.014	0.5309	0.0236	0.0138
Chronotype	rs36055559	G	A	0.8422	0.0221	0.0191	0.8412	0.018	0.0234	0.8412	0.0371	0.0282	0.8417	0.0191	0.0196	0.8407	0.0394	0.023	0.8401	-0.038	0.0318	0.8438	0.0208	0.0136	0.8418	0.0289	0.0163	0.8426	0.0158	0.021	0.8425	0.0619	0.0219	0.8423	0.0038	0.021
Chronotype	rs3760381	A	G	0.256	-0.0038	0.0141	0.2554	0.0032	0.0173	0.2552	0.0027	0.0208	0.2556	0.018	0.0146	0.2549	0.0268	0.0172	0.2539	0.0277	0.024	0.2558	0.0069	0.0101	0.2557	0.0155	0.0121	0.2557	0.0112	0.0157	0.2552	0.0135	0.016	0.2547	0.0125	0.0157
Chronotype	rs3782860	T	C	0.5164	-0.0042	0.0124	0.5164	0.0044	0.0152	0.5146	-0.0014	0.0183	0.5178	-0.0105	0.0127	0.5182	-0.0084	0.015	0.5163	-0.0124	0.021	0.516	-0.0074	0.0088	0.5176	-0.0023	0.0106	0.5158	-0.0171	0.0138	0.5153	0.0095	0.014	0.5144	-0.0073	0.0137
Chronotype	rs3808964	T	G	0.6118	0.0012	0.0127	0.6111	0.0045	0.0157	0.6098	-0.0049	0.0189	0.6136	-0.0095	0.013	0.6146	-0.0022	0.0154	0.6119	-0.0146	0.0217	0.6116	-0.0035	0.0091	0.6135	0.0006	0.011	0.6123	0.0074	0.0142	0.6119	-0.0096	0.0144	0.6107	-0.0094	0.0142
Chronotype	rs3815983	C	T	0.6416	0.0214	0.0129	0.641	0.0304	0.016	0.6397	0.0063	0.0192	0.6413	-0.0039	0.0132	0.641	0.0082	0.0157	0.6425	0.0147	0.0221	0.6416	0.0106	0.0092	0.6412	0.0192	0.0111	0.6406	0.0124	0.0144	0.641	0.0208	0.0147	0.6409	0.0116	0.0144
Chronotype	rs3850174	T	A	0.7466	0.0115	0.0144	0.7466	0.0013	0.0177	0.7465	0.0293	0.0214	0.7438	-0.0195	0.0148	0.7445	-0.0168	0.0175	0.7458	-0.0569	0.0243	0.7457	-0.0041	0.0103	0.7452	-0.0078	0.0124	0.7459	-0.0007	0.0161	0.7459	-0.0187	0.0162	0.7462	-0.0095	0.016
Chronotype	rs3857599	A	C	0.1669	0.0168	0.0166	0.1668	0.0241	0.0206	0.1665	0.0015	0.0249	0.1664	-0.0103	0.0171	0.166	-0.0138	0.0205	0.1666	-0.0171	0.0288	0.1666	0.0049	0.0119	0.1666	0.006	0.0145	0.1666	-0.0111	0.0188	0.1672	0.0156	0.019	0.1669	-0.004	0.0187
Chronotype	rs3867239	A	G	0.3649	-0.0064	0.0128	0.3646	0.0015	0.0159	0.3643	-0.0109	0.0191	0.3627	0.0031	0.0132	0.3626	0.0028	0.0156	0.3615	0.0103	0.022	0.3633	-0.0021	0.0092	0.3635	0.0025	0.0111	0.3617	-0.008	0.0143	0.3622	-0.0016	0.0146	0.3622	-0.0006	0.0144
Chronotype	rs3923809	G	A	0.326	0.0001	0.0131	0.3266	-0.01	0.0163	0.3278	0.0068	0.0197	0.3262	-0.0109	0.0135	0.3269	0.0101	0.0161	0.3294	-0.0276	0.0227	0.3264	-0.0054	0.0094	0.3259	-0.0008	0.0114	0.3279	0.0118	0.0147	0.3279	-0.0109	0.0151	0.3287	-0.0077	0.0148
Chronotype	rs3955311	T	C	0.1482	0.0038	0.0173	0.1487	0.0125	0.0215	0.1488	-0.0111	0.0259	0.1484	-0.0062	0.0176	0.1484	-0.0106	0.021	0.1491	-0.0136	0.0299	0.1482	-0.0015	0.0123	0.1485	0.0009	0.015	0.1488	0.0025	0.0194	0.1485	0.0119	0.0197	0.1488	-0.0155	0.0195
Chronotype	rs4027217	C	A	0.771	-0.0196	0.0146	0.7709	-0.0058	0.0181	0.7717	-0.0115	0.0219	0.7705	-0.0059	0.0149	0.771	-0.0115	0.0178	0.7704	-0.008	0.0251	0.7699	-0.0141	0.0104	0.7711	-0.0104	0.0126	0.7706	-0.0159	0.0163	0.7702	-0.0073	0.0166	0.7709	-0.0102	0.0164
Chronotype	rs42210	G	C	0.3031	-0.0139	0.0138	0.304	-0.012	0.0171	0.3034	-0.0328	0.0206	0.3031	0.0028	0.0141	0.3042	0.0157	0.0168	0.3061	-0.0031	0.0237	0.304	-0.0066	0.0098	0.3039	0.0023	0.0119	0.3048	0.0152	0.0154	0.3054	-0.0093	0.0158	0.3052	-0.0201	0.0155
Chronotype	rs4236237	C	A	0.3962	-0.0029	0.0125	0.395	0.0038	0.0154	0.3951	0.0098	0.0185	0.3951	0.0178	0.0129	0.3948	0.0266	0.0151	0.3925	0.0122	0.0213	0.3957	0.007	0.009	0.3955	0.0148	0.0108	0.395	0.0341	0.0139	0.3936	-0.0121	0.0142	0.3937	0.0105	0.0139
Chronotype	rs4241964	G	T	0.4988	-0.0272	0.0125	0.5004	-0.018	0.0154	0.5024	-0.0313	0.0184	0.5004	0.0046	0.0128	0.5003	0.0167	0.0151	0.5023	-0.0044	0.0211	0.5008	-0.0123	0.009	0.5002	-0.0016	0.0107	0.5026	-0.0075	0.0139	0.5025	0.0066	0.0141	0.5033	-0.0202	0.0138
Chronotype	rs4269995	C	T	0.7423	-0.0109	0.014	0.7423	0.0009	0.0175	0.7415	-0.0067	0.0209	0.744	0.009	0.0144	0.7445	0.0287	0.0172	0.7423	-0.0237	0.0241	0.7433	-0.0006	0.01	0.7434	0.0143	0.0122	0.7429	0.0118	0.0158	0.7425	0.0126	0.0161	0.7417	-0.0139	0.0157
Chronotype	rs4419127	A	G	0.6585	-0.002	0.013	0.6587	0.0009	0.0162	0.6577	-0.0143	0.0193	0.6553	-0.0091	0.0132	0.6567	0.0002	0.0157	0.655	-0.0307	0.0221	0.6572	-0.0057	0.0092	0.6579	0.0006	0.0112	0.6566	-0.0015	0.0145	0.6573	0.0011	0.0148	0.6563	-0.0212	0.0145
Chronotype	rs4535583	T	C	0.7089	0.0064	0.0135	0.7074	0.0015	0.0167	0.7081	0.0044	0.0201	0.7071	-0.005	0.0137	0.7072	-0.0058	0.0163	0.7081	0.0017	0.0229	0.7078	0.0012	0.0096	0.7075	-0.0018	0.0116	0.7082	0.0058	0.0151	0.7083	-0.0001	0.0153	0.7085	0.0034	0.015
Chronotype	rs4550384	T	G	0.7539	0.0016	0.0144	0.7507	-0.0105	0.0205	0.75	0.0017	0.0253	0.7538	0.0074	0.0147	0.7538	-0.0142	0.0193	0.749	-0.0341	0.0291	0.7536	0.0047	0.0103	0.7537	-0.0048	0.0125	0.7535	0.0032	0.0162	0.7528	-0.0118	0.0165	0.7522	-0.0034	0.0162
Chronotype	rs45597035	G	A	0.3454	-0.0603	0.0129	0.3453	-0.0535	0.016	0.3467	-0.0518	0.0193	0.3448	-0.0489	0.0132	0.3446	-0.0559	0.0157	0.3451	-0.0282	0.022	0.3443	-0.0549	0.0092	0.3454	-0.055	0.0111	0.3459	-0.0455	0.0144	0.346	-0.0617	0.0147	0.346	-0.0439	0.0144
Chronotype	rs465670	T	C	0.5237	0.0159	0.0123	0.5227	0.0077	0.0152	0.5226	0.013	0.0183	0.5236	0.0108	0.0126	0.5234	0.0097	0.0149	0.5204	-0.0083	0.0208	0.5228	0.015	0.0088	0.5234	0.0094	0.0106	0.5218	-0.0063	0.0137	0.5213	0.0152	0.0139	0.5212	0.0071	0.0137
Chronotype	rs4657983	G	A	0.3438	0.0162	0.0129	0.3428	0.038	0.0158	0.3414	-0.002	0.0191	0.3445	0.0082	0.0132	0.343	-0.0002	0.0156	0.3422	0.007	0.0218	0.3439	0.0124	0.0092	0.3436	0.0186	0.0111	0.3431	0.0244	0.0143	0.3424	0.0177	0.0145	0.3417	0.0003	0.0143
Chronotype	rs4666682	G	A	0.8157	-0.0194	0.0157	0.8159	-0.0003	0.0196	0.8157	-0.0305	0.0235	0.8154	-0.0019	0.0162	0.8151	-0.0143	0.0192	0.8159	0.0163	0.0272	0.8159	-0.0095	0.0113	0.8155	-0.0051	0.0137	0.8152	0.0044	0.0177	0.815	-0.0188	0.0179	0.8157	-0.0116	0.0177
Chronotype	rs4672458	C	T	0.5214	0.0043	0.0122	0.5205	-0.0029	0.0152	0.5221	0.0179	0.0183	0.5208	-0.0137	0.0125	0.5215	-0.017	0.0149	0.5208	-0.0048	0.0209	0.5207	-0.004	0.0087	0.521	-0.0106	0.0106	0.5213	-0.0206	0.0137	0.5214	-0.0024	0.0139	0.5216	0.0091	0.0137
Chronotype	rs4690085	G	A	0.4574	0.0013	0.0122	0.4575	0.0007	0.0151	0.4563	0.0051	0.0182	0.4561	0.0062	0.0125	0.4566	0.0031	0.0149	0.4569	0.0176	0.0208	0.4568	0.0031	0.0087	0.4568	0.002	0.0106	0.4554	-0.0054	0.0137	0.4558	0.0078	0.0139	0.456	0.0114	0.0136
Chronotype	rs4698678	C	G	0.2708	0.0004	0.0138	0.27	0.0039	0.0171	0.2713	0.0085	0.0206	0.2695	-0.0109	0.0142	0.2691	-0.0067	0.0168	0.2676	-0.0135	0.0237	0.2696	-0.0055	0.0099	0.2696	-0.0006	0.0119	0.269	-0.0116	0.0155	0.269	0.013	0.0157	0.2692	-0.0018	0.0155
Chronotype	rs4775086	G	A	0.7402	0.0232	0.0143	0.7389	0.023	0.0177	0.7372	0.0274	0.0213	0.7409	0.0141	0.0146	0.7408	0.024	0.0175	0.7366	-0.0274	0.0244	0.7392	0.0192	0.0102	0.741	0.0241	0.0124	0.7388	0.015	0.016	0.7385	0.0351	0.0164	0.7369	0.0073	0.016
Chronotype	rs4785296	C	G	0.2285	-0.0078	0.0146	0.2288	-0.0075	0.0181	0.2284	0.0053	0.0217	0.229	-0.0047	0.015	0.2296	-0.0078	0.0178	0.2294	-0.0162	0.0251	0.2286	-0.0069	0.0104	0.2291	-0.0077	0.0126	0.2292	0.006	0.0163	0.2286	-0.0177	0.0167	0.2286	-0.0022	0.0163
Chronotype	rs4800998	A	T	0.1798	-0.0037	0.0159	0.1807	0.0167	0.0195	0.1802	-0.0264	0.0237	0.1795	0.0104	0.0163	0.1803	0.027	0.0192	0.1781	-0.0141	0.0274	0.1794	0.0044	0.0114	0.1802	0.0224	0.0136	0.1791	0.0031	0.0177	0.1797	0.041	0.0179	0.1785	-0.0234	0.0179
Chronotype	rs4860734	A	G	0.3024	-0.0076	0.0136	0.3022	-0.0085	0.0167	0.302	-0.0153	0.0201	0.3011	0.0186	0.0139	0.3013	0.0267	0.0164	0.2997	0.0035	0.0232	0.3012	0.0046	0.0097	0.3019	0.0098	0.0116	0.3025	0.0017	0.015	0.3025	0.0181	0.0153	0.3013	-0.0074	0.0151
Chronotype	rs486416	G	A	0.2987	-0.0094	0.0136	0.3012	-0.0165	0.0167	0.301	-0.01	0.02	0.2996	0.0233	0.0139	0.3019	0.0067	0.0163	0.3009	0.0449	0.0229	0.2982	0.0068	0.0097	0.2986	-0.0051	0.0116	0.2949	0.0099	0.0151	0.2945	-0.0243	0.0154	0.2963	0.0134	0.015
Chronotype	rs4903203	A	G	0.354	0.0047	0.0132	0.3565	-0.004	0.0169	0.3577	0.0176	0.0204	0.355	-0.0109	0.0135	0.3563	-0.0249	0.0167	0.3668	-0.0009	0.0263	0.3555	-0.0038	0.0094	0.354	-0.0164	0.0113	0.3564	-0.0173	0.0146	0.3567	-0.009	0.0149	0.3576	0.0113	0.0146
Chronotype	rs4923541	T	C	0.4986	0.0031	0.0122	0.4988	-0.0052	0.0152	0.4979	0.0103	0.0182	0.4981	0.0254	0.0126	0.4984	0.0277	0.0149	0.4955	0.0283	0.0209	0.4973	0.0148	0.0088	0.4989	0.0111	0.0106	0.4979	0.0114	0.0137	0.4974	0.0075	0.014	0.4966	0.0154	0.0137
Chronotype	rs4936290	C	A	0.3402	-0.008	0.013	0.3398	-0.0122	0.0162	0.3412	0.003	0.0195	0.3381	0.0123	0.0134	0.3379	0.0129	0.016	0.3378	-0.0088	0.0225	0.3386	0.002	0.0093	0.3385	0.0007	0.0113	0.3379	0.0103	0.0147	0.3379	-0.0188	0.0149	0.3392	-0.0031	0.0146
Chronotype	rs495593	A	G	0.7305	0.0003	0.0138	0.7309	-0.0024	0.0171	0.731	0.0184	0.0207	0.7306	-0.0304	0.0142	0.7309	-0.05	0.0169	0.7301	-0.0361	0.0236	0.7306	-0.0149	0.0099	0.7309	-0.0276	0.012	0.7305	-0.0236	0.0155	0.7306	-0.0261	0.0157	0.7305	-0.0057	0.0155
Chronotype	rs497338	T	C	0.3122	0.0139	0.0134	0.3116	0.0098	0.0166	0.3126	0.0245	0.02	0.3103	0.0093	0.0137	0.3095	0.0179	0.0163	0.3116	0.0122	0.023	0.3115	0.0105	0.0095	0.3103	0.0125	0.0116	0.312	-0.0059	0.015	0.3123	0.0364	0.0152	0.3126	0.0202	0.015
Chronotype	rs5016898	C	T	0.5959	-0.0092	0.0127	0.5959	-0.0104	0.0155	0.5969	-0.0145	0.0186	0.5971	0.0083	0.013	0.5963	0.006	0.0152	0.5984	0.0119	0.0213	0.5972	-0.0002	0.0091	0.5959	-0.0012	0.0108	0.5973	-0.0018	0.014	0.5978	-0.0049	0.0142	0.5985	-0.0014	0.0139
Chronotype	rs55846845	G	A	0.5066	-0.0115	0.0123	0.5062	-0.017	0.0152	0.5075	0.0144	0.0182	0.5056	-0.0113	0.0126	0.5051	0.0004	0.0149	0.5058	-0.029	0.0209	0.5065	-0.0112	0.0088	0.506	-0.008	0.0106	0.5082	-0.003	0.0137	0.5073	-0.0127	0.0139	0.5079	-0.0056	0.0137
Chronotype	rs56113850	C	T	0.5707	0.0052	0.0128	0.5699	0.0014	0.0158	0.569	-0.004	0.019	0.5711	0.0025	0.0133	0.5708	0.0009	0.0157	0.5683	0.0026	0.0221	0.5704	0.0046	0.0092	0.5711	0.0022	0.0111	0.5702	-0.0067	0.0144	0.5704	0.0038	0.0146	0.5692	-0.0006	0.0143
Chronotype	rs58681483	A	G	0.9063	0.0004	0.021	0.9047	-0.0062	0.0262	0.9049	0.0128	0.0316	0.9039	0.033	0.0217	0.9028	0.0381	0.0259	0.9019	0.0581	0.0367	0.9049	0.0164	0.015	0.9046	0.0148	0.0183	0.9036	0.0278	0.0238	0.9039	0.0049	0.024	0.9045	0.0331	0.0238
Chronotype	rs58876439	A	G	0.064	0.0159	0.0251	0.0638	0.0381	0.0305	0.0643	0.0094	0.0369	0.0628	0.0243	0.0261	0.0627	0.0272	0.0306	0.0628	0.0232	0.0429	0.0632	0.0207	0.0181	0.0632	0.0346	0.0215	0.0626	0.0222	0.028	0.063	0.0617	0.028	0.0632	0.0207	0.0279
Chronotype	rs59986227	G	C	0.2417	0.0132	0.0143	0.2421	0.0097	0.0176	0.2421	0.0234	0.0213	0.2411	-0.002	0.0148	0.2417	0.0008	0.0174	0.2411	-0.0124	0.0244	0.2409	0.0075	0.0102	0.2418	0.0051	0.0123	0.2411	0.0076	0.0159	0.2409	0.0071	0.0162	0.2412	0.0084	0.0159
Chronotype	rs6007594	G	A	0.7137	-0.0539	0.0135	0.7128	-0.0748	0.0168	0.7131	-0.0516	0.0203	0.7139	-0.0346	0.0139	0.714	-0.0506	0.0166	0.7134	-0.0217	0.0234	0.7123	-0.0446	0.0097	0.714	-0.0619	0.0117	0.7128	-0.051	0.0152	0.7127	-0.0698	0.0154	0.7128	-0.0353	0.0152
Chronotype	rs60616179	A	G	0.925	-0.0292	0.0253	0.9241	-0.0561	0.0328	0.9233	-0.0333	0.0396	0.925	0.0056	0.0259	0.9248	0.0014	0.0325	0.9215	-0.0012	0.0465	0.9243	-0.0105	0.018	0.9251	-0.0252	0.023	0.9236	-0.0091	0.0298	0.9234	-0.0346	0.0302	0.923	-0.0147	0.03
Chronotype	rs6131805	T	G	0.4376	-0.012	0.0127	0.4382	-0.019	0.0155	0.4407	-0.0021	0.0187	0.4367	-0.0114	0.0131	0.4371	-0.0082	0.0154	0.441	0.0087	0.0216	0.4386	-0.0102	0.0091	0.4371	-0.0138	0.0109	0.4398	-0.0237	0.0141	0.4411	0.0013	0.0143	0.4418	0.0033	0.0141
Chronotype	rs6131942	G	A	0.594	-0.0299	0.0125	0.5934	-0.035	0.0154	0.5938	-0.0361	0.0185	0.5932	-0.005	0.0128	0.5929	0.0044	0.0151	0.5939	-0.0177	0.0212	0.5932	-0.0171	0.0089	0.5932	-0.0145	0.0107	0.5938	-0.0182	0.0139	0.5941	-0.0106	0.0141	0.5942	-0.0279	0.0139
Chronotype	rs61773390	T	G	0.1781	-0.0275	0.0159	0.1792	-0.0167	0.0194	0.1773	-0.0427	0.0234	0.178	-0.0121	0.0163	0.1783	-0.0078	0.0191	0.1765	-0.0164	0.027	0.1777	-0.0218	0.0114	0.1785	-0.0138	0.0135	0.1774	-0.0087	0.0175	0.1768	-0.0216	0.0179	0.1764	-0.0294	0.0176
Chronotype	rs61875203	T	C	0.2704	-0.0001	0.0139	0.2709	0.0027	0.017	0.2705	0.0028	0.0205	0.2722	0.0092	0.0142	0.2721	-0.0085	0.0167	0.2712	0.0304	0.0234	0.2704	0.0037	0.0099	0.2714	-0.0046	0.0119	0.2704	-0.0117	0.0154	0.2704	0.0091	0.0156	0.2701	0.0171	0.0153
Chronotype	rs61990287	A	C	0.2486	-0.0121	0.0144	0.2478	-0.0367	0.0184	0.2452	-0.0337	0.0247	0.2481	-0.0308	0.0148	0.2442	-0.0286	0.0201	0.242	-0.0101	0.0288	0.2476	-0.0212	0.0103	0.2485	-0.0281	0.0123	0.2461	-0.023	0.0159	0.2463	-0.0341	0.0163	0.2464	-0.0162	0.0159
Chronotype	rs62082402	T	G	0.1959	-0.0092	0.0154	0.1959	-0.0185	0.0188	0.1962	0.019	0.0225	0.1972	-0.0251	0.0159	0.1976	-0.0191	0.0185	0.1966	-0.0137	0.0261	0.1961	-0.0177	0.011	0.1971	-0.0196	0.0131	0.1975	-0.0032	0.017	0.1968	-0.029	0.0173	0.1963	0.0031	0.017
Chronotype	rs62124718	G	A	0.0985	-0.0227	0.0205	0.0985	-0.0284	0.0249	0.0984	-0.0095	0.0301	0.0983	-0.0177	0.0211	0.0989	0.0004	0.0244	0.0988	-0.0283	0.0347	0.0982	-0.0193	0.0147	0.0986	-0.0113	0.0174	0.098	-0.0363	0.0226	0.0982	0.0104	0.0228	0.0982	-0.0155	0.0226
Chronotype	rs621421	C	T	0.3543	0.0148	0.0129	0.3542	0.0196	0.0157	0.3519	-0.002	0.019	0.3534	0.027	0.0133	0.3532	0.0154	0.0156	0.3503	0.0114	0.0218	0.3528	0.0212	0.0092	0.3537	0.0169	0.011	0.3521	0.023	0.0142	0.351	-0.0007	0.0145	0.3503	0.0041	0.0143
Chronotype	rs62182135	C	A	0.6891	0.0112	0.0133	0.6895	0.0096	0.0163	0.6902	0.0282	0.0196	0.6873	0.0064	0.0136	0.6871	0.0115	0.016	0.6882	-0.0201	0.0224	0.6891	0.0087	0.0095	0.6884	0.0107	0.0114	0.6899	0	0.0147	0.6907	0.0245	0.015	0.6905	0.0056	0.0147
Chronotype	rs62465218	C	A	0.8627	-0.0047	0.0179	0.862	-0.0139	0.0218	0.8625	-0.0177	0.0263	0.8626	0.0185	0.0183	0.8628	0.0504	0.0215	0.8615	-0.0651	0.0294	0.8632	0.0075	0.0128	0.8626	0.0196	0.0152	0.8629	0.0075	0.0196	0.8632	0.0238	0.0202	0.8625	-0.0363	0.0195
Chronotype	rs62479736	T	G	0.3014	-0.0216	0.0135	0.3018	-0.0269	0.0168	0.3016	-0.0375	0.0201	0.3007	-0.0233	0.0137	0.3001	-0.0238	0.0164	0.3026	-0.0266	0.0231	0.3019	-0.0229	0.0096	0.301	-0.0253	0.0117	0.3017	-0.031	0.0152	0.3023	-0.0137	0.0154	0.3023	-0.0362	0.0151
Chronotype	rs62553781	C	T	0.9716	-0.0011	0.0373	0.9707	-0.0081	0.046	0.9708	0.0087	0.0554	0.9717	-0.0664	0.0378	0.9712	-0.0662	0.0436	0.9718	-0.0491	0.0617	0.9718	-0.0294	0.0264	0.9717	-0.0331	0.0313	0.9721	-0.0232	0.0408	0.9722	-0.0282	0.0413	0.9722	-0.0119	0.0408
Chronotype	rs6429233	A	G	0.4611	-0.0014	0.0123	0.4609	-0.002	0.0152	0.4611	0.0083	0.0184	0.4617	0.0222	0.0126	0.4609	0.0186	0.0149	0.4598	0.0212	0.021	0.4613	0.0109	0.0088	0.4613	0.0089	0.0106	0.4618	0.0025	0.0137	0.4614	0.023	0.014	0.4607	0.0134	0.0137
Chronotype	rs6433478	C	T	0.513	0.0051	0.0125	0.5125	0.003	0.0153	0.5129	0.0137	0.0185	0.5151	0.0036	0.0129	0.5161	0.0084	0.0151	0.5135	0.0084	0.0213	0.5137	0.0058	0.009	0.5144	0.006	0.0107	0.5125	0.0221	0.0139	0.5118	-0.0139	0.0141	0.5121	0.0127	0.0139
Chronotype	rs6440833	A	G	0.4712	-0.0036	0.0122	0.4704	-0.0026	0.0151	0.4722	0.0016	0.0182	0.4704	-0.0106	0.0126	0.4708	-0.0056	0.015	0.4712	0.001	0.021	0.4714	-0.0074	0.0088	0.4706	-0.0048	0.0106	0.471	-0.0017	0.0137	0.4717	-0.0135	0.014	0.4722	0.0002	0.0137
Chronotype	rs6468316	C	T	0.5193	0.0061	0.0123	0.5181	-0.0015	0.0151	0.52	0.0107	0.0183	0.5182	0.0091	0.0126	0.5179	0.0016	0.0149	0.5163	-0.0058	0.021	0.5182	0.0073	0.0088	0.5182	-0.0007	0.0106	0.5181	-0.001	0.0137	0.5177	-0.003	0.0139	0.5181	-0.0008	0.0137
Chronotype	rs6477309	T	C	0.6712	0.0095	0.0131	0.6712	0.0004	0.0162	0.6718	0.0119	0.0194	0.67	-0.0156	0.0135	0.6707	0.0023	0.0159	0.6712	-0.033	0.0223	0.6708	-0.0032	0.0094	0.6706	0.0007	0.0113	0.6711	-0.0051	0.0146	0.6712	0.0021	0.0149	0.6715	-0.0068	0.0146
Chronotype	rs6544906	A	C	0.5693	-0.0122	0.0124	0.5698	-0.0158	0.0153	0.5703	-0.0017	0.0184	0.5674	-0.0327	0.0128	0.5674	-0.0386	0.0151	0.5705	-0.0039	0.0213	0.5679	-0.0225	0.0089	0.5684	-0.0275	0.0107	0.5691	-0.0339	0.0138	0.5695	-0.0308	0.0141	0.5705	-0.0035	0.0138
Chronotype	rs6560218	C	T	0.484	0.0017	0.0124	0.4843	0.0076	0.0153	0.4852	0.0142	0.0184	0.484	-0.0117	0.0127	0.4846	-0.0077	0.0151	0.486	-0.0224	0.0212	0.4842	-0.004	0.0089	0.4841	0.0002	0.0107	0.4843	-0.0003	0.0139	0.4848	0.002	0.0141	0.4854	-0.0006	0.0138
Chronotype	rs6573308	T	C	0.4205	-0.0214	0.0125	0.4263	-0.0233	0.0177	0.4274	-0.0648	0.0218	0.4186	0.0071	0.0129	0.4251	-0.0018	0.0166	0.4306	-0.022	0.0253	0.4211	-0.0074	0.009	0.4202	-0.0065	0.0108	0.4225	-0.0104	0.014	0.423	-0.0032	0.0142	0.4225	-0.0296	0.014
Chronotype	rs662094	A	G	0.4947	-0.0135	0.0122	0.495	-0.0188	0.0152	0.4947	0.0009	0.0183	0.4952	0.0123	0.0125	0.4953	0.0216	0.0148	0.4931	-0.0103	0.0209	0.4953	-0.0008	0.0087	0.4953	0.002	0.0106	0.4947	0.0029	0.0137	0.495	0.0059	0.0139	0.494	-0.0044	0.0137
Chronotype	rs66617308	T	C	0.6866	-0.0181	0.0133	0.6875	-0.0154	0.0164	0.6879	-0.0171	0.0197	0.6857	0.0044	0.0137	0.6852	0.0073	0.016	0.6864	0.0021	0.0226	0.687	-0.0075	0.0095	0.6863	-0.0034	0.0114	0.6885	0.0133	0.0148	0.6873	-0.0204	0.015	0.6879	-0.0089	0.0148
Chronotype	rs6665637	G	A	0.7335	0.0219	0.0144	0.7342	0.0272	0.0176	0.734	0.0303	0.0213	0.7349	0.0221	0.0148	0.7344	0.0256	0.0173	0.7364	0.0174	0.0244	0.7348	0.0213	0.0103	0.7342	0.0258	0.0123	0.735	0.0122	0.0158	0.7353	0.0395	0.0162	0.7357	0.0264	0.016
Chronotype	rs6690292	C	T	0.2692	0.0226	0.0137	0.2692	0.0352	0.0169	0.2685	0.0126	0.0203	0.2682	-0.0342	0.0141	0.2688	-0.0313	0.0167	0.2678	-0.035	0.0234	0.2688	-0.0048	0.0098	0.2691	0.0016	0.0118	0.2689	-0.0246	0.0154	0.2689	0.021	0.0155	0.2679	-0.0078	0.0153
Chronotype	rs6727752	A	G	0.3594	0.0208	0.0127	0.3585	0.0113	0.0157	0.358	0.0138	0.0189	0.3606	-0.0045	0.013	0.3608	-0.0028	0.0154	0.3597	-0.0233	0.0217	0.3594	0.0068	0.0091	0.3598	0.0032	0.011	0.3588	0.0012	0.0142	0.3583	0.0006	0.0144	0.3585	-0.0039	0.0142
Chronotype	rs6816922	C	A	0.4707	0.0082	0.0123	0.4708	0.0216	0.0152	0.4712	-0.0072	0.0183	0.4722	-0.0123	0.0126	0.4723	0.0027	0.0149	0.4744	-0.0208	0.021	0.4713	-0.0015	0.0088	0.4711	0.0112	0.0106	0.4717	0.0117	0.0137	0.4724	0.0159	0.014	0.4728	-0.0141	0.0137
Chronotype	rs6838677	C	A	0.3123	-0.0077	0.0134	0.3122	-0.0093	0.0164	0.3115	-0.0067	0.0197	0.3128	0.0099	0.0138	0.3129	0.0044	0.0161	0.3109	0.0245	0.0226	0.3116	0.0018	0.0096	0.3126	-0.0016	0.0114	0.3113	0.0011	0.0148	0.311	-0.002	0.0151	0.3107	0.0074	0.0148
Chronotype	rs6846730	C	T	0.7607	0.0031	0.0147	0.7609	0.0105	0.0182	0.7613	0.018	0.0219	0.7606	0.0115	0.015	0.7606	0.0063	0.0177	0.7611	0.0131	0.025	0.7603	0.0087	0.0105	0.7606	0.0096	0.0126	0.76	0.0091	0.0164	0.76	0.009	0.0166	0.7607	0.0174	0.0164
Chronotype	rs695459	C	T	0.6023	0.0017	0.0125	0.6024	0.0031	0.0155	0.603	0.0177	0.0185	0.6023	0.0113	0.0127	0.6019	0.0152	0.0151	0.6032	-0.018	0.0213	0.6024	0.0078	0.0089	0.6019	0.0097	0.0108	0.6014	0.0083	0.0139	0.6015	0.0142	0.0142	0.6026	0.0028	0.0139
Chronotype	rs6958557	T	G	0.5969	-0.0159	0.0125	0.5971	-0.0098	0.0155	0.5965	-0.0129	0.0185	0.596	0.0391	0.0128	0.5959	0.0393	0.0152	0.5949	0.0094	0.0214	0.5956	0.0109	0.0089	0.5964	0.0154	0.0108	0.5954	0.0198	0.014	0.5955	0.0135	0.0142	0.5953	-0.0029	0.0139
Chronotype	rs6967481	T	C	0.4975	0.0023	0.0123	0.4982	0.0107	0.0152	0.4962	-0.0108	0.0183	0.4967	-0.0189	0.0126	0.4976	-0.0045	0.015	0.4957	-0.0591	0.021	0.496	-0.007	0.0088	0.4982	0.0041	0.0106	0.4985	0.0102	0.0137	0.497	-0.0045	0.014	0.4961	-0.0304	0.0137
Chronotype	rs6968240	A	C	0.3854	0.0073	0.0129	0.3851	0	0.0157	0.3838	0.0089	0.0188	0.3863	-0.0064	0.0132	0.3873	-0.0088	0.0154	0.3843	-0.011	0.0216	0.3848	0.0009	0.0092	0.3863	-0.0037	0.011	0.3835	-0.0281	0.0143	0.3833	0.0117	0.0144	0.3827	-0.0007	0.0141
Chronotype	rs6988733	T	C	0.3694	0.0048	0.0128	0.3703	0.011	0.0157	0.3702	-0.0202	0.019	0.3673	-0.0183	0.0131	0.368	-0.0204	0.0156	0.3708	-0.0075	0.0218	0.3685	-0.0074	0.0091	0.3687	-0.0058	0.011	0.3702	-0.0127	0.0143	0.3711	0.0136	0.0145	0.3708	-0.0139	0.0143
Chronotype	rs6993892	C	T	0.3803	0.0073	0.0126	0.3807	0.0003	0.0156	0.3815	0.0162	0.0188	0.3818	0.0155	0.013	0.3822	0.0163	0.0154	0.3832	0.0353	0.0217	0.3813	0.0099	0.009	0.3811	0.0082	0.0109	0.3807	0.0038	0.0141	0.3814	0.0146	0.0144	0.3822	0.0233	0.0141
Chronotype	rs7006885	A	G	0.2847	-0.0064	0.0135	0.2853	-0.0032	0.0168	0.2859	0.0007	0.0202	0.2847	0.0022	0.0139	0.2852	0.0005	0.0165	0.2863	0.0007	0.0231	0.2843	-0.0018	0.0097	0.2847	-0.0013	0.0117	0.2844	0.0108	0.0152	0.2851	-0.0109	0.0155	0.2855	0.0008	0.0151
Chronotype	rs710284	T	C	0.5773	-0.0082	0.0124	0.5806	-0.0167	0.0176	0.5821	-0.0051	0.0216	0.5764	0.0054	0.0127	0.5801	0.016	0.0175	0.5817	-0.0188	0.025	0.5771	-0.0032	0.0089	0.5763	-0.0028	0.0107	0.576	-0.0029	0.0139	0.5767	-0.0021	0.0141	0.5772	-0.0193	0.0139
Chronotype	rs711098	A	C	0.3996	-0.0125	0.0126	0.3999	-0.0082	0.0156	0.4005	-0.0276	0.0187	0.3983	0.0132	0.0129	0.3983	0.0214	0.0153	0.3984	-0.0003	0.0216	0.3992	0.0004	0.009	0.3991	0.0071	0.0109	0.3994	0.008	0.0141	0.3994	0.0059	0.0143	0.3997	-0.0141	0.0141
Chronotype	rs7111582	G	A	0.099	-0.0239	0.0208	0.099	-0.0452	0.0255	0.0987	-0.039	0.0307	0.1002	0.0333	0.0211	0.1008	0.0353	0.0246	0.0995	0.01	0.035	0.0999	0.005	0.0148	0.0997	-0.0038	0.0176	0.0991	-0.0101	0.0229	0.0993	-0.0069	0.0232	0.0989	-0.0182	0.023
Chronotype	rs7143933	T	G	0.2576	0.0016	0.014	0.2577	-0.0067	0.0172	0.2557	-0.0025	0.0217	0.2579	0.0042	0.0143	0.2569	0.0009	0.0178	0.2558	-0.019	0.0252	0.2575	0.0026	0.01	0.2577	-0.0026	0.012	0.2577	0.0066	0.0155	0.2577	-0.0054	0.0159	0.2575	-0.0005	0.0155
Chronotype	rs71523448	G	C	0.9261	-0.0233	0.0244	0.926	-0.0192	0.03	0.9262	-0.0122	0.036	0.9257	0.0409	0.0249	0.9255	0.0344	0.0293	0.9259	0.0489	0.0419	0.9262	0.0083	0.0174	0.9259	0.0093	0.0209	0.926	-0.0013	0.0271	0.9259	0.0119	0.0276	0.9262	0.0162	0.0271
Chronotype	rs7203707	C	A	0.481	0.003	0.0124	0.4801	0.0033	0.0153	0.4805	0.0099	0.0185	0.4797	0.0097	0.0127	0.4802	0.0137	0.0151	0.48	-0.0007	0.0213	0.4795	0.0067	0.0089	0.4801	0.0085	0.0107	0.4795	0.0034	0.0138	0.48	0.0156	0.0141	0.4803	0.0066	0.0139
Chronotype	rs7248205	T	C	0.5914	0.0421	0.0126	0.5896	0.0292	0.0156	0.5889	0.0352	0.0187	0.5937	0.0129	0.013	0.5931	0.0082	0.0154	0.5917	0.0193	0.0216	0.5926	0.0282	0.009	0.5916	0.0193	0.0109	0.5914	0.0305	0.0141	0.5904	0.0135	0.0143	0.5902	0.0289	0.0141
Chronotype	rs72720396	G	A	0.217	-0.0216	0.0149	0.2171	-0.0394	0.0186	0.2184	0.0346	0.022	0.2168	0.0178	0.0154	0.2179	0.0095	0.0184	0.2176	0.0554	0.0255	0.2166	-0.0036	0.0107	0.217	-0.0149	0.013	0.2162	-0.0272	0.0169	0.2166	-0.0069	0.0171	0.2171	0.0436	0.0166
Chronotype	rs72729847	C	T	0.2022	0.01	0.0151	0.2025	0.0311	0.0185	0.2007	-0.016	0.0225	0.2022	-0.0254	0.0156	0.2022	-0.0455	0.0185	0.2026	0.0002	0.0256	0.2023	-0.007	0.0108	0.2025	-0.0074	0.013	0.2026	-0.0173	0.0169	0.2022	0.0055	0.0171	0.2015	-0.0081	0.0168
Chronotype	rs72773411	A	G	0.1391	0.0095	0.0184	0.1393	0.0129	0.0225	0.1393	0.019	0.0269	0.1379	-0.001	0.0189	0.1382	0.0028	0.022	0.1373	-0.0102	0.0308	0.1384	0.005	0.0132	0.1383	0.0078	0.0157	0.1369	0.0051	0.0203	0.1371	0.003	0.0208	0.1373	0.0067	0.0202
Chronotype	rs72790386	T	G	0.0331	0.0207	0.0377	0.0329	0.0338	0.046	0.033	0.0241	0.0559	0.0339	-0.0351	0.0386	0.034	-0.0043	0.0454	0.0336	-0.1039	0.0655	0.0333	-0.0094	0.0269	0.0336	0.0147	0.0321	0.0338	0.0516	0.041	0.0336	-0.0166	0.0428	0.0334	-0.0349	0.042
Chronotype	rs72796401	A	T	0.1865	0.0028	0.0159	0.1867	0.0227	0.0193	0.1865	-0.0187	0.0233	0.1869	-0.0024	0.0162	0.1872	0.0142	0.019	0.1854	-0.0266	0.0269	0.1866	-0.0009	0.0113	0.1872	0.0171	0.0135	0.1863	0.0014	0.0176	0.1871	0.0397	0.0176	0.1858	-0.0235	0.0175
Chronotype	rs72829706	A	G	0.9609	-0.0343	0.0336	0.9609	-0.0521	0.0409	0.9607	-0.0443	0.0492	0.9612	-0.081	0.0349	0.9614	-0.0558	0.0407	0.9616	-0.1014	0.0571	0.9611	-0.0548	0.0241	0.9612	-0.053	0.0287	0.9614	-0.0185	0.0376	0.9614	-0.0958	0.0375	0.9613	-0.0646	0.0371
Chronotype	rs72841368	T	A	0.1925	-0.0335	0.0155	0.1925	-0.0346	0.0192	0.1919	-0.0278	0.023	0.1922	-0.0145	0.0159	0.192	-0.0249	0.0189	0.1906	0.0027	0.0264	0.1917	-0.0239	0.0111	0.1923	-0.0285	0.0134	0.1927	-0.0328	0.0174	0.1922	-0.0189	0.0176	0.1914	-0.0111	0.0172
Chronotype	rs72950188	T	C	0.9292	-0.0025	0.0237	0.9292	0.0064	0.029	0.9294	-0.0236	0.0346	0.9294	0.0411	0.0242	0.9294	0.0458	0.0284	0.9296	0.023	0.0396	0.9294	0.0183	0.0169	0.9293	0.0268	0.0202	0.9295	0.0155	0.026	0.9297	0.0383	0.0268	0.9298	-0.0073	0.0259
Chronotype	rs72966564	C	T	0.7535	-0.001	0.015	0.753	-0.0113	0.0185	0.7538	0.0055	0.0224	0.7555	-0.0012	0.0154	0.7557	-0.0017	0.0182	0.7561	-0.0046	0.0257	0.7544	0.0002	0.0107	0.7543	-0.005	0.0129	0.7541	-0.0162	0.0167	0.7547	0.0089	0.0171	0.7547	0.0054	0.0168
Chronotype	rs7298532	T	C	0.6943	-0.0316	0.0138	0.6947	-0.0381	0.017	0.6936	-0.0362	0.0202	0.6939	-0.0169	0.0141	0.6944	-0.0196	0.0166	0.6896	-0.0111	0.0233	0.6925	-0.0253	0.0098	0.6948	-0.028	0.0118	0.6926	-0.0338	0.0153	0.6933	-0.0172	0.0156	0.6912	-0.027	0.0152
Chronotype	rs7299922	A	G	0.6457	0.0036	0.0131	0.6448	-0.0114	0.0161	0.6462	0.0133	0.0195	0.6453	-0.0073	0.0135	0.6447	-0.0082	0.0159	0.6451	-0.0141	0.0225	0.6448	-0.0021	0.0094	0.6451	-0.0094	0.0113	0.6461	-0.0121	0.0146	0.6459	0.0027	0.0149	0.6462	0.0013	0.0147
Chronotype	rs73026775	G	A	0.8863	0.0253	0.02	0.8858	0.0343	0.0245	0.886	0.0188	0.0293	0.8861	0.0022	0.0205	0.8854	0.002	0.0238	0.8863	0.0056	0.0335	0.8867	0.0135	0.0143	0.886	0.0168	0.017	0.8865	0.0036	0.0219	0.8873	0.0393	0.0226	0.887	0.0143	0.022
Chronotype	rs7304278	G	A	0.7177	0.0009	0.0137	0.7182	-0.0021	0.0167	0.7184	0.0127	0.0202	0.7162	-0.0142	0.014	0.7158	-0.0181	0.0164	0.7184	0.0017	0.0232	0.7172	-0.0067	0.0098	0.7166	-0.0109	0.0117	0.7164	-0.0011	0.0151	0.7168	-0.018	0.0153	0.718	0.0043	0.0152
Chronotype	rs73050286	T	C	0.7815	0.0339	0.0148	0.7814	0.0372	0.0183	0.781	0.026	0.0219	0.7821	0.0091	0.0152	0.7826	0.0233	0.018	0.7819	-0.0182	0.0252	0.7819	0.0228	0.0106	0.782	0.0311	0.0128	0.7819	0.061	0.0166	0.781	-0.0076	0.0167	0.7814	0.0061	0.0165
Chronotype	rs7429614	T	G	0.4014	0.0117	0.0125	0.4021	0.0107	0.0154	0.4006	-0.008	0.0185	0.4024	0.0133	0.0129	0.4036	0.0275	0.0151	0.4028	0.0187	0.0213	0.401	0.0118	0.009	0.4028	0.0185	0.0107	0.4018	0.0262	0.0139	0.4013	0.0109	0.0141	0.4005	0.0039	0.0139
Chronotype	rs74357745	A	G	0.8802	-0.0142	0.019	0.8803	-0.0199	0.0238	0.8799	-0.0403	0.0283	0.8807	-0.016	0.0195	0.881	-0.0029	0.0234	0.8811	-0.0341	0.0327	0.8805	-0.0152	0.0136	0.8806	-0.0111	0.0166	0.8807	-0.008	0.0215	0.8804	-0.0211	0.0218	0.8803	-0.0369	0.0213
Chronotype	rs747003	T	C	0.6045	0.0021	0.0125	0.605	0.0094	0.0155	0.6035	-0.0064	0.0186	0.6057	-0.0074	0.0128	0.6065	-0.0016	0.0152	0.606	-0.023	0.0215	0.6053	-0.0023	0.0089	0.606	0.0034	0.0108	0.6059	0.0097	0.014	0.6057	-0.0005	0.0143	0.6046	-0.0147	0.014
Chronotype	rs75120545	T	C	0.0248	0.043	0.0425	0.0254	0.0783	0.0517	0.0249	0.065	0.0624	0.0248	-0.0187	0.0441	0.0253	-0.0062	0.0511	0.0257	-0.0344	0.0715	0.0245	0.0208	0.0303	0.0249	0.0363	0.0362	0.0246	0.0584	0.0465	0.0243	0.0297	0.0482	0.0246	0.0208	0.0468
Chronotype	rs76064513	T	C	0.1647	0.0041	0.0178	0.1677	-0.0071	0.0224	0.1685	0.0567	0.0266	0.1625	-0.0062	0.0186	0.165	0.0258	0.0222	0.1684	-0.0339	0.0317	0.1643	-0.0022	0.0128	0.164	0.0095	0.0157	0.1664	0.0189	0.0203	0.1669	0.0013	0.0206	0.1674	0.0175	0.0203
Chronotype	rs7626335	C	A	0.6318	-0.0058	0.0131	0.6317	0.0076	0.016	0.6296	-0.0256	0.0192	0.6337	0.0348	0.0135	0.6342	0.0367	0.0158	0.63	0.0419	0.0222	0.6321	0.0151	0.0094	0.6333	0.0231	0.0112	0.6311	0.0448	0.0145	0.6291	-0.0022	0.0147	0.6286	0.0064	0.0145
Chronotype	rs7649164	T	G	0.5609	-0.0402	0.0127	0.5606	-0.0447	0.0157	0.5608	-0.017	0.0189	0.5606	-0.0195	0.0131	0.5595	-0.0191	0.0155	0.5596	-0.0233	0.0217	0.5603	-0.03	0.0091	0.5605	-0.0314	0.011	0.5589	-0.0463	0.0142	0.56	-0.0171	0.0145	0.5601	-0.0224	0.0142
Chronotype	rs76518095	T	C	0.074	-0.0123	0.024	0.074	-0.0232	0.0294	0.0736	-0.0189	0.0351	0.0739	0.0164	0.0245	0.0738	0.0217	0.0289	0.0731	0.0293	0.0402	0.0738	0.0007	0.0171	0.0739	-0.0025	0.0205	0.0733	-0.0326	0.0268	0.0734	0.0341	0.0268	0.0732	0.0026	0.0263
Chronotype	rs766406	G	T	0.3385	0.0033	0.013	0.3398	0.0213	0.0159	0.3369	-0.0111	0.0192	0.338	0.0011	0.0133	0.3388	0.0053	0.0157	0.3352	-0.0216	0.0221	0.3373	0.0032	0.0093	0.3387	0.0149	0.0111	0.3364	0.014	0.0144	0.3357	0.0033	0.0147	0.3347	-0.0121	0.0144
Chronotype	rs7700110	A	G	0.2441	0.0027	0.0142	0.2436	0.0065	0.0174	0.243	-0.0019	0.021	0.2448	0.0052	0.0146	0.2455	0.0098	0.0172	0.2436	0.0034	0.0242	0.2438	0.0035	0.0102	0.2445	0.009	0.0122	0.2433	0.0129	0.0158	0.2435	0.0008	0.016	0.2428	0.0001	0.0158
Chronotype	rs7701529	T	A	0.7503	0.0107	0.0143	0.7499	0.0185	0.0178	0.7491	-0.0115	0.0213	0.7519	0.0207	0.0146	0.7516	0.0233	0.0175	0.7506	0.0537	0.0248	0.7513	0.0135	0.0102	0.7511	0.02	0.0124	0.7504	0.0206	0.0161	0.7499	0.027	0.0164	0.7498	0.0148	0.0161
Chronotype	rs7721608	T	G	0.4887	0.0041	0.0124	0.4895	0.0033	0.0153	0.4907	-0.0001	0.0184	0.4902	-0.0099	0.0128	0.4902	-0.0075	0.015	0.4927	-0.0008	0.021	0.4904	-0.002	0.0089	0.4895	-0.0013	0.0107	0.4915	-0.0044	0.0138	0.4925	0.0081	0.014	0.4924	-0.0005	0.0138
Chronotype	rs77248969	G	A	0.849	-0.033	0.0176	0.8436	-0.012	0.0219	0.8451	-0.0381	0.0263	0.8467	-0.0294	0.0181	0.8429	-0.0321	0.0216	0.8424	-0.0348	0.0303	0.8476	-0.0294	0.0126	0.8477	-0.0215	0.0153	0.8442	-0.022	0.0197	0.8447	-0.0219	0.0199	0.8465	-0.0356	0.0198
Chronotype	rs7735794	A	G	0.227	-0.0114	0.0164	0.2273	-0.0085	0.0202	0.2266	-0.0015	0.0243	0.2269	0.0172	0.0169	0.2268	0.0411	0.0199	0.2262	0.0361	0.0283	0.2272	0.0033	0.0118	0.2273	0.016	0.0141	0.2276	0.0181	0.0184	0.2276	0.0169	0.0186	0.227	0.0125	0.0184
Chronotype	rs77960	A	G	0.3197	-0.0136	0.0132	0.3194	-0.0207	0.0161	0.3188	-0.0187	0.0194	0.3202	-0.0217	0.0135	0.3205	-0.0232	0.0159	0.3194	-0.0113	0.0223	0.3193	-0.0171	0.0094	0.3201	-0.0218	0.0113	0.3193	-0.0297	0.0146	0.3188	-0.0173	0.0148	0.3187	-0.0155	0.0146
Chronotype	rs7845620	C	A	0.1629	-0.014	0.0166	0.1629	-0.0271	0.0205	0.1634	0.0246	0.0243	0.1631	0.0101	0.0171	0.1636	0.0131	0.0201	0.1624	0.0191	0.0281	0.1631	-0.0022	0.0119	0.1632	-0.0069	0.0143	0.1632	0.0011	0.0185	0.1629	-0.0029	0.0188	0.1628	0.0222	0.0183
Chronotype	rs7900191	C	T	0.5731	0.0178	0.0133	0.5735	0.0025	0.0164	0.573	0.0286	0.0198	0.5735	-0.0073	0.0136	0.5749	-0.0168	0.0161	0.5758	-0.0209	0.0228	0.5726	0.007	0.0095	0.5732	-0.0055	0.0115	0.5714	-0.005	0.0149	0.5711	0.0029	0.0151	0.5723	0.0062	0.0149
Chronotype	rs7943634	C	T	0.6887	0.0192	0.0133	0.6887	0.0078	0.0164	0.6886	0.0431	0.0198	0.6903	0.01	0.0136	0.6901	0.007	0.0161	0.6902	0.0382	0.0228	0.6899	0.0147	0.0095	0.6893	0.0076	0.0115	0.6891	0.0031	0.0149	0.689	0.0188	0.0151	0.6892	0.0422	0.0149
Chronotype	rs7959983	C	T	0.4178	0.0121	0.0124	0.4185	0.0131	0.0153	0.4184	0.0114	0.0185	0.4173	0.0247	0.0128	0.4168	0.0075	0.0152	0.419	0.063	0.0213	0.4176	0.0203	0.0089	0.4173	0.0115	0.0107	0.4182	0.0147	0.0139	0.4187	0.0117	0.0142	0.4191	0.0342	0.0139
Chronotype	rs7975791	T	C	0.0346	-0.0333	0.0338	0.0346	-0.0272	0.0412	0.0348	-0.0359	0.0498	0.0352	0.0424	0.0345	0.035	0.0459	0.0407	0.0359	0.0593	0.0556	0.0347	0.0065	0.0242	0.0347	0.0105	0.0287	0.0346	0.0314	0.0369	0.0345	-0.008	0.0382	0.035	0.0063	0.0367
Chronotype	rs80097534	G	T	0.8999	-0.0104	0.0212	0.8992	-0.008	0.0262	0.8995	0.0088	0.0318	0.8993	0.0043	0.0216	0.8984	-0.0176	0.0255	0.8996	0.0169	0.0365	0.8996	-0.0034	0.0151	0.8994	-0.0139	0.0182	0.8993	0.0006	0.0238	0.8998	-0.0255	0.024	0.9003	0.0117	0.0239
Chronotype	rs80271258	C	T	0.9218	-0.0133	0.0226	0.9214	-0.0152	0.0277	0.9214	-0.0139	0.0333	0.9221	-0.0117	0.0235	0.9214	-0.0289	0.0276	0.9222	0.0315	0.0393	0.9221	-0.0134	0.0163	0.9219	-0.0233	0.0194	0.9225	0.015	0.0254	0.9221	-0.0671	0.0254	0.9222	0.0076	0.0253
Chronotype	rs8044054	T	C	0.3868	0.0086	0.0125	0.3876	0.0077	0.0155	0.3872	0.0125	0.0186	0.3858	-0.0257	0.0128	0.3865	-0.0347	0.0152	0.3881	-0.0044	0.0214	0.386	-0.0073	0.0089	0.3867	-0.0134	0.0108	0.3866	-0.0201	0.014	0.3874	-0.0106	0.0142	0.3876	0.0052	0.014
Chronotype	rs8072058	T	A	0.2297	-0.0363	0.0146	0.2312	-0.0374	0.0183	0.2315	-0.0465	0.022	0.229	-0.0151	0.015	0.2303	-0.0129	0.018	0.2316	-0.0265	0.0253	0.2291	-0.0253	0.0105	0.2301	-0.0248	0.0128	0.2312	-0.0291	0.0166	0.2315	-0.0181	0.0168	0.2316	-0.0366	0.0165
Chronotype	rs9348050	T	C	0.4796	0.0018	0.0124	0.4793	0.0087	0.0153	0.479	0.0202	0.0185	0.4786	0.0032	0.0127	0.4794	0.0011	0.0151	0.4792	0.0102	0.0213	0.4794	0.0026	0.0088	0.4792	0.0062	0.0107	0.4778	-0.0153	0.0139	0.4791	0.0319	0.0141	0.4785	0.0152	0.0139
Chronotype	rs9381812	G	A	0.3061	-0.0127	0.0133	0.3056	-0.0174	0.0166	0.3067	-0.0078	0.0199	0.3053	0.0033	0.0137	0.3044	0.0113	0.0164	0.3053	-0.0175	0.0232	0.3053	-0.0055	0.0096	0.3051	-0.0033	0.0116	0.3061	-0.0004	0.015	0.3063	0.0003	0.0153	0.3065	-0.013	0.015
Chronotype	rs938836	G	A	0.54	-0.0042	0.0126	0.5418	0.002	0.0154	0.5409	-0.0165	0.0186	0.5409	0.0119	0.013	0.5412	0.0223	0.0153	0.5427	0.0032	0.0214	0.5408	0.0045	0.009	0.5407	0.0131	0.0108	0.5417	0.014	0.014	0.5417	0.0039	0.0142	0.5417	-0.0069	0.014
Chronotype	rs9416744	A	C	0.2663	0.0191	0.0139	0.266	-0.0023	0.0172	0.2657	0.0288	0.0205	0.2671	0.0315	0.0143	0.2674	0.0388	0.0169	0.267	0.0103	0.0239	0.2667	0.0251	0.0099	0.2665	0.0186	0.012	0.2662	0.0045	0.0155	0.2668	0.0376	0.0157	0.2662	0.0205	0.0155
Chronotype	rs9436119	A	G	0.3986	-0.0027	0.0125	0.399	0.0011	0.0154	0.3978	-0.0295	0.0186	0.3977	-0.0064	0.0128	0.3979	-0.006	0.0151	0.3978	0.0071	0.0213	0.3974	-0.005	0.0089	0.3986	-0.0028	0.0108	0.3988	-0.0006	0.0139	0.3981	-0.0041	0.0142	0.3978	-0.0137	0.0139
Chronotype	rs9465253	T	C	0.2794	0.0164	0.0136	0.2797	0.0149	0.0169	0.2795	0.0123	0.0203	0.2778	0.0142	0.014	0.2783	0.0114	0.0166	0.2784	0.0188	0.0232	0.2791	0.0147	0.0097	0.2786	0.0134	0.0118	0.2783	0.0175	0.0152	0.2788	0.0139	0.0154	0.2787	0.0135	0.0152
Chronotype	rs9479402	C	T	0.0241	0.0302	0.0449	0.0275	0.0128	0.0682	0.0285	0.0246	0.0812	0.0236	-0.0379	0.0463	0.0278	0.0172	0.0677	0.0291	0.0141	0.0976	0.0241	0.0101	0.0316	0.0237	0.0145	0.0479	0.0248	0.0534	0.0605	0.0251	-0.0092	0.0634	0.0256	0.0174	0.0612
Chronotype	rs9496623	G	A	0.2587	0.0145	0.0145	0.2566	0.0052	0.0176	0.2564	0.017	0.0213	0.258	-0.0247	0.0149	0.258	-0.0316	0.0175	0.2567	-0.0188	0.0245	0.2585	-0.0052	0.0104	0.2578	-0.0129	0.0124	0.2572	-0.0239	0.0161	0.2569	0	0.0162	0.2564	0.0021	0.016
Chronotype	rs9558942	C	T	0.3432	-0.0051	0.0129	0.3439	0.001	0.016	0.3442	0.0064	0.0193	0.3431	0.0002	0.0132	0.3429	0.0016	0.0158	0.3444	-0.0087	0.0222	0.3429	-0.0015	0.0092	0.3432	0.0013	0.0112	0.344	0.0089	0.0145	0.3443	-0.0169	0.0148	0.3447	-0.0007	0.0145
Chronotype	rs9571526	G	T	0.2351	-0.0011	0.0144	0.235	0.0048	0.018	0.2351	-0.0146	0.0216	0.2341	-0.0223	0.0148	0.2335	-0.0246	0.0177	0.2348	-0.0036	0.0248	0.2348	-0.01	0.0103	0.234	-0.0099	0.0126	0.2342	-0.0072	0.0162	0.2344	-0.0093	0.0165	0.2349	-0.0096	0.0162
Chronotype	rs9573980	A	G	0.9633	-0.0644	0.0333	0.9632	-0.1178	0.0425	0.9629	-0.0264	0.053	0.9628	-0.0066	0.034	0.9628	0.0253	0.0426	0.9621	-0.0019	0.0591	0.963	-0.0358	0.0237	0.963	-0.0448	0.0299	0.9628	-0.0119	0.0389	0.9626	-0.0604	0.0392	0.9625	-0.0187	0.039
Chronotype	rs9597241	A	C	0.8183	-0.0059	0.0159	0.818	-0.0134	0.0194	0.8182	0.0065	0.0234	0.819	0.0002	0.0163	0.8186	-0.0057	0.0191	0.8205	-0.0176	0.0268	0.819	-0.0043	0.0114	0.8183	-0.0099	0.0136	0.8185	-0.01	0.0175	0.8194	-0.0095	0.018	0.8197	-0.0058	0.0176
Chronotype	rs962961	C	T	0.6695	0.0164	0.013	0.6703	0.0116	0.0183	0.6699	-0.0004	0.0213	0.6701	0.0122	0.0134	0.669	-0.003	0.0183	0.6701	0.0556	0.0264	0.6702	0.0161	0.0093	0.6703	0.0128	0.0112	0.67	0.0185	0.0146	0.6701	0.0076	0.0148	0.6697	0.0148	0.0146
Chronotype	rs9636202	G	A	0.7263	-0.0212	0.0138	0.7254	-0.0388	0.0171	0.7262	-0.0065	0.0208	0.7263	0.0198	0.0142	0.7261	0.0178	0.0169	0.725	0.0201	0.0238	0.7261	-0.0021	0.0099	0.7262	-0.0113	0.012	0.7258	0.0086	0.0155	0.7248	-0.0318	0.0157	0.7254	0.0046	0.0155
Chronotype	rs9664044	C	T	0.7742	-0.0269	0.0146	0.7751	-0.0155	0.018	0.775	-0.0393	0.0214	0.7749	0.0025	0.0151	0.774	-0.0097	0.0177	0.7757	0.0096	0.025	0.7743	-0.0129	0.0105	0.7745	-0.0125	0.0126	0.7754	-0.0069	0.0163	0.775	-0.0244	0.0165	0.7756	-0.0167	0.0162
Chronotype	rs975025	C	T	0.9127	-0.0317	0.0226	0.9138	-0.0326	0.0293	0.9128	-0.0531	0.035	0.9124	-0.0203	0.0228	0.9136	-0.0413	0.0285	0.912	-0.0262	0.0401	0.9121	-0.027	0.016	0.9132	-0.0382	0.0203	0.9127	-0.0079	0.0265	0.912	-0.0564	0.0265	0.9115	-0.0453	0.0262
Chronotype	rs9817910	G	A	0.4349	-0.0256	0.0124	0.4346	-0.0376	0.0152	0.4352	-0.0154	0.0183	0.4358	-0.0198	0.0128	0.4365	-0.0207	0.015	0.4349	-0.0129	0.021	0.4352	-0.0227	0.0089	0.4359	-0.0294	0.0106	0.4359	-0.0176	0.0138	0.4349	-0.0401	0.014	0.4347	-0.0149	0.0137
Chronotype	rs9836621	C	T	0.4553	0.0127	0.0128	0.4555	0.0054	0.0157	0.455	0.0057	0.0189	0.4538	0.0311	0.0131	0.4543	0.0376	0.0153	0.4527	0.0563	0.0217	0.4535	0.0215	0.0092	0.4543	0.0219	0.0109	0.4522	0.0203	0.0141	0.452	0.0303	0.0144	0.4518	0.0285	0.0142
Chronotype	rs9950528	G	A	0.3518	0.0082	0.0129	0.3521	0.0218	0.0159	0.3514	-0.0144	0.0193	0.3513	0.0009	0.0132	0.3519	0.007	0.0156	0.3517	-0.0087	0.022	0.352	0.0047	0.0092	0.352	0.0151	0.0111	0.3519	0.0072	0.0144	0.3519	0.0231	0.0146	0.3515	-0.0111	0.0145
Chronotype	rs9964420	C	A	0.7264	0.0113	0.0139	0.7257	0.0179	0.0172	0.7256	0.0155	0.0206	0.7246	-0.0018	0.0142	0.7229	-0.0091	0.0167	0.7252	0.0139	0.0238	0.7251	0.0057	0.0099	0.7255	0.0053	0.0119	0.7274	0.0076	0.0154	0.7275	0.0021	0.0157	0.7274	0.0132	0.0155
Chronotype	rs9997394	G	A	0.7264	-0.0004	0.0137	0.7261	-0.0076	0.0169	0.7269	0.0057	0.0202	0.7259	-0.0007	0.014	0.7255	0.0093	0.0166	0.7257	-0.0256	0.0231	0.726	0	0.0098	0.7259	0.0019	0.0118	0.7261	-0.0184	0.0152	0.7273	0.0229	0.0155	0.7269	-0.0079	0.0151
Frequent/Any insomnia symptoms	rs10156602	A	G	0.6409	0.0176	0.0128	0.641	0.0166	0.0159	0.6406	-0.0015	0.019	0.6414	0.0021	0.0131	0.6418	0.0133	0.0156	0.6423	-0.0233	0.0219	0.638126	0.0198026	0.00502668	0.6412	0.015	0.0111	0.642	0.0462	0.0144	0.6416	-0.016	0.0145	0.6416	-0.0111	0.0143
Frequent/Any insomnia symptoms	rs1031654	C	A	0.2108	0.0221	0.0151	0.2097	0.002	0.019	0.2104	0.0303	0.0226	0.2098	0.0149	0.0155	0.2099	0.0247	0.0186	0.211	0.0068	0.0262	0.201527	0.0392207	0.00990719	0.2098	0.0145	0.0132	0.21	0.0041	0.0172	0.2108	0.0238	0.0174	0.2115	0.0207	0.0171
Frequent/Any insomnia symptoms	rs10838708	G	A	0.5388	-0.0085	0.0125	0.5395	-0.0012	0.0154	0.5404	-0.0091	0.0185	0.5406	0.0109	0.0128	0.5405	0.001	0.0151	0.5429	0.0399	0.0214	0.541245	0.0198026	0.00502668	0.5395	0.0004	0.0108	0.5398	0.0094	0.0139	0.5394	-0.0041	0.0142	0.5413	0.0119	0.0139
Frequent/Any insomnia symptoms	rs10947690	G	A	0.2348	0.0062	0.0151	0.2355	-0.001	0.0186	0.2355	0.0103	0.0222	0.2375	-0.0032	0.0154	0.2385	-0.0028	0.0181	0.2386	-0.0166	0.0255	0.261294	0.0198026	0.00502668	0.2358	-0.0028	0.0129	0.2344	0.0109	0.0167	0.2343	-0.0106	0.0171	0.2351	-0.0035	0.0167
Frequent/Any insomnia symptoms	rs11184946	T	C	0.4101	0.0059	0.0124	0.4098	0.0064	0.0154	0.4105	0.0165	0.0184	0.4083	-0.0029	0.0127	0.4081	-0.0003	0.0151	0.4082	0.0221	0.0213	0.417223	0.0295588	0.00497764	0.409	0.004	0.0107	0.4087	0.0035	0.0139	0.4089	0.0115	0.0141	0.4092	0.0209	0.0139
Frequent/Any insomnia symptoms	rs11635495	C	T	0.4825	0.0064	0.0124	0.4827	0.0129	0.0152	0.48	-0.0217	0.0183	0.4819	0.0076	0.0127	0.4812	0.0069	0.0149	0.4787	-0.0021	0.0209	0.514746	0.0198026	0.00502668	0.4823	0.0097	0.0106	0.4798	0.0194	0.0137	0.4796	0.0031	0.014	0.4784	-0.012	0.0137
Frequent/Any insomnia symptoms	rs11651809	G	C	0.3021	0.0067	0.0135	0.3012	-0.0173	0.0167	0.3022	0.0384	0.0199	0.3007	-0.028	0.0138	0.3003	-0.0303	0.0165	0.301	-0.0262	0.023	0.296	0.0295588	0.00497764	0.3009	-0.0238	0.0117	0.3019	-0.0156	0.0151	0.3011	-0.0243	0.0154	0.302	0.0112	0.015
Frequent/Any insomnia symptoms	rs11793074	A	G	0.838	-0.0167	0.0166	0.8379	-0.0309	0.0204	0.8377	0.0019	0.0247	0.8406	-0.0099	0.0171	0.8405	-0.0166	0.0203	0.8424	0.0085	0.0287	0.853086	0.0295588	0.00497764	0.8392	-0.0223	0.0143	0.8389	0.0077	0.0187	0.8386	-0.0462	0.0187	0.8398	0.0099	0.0186
Frequent/Any insomnia symptoms	rs11793831	G	T	0.5912	-0.0057	0.0125	0.5907	-0.0021	0.0155	0.5906	0.002	0.0187	0.5892	-0.0101	0.0128	0.5895	0.0037	0.0153	0.5902	-0.0112	0.0215	0.583428	0.0295588	0.00497764	0.5905	0.0003	0.0109	0.5905	-0.0015	0.0141	0.5907	0.0048	0.0143	0.5905	-0.004	0.0141
Frequent/Any insomnia symptoms	rs11804386	A	G	0.3155	0.0012	0.0131	0.3154	0.007	0.0162	0.3153	-0.0005	0.0195	0.315	0.0335	0.0136	0.3153	0.0313	0.016	0.3139	0.0375	0.0225	0.332415	0.0295588	0.00497764	0.3154	0.0197	0.0114	0.3141	0.018	0.0147	0.3145	0.034	0.0149	0.3139	0.0163	0.0147
Frequent/Any insomnia symptoms	rs12405761	A	C	0.5738	-0.0084	0.0124	0.5749	-0.0083	0.0153	0.5752	-0.01	0.0183	0.5739	0.015	0.0128	0.5734	0.0119	0.015	0.5762	0.0276	0.0212	0.570608	0.0295588	0.00497764	0.5735	0.0012	0.0107	0.5742	0.0051	0.0138	0.5742	0.001	0.014	0.5757	0.0084	0.0138
Frequent/Any insomnia symptoms	rs1430205	T	C	0.4792	0.0162	0.0123	0.4794	0.0214	0.0153	0.4796	-0.0063	0.0183	0.4773	0.0291	0.0126	0.4766	0.0126	0.015	0.4768	0.0513	0.0211	0.458038	0.0198026	0.00502668	0.4782	0.0172	0.0107	0.4791	0.0133	0.0138	0.4794	0.0224	0.014	0.479	0.0179	0.0137
Frequent/Any insomnia symptoms	rs17151854	T	G	0.1378	0.0065	0.0179	0.1382	0.01	0.022	0.1376	-0.0017	0.0265	0.1392	-0.0141	0.0181	0.1401	0.007	0.0214	0.1395	-0.0461	0.0305	0.153806	0.0295588	0.00497764	0.1387	0.0096	0.0153	0.138	0.003	0.0198	0.1377	0.0176	0.0201	0.1376	-0.0241	0.0199
Frequent/Any insomnia symptoms	rs17669584	G	A	0.1788	0.0083	0.0165	0.1784	0.0076	0.0201	0.1776	0.0141	0.0242	0.1789	-0.0102	0.0169	0.1788	-0.0207	0.0197	0.1789	0.0383	0.0275	0.19491	0.0295588	0.00497764	0.1787	-0.0061	0.014	0.1774	-0.0114	0.0181	0.1774	0.0023	0.0184	0.1775	0.0245	0.0181
Frequent/Any insomnia symptoms	rs1841625	G	A	0.4383	0.0179	0.0123	0.4363	0.0017	0.0153	0.4371	0.0296	0.0184	0.4377	0.0063	0.0126	0.4374	0.0118	0.015	0.4364	-0.0208	0.0211	0.431882	0.0198026	0.00502668	0.4371	0.0073	0.0106	0.4371	0.0098	0.0138	0.4368	0.0037	0.014	0.4371	0.0065	0.0138
Frequent/Any insomnia symptoms	rs1942262	A	G	0.2912	0.0075	0.0134	0.2921	0.0236	0.0166	0.2921	0.0092	0.0201	0.2925	0.005	0.0138	0.2924	-0.0039	0.0164	0.2939	0.0192	0.0229	0.292258	0.0392207	0.00990719	0.2921	0.0095	0.0116	0.2919	0.0084	0.0151	0.2927	0.0155	0.0152	0.2928	0.0131	0.015
Frequent/Any insomnia symptoms	rs2062113	T	C	0.4535	-0.0172	0.0124	0.4542	-0.0162	0.0153	0.4541	-0.0343	0.0185	0.4514	0.0172	0.0126	0.4515	0.0103	0.015	0.4509	0.0166	0.0212	0.429502	0.0198026	0.00502668	0.4528	-0.0023	0.0107	0.454	-0.0043	0.0138	0.454	-0.0095	0.0141	0.4533	-0.012	0.0139
Frequent/Any insomnia symptoms	rs2192338	C	G	0.7797	0.0001	0.0149	0.7803	0.0142	0.0186	0.7793	-0.0158	0.0223	0.78	-0.0028	0.0152	0.7797	-0.0178	0.0181	0.7797	0.0352	0.0257	0.779652	0.0295588	0.00497764	0.7799	-0.0025	0.0129	0.7799	-0.0126	0.0167	0.7797	0.0108	0.017	0.7793	0.0094	0.0168
Frequent/Any insomnia symptoms	rs2613503	A	C	0.8317	0.0042	0.0164	0.8314	0.0147	0.02	0.8311	0.0064	0.024	0.8313	0.0177	0.0167	0.8299	0.0208	0.0196	0.8316	0.0067	0.0274	0.801866	0.0295588	0.00497764	0.8317	0.0186	0.0139	0.8329	0.0157	0.018	0.8336	0.0355	0.0185	0.8329	0.005	0.018
Frequent/Any insomnia symptoms	rs28061	A	G	0.6966	-0.0081	0.0134	0.696	-0.0172	0.0167	0.6961	-0.0241	0.02	0.6973	-0.0156	0.0137	0.6972	-0.0234	0.0163	0.698	-0.0018	0.023	0.692042	0.0295588	0.00497764	0.6968	-0.0191	0.0116	0.6969	-0.0313	0.015	0.6972	-0.0026	0.0154	0.6969	-0.0129	0.0151
Frequent/Any insomnia symptoms	rs2956278	G	A	0.219	-0.0059	0.0148	0.219	0.0104	0.0181	0.2197	-0.0175	0.022	0.2178	-0.0123	0.0152	0.2181	-0.0044	0.0179	0.2173	-0.02	0.0253	0.214809	0.0295588	0.00497764	0.2188	0.0032	0.0127	0.2187	-0.008	0.0165	0.2193	0.0087	0.0167	0.2187	-0.0168	0.0165
Frequent/Any insomnia symptoms	rs302165	G	A	0.2169	0.0069	0.0148	0.2175	0.0204	0.0183	0.2168	-0.0053	0.0221	0.218	0.0067	0.0151	0.2177	0.0152	0.018	0.217	-0.0064	0.0254	0.216374	0.0198026	0.00502668	0.2176	0.0177	0.0128	0.2176	0.0174	0.0165	0.2176	0.0115	0.0168	0.2168	-0.006	0.0166
Frequent/Any insomnia symptoms	rs3104778	A	G	0.5573	0.001	0.0125	0.5561	-0.0083	0.0153	0.5559	-0.0098	0.0185	0.5594	0.0215	0.0128	0.5588	0.0239	0.0151	0.557	0.0325	0.0211	0.589387	0.0198026	0.00502668	0.5579	0.0079	0.0107	0.5559	0.0089	0.0139	0.5554	0.0134	0.0141	0.5556	0.0078	0.0138
Frequent/Any insomnia symptoms	rs324017	A	C	0.301	-0.006	0.0136	0.3014	0.0016	0.0169	0.3011	-0.0184	0.0204	0.3016	-0.0555	0.014	0.3021	-0.0758	0.0167	0.3046	-0.0263	0.0234	0.294759	0.0295588	0.00497764	0.3014	-0.0376	0.0118	0.3024	-0.0444	0.0154	0.3028	-0.0266	0.0156	0.3032	-0.0227	0.0153
Frequent/Any insomnia symptoms	rs35881094	G	T	0.4372	0.0156	0.0123	0.4365	0.0089	0.0152	0.437	0.0131	0.0183	0.4382	-0.0041	0.0127	0.4375	-0.0171	0.0151	0.4375	0.0008	0.0212	0.426213	0.0392207	0.00492955	0.437	-0.0044	0.0107	0.4372	-0.0077	0.0138	0.4379	0.0115	0.014	0.4376	0.0058	0.0138
Frequent/Any insomnia symptoms	rs3824081	T	C	0.4784	-0.0089	0.0125	0.4777	-0.0177	0.0154	0.4777	-0.0156	0.0185	0.4781	0.0071	0.0127	0.4781	0.0009	0.015	0.4763	-0.0123	0.021	0.474743	0.0198026	0.00502668	0.4782	-0.0083	0.0107	0.4785	0.0109	0.0138	0.4774	-0.0282	0.0142	0.477	-0.0145	0.0138
Frequent/Any insomnia symptoms	rs4577309	A	G	0.4463	0.0084	0.0123	0.4461	0.0055	0.0152	0.4444	0.0157	0.0184	0.4488	-0.0062	0.0127	0.4491	0.002	0.0151	0.4477	0.0025	0.0213	0.468107	0.0295588	0.00497764	0.4477	0.0024	0.0107	0.4461	-0.004	0.0138	0.4463	0.0109	0.0141	0.4455	0.009	0.0138
Frequent/Any insomnia symptoms	rs4688760	T	C	0.6566	-0.0166	0.0133	0.6568	-0.0196	0.0165	0.6566	-0.0098	0.0197	0.6589	-0.0043	0.0136	0.6596	-0.0026	0.0162	0.657	0.0006	0.0228	0.690062	0.0295588	0.00497764	0.6583	-0.0112	0.0115	0.6558	-0.0139	0.0149	0.6563	-0.0055	0.0152	0.6557	-0.0044	0.0149
Frequent/Any insomnia symptoms	rs4751	T	G	0.4257	0.0214	0.0126	0.4255	0.0227	0.0156	0.4245	0.004	0.0187	0.4253	-0.0065	0.0129	0.4256	0.0143	0.0154	0.4256	-0.0256	0.0214	0.425368	0.0198026	0.00502668	0.4256	0.0175	0.0109	0.4253	0.009	0.0141	0.4252	0.0271	0.0144	0.4251	-0.0107	0.014
Frequent/Any insomnia symptoms	rs4886140	G	A	0.6795	0.0041	0.0131	0.6799	0.0064	0.0162	0.6806	0.0239	0.0195	0.6792	-0.0003	0.0135	0.6798	0.0127	0.016	0.6789	-0.0367	0.0223	0.668277	0.0295588	0.00497764	0.6798	0.0091	0.0113	0.6802	0.0039	0.0146	0.6809	0.011	0.0149	0.6803	0	0.0146
Frequent/Any insomnia symptoms	rs4886860	G	C	0.2254	-0.0102	0.0147	0.2252	-0.0022	0.0183	0.2249	-0.0113	0.0221	0.2234	-0.0092	0.0151	0.2234	0.0065	0.0181	0.2239	0.0147	0.0253	0.23362	0.0392207	0.00990719	0.2242	0.0029	0.0128	0.2235	-0.0001	0.0166	0.2238	0.0017	0.017	0.2242	0.0002	0.0166
Frequent/Any insomnia symptoms	rs62158170	A	G	0.7811	-0.0069	0.0148	0.7811	-0.0105	0.0182	0.781	0.005	0.022	0.7805	0.0322	0.0152	0.7801	0.0283	0.018	0.7802	0.0499	0.0256	0.783643	0.0487902	0.00981192	0.7807	0.0087	0.0127	0.7804	0.0019	0.0165	0.7803	0.017	0.0168	0.7805	0.0234	0.0166
Frequent/Any insomnia symptoms	rs6593005	G	A	0.7472	-0.014	0.014	0.7478	-0.0111	0.0174	0.7473	0.0038	0.021	0.7461	0.0056	0.0144	0.7462	0.0101	0.0171	0.7452	-0.0247	0.0239	0.740998	0.0198026	0.00502668	0.7472	-0.0002	0.0122	0.7469	-0.0042	0.0157	0.7473	0.008	0.016	0.7466	-0.0073	0.0157
Frequent/Any insomnia symptoms	rs6785034	A	G	0.4309	0.0005	0.0125	0.4308	-0.0041	0.0154	0.4312	-0.0046	0.0185	0.4316	0.0004	0.0127	0.431	-0.0023	0.0151	0.4311	-0.0028	0.0213	0.42201	0.0295588	0.00497764	0.431	-0.0036	0.0107	0.4321	0.0012	0.0139	0.4317	-0.0149	0.0141	0.4316	-0.0052	0.0139
Frequent/Any insomnia symptoms	rs68094047	T	C	0.2589	-0.0067	0.0139	0.2592	0.0077	0.0173	0.2598	-0.0314	0.0209	0.2589	-0.0069	0.0143	0.2592	0.005	0.017	0.2584	-0.0331	0.024	0.250411	0.0295588	0.00497764	0.2592	0.0075	0.0121	0.2595	-0.0024	0.0156	0.26	0.014	0.0158	0.2598	-0.0287	0.0157
Frequent/Any insomnia symptoms	rs72826719	A	G	0.0425	-0.0493	0.0313	0.0427	-0.0474	0.0383	0.0432	-0.0236	0.0461	0.0431	0.0332	0.0312	0.0426	0.0006	0.0368	0.0431	0.0863	0.0506	0.049281	0.0676586	0.0145092	0.0424	-0.0216	0.0265	0.0422	-0.0367	0.0344	0.0421	-0.0002	0.0349	0.0426	0.0304	0.034
Frequent/Any insomnia symptoms	rs7711696	T	G	0.3019	-0.0164	0.0134	0.3029	-0.0295	0.0166	0.3032	0.0001	0.0199	0.3029	-0.0081	0.0137	0.3023	-0.018	0.0163	0.3029	0.0215	0.0229	0.304975	0.0295588	0.00497764	0.3023	-0.024	0.0116	0.3022	-0.0297	0.015	0.3028	-0.0194	0.0152	0.3033	0.0072	0.0149
Frequent/Any insomnia symptoms	rs9845387	C	A	0.9617	-0.0076	0.032	0.9618	-0.0159	0.0394	0.9616	-0.0726	0.0461	0.9622	-0.0159	0.0334	0.9625	-0.0017	0.0396	0.9629	-0.0106	0.0551	0.959308	0.076961	0.0143729	0.9621	-0.0087	0.0278	0.9623	-0.0231	0.0358	0.9624	0.0062	0.037	0.9623	-0.054	0.0351
Insomnia - Jansen et al. (2019)	rs1015438	A	G	NA	NA	NA	NA	NA	NA	NA	NA	NA	NA	NA	NA	NA	NA	NA	NA	NA	NA	0.2006	0.0096	0.0112	0.2006	0.0053	0.0134	0.2013	0.0233	0.0173	0.2008	-0.0105	0.0176	0.2002	0.0276	0.0173
Insomnia - Jansen et al. (2019)	rs1031654	C	A	NA	NA	NA	NA	NA	NA	NA	NA	NA	0.2098	0.0149	0.0155	0.2099	0.0247	0.0186	0.211	0.0068	0.0262	0.2111	0.0184	0.0108	0.2098	0.0145	0.0132	0.21	0.0041	0.0172	0.2108	0.0238	0.0174	0.2115	0.0207	0.0171
Insomnia - Jansen et al. (2019)	rs1038093	T	C	NA	NA	NA	NA	NA	NA	NA	NA	NA	NA	NA	NA	NA	NA	NA	NA	NA	NA	0.5959	-0.0141	0.009	0.5961	-0.0124	0.0109	0.5937	-0.0081	0.0141	0.5946	-0.0063	0.0143	0.5949	-0.0217	0.0141
Insomnia - Jansen et al. (2019)	rs10502966	G	A	NA	NA	NA	NA	NA	NA	NA	NA	NA	NA	NA	NA	NA	NA	NA	NA	NA	NA	0.4077	0.0093	0.009	0.4088	0.0053	0.0107	0.4077	0.0039	0.0138	0.407	0.0149	0.0141	0.4058	0.0023	0.0138
Insomnia - Jansen et al. (2019)	rs1064939	A	T	NA	NA	NA	NA	NA	NA	NA	NA	NA	NA	NA	NA	NA	NA	NA	NA	NA	NA	0.979	0.0536	0.0324	0.9789	0.0981	0.0389	0.9788	0.0818	0.0507	0.9788	0.0775	0.0512	0.9788	0.0016	0.0495
Insomnia - Jansen et al. (2019)	rs10756571	T	C	NA	NA	NA	NA	NA	NA	NA	NA	NA	NA	NA	NA	NA	NA	NA	NA	NA	NA	0.6988	-0.0082	0.0097	0.6997	0.0027	0.0117	0.7009	0.0108	0.0152	0.7004	-0.0075	0.0155	0.6994	-0.0108	0.0152
Insomnia - Jansen et al. (2019)	rs10758593	G	A	NA	NA	NA	NA	NA	NA	NA	NA	NA	NA	NA	NA	NA	NA	NA	NA	NA	NA	0.5875	0.0004	0.0089	0.588	0.0071	0.0108	0.5869	0.0176	0.014	0.587	-0.0085	0.0142	0.5871	-0.0062	0.014
Insomnia - Jansen et al. (2019)	rs10761240	G	A	NA	NA	NA	NA	NA	NA	NA	NA	NA	NA	NA	NA	NA	NA	NA	NA	NA	NA	0.6103	0.01	0.009	0.6098	0.0067	0.0109	0.6109	0.0352	0.0141	0.6102	-0.0235	0.0143	0.6109	-0.0035	0.014
Insomnia - Jansen et al. (2019)	rs10800992	T	C	NA	NA	NA	NA	NA	NA	NA	NA	NA	0.4384	0.0025	0.0126	0.4384	0.0056	0.015	0.4396	0.01	0.021	0.4379	0.008	0.0088	0.4384	0.0131	0.0106	0.4379	0.0026	0.0137	0.4382	0.0207	0.014	0.4386	0.0163	0.0138
Insomnia - Jansen et al. (2019)	rs10825503	T	G	NA	NA	NA	NA	NA	NA	NA	NA	NA	NA	NA	NA	NA	NA	NA	NA	NA	NA	0.4774	-0.001	0.0089	0.4786	0.0008	0.0106	0.478	-0.0026	0.0137	0.477	0.0006	0.014	0.4769	-0.0006	0.0137
Insomnia - Jansen et al. (2019)	rs10865954	T	C	NA	NA	NA	NA	NA	NA	NA	NA	NA	0.3291	-0.0093	0.0137	0.3293	-0.0102	0.016	0.3269	-0.0112	0.0226	0.3289	-0.0117	0.0095	0.3296	-0.0057	0.0113	0.329	-0.0156	0.0147	0.3286	0.0064	0.0149	0.3276	-0.0272	0.0147
Insomnia - Jansen et al. (2019)	rs10898940	A	C	NA	NA	NA	NA	NA	NA	NA	NA	NA	NA	NA	NA	NA	NA	NA	NA	NA	NA	0.5404	-0.0171	0.0092	0.5391	-0.0247	0.011	0.5414	-0.017	0.0143	0.5403	-0.0305	0.0145	0.5406	-0.0082	0.0143
Insomnia - Jansen et al. (2019)	rs10928256	T	C	NA	NA	NA	NA	NA	NA	NA	NA	NA	NA	NA	NA	NA	NA	NA	NA	NA	NA	0.4465	0.0041	0.0089	0.4459	0.0029	0.0107	0.4473	-0.0075	0.0139	0.4485	0.0139	0.0141	0.4492	0.0194	0.0139
Insomnia - Jansen et al. (2019)	rs10944696	G	A	NA	NA	NA	NA	NA	NA	NA	NA	NA	NA	NA	NA	NA	NA	NA	NA	NA	NA	0.7067	0.0064	0.0097	0.7058	0.0126	0.0115	0.7059	0.0047	0.0149	0.7062	0.0249	0.0152	0.7064	0.0009	0.0149
Insomnia - Jansen et al. (2019)	rs10947428	C	T	NA	NA	NA	NA	NA	NA	NA	NA	NA	0.2015	-0.0033	0.0156	0.2018	-0.0041	0.0183	0.2014	-0.027	0.0259	0.2014	0.0085	0.0109	0.2015	0.0131	0.013	0.2005	0.0283	0.0168	0.2	0.0062	0.0171	0.2001	-0.0051	0.0168
Insomnia - Jansen et al. (2019)	rs10947690	G	A	NA	NA	NA	NA	NA	NA	NA	NA	NA	0.2375	-0.0032	0.0154	0.2385	-0.0028	0.0181	0.2386	-0.0166	0.0255	0.2354	0	0.0108	0.2358	-0.0028	0.0129	0.2344	0.0109	0.0167	0.2343	-0.0106	0.0171	0.2351	-0.0035	0.0167
Insomnia - Jansen et al. (2019)	rs10947987	C	T	NA	NA	NA	NA	NA	NA	NA	NA	NA	NA	NA	NA	NA	NA	NA	NA	NA	NA	0.5511	0.0013	0.0088	0.5509	0.0033	0.0107	0.5505	0.0108	0.0138	0.5506	-0.0009	0.014	0.5506	0.0082	0.0138
Insomnia - Jansen et al. (2019)	rs10955647	T	G	NA	NA	NA	NA	NA	NA	NA	NA	NA	NA	NA	NA	NA	NA	NA	NA	NA	NA	0.5544	-0.0039	0.0089	0.5539	-0.0062	0.0106	0.5553	0.0004	0.0137	0.5554	-0.0134	0.014	0.5556	-0.0108	0.0137
Insomnia - Jansen et al. (2019)	rs11001276	T	A	NA	NA	NA	NA	NA	NA	NA	NA	NA	NA	NA	NA	NA	NA	NA	NA	NA	NA	0.276	-0.0027	0.0101	0.2748	0.0056	0.0122	0.2759	0.0088	0.0158	0.2765	0.0032	0.0161	0.2773	-0.0071	0.0158
Insomnia - Jansen et al. (2019)	rs11090039	A	G	NA	NA	NA	NA	NA	NA	NA	NA	NA	NA	NA	NA	NA	NA	NA	NA	NA	NA	0.2689	0.0066	0.0099	0.2692	0.0088	0.0118	0.2677	0.0021	0.0153	0.2682	0.0192	0.0155	0.2682	-0.0002	0.0153
Insomnia - Jansen et al. (2019)	rs11119409	C	T	NA	NA	NA	NA	NA	NA	NA	NA	NA	NA	NA	NA	NA	NA	NA	NA	NA	NA	0.4395	-0.0009	0.0088	0.4381	-0.0059	0.0107	0.4398	-0.0044	0.0138	0.4393	-0.0101	0.014	0.4389	-0.0065	0.0138
Insomnia - Jansen et al. (2019)	rs11149313	A	G	NA	NA	NA	NA	NA	NA	NA	NA	NA	NA	NA	NA	NA	NA	NA	NA	NA	NA	0.6965	0.0109	0.0096	0.6973	0.0121	0.0116	0.6951	0.0126	0.0151	0.6941	0.0104	0.0153	0.6939	0.0104	0.015
Insomnia - Jansen et al. (2019)	rs113851554	T	G	NA	NA	NA	NA	NA	NA	NA	NA	NA	0.0532	0.0378	0.0298	0.0526	-0.0185	0.0351	0.0527	0.1295	0.0477	0.0527	0.0015	0.0209	0.0527	-0.0202	0.0249	0.0526	-0.0038	0.0321	0.0523	-0.0104	0.0329	0.0526	0.041	0.032
Insomnia - Jansen et al. (2019)	rs1147852	A	G	NA	NA	NA	NA	NA	NA	NA	NA	NA	NA	NA	NA	NA	NA	NA	NA	NA	NA	0.3116	0	0.0095	0.3121	-0.0023	0.0115	0.3116	-0.0175	0.0149	0.3121	0.0199	0.0151	0.3112	-0.0108	0.0149
Insomnia - Jansen et al. (2019)	rs11588755	G	A	NA	NA	NA	NA	NA	NA	NA	NA	NA	NA	NA	NA	NA	NA	NA	NA	NA	NA	0.482	0.005	0.0088	0.481	0.0025	0.0106	0.4821	0.0111	0.0137	0.4818	0.0009	0.0139	0.4834	0.0118	0.0137
Insomnia - Jansen et al. (2019)	rs11605348	G	A	NA	NA	NA	NA	NA	NA	NA	NA	NA	0.6497	-0.0041	0.0132	0.6503	-0.0132	0.0157	0.6512	0.0104	0.0222	0.6501	-0.0051	0.0092	0.6498	-0.0048	0.0111	0.6498	-0.0119	0.0144	0.65	-0.0001	0.0147	0.6505	0.0024	0.0144
Insomnia - Jansen et al. (2019)	rs116466468	T	C	NA	NA	NA	NA	NA	NA	NA	NA	NA	NA	NA	NA	NA	NA	NA	NA	NA	NA	0.7585	0.001	0.0102	0.7575	-0.008	0.0123	0.7577	-0.0178	0.0159	0.7579	0.0071	0.0163	0.7585	0.0092	0.016
Insomnia - Jansen et al. (2019)	rs11650304	C	G	NA	NA	NA	NA	NA	NA	NA	NA	NA	NA	NA	NA	NA	NA	NA	NA	NA	NA	0.9316	0.0197	0.0174	0.9311	0.0155	0.0208	0.9311	0.0017	0.0269	0.9311	0.0163	0.0273	0.9317	0.0008	0.0268
Insomnia - Jansen et al. (2019)	rs1167132	T	C	NA	NA	NA	NA	NA	NA	NA	NA	NA	NA	NA	NA	NA	NA	NA	NA	NA	NA	0.3778	-0.004	0.009	0.3769	-0.0086	0.0109	0.3763	0.0015	0.0141	0.3758	-0.0187	0.0143	0.3763	0.0065	0.014
Insomnia - Jansen et al. (2019)	rs11679943	A	G	NA	NA	NA	NA	NA	NA	NA	NA	NA	NA	NA	NA	NA	NA	NA	NA	NA	NA	0.3415	0.0027	0.0092	0.3419	-0.0066	0.0111	0.3416	0.0012	0.0143	0.3409	-0.0092	0.0145	0.3402	0.007	0.0143
Insomnia - Jansen et al. (2019)	rs117152417	G	A	NA	NA	NA	NA	NA	NA	NA	NA	NA	NA	NA	NA	NA	NA	NA	NA	NA	NA	0.9881	-0.0343	0.0448	0.988	-0.0227	0.0541	0.988	0.0286	0.0708	0.9879	-0.0568	0.0713	0.988	-0.0385	0.0693
Insomnia - Jansen et al. (2019)	rs11722569	T	C	NA	NA	NA	NA	NA	NA	NA	NA	NA	NA	NA	NA	NA	NA	NA	NA	NA	NA	0.6799	0.0045	0.0094	0.6787	0.0024	0.0112	0.6805	0.0224	0.0146	0.6803	-0.017	0.0147	0.6812	0.0095	0.0146
Insomnia - Jansen et al. (2019)	rs11756035	C	G	NA	NA	NA	NA	NA	NA	NA	NA	NA	NA	NA	NA	NA	NA	NA	NA	NA	NA	0.1317	-0.0293	0.013	0.1325	-0.0311	0.0155	0.132	-0.0527	0.0201	0.1321	-0.031	0.0204	0.1314	-0.0533	0.0201
Insomnia - Jansen et al. (2019)	rs11803128	G	A	NA	NA	NA	NA	NA	NA	NA	NA	NA	NA	NA	NA	NA	NA	NA	NA	NA	NA	0.3235	-0.0073	0.0094	0.3243	-0.0115	0.0112	0.3228	-0.0154	0.0146	0.3235	-0.0081	0.0148	0.3227	-0.011	0.0145
Insomnia - Jansen et al. (2019)	rs118166957	T	C	NA	NA	NA	NA	NA	NA	NA	NA	NA	0.1587	-0.0309	0.0176	0.1589	-0.0281	0.021	0.159	-0.03	0.0297	0.159	-0.0112	0.0123	0.159	-0.024	0.015	0.159	-0.0212	0.0195	0.1591	-0.0258	0.0199	0.16	0.0267	0.0193
Insomnia - Jansen et al. (2019)	rs12030482	A	T	NA	NA	NA	NA	NA	NA	NA	NA	NA	NA	NA	NA	NA	NA	NA	NA	NA	NA	0.2205	0.0055	0.0105	0.2207	0.003	0.0128	0.2207	0.0053	0.0166	0.2207	0.0016	0.0169	0.2209	0.0006	0.0165
Insomnia - Jansen et al. (2019)	rs12187443	T	C	NA	NA	NA	NA	NA	NA	NA	NA	NA	NA	NA	NA	NA	NA	NA	NA	NA	NA	0.677	0.0078	0.0093	0.6758	-0.0067	0.0112	0.6757	-0.0179	0.0145	0.6761	0.0073	0.0148	0.6763	0.0337	0.0146
Insomnia - Jansen et al. (2019)	rs12310246	A	G	NA	NA	NA	NA	NA	NA	NA	NA	NA	0.2501	-0.0121	0.0145	0.2507	-0.006	0.017	0.2498	-0.0111	0.024	0.2511	-0.0067	0.0101	0.2517	0.0041	0.0121	0.2517	-0.0018	0.0157	0.2522	0.0017	0.0159	0.2515	-0.01	0.0157
Insomnia - Jansen et al. (2019)	rs12520974	C	T	NA	NA	NA	NA	NA	NA	NA	NA	NA	NA	NA	NA	NA	NA	NA	NA	NA	NA	0.5133	-0.0048	0.0088	0.5129	-0.015	0.0106	0.5127	-0.0159	0.0138	0.5119	-0.0197	0.014	0.512	-0.0028	0.0137
Insomnia - Jansen et al. (2019)	rs12605642	T	G	NA	NA	NA	NA	NA	NA	NA	NA	NA	NA	NA	NA	NA	NA	NA	NA	NA	NA	0.5085	-0.0127	0.0088	0.507	-0.0159	0.0106	0.5086	-0.0237	0.0137	0.5093	-0.0151	0.0139	0.5104	-0.015	0.0136
Insomnia - Jansen et al. (2019)	rs12666306	A	G	NA	NA	NA	NA	NA	NA	NA	NA	NA	NA	NA	NA	NA	NA	NA	NA	NA	NA	0.4965	0.0005	0.0087	0.4963	0.0066	0.0106	0.4963	0.003	0.0137	0.4962	0.0098	0.0139	0.4967	-0.0174	0.0137
Insomnia - Jansen et al. (2019)	rs12790660	C	T	NA	NA	NA	NA	NA	NA	NA	NA	NA	NA	NA	NA	NA	NA	NA	NA	NA	NA	0.293	0.0009	0.0096	0.2931	-0.0113	0.0115	0.2915	-0.0159	0.015	0.2919	-0.0067	0.0152	0.2925	0.0278	0.0148
Insomnia - Jansen et al. (2019)	rs1289939	C	T	NA	NA	NA	NA	NA	NA	NA	NA	NA	NA	NA	NA	NA	NA	NA	NA	NA	NA	0.7521	0.0072	0.0102	0.7519	0.0015	0.0124	0.7507	0.0093	0.016	0.7503	-0.0131	0.0163	0.7505	0.0279	0.0161
Insomnia - Jansen et al. (2019)	rs12912299	C	T	NA	NA	NA	NA	NA	NA	NA	NA	NA	0.5193	-0.0102	0.0127	0.5186	-0.0098	0.0151	0.5205	0.0036	0.0211	0.5192	0.0004	0.0088	0.5183	0.0024	0.0107	0.5182	0.0029	0.0138	0.5188	0.0049	0.014	0.519	0.0062	0.0138
Insomnia - Jansen et al. (2019)	rs12917449	C	A	NA	NA	NA	NA	NA	NA	NA	NA	NA	NA	NA	NA	NA	NA	NA	NA	NA	NA	0.1806	-0.0051	0.0115	0.1806	0.0097	0.0139	0.1793	0.0018	0.018	0.1794	0.0187	0.0183	0.1794	-0.0054	0.0179
Insomnia - Jansen et al. (2019)	rs12924275	T	C	NA	NA	NA	NA	NA	NA	NA	NA	NA	NA	NA	NA	NA	NA	NA	NA	NA	NA	0.2567	0.0154	0.01	0.257	0.0206	0.012	0.2561	0.0256	0.0155	0.2559	0.0223	0.0158	0.255	0.0192	0.0155
Insomnia - Jansen et al. (2019)	rs12983032	G	A	NA	NA	NA	NA	NA	NA	NA	NA	NA	NA	NA	NA	NA	NA	NA	NA	NA	NA	0.6459	0.0046	0.0093	0.6465	0.0066	0.0112	0.6454	0.0136	0.0145	0.6451	-0.0007	0.0148	0.6439	0.0067	0.0145
Insomnia - Jansen et al. (2019)	rs13010288	G	T	NA	NA	NA	NA	NA	NA	NA	NA	NA	0.8745	0.0233	0.0188	0.8731	0.0155	0.0219	0.8748	0.0503	0.031	0.8752	0.0176	0.0132	0.8744	0.0165	0.0156	0.8749	0.019	0.0203	0.875	0.0079	0.0206	0.8757	0.0359	0.0203
Insomnia - Jansen et al. (2019)	rs13135092	G	A	NA	NA	NA	NA	NA	NA	NA	NA	NA	NA	NA	NA	NA	NA	NA	NA	NA	NA	0.0837	0.0039	0.016	0.0842	-0.0013	0.019	0.0845	0.0301	0.0246	0.084	-0.0326	0.0252	0.0838	0.0185	0.0247
Insomnia - Jansen et al. (2019)	rs13138995	A	G	NA	NA	NA	NA	NA	NA	NA	NA	NA	0.3904	-0.01	0.013	0.3914	-0.0023	0.0154	0.3896	-0.0365	0.0217	0.3926	0.0049	0.009	0.3924	0.0133	0.0109	0.3916	0.0115	0.0141	0.3918	0.0156	0.0143	0.3907	-0.008	0.0141
Insomnia - Jansen et al. (2019)	rs138678612	G	A	NA	NA	NA	NA	NA	NA	NA	NA	NA	NA	NA	NA	NA	NA	NA	NA	NA	NA	0.0253	0.0204	0.0289	0.0256	0.0446	0.0342	0.0255	0.0215	0.0446	0.0252	0.0556	0.0446	0.0252	0.0221	0.0448
Insomnia - Jansen et al. (2019)	rs152555	G	A	NA	NA	NA	NA	NA	NA	NA	NA	NA	NA	NA	NA	NA	NA	NA	NA	NA	NA	0.1358	-0.0212	0.0138	0.1361	-0.0348	0.0167	0.136	-0.0378	0.0218	0.1359	-0.0382	0.0222	0.1365	0.0078	0.0216
Insomnia - Jansen et al. (2019)	rs1530938	A	G	NA	NA	NA	NA	NA	NA	NA	NA	NA	NA	NA	NA	NA	NA	NA	NA	NA	NA	0.4451	0.0128	0.0088	0.4448	0.0222	0.0107	0.4442	0.0091	0.0139	0.4454	0.0444	0.0141	0.4446	-0.0095	0.0139
Insomnia - Jansen et al. (2019)	rs1536053	C	T	NA	NA	NA	NA	NA	NA	NA	NA	NA	NA	NA	NA	NA	NA	NA	NA	NA	NA	0.6934	0.0162	0.0096	0.6921	0.0126	0.0114	0.6921	0.007	0.0148	0.6931	0.0165	0.015	0.6937	-0.0107	0.0147
Insomnia - Jansen et al. (2019)	rs1567084	A	G	0.5181	-0.0066	0.0125	0.5187	-0.014	0.0152	0.5205	0.0158	0.0183	NA	NA	NA	NA	NA	NA	NA	NA	NA	0.5171	-0.0256	0.0089	0.5161	-0.03	0.0106	0.5177	-0.0458	0.0137	0.519	-0.0123	0.014	0.5199	-0.008	0.0137
Insomnia - Jansen et al. (2019)	rs1580173	A	G	NA	NA	NA	NA	NA	NA	NA	NA	NA	NA	NA	NA	NA	NA	NA	NA	NA	NA	0.543	-0.0007	0.0089	0.5445	0.0026	0.0107	0.5432	-0.0017	0.0139	0.5422	0.0118	0.0141	0.5412	0.0072	0.0138
Insomnia - Jansen et al. (2019)	rs1620977	A	G	NA	NA	NA	NA	NA	NA	NA	NA	NA	NA	NA	NA	NA	NA	NA	NA	NA	NA	0.2728	-0.0093	0.0099	0.2734	-0.0165	0.0119	0.2737	-0.0247	0.0154	0.2738	-0.0088	0.0157	0.2733	0.0042	0.0154
Insomnia - Jansen et al. (2019)	rs16903122	T	C	NA	NA	NA	NA	NA	NA	NA	NA	NA	NA	NA	NA	NA	NA	NA	NA	NA	NA	0.2404	-0.0004	0.0102	0.2408	-0.0144	0.0123	0.2404	-0.012	0.0159	0.2405	-0.0129	0.0162	0.2409	0.0137	0.0158
Insomnia - Jansen et al. (2019)	rs16990210	C	T	NA	NA	NA	NA	NA	NA	NA	NA	NA	NA	NA	NA	NA	NA	NA	NA	NA	NA	0.1565	0.0091	0.0124	0.1562	0.0117	0.0148	0.1564	0.0143	0.0192	0.1562	0.0006	0.0196	0.1557	-0.0069	0.0193
Insomnia - Jansen et al. (2019)	rs17005118	A	G	NA	NA	NA	NA	NA	NA	NA	NA	NA	NA	NA	NA	NA	NA	NA	NA	NA	NA	0.2595	0.0083	0.01	0.2596	0.0231	0.012	0.2596	0.0326	0.0155	0.2586	0.0134	0.0158	0.2584	-0.0103	0.0156
Insomnia - Jansen et al. (2019)	rs17025198	A	G	NA	NA	NA	NA	NA	NA	NA	NA	NA	NA	NA	NA	NA	NA	NA	NA	NA	NA	0.2136	-0.0147	0.0106	0.2135	-0.0213	0.0129	0.2138	-0.0445	0.0167	0.2141	0.0019	0.0169	0.2131	-0.0057	0.0166
Insomnia - Jansen et al. (2019)	rs17083297	C	A	NA	NA	NA	NA	NA	NA	NA	NA	NA	NA	NA	NA	NA	NA	NA	NA	NA	NA	0.8374	-0.0173	0.012	0.837	-0.021	0.0143	0.8382	-0.0334	0.0185	0.8379	-0.0027	0.0189	0.8378	-0.0112	0.0187
Insomnia - Jansen et al. (2019)	rs17223714	A	G	0.7987	0.0234	0.0152	0.7992	0.0292	0.0186	0.7991	0.0001	0.0223	NA	NA	NA	NA	NA	NA	NA	NA	NA	0.7987	0.0052	0.0109	0.7985	0.0154	0.013	0.7992	0.0118	0.0168	0.7992	0.0183	0.0171	0.799	-0.0065	0.0167
Insomnia - Jansen et al. (2019)	rs17367725	C	T	NA	NA	NA	NA	NA	NA	NA	NA	NA	NA	NA	NA	NA	NA	NA	NA	NA	NA	0.6567	-0.0144	0.0092	0.656	-0.0107	0.0111	0.6565	-0.0069	0.0143	0.6564	-0.0205	0.0146	0.6559	-0.0093	0.0143
Insomnia - Jansen et al. (2019)	rs17520265	G	A	NA	NA	NA	NA	NA	NA	NA	NA	NA	NA	NA	NA	NA	NA	NA	NA	NA	NA	0.966	0.0207	0.026	0.9656	0.0189	0.031	0.9658	0.0226	0.0402	0.9658	0.0232	0.0412	0.9656	0.0122	0.0397
Insomnia - Jansen et al. (2019)	rs17643634	C	T	NA	NA	NA	NA	NA	NA	NA	NA	NA	0.8458	0.0505	0.0182	0.8454	0.0616	0.0213	0.8457	0.0451	0.03	0.8453	0.0312	0.0126	0.8446	0.0336	0.015	0.8454	0.0231	0.0194	0.845	0.0325	0.0198	0.8456	0.0389	0.0195
Insomnia - Jansen et al. (2019)	rs176644	T	G	NA	NA	NA	NA	NA	NA	NA	NA	NA	NA	NA	NA	NA	NA	NA	NA	NA	NA	0.4047	0.0091	0.009	0.4043	0.0015	0.0109	0.4044	0.0155	0.014	0.4032	-0.0251	0.0144	0.4027	0.0044	0.0141
Insomnia - Jansen et al. (2019)	rs1861412	A	G	NA	NA	NA	NA	NA	NA	NA	NA	NA	NA	NA	NA	NA	NA	NA	NA	NA	NA	0.4436	0.0095	0.0088	0.4425	-0.0021	0.0107	0.4426	-0.0045	0.0138	0.4432	0.0131	0.014	0.443	0.0067	0.0137
Insomnia - Jansen et al. (2019)	rs190073	G	A	NA	NA	NA	NA	NA	NA	NA	NA	NA	NA	NA	NA	NA	NA	NA	NA	NA	NA	0.595	0.0015	0.0089	0.5947	-0.0062	0.0107	0.5953	0.0008	0.0139	0.5953	-0.0123	0.0141	0.5955	0.013	0.0139
Insomnia - Jansen et al. (2019)	rs1927902	T	C	NA	NA	NA	NA	NA	NA	NA	NA	NA	NA	NA	NA	NA	NA	NA	NA	NA	NA	0.2383	0.0007	0.0102	0.2389	0.0007	0.0121	0.2386	0.0349	0.0156	0.2373	-0.0261	0.0161	0.2378	0.0142	0.0157
Insomnia - Jansen et al. (2019)	rs1937447	G	C	NA	NA	NA	NA	NA	NA	NA	NA	NA	NA	NA	NA	NA	NA	NA	NA	NA	NA	0.2342	-0.0092	0.0113	0.2344	-0.0101	0.0135	0.2342	-0.0062	0.0176	0.2336	-0.0118	0.018	0.2337	0.0061	0.0175
Insomnia - Jansen et al. (2019)	rs2089358	C	T	NA	NA	NA	NA	NA	NA	NA	NA	NA	NA	NA	NA	NA	NA	NA	NA	NA	NA	0.3243	0.0064	0.0095	0.3228	0.0261	0.0115	0.3239	0.0281	0.0148	0.3244	0.0191	0.0151	0.3244	-0.0229	0.0149
Insomnia - Jansen et al. (2019)	rs224029	C	T	NA	NA	NA	NA	NA	NA	NA	NA	NA	NA	NA	NA	NA	NA	NA	NA	NA	NA	0.5802	-0.0144	0.0089	0.5801	-0.0208	0.0107	0.5789	-0.011	0.0139	0.579	-0.0318	0.0141	0.5795	-0.0058	0.0139
Insomnia - Jansen et al. (2019)	rs2286729	A	G	NA	NA	NA	NA	NA	NA	NA	NA	NA	0.0779	0.0046	0.024	0.0788	0.0294	0.0283	0.0788	0.0275	0.0399	0.0772	0.0086	0.0168	0.0775	0.0204	0.0202	0.0768	0.0091	0.0263	0.077	0.0389	0.0267	0.077	0.0135	0.0262
Insomnia - Jansen et al. (2019)	rs2364921	C	T	NA	NA	NA	NA	NA	NA	NA	NA	NA	NA	NA	NA	NA	NA	NA	NA	NA	NA	0.529	0.006	0.0088	0.5288	-0.0082	0.0106	0.5288	0.0014	0.0137	0.5283	-0.0148	0.014	0.5282	0.0238	0.0137
Insomnia - Jansen et al. (2019)	rs2388840	G	A	NA	NA	NA	NA	NA	NA	NA	NA	NA	NA	NA	NA	NA	NA	NA	NA	NA	NA	0.4203	0.0149	0.0089	0.4204	0.0162	0.0107	0.4201	0.0354	0.0139	0.4193	-0.006	0.0141	0.4197	0.0132	0.0139
Insomnia - Jansen et al. (2019)	rs2389631	C	A	NA	NA	NA	NA	NA	NA	NA	NA	NA	NA	NA	NA	NA	NA	NA	NA	NA	NA	0.352	-0.0034	0.0092	0.3513	0.0123	0.0111	0.3528	0.029	0.0143	0.3512	-0.005	0.0146	0.3511	-0.0282	0.0144
Insomnia - Jansen et al. (2019)	rs2431108	C	T	NA	NA	NA	NA	NA	NA	NA	NA	NA	NA	NA	NA	NA	NA	NA	NA	NA	NA	0.32	-0.017	0.0094	0.3208	-0.0218	0.0113	0.3199	-0.0304	0.0146	0.3194	-0.0172	0.0148	0.3193	-0.0159	0.0146
Insomnia - Jansen et al. (2019)	rs2598293	T	C	NA	NA	NA	NA	NA	NA	NA	NA	NA	NA	NA	NA	NA	NA	NA	NA	NA	NA	0.4545	0.0082	0.0088	0.4545	0.0026	0.0106	0.4531	0.0051	0.0138	0.4531	0.0033	0.014	0.4532	0.0249	0.0137
Insomnia - Jansen et al. (2019)	rs2737240	A	G	NA	NA	NA	NA	NA	NA	NA	NA	NA	NA	NA	NA	NA	NA	NA	NA	NA	NA	0.7235	-0.0012	0.0098	0.7234	0.0055	0.0118	0.7247	0.0031	0.0153	0.7248	0.0156	0.0156	0.7246	-0.0021	0.0153
Insomnia - Jansen et al. (2019)	rs2792990	C	G	NA	NA	NA	NA	NA	NA	NA	NA	NA	NA	NA	NA	NA	NA	NA	NA	NA	NA	0.8312	-0.0006	0.0125	0.8332	0.0143	0.0153	0.8311	0.0182	0.0198	0.8303	0.013	0.0201	0.8283	-0.0265	0.0196
Insomnia - Jansen et al. (2019)	rs2838787	G	A	NA	NA	NA	NA	NA	NA	NA	NA	NA	NA	NA	NA	NA	NA	NA	NA	NA	NA	0.616	-0.0085	0.009	0.6158	-0.01	0.0109	0.616	-0.0184	0.0141	0.6165	-0.0129	0.0143	0.6165	-0.0175	0.0141
Insomnia - Jansen et al. (2019)	rs28552587	A	G	NA	NA	NA	NA	NA	NA	NA	NA	NA	NA	NA	NA	NA	NA	NA	NA	NA	NA	0.5802	-0.026	0.0089	0.5792	-0.0281	0.0106	0.581	-0.0312	0.0138	0.5817	-0.0269	0.014	0.5835	-0.0162	0.0138
Insomnia - Jansen et al. (2019)	rs28582096	G	A	NA	NA	NA	NA	NA	NA	NA	NA	NA	NA	NA	NA	NA	NA	NA	NA	NA	NA	0.8004	0.0346	0.0111	0.8002	0.0328	0.0132	0.8	0.026	0.0171	0.8007	0.0403	0.0174	0.801	0.0474	0.0172
Insomnia - Jansen et al. (2019)	rs28611339	T	G	NA	NA	NA	NA	NA	NA	NA	NA	NA	0.1212	-0.0286	0.0193	0.1218	-0.0028	0.0225	0.1215	-0.0381	0.032	0.1209	-0.0147	0.0135	0.1212	-0.0092	0.016	0.121	-0.0133	0.0208	0.1206	-0.0001	0.0211	0.1204	-0.0146	0.0208
Insomnia - Jansen et al. (2019)	rs2867690	T	C	NA	NA	NA	NA	NA	NA	NA	NA	NA	NA	NA	NA	NA	NA	NA	NA	NA	NA	0.1818	-0.0036	0.0113	0.1823	-0.0044	0.0135	0.1821	0.0096	0.0175	0.1819	-0.0218	0.0178	0.1818	-0.002	0.0175
Insomnia - Jansen et al. (2019)	rs3131638	G	A	NA	NA	NA	NA	NA	NA	NA	NA	NA	NA	NA	NA	NA	NA	NA	NA	NA	NA	0.7998	0.0201	0.011	0.7992	0.0121	0.0132	0.8002	-0.0233	0.017	0.801	0.0507	0.0176	0.8007	0.0727	0.0173
Insomnia - Jansen et al. (2019)	rs314281	C	T	NA	NA	NA	NA	NA	NA	NA	NA	NA	NA	NA	NA	NA	NA	NA	NA	NA	NA	0.5578	0.0068	0.0088	0.5581	0.007	0.0106	0.5583	0.0006	0.0138	0.5586	0.0099	0.014	0.5579	0.0104	0.0138
Insomnia - Jansen et al. (2019)	rs3184470	G	A	NA	NA	NA	NA	NA	NA	NA	NA	NA	NA	NA	NA	NA	NA	NA	NA	NA	NA	0.6126	0.0045	0.0095	0.6148	-0.0002	0.0113	0.612	0.0146	0.0145	0.6111	-0.0159	0.0149	0.6104	0.0084	0.0146
Insomnia - Jansen et al. (2019)	rs324017	A	C	NA	NA	NA	NA	NA	NA	NA	NA	NA	NA	NA	NA	NA	NA	NA	NA	NA	NA	0.3014	-0.0305	0.0097	0.3014	-0.0376	0.0118	0.3024	-0.0444	0.0154	0.3028	-0.0266	0.0156	0.3032	-0.0227	0.0153
Insomnia - Jansen et al. (2019)	rs34214423	A	C	NA	NA	NA	NA	NA	NA	NA	NA	NA	NA	NA	NA	NA	NA	NA	NA	NA	NA	0.7966	0.0032	0.0108	0.7966	0.0052	0.0132	0.796	0.0012	0.0171	0.7961	-0.0008	0.0174	0.7963	0.0061	0.0171
Insomnia - Jansen et al. (2019)	rs34490907	C	G	NA	NA	NA	NA	NA	NA	NA	NA	NA	NA	NA	NA	NA	NA	NA	NA	NA	NA	0.8918	0.0146	0.0144	0.8917	0.0038	0.0174	0.8919	0.005	0.0226	0.8917	0.0029	0.023	0.8917	-0.0007	0.0225
Insomnia - Jansen et al. (2019)	rs34967082	A	G	NA	NA	NA	NA	NA	NA	NA	NA	NA	0.4072	0.0137	0.0129	0.407	0.0122	0.0152	0.4051	0.0168	0.0213	0.4074	0.006	0.009	0.4082	0.0017	0.0108	0.4076	-0.0005	0.014	0.4072	-0.0019	0.0142	0.4066	0.0092	0.014
Insomnia - Jansen et al. (2019)	rs35110063	A	G	NA	NA	NA	NA	NA	NA	NA	NA	NA	NA	NA	NA	NA	NA	NA	NA	NA	NA	0.4116	0.001	0.0089	0.4124	0.0095	0.0107	0.4118	0.0191	0.0139	0.4112	-0.0055	0.0141	0.4112	-0.0044	0.0138
Insomnia - Jansen et al. (2019)	rs35322724	A	C	NA	NA	NA	NA	NA	NA	NA	NA	NA	NA	NA	NA	NA	NA	NA	NA	NA	NA	0.5552	-0.0041	0.0088	0.5567	-0.0059	0.0107	0.5552	-0.0222	0.0138	0.5554	0.0069	0.014	0.5547	-0.0003	0.0138
Insomnia - Jansen et al. (2019)	rs35539975	A	G	NA	NA	NA	NA	NA	NA	NA	NA	NA	NA	NA	NA	NA	NA	NA	NA	NA	NA	0.7724	0.0021	0.0106	0.7731	0.0078	0.0129	0.7723	0.0072	0.0167	0.7723	0.0074	0.017	0.7716	0.0231	0.0167
Insomnia - Jansen et al. (2019)	rs3774751	G	T	NA	NA	NA	NA	NA	NA	NA	NA	NA	0.5262	-0.0024	0.0127	0.5273	-0.0079	0.015	0.5281	0.0105	0.0211	0.5263	-0.0073	0.0088	0.5267	-0.0102	0.0107	0.5258	-0.0244	0.0138	0.5271	-0.0003	0.0141	0.5278	-0.0002	0.0138
Insomnia - Jansen et al. (2019)	rs3902952	T	C	NA	NA	NA	NA	NA	NA	NA	NA	NA	NA	NA	NA	NA	NA	NA	NA	NA	NA	0.1932	-0.013	0.0112	0.1932	-0.0094	0.0133	0.1933	-0.0076	0.0172	0.1929	-0.008	0.0174	0.1934	-0.0031	0.0172
Insomnia - Jansen et al. (2019)	rs4090240	C	T	NA	NA	NA	NA	NA	NA	NA	NA	NA	NA	NA	NA	NA	NA	NA	NA	NA	NA	0.737	0.0143	0.01	0.7355	0.0124	0.0119	0.7367	0.0308	0.0155	0.7371	-0.0072	0.0157	0.7378	0.0095	0.0154
Insomnia - Jansen et al. (2019)	rs4238755	C	A	NA	NA	NA	NA	NA	NA	NA	NA	NA	NA	NA	NA	NA	NA	NA	NA	NA	NA	0.7382	0.0079	0.0099	0.7376	0.0132	0.0119	0.7379	0.0201	0.0154	0.7379	0.007	0.0156	0.7382	-0.002	0.0153
Insomnia - Jansen et al. (2019)	rs4260410	T	C	NA	NA	NA	NA	NA	NA	NA	NA	NA	NA	NA	NA	NA	NA	NA	NA	NA	NA	0.3062	0.0078	0.0095	0.3065	0.0114	0.0114	0.3042	0.0182	0.0147	0.3042	0.0048	0.0151	0.3047	0.0073	0.0148
Insomnia - Jansen et al. (2019)	rs429358	T	C	NA	NA	NA	NA	NA	NA	NA	NA	NA	NA	NA	NA	NA	NA	NA	NA	NA	NA	0.8644	-0.0088	0.0128	0.8647	0.0067	0.0156	0.8655	0.0097	0.0201	0.8653	0.0011	0.0205	0.8643	-0.017	0.0199
Insomnia - Jansen et al. (2019)	rs4502882	C	T	NA	NA	NA	NA	NA	NA	NA	NA	NA	NA	NA	NA	NA	NA	NA	NA	NA	NA	0.3277	0.0144	0.0094	0.3289	0.0225	0.0112	0.3275	0.0219	0.0145	0.3272	0.0247	0.0147	0.3261	0.0145	0.0145
Insomnia - Jansen et al. (2019)	rs4588900	A	G	NA	NA	NA	NA	NA	NA	NA	NA	NA	NA	NA	NA	NA	NA	NA	NA	NA	NA	0.5063	-0.0119	0.0088	0.5082	0.0039	0.0106	0.5073	0.0027	0.0137	0.5064	-0.0013	0.0139	0.5048	-0.0367	0.0137
Insomnia - Jansen et al. (2019)	rs4592425	T	G	NA	NA	NA	NA	NA	NA	NA	NA	NA	NA	NA	NA	NA	NA	NA	NA	NA	NA	0.7035	0.0003	0.0097	0.7025	-0.0002	0.0117	0.7033	0.004	0.0151	0.7036	-0.0045	0.0154	0.7039	0.0035	0.0151
Insomnia - Jansen et al. (2019)	rs4643373	T	C	NA	NA	NA	NA	NA	NA	NA	NA	NA	NA	NA	NA	NA	NA	NA	NA	NA	NA	0.7132	-0.019	0.0097	0.7125	-0.0218	0.0115	0.7131	-0.03	0.0149	0.714	-0.0156	0.0152	0.7146	-0.0143	0.015
Insomnia - Jansen et al. (2019)	rs4664299	C	T	NA	NA	NA	NA	NA	NA	NA	NA	NA	NA	NA	NA	NA	NA	NA	NA	NA	NA	0.7586	-0.0067	0.0102	0.7599	-0.0083	0.0125	0.7595	-0.0193	0.0161	0.7591	-0.0112	0.0164	0.7583	-0.0302	0.0161
Insomnia - Jansen et al. (2019)	rs4699157	C	T	NA	NA	NA	NA	NA	NA	NA	NA	NA	NA	NA	NA	NA	NA	NA	NA	NA	NA	0.0385	-0.0075	0.0237	0.039	-0.0011	0.0282	0.0384	-0.0086	0.0368	0.0387	0.0123	0.0371	0.0384	0.0133	0.0365
Insomnia - Jansen et al. (2019)	rs4702	G	A	0.4459	0.0286	0.0124	0.4467	0.0514	0.0154	0.4447	-0.0037	0.0185	NA	NA	NA	NA	NA	NA	NA	NA	NA	0.4461	0.02	0.0088	0.4465	0.026	0.0107	0.4461	0.0228	0.0139	0.4465	0.0294	0.0141	0.4456	0.0089	0.0139
Insomnia - Jansen et al. (2019)	rs4709655	C	T	NA	NA	NA	NA	NA	NA	NA	NA	NA	NA	NA	NA	NA	NA	NA	NA	NA	NA	0.8791	0.0107	0.0135	0.8787	0.0083	0.0162	0.8789	0.006	0.021	0.8792	0.0138	0.0214	0.8794	0.0255	0.0212
Insomnia - Jansen et al. (2019)	rs4767645	G	T	NA	NA	NA	NA	NA	NA	NA	NA	NA	NA	NA	NA	NA	NA	NA	NA	NA	NA	0.5143	0.0063	0.0088	0.5145	0.0118	0.0107	0.5133	0.02	0.0138	0.5123	0.0068	0.0141	0.5132	0.005	0.0138
Insomnia - Jansen et al. (2019)	rs4788203	G	A	NA	NA	NA	NA	NA	NA	NA	NA	NA	NA	NA	NA	NA	NA	NA	NA	NA	NA	0.5796	-0.0028	0.0089	0.5795	0.0015	0.0107	0.5802	0.0178	0.0139	0.5803	-0.0151	0.0141	0.5797	-0.0024	0.0139
Insomnia - Jansen et al. (2019)	rs492858	C	T	NA	NA	NA	NA	NA	NA	NA	NA	NA	NA	NA	NA	NA	NA	NA	NA	NA	NA	0.9044	0.026	0.0153	0.9054	0.0508	0.0194	0.9039	0.038	0.0252	0.9035	0.0485	0.0256	0.9028	-0.0102	0.0246
Insomnia - Jansen et al. (2019)	rs4981170	G	A	NA	NA	NA	NA	NA	NA	NA	NA	NA	0.7903	-0.0204	0.0159	0.7885	-0.0234	0.02	0.7858	-0.0126	0.0284	0.7898	-0.014	0.0111	0.7907	-0.0156	0.0135	0.7896	-0.0317	0.0175	0.7897	0.006	0.0179	0.7887	-0.0113	0.0175
Insomnia - Jansen et al. (2019)	rs521484	G	A	NA	NA	NA	NA	NA	NA	NA	NA	NA	NA	NA	NA	NA	NA	NA	NA	NA	NA	0.2315	0.0085	0.0104	0.2318	0.0088	0.0124	0.2314	0.0074	0.016	0.2311	0.0049	0.0163	0.2304	0.0023	0.0161
Insomnia - Jansen et al. (2019)	rs524859	G	A	NA	NA	NA	NA	NA	NA	NA	NA	NA	NA	NA	NA	NA	NA	NA	NA	NA	NA	0.6639	0.0215	0.0093	0.6626	0.0195	0.0111	0.6637	0.0098	0.0143	0.6642	0.0337	0.0146	0.6644	0.0347	0.0144
Insomnia - Jansen et al. (2019)	rs55772859	A	C	NA	NA	NA	NA	NA	NA	NA	NA	NA	NA	NA	NA	NA	NA	NA	NA	NA	NA	0.3093	-0.025	0.0095	0.3102	-0.0379	0.0114	0.3102	-0.0402	0.0148	0.3101	-0.0339	0.0151	0.3091	0.0013	0.0147
Insomnia - Jansen et al. (2019)	rs55972276	A	C	0.1204	-0.007	0.0188	0.1209	-0.0368	0.0233	0.1218	0.0317	0.0274	NA	NA	NA	NA	NA	NA	NA	NA	NA	0.1204	-0.0062	0.0134	0.1204	-0.0315	0.0162	0.1192	-0.0416	0.021	0.1196	-0.0245	0.0213	0.1204	0.0146	0.0206
Insomnia - Jansen et al. (2019)	rs56097173	T	C	NA	NA	NA	NA	NA	NA	NA	NA	NA	0.6703	-0.0227	0.0134	0.6703	-0.0231	0.0159	0.6698	-0.0017	0.0224	0.6681	-0.0008	0.0093	0.6685	-0.0043	0.0113	0.6681	0.0071	0.0146	0.6676	-0.0141	0.0148	0.6676	0.0153	0.0146
Insomnia - Jansen et al. (2019)	rs56133505	A	G	NA	NA	NA	NA	NA	NA	NA	NA	NA	NA	NA	NA	NA	NA	NA	NA	NA	NA	0.5222	0.0061	0.0088	0.5235	0.0144	0.0106	0.5225	0.0266	0.0138	0.5215	-0.0053	0.0139	0.5212	-0.0052	0.0137
Insomnia - Jansen et al. (2019)	rs566673	G	T	NA	NA	NA	NA	NA	NA	NA	NA	NA	NA	NA	NA	NA	NA	NA	NA	NA	NA	0.4321	0.0018	0.0092	0.4331	0.0015	0.0111	0.4309	-0.0109	0.0144	0.4301	0.0015	0.0146	0.4301	0.0003	0.0145
Insomnia - Jansen et al. (2019)	rs5877	T	C	NA	NA	NA	NA	NA	NA	NA	NA	NA	NA	NA	NA	NA	NA	NA	NA	NA	NA	0.6378	0.0098	0.0093	0.6387	0.016	0.0112	0.636	0.0073	0.0145	0.6363	0.0298	0.0148	0.6358	0.0025	0.0145
Insomnia - Jansen et al. (2019)	rs6019663	T	C	NA	NA	NA	NA	NA	NA	NA	NA	NA	NA	NA	NA	NA	NA	NA	NA	NA	NA	0.3017	-0.0018	0.0096	0.3017	-0.0002	0.0116	0.3028	0.01	0.015	0.303	-0.0135	0.0154	0.3037	-0.005	0.0151
Insomnia - Jansen et al. (2019)	rs60565673	G	T	NA	NA	NA	NA	NA	NA	NA	NA	NA	NA	NA	NA	NA	NA	NA	NA	NA	NA	0.3868	0.0089	0.009	0.3869	0.0058	0.0108	0.3876	0.0159	0.014	0.3872	0.0038	0.0142	0.3881	0.0228	0.014
Insomnia - Jansen et al. (2019)	rs61921611	C	T	NA	NA	NA	NA	NA	NA	NA	NA	NA	NA	NA	NA	NA	NA	NA	NA	NA	NA	0.305	0.0034	0.0096	0.3053	-0.0087	0.0115	0.3049	-0.003	0.0149	0.3048	-0.015	0.0151	0.3046	0.0368	0.0148
Insomnia - Jansen et al. (2019)	rs62068188	T	C	NA	NA	NA	NA	NA	NA	NA	NA	NA	NA	NA	NA	NA	NA	NA	NA	NA	NA	0.838	-0.0148	0.0131	0.8368	-0.0171	0.0156	0.8378	-0.008	0.0204	0.8383	-0.0213	0.0207	0.8391	-0.0143	0.0205
Insomnia - Jansen et al. (2019)	rs62158170	A	G	0.7811	-0.0069	0.0148	0.7811	-0.0105	0.0182	0.781	0.005	0.022	NA	NA	NA	NA	NA	NA	NA	NA	NA	0.7809	0.0105	0.0106	0.7807	0.0087	0.0127	0.7804	0.0019	0.0165	0.7803	0.017	0.0168	0.7805	0.0234	0.0166
Insomnia - Jansen et al. (2019)	rs62213452	T	G	NA	NA	NA	NA	NA	NA	NA	NA	NA	NA	NA	NA	NA	NA	NA	NA	NA	NA	0.2456	0.0004	0.0103	0.2461	-0.0071	0.0122	0.2437	-0.0102	0.0158	0.2443	-0.0056	0.0161	0.2446	0.0124	0.0158
Insomnia - Jansen et al. (2019)	rs62264767	A	C	NA	NA	NA	NA	NA	NA	NA	NA	NA	NA	NA	NA	NA	NA	NA	NA	NA	NA	0.8654	0.0085	0.0127	0.8653	0.0203	0.0153	0.8658	0.0051	0.0197	0.8662	0.0288	0.0202	0.8658	0.0036	0.0197
Insomnia - Jansen et al. (2019)	rs62301574	G	C	NA	NA	NA	NA	NA	NA	NA	NA	NA	NA	NA	NA	NA	NA	NA	NA	NA	NA	0.2067	-0.0061	0.0108	0.2056	-0.0137	0.0131	0.2058	-0.0263	0.017	0.2062	0.0084	0.0172	0.2064	0.0198	0.0169
Insomnia - Jansen et al. (2019)	rs623025	C	T	NA	NA	NA	NA	NA	NA	NA	NA	NA	NA	NA	NA	NA	NA	NA	NA	NA	NA	0.7394	0.0206	0.0099	0.7393	0.0246	0.012	0.7394	0.0293	0.0155	0.7393	0.0187	0.0157	0.7394	0.0045	0.0155
Insomnia - Jansen et al. (2019)	rs62383308	G	A	NA	NA	NA	NA	NA	NA	NA	NA	NA	NA	NA	NA	NA	NA	NA	NA	NA	NA	0.9273	-0.0059	0.0175	0.927	-0.0028	0.0209	0.9275	-0.021	0.027	0.9275	0.0088	0.0278	0.9277	-0.0047	0.0271
Insomnia - Jansen et al. (2019)	rs62429521	A	C	NA	NA	NA	NA	NA	NA	NA	NA	NA	NA	NA	NA	NA	NA	NA	NA	NA	NA	0.1457	0.0248	0.0124	0.1453	0.0288	0.015	0.1452	0.0282	0.0193	0.1445	0.0237	0.0198	0.1447	0.0259	0.0193
Insomnia - Jansen et al. (2019)	rs6457796	C	T	NA	NA	NA	NA	NA	NA	NA	NA	NA	NA	NA	NA	NA	NA	NA	NA	NA	NA	0.2732	-0.0086	0.0099	0.2734	0.0021	0.0119	0.2733	-0.0217	0.0155	0.2736	0.0205	0.0156	0.272	-0.0396	0.0155
Insomnia - Jansen et al. (2019)	rs6465151	T	C	NA	NA	NA	NA	NA	NA	NA	NA	NA	NA	NA	NA	NA	NA	NA	NA	NA	NA	0.142	0.0138	0.013	0.1404	0.0142	0.0161	0.142	0.0052	0.0209	0.143	0.0292	0.0211	0.1433	0.0169	0.0208
Insomnia - Jansen et al. (2019)	rs647905	T	C	NA	NA	NA	NA	NA	NA	NA	NA	NA	NA	NA	NA	NA	NA	NA	NA	NA	NA	0.5316	-0.0232	0.0088	0.532	-0.0269	0.0106	0.5321	-0.044	0.0138	0.5322	-0.015	0.014	0.5331	-0.0036	0.0138
Insomnia - Jansen et al. (2019)	rs6510033	G	A	NA	NA	NA	NA	NA	NA	NA	NA	NA	NA	NA	NA	NA	NA	NA	NA	NA	NA	0.2793	-0.0074	0.0097	0.2789	-0.0122	0.0118	0.2794	-0.0001	0.0153	0.2796	-0.0219	0.0156	0.2801	-0.0024	0.0153
Insomnia - Jansen et al. (2019)	rs6562066	T	C	NA	NA	NA	NA	NA	NA	NA	NA	NA	NA	NA	NA	NA	NA	NA	NA	NA	NA	0.4023	0.0003	0.0091	0.4013	-0.0099	0.0109	0.4043	-0.0114	0.0141	0.4045	-0.0077	0.0143	0.406	0.019	0.0141
Insomnia - Jansen et al. (2019)	rs6589988	G	A	NA	NA	NA	NA	NA	NA	NA	NA	NA	NA	NA	NA	NA	NA	NA	NA	NA	NA	0.3293	-0.0032	0.0093	0.3292	0.007	0.0112	0.3285	0.0085	0.0145	0.3295	0.0126	0.0147	0.3285	-0.0147	0.0146
Insomnia - Jansen et al. (2019)	rs6597649	T	C	NA	NA	NA	NA	NA	NA	NA	NA	NA	NA	NA	NA	NA	NA	NA	NA	NA	NA	0.4092	-0.0067	0.009	0.4087	-0.0057	0.0109	0.4095	-0.0134	0.0141	0.41	0.012	0.0144	0.4101	-0.0036	0.0142
Insomnia - Jansen et al. (2019)	rs6601080	A	G	NA	NA	NA	NA	NA	NA	NA	NA	NA	NA	NA	NA	NA	NA	NA	NA	NA	NA	0.6655	-0.0059	0.0093	0.6654	-0.0004	0.0112	0.6647	0.0017	0.0145	0.6645	0.0017	0.0148	0.6648	0.0001	0.0146
Insomnia - Jansen et al. (2019)	rs6606731	A	T	NA	NA	NA	NA	NA	NA	NA	NA	NA	NA	NA	NA	NA	NA	NA	NA	NA	NA	0.1914	0.0039	0.011	0.1908	0.0213	0.0134	0.1902	0.0017	0.0174	0.1908	0.0382	0.0175	0.1909	-0.0184	0.0174
Insomnia - Jansen et al. (2019)	rs66674044	T	A	NA	NA	NA	NA	NA	NA	NA	NA	NA	NA	NA	NA	NA	NA	NA	NA	NA	NA	0.135	0.0167	0.0129	0.1352	0.0141	0.0153	0.134	-0.0027	0.0199	0.1343	0.0373	0.02	0.1334	0.0097	0.0198
Insomnia - Jansen et al. (2019)	rs667730	T	C	NA	NA	NA	NA	NA	NA	NA	NA	NA	NA	NA	NA	NA	NA	NA	NA	NA	NA	0.5759	0.0089	0.0088	0.5763	0.0095	0.0107	0.5761	0.0064	0.0138	0.5767	0.0172	0.0141	0.5763	0.012	0.0139
Insomnia - Jansen et al. (2019)	rs6702604	G	A	NA	NA	NA	NA	NA	NA	NA	NA	NA	NA	NA	NA	NA	NA	NA	NA	NA	NA	0.4105	0.0021	0.0089	0.4103	0.004	0.0107	0.41	0.0031	0.0139	0.4102	0.0122	0.0141	0.4105	0.0224	0.0139
Insomnia - Jansen et al. (2019)	rs670501	T	C	NA	NA	NA	NA	NA	NA	NA	NA	NA	NA	NA	NA	NA	NA	NA	NA	NA	NA	0.2279	-0.007	0.0104	0.2283	-0.0043	0.0126	0.2291	0.0023	0.0163	0.2294	-0.0115	0.0166	0.2282	-0.0178	0.0164
Insomnia - Jansen et al. (2019)	rs671985	G	A	NA	NA	NA	NA	NA	NA	NA	NA	NA	0.5289	-0.014	0.0126	0.5292	-0.0086	0.015	0.5282	0.008	0.0211	0.5276	-0.0109	0.0088	0.5281	-0.0168	0.0106	0.527	-0.0045	0.0138	0.5269	-0.029	0.014	0.527	-0.0049	0.0138
Insomnia - Jansen et al. (2019)	rs6734957	G	T	NA	NA	NA	NA	NA	NA	NA	NA	NA	NA	NA	NA	NA	NA	NA	NA	NA	NA	0.7768	-0.0067	0.0107	0.7758	-0.0043	0.0128	0.7769	-0.0002	0.0166	0.7773	-0.0115	0.0168	0.7777	-0.0103	0.0165
Insomnia - Jansen et al. (2019)	rs6808140	T	C	NA	NA	NA	NA	NA	NA	NA	NA	NA	NA	NA	NA	NA	NA	NA	NA	NA	NA	0.5162	0.0057	0.0089	0.5145	0.0074	0.0107	0.5149	0.0025	0.0138	0.5158	0.0223	0.014	0.5164	-0.0012	0.0137
Insomnia - Jansen et al. (2019)	rs6888135	A	C	NA	NA	NA	NA	NA	NA	NA	NA	NA	NA	NA	NA	NA	NA	NA	NA	NA	NA	0.506	-0.0012	0.0088	0.5054	-0.0011	0.0107	0.5061	0.0019	0.0138	0.5064	-0.0098	0.014	0.5077	-0.0047	0.0138
Insomnia - Jansen et al. (2019)	rs694786	C	T	NA	NA	NA	NA	NA	NA	NA	NA	NA	NA	NA	NA	NA	NA	NA	NA	NA	NA	0.5494	0.0023	0.0088	0.5485	0.0009	0.0107	0.5493	0.0128	0.0139	0.5489	-0.0045	0.0141	0.5499	0.0164	0.0139
Insomnia - Jansen et al. (2019)	rs6967168	G	T	NA	NA	NA	NA	NA	NA	NA	NA	NA	NA	NA	NA	NA	NA	NA	NA	NA	NA	0.2267	0.0216	0.0104	0.2268	0.0198	0.0125	0.2258	0.027	0.0162	0.2253	0.0161	0.0166	0.2261	0.043	0.0162
Insomnia - Jansen et al. (2019)	rs6978112	T	C	NA	NA	NA	NA	NA	NA	NA	NA	NA	NA	NA	NA	NA	NA	NA	NA	NA	NA	0.4061	-0.0029	0.0089	0.4052	-0.0056	0.0108	0.405	0.0037	0.014	0.4051	-0.0086	0.0143	0.4053	-0.0088	0.014
Insomnia - Jansen et al. (2019)	rs699844	A	G	NA	NA	NA	NA	NA	NA	NA	NA	NA	NA	NA	NA	NA	NA	NA	NA	NA	NA	0.9245	-0.0018	0.0169	0.925	-0.0213	0.0207	0.9256	-0.0363	0.0266	0.9253	-0.0294	0.0273	0.9251	0.0448	0.0272
Insomnia - Jansen et al. (2019)	rs701394	G	A	NA	NA	NA	NA	NA	NA	NA	NA	NA	NA	NA	NA	NA	NA	NA	NA	NA	NA	0.3629	0.0108	0.0091	0.3634	0.0208	0.011	0.3635	0.0226	0.0141	0.3629	0.0233	0.0144	0.3614	-0.0171	0.0142
Insomnia - Jansen et al. (2019)	rs7040224	A	G	NA	NA	NA	NA	NA	NA	NA	NA	NA	NA	NA	NA	NA	NA	NA	NA	NA	NA	0.3216	0.0038	0.0094	0.3208	-0.0053	0.0114	0.3207	-0.0069	0.0147	0.3209	0.0025	0.0149	0.3206	0.0079	0.0147
Insomnia - Jansen et al. (2019)	rs715338	A	G	NA	NA	NA	NA	NA	NA	NA	NA	NA	0.5743	0.0082	0.0129	0.5733	0.0004	0.0153	0.5722	-0.0192	0.0216	0.572	0.0151	0.009	0.5718	0.0122	0.0109	0.5711	0.022	0.0141	0.5701	-0.0021	0.0143	0.57	0.0057	0.0141
Insomnia - Jansen et al. (2019)	rs7168238	C	G	NA	NA	NA	NA	NA	NA	NA	NA	NA	NA	NA	NA	NA	NA	NA	NA	NA	NA	0.0753	-0.0002	0.0165	0.0751	-0.0006	0.0196	0.075	0.0096	0.0252	0.0749	-0.0126	0.0258	0.0748	0.0085	0.0252
Insomnia - Jansen et al. (2019)	rs7214267	G	A	NA	NA	NA	NA	NA	NA	NA	NA	NA	NA	NA	NA	NA	NA	NA	NA	NA	NA	0.4411	-0.0028	0.0089	0.4405	-0.0059	0.0107	0.4417	-0.0263	0.0139	0.4421	0.0034	0.0141	0.443	0.0002	0.0138
Insomnia - Jansen et al. (2019)	rs72657797	C	T	NA	NA	NA	NA	NA	NA	NA	NA	NA	NA	NA	NA	NA	NA	NA	NA	NA	NA	0.833	-0.0211	0.0123	0.8328	-0.0141	0.0146	0.8335	-0.0293	0.0189	0.8337	-0.0093	0.0192	0.8337	-0.0257	0.0189
Insomnia - Jansen et al. (2019)	rs72773790	T	C	NA	NA	NA	NA	NA	NA	NA	NA	NA	NA	NA	NA	NA	NA	NA	NA	NA	NA	0.7002	0.001	0.0097	0.6995	0.0012	0.0117	0.7015	-0.0014	0.0151	0.7015	0.0127	0.0155	0.7007	-0.0089	0.0151
Insomnia - Jansen et al. (2019)	rs728017	G	A	NA	NA	NA	NA	NA	NA	NA	NA	NA	NA	NA	NA	NA	NA	NA	NA	NA	NA	0.6277	0.0148	0.0093	0.6266	0.0177	0.0111	0.6277	0.023	0.0144	0.6276	0.0043	0.0146	0.6281	0.0043	0.0144
Insomnia - Jansen et al. (2019)	rs72820274	A	G	NA	NA	NA	NA	NA	NA	NA	NA	NA	NA	NA	NA	NA	NA	NA	NA	NA	NA	0.4017	0.0025	0.009	0.4031	0.0057	0.0107	0.4017	0.0128	0.0139	0.4017	0.005	0.0141	0.4009	0.0065	0.0139
Insomnia - Jansen et al. (2019)	rs72899452	T	C	NA	NA	NA	NA	NA	NA	NA	NA	NA	NA	NA	NA	NA	NA	NA	NA	NA	NA	0.0653	-0.0321	0.0177	0.0653	-0.0368	0.0216	0.0654	-0.0526	0.0281	0.0653	-0.039	0.0287	0.0651	-0.0521	0.0284
Insomnia - Jansen et al. (2019)	rs73671843	G	A	NA	NA	NA	NA	NA	NA	NA	NA	NA	NA	NA	NA	NA	NA	NA	NA	NA	NA	0.8652	0.007	0.013	0.8655	0.022	0.0157	0.865	0.0181	0.0203	0.8652	0.0094	0.0206	0.8647	-0.0051	0.0202
Insomnia - Jansen et al. (2019)	rs7402939	C	T	NA	NA	NA	NA	NA	NA	NA	NA	NA	NA	NA	NA	NA	NA	NA	NA	NA	NA	0.6146	0.0056	0.0092	0.6141	0.0117	0.0111	0.6136	0.008	0.0144	0.6128	0.01	0.0146	0.6129	0.0006	0.0144
Insomnia - Jansen et al. (2019)	rs742760	A	T	NA	NA	NA	NA	NA	NA	NA	NA	NA	NA	NA	NA	NA	NA	NA	NA	NA	NA	0.8219	0.0259	0.0114	0.8217	0.0269	0.0138	0.8219	0.0302	0.0179	0.821	0.0236	0.0182	0.8209	0.0294	0.0179
Insomnia - Jansen et al. (2019)	rs75452188	A	G	NA	NA	NA	NA	NA	NA	NA	NA	NA	NA	NA	NA	NA	NA	NA	NA	NA	NA	0.8762	-0.0086	0.0133	0.8755	-0.003	0.0158	0.8754	0.0028	0.0205	0.8759	-0.0038	0.0208	0.8767	-0.0147	0.0204
Insomnia - Jansen et al. (2019)	rs7571486	G	A	NA	NA	NA	NA	NA	NA	NA	NA	NA	NA	NA	NA	NA	NA	NA	NA	NA	NA	0.725	-0.0046	0.0098	0.7255	0.0067	0.012	0.7242	0.0078	0.0155	0.724	0.0045	0.0157	0.7244	-0.0234	0.0154
Insomnia - Jansen et al. (2019)	rs75932578	C	T	NA	NA	NA	NA	NA	NA	NA	NA	NA	NA	NA	NA	NA	NA	NA	NA	NA	NA	0.7876	-0.0104	0.0108	0.7868	-0.0242	0.013	0.787	-0.0252	0.0168	0.7872	-0.0278	0.017	0.7882	0.015	0.0169
Insomnia - Jansen et al. (2019)	rs7599697	C	T	NA	NA	NA	NA	NA	NA	NA	NA	NA	NA	NA	NA	NA	NA	NA	NA	NA	NA	0.6202	-0.0109	0.0091	0.6196	-0.006	0.011	0.6191	-0.0024	0.0143	0.619	-0.0023	0.0145	0.6206	-0.0214	0.0143
Insomnia - Jansen et al. (2019)	rs76145129	G	T	NA	NA	NA	NA	NA	NA	NA	NA	NA	NA	NA	NA	NA	NA	NA	NA	NA	NA	0.8809	0.007	0.0138	0.8798	0.0061	0.0165	0.8804	0.019	0.0214	0.8806	0.0031	0.0218	0.8812	0.0014	0.0213
Insomnia - Jansen et al. (2019)	rs7615602	G	C	NA	NA	NA	NA	NA	NA	NA	NA	NA	NA	NA	NA	NA	NA	NA	NA	NA	NA	0.7062	0.002	0.0096	0.7051	-0.0034	0.0117	0.7039	-0.0153	0.0151	0.7039	0.0098	0.0154	0.7052	0.0014	0.0151
Insomnia - Jansen et al. (2019)	rs7625896	A	G	NA	NA	NA	NA	NA	NA	NA	NA	NA	NA	NA	NA	NA	NA	NA	NA	NA	NA	0.6357	0	0.0091	0.6353	-0.0003	0.011	0.634	-0.0038	0.0143	0.6341	0.0008	0.0146	0.6342	0.0015	0.0143
Insomnia - Jansen et al. (2019)	rs77641763	T	C	NA	NA	NA	NA	NA	NA	NA	NA	NA	0.111	-0.0185	0.0235	0.113	-0.0032	0.0279	0.1126	-0.0651	0.0389	0.111	-0.0237	0.0163	0.1114	-0.0019	0.0197	0.1104	-0.0136	0.0257	0.1103	0.0024	0.0261	0.1104	-0.058	0.0253
Insomnia - Jansen et al. (2019)	rs7992992	A	G	NA	NA	NA	NA	NA	NA	NA	NA	NA	NA	NA	NA	NA	NA	NA	NA	NA	NA	0.1335	0.0138	0.0129	0.133	-0.0006	0.0157	0.1331	0.0043	0.0203	0.1331	-0.0134	0.0208	0.1329	0.0089	0.0204
Insomnia - Jansen et al. (2019)	rs8076183	C	T	NA	NA	NA	NA	NA	NA	NA	NA	NA	NA	NA	NA	NA	NA	NA	NA	NA	NA	0.5576	-0.005	0.0089	0.5567	-0.0117	0.0107	0.5571	-0.0158	0.0138	0.5582	-0.0063	0.0141	0.56	0.0012	0.0138
Insomnia - Jansen et al. (2019)	rs8180457	C	T	NA	NA	NA	NA	NA	NA	NA	NA	NA	NA	NA	NA	NA	NA	NA	NA	NA	NA	0.8417	0.0019	0.0121	0.8418	0.0025	0.0146	0.8421	0.0249	0.019	0.8415	-0.027	0.0192	0.8416	0.0087	0.019
Insomnia - Jansen et al. (2019)	rs823247	C	T	NA	NA	NA	NA	NA	NA	NA	NA	NA	NA	NA	NA	NA	NA	NA	NA	NA	NA	0.5411	-0.0121	0.0088	0.541	-0.006	0.0106	0.5426	0.0034	0.0138	0.5434	-0.008	0.014	0.5435	-0.0269	0.0138
Insomnia - Jansen et al. (2019)	rs830716	C	G	NA	NA	NA	NA	NA	NA	NA	NA	NA	NA	NA	NA	NA	NA	NA	NA	NA	NA	0.713	-0.0076	0.0097	0.7124	-0.0127	0.0117	0.7134	-0.0131	0.0151	0.7124	-0.0183	0.0154	0.7134	-0.0076	0.0152
Insomnia - Jansen et al. (2019)	rs871994	A	C	NA	NA	NA	NA	NA	NA	NA	NA	NA	NA	NA	NA	NA	NA	NA	NA	NA	NA	0.4395	-0.0038	0.0088	0.4393	0.0051	0.0107	0.4395	0.0072	0.0138	0.4399	0.0061	0.014	0.4397	0.0054	0.0138
Insomnia - Jansen et al. (2019)	rs874168	T	C	NA	NA	NA	NA	NA	NA	NA	NA	NA	NA	NA	NA	NA	NA	NA	NA	NA	NA	0.5204	0.0134	0.0088	0.5201	0.0185	0.0106	0.5197	0.0217	0.0137	0.5191	0.0242	0.014	0.5175	-0.0036	0.0137
Insomnia - Jansen et al. (2019)	rs908668	T	C	NA	NA	NA	NA	NA	NA	NA	NA	NA	NA	NA	NA	NA	NA	NA	NA	NA	NA	0.2002	0.0145	0.011	0.2007	0.0313	0.0133	0.2002	0.0287	0.0172	0.1999	0.0317	0.0175	0.1998	0.0184	0.0172
Insomnia - Jansen et al. (2019)	rs910187	G	A	NA	NA	NA	NA	NA	NA	NA	NA	NA	NA	NA	NA	NA	NA	NA	NA	NA	NA	0.6335	-0.0051	0.0092	0.6329	0.0024	0.0111	0.6332	0.0015	0.0144	0.6339	0.0052	0.0147	0.6339	-0.0181	0.0144
Insomnia - Jansen et al. (2019)	rs9394502	C	T	NA	NA	NA	NA	NA	NA	NA	NA	NA	NA	NA	NA	NA	NA	NA	NA	NA	NA	0.6355	-0.0014	0.0092	0.6361	-0.0005	0.0111	0.6338	-0.0168	0.0144	0.634	0.0142	0.0146	0.6331	-0.0064	0.0144
Insomnia - Jansen et al. (2019)	rs9527083	G	A	NA	NA	NA	NA	NA	NA	NA	NA	NA	NA	NA	NA	NA	NA	NA	NA	NA	NA	0.3329	0.0129	0.0093	0.3331	0.0168	0.0112	0.3329	0.0185	0.0145	0.3327	0.005	0.0148	0.3324	-0.0119	0.0145
Insomnia - Jansen et al. (2019)	rs9563886	C	T	NA	NA	NA	NA	NA	NA	NA	NA	NA	0.3858	-0.0045	0.0129	0.3861	-0.0035	0.0153	0.3843	-0.0189	0.0214	0.3848	-0.0092	0.009	0.3856	-0.0046	0.0108	0.3844	-0.0174	0.014	0.3847	0.0114	0.0142	0.3835	-0.0248	0.014
Insomnia - Jansen et al. (2019)	rs9889282	C	A	NA	NA	NA	NA	NA	NA	NA	NA	NA	NA	NA	NA	NA	NA	NA	NA	NA	NA	0.3799	0.0163	0.009	0.3803	0.0202	0.0109	0.3794	0.0179	0.0142	0.3794	0.018	0.0144	0.3794	0.0208	0.0141
Insomnia - Jansen et al. (2019)	rs9931543	T	C	NA	NA	NA	NA	NA	NA	NA	NA	NA	0.7307	-0.0073	0.0144	0.7308	-0.0114	0.0171	0.732	-0.0122	0.024	0.7306	-0.0087	0.01	0.7303	-0.0109	0.0121	0.73	-0.0263	0.0157	0.7305	0.0027	0.016	0.7314	0.0002	0.0157
Insomnia - Jansen et al. (2019)	rs9964420	A	C	NA	NA	NA	NA	NA	NA	NA	NA	NA	NA	NA	NA	NA	NA	NA	NA	NA	NA	0.2749	-0.0057	0.0099	0.2745	-0.0053	0.0119	0.2726	-0.0076	0.0154	0.2725	-0.0021	0.0157	0.2726	-0.0132	0.0155
Insomnia - Jansen et al. (2019)	rs10789340	G	A	NA	NA	NA	NA	NA	NA	NA	NA	NA	NA	NA	NA	0.6628	0.0147	0.0157	0.6648	0.0143	0.022	NA	NA	NA	NA	NA	NA	NA	NA	NA	NA	NA	NA	NA	NA	NA
Insomnia - Jansen et al. (2019)	rs11075253	C	A	NA	NA	NA	NA	NA	NA	NA	NA	NA	0.7072	-0.0073	0.0139	0.7063	-0.0178	0.0162	0.7081	0.0068	0.0229	NA	NA	NA	NA	NA	NA	NA	NA	NA	NA	NA	NA	NA	NA	NA
Insomnia - Jansen et al. (2019)	rs11167642	T	C	NA	NA	NA	NA	NA	NA	NA	NA	NA	0.7888	0.0255	0.0164	0.7885	0.0435	0.0195	0.7832	0.0159	0.0272	NA	NA	NA	NA	NA	NA	NA	NA	NA	NA	NA	NA	NA	NA	NA
Insomnia - Jansen et al. (2019)	rs113092074	T	C	NA	NA	NA	NA	NA	NA	NA	NA	NA	0.1323	-0.0157	0.0186	0.1332	-0.0047	0.0217	0.132	-0.0475	0.031	NA	NA	NA	NA	NA	NA	NA	NA	NA	NA	NA	NA	NA	NA	NA
Insomnia - Jansen et al. (2019)	rs117037340	A	G	NA	NA	NA	NA	NA	NA	NA	NA	NA	0.965	0.0129	0.0395	0.9653	0.0284	0.0467	0.9653	-0.01	0.0646	NA	NA	NA	NA	NA	NA	NA	NA	NA	NA	NA	NA	NA	NA	NA
Insomnia - Jansen et al. (2019)	rs12411886	C	A	NA	NA	NA	NA	NA	NA	NA	NA	NA	0.9032	-0.0317	0.0213	0.9025	-0.0461	0.0258	0.9029	0.0007	0.0368	NA	NA	NA	NA	NA	NA	NA	NA	NA	NA	NA	NA	NA	NA	NA
Insomnia - Jansen et al. (2019)	rs12534945	C	T	NA	NA	NA	NA	NA	NA	NA	NA	NA	0.7558	0.026	0.0153	0.7557	0.0152	0.018	0.7557	0.0222	0.0255	NA	NA	NA	NA	NA	NA	NA	NA	NA	NA	NA	NA	NA	NA	NA
Insomnia - Jansen et al. (2019)	rs12635614	A	G	NA	NA	NA	NA	NA	NA	NA	NA	NA	0.5216	-0.0062	0.0127	0.521	-0.0101	0.015	0.5211	0.0102	0.0212	NA	NA	NA	NA	NA	NA	NA	NA	NA	NA	NA	NA	NA	NA	NA
Insomnia - Jansen et al. (2019)	rs1285875	G	C	NA	NA	NA	NA	NA	NA	NA	NA	NA	0.2852	-0.0194	0.0146	0.2851	-0.021	0.0171	0.2893	-0.0163	0.0241	NA	NA	NA	NA	NA	NA	NA	NA	NA	NA	NA	NA	NA	NA	NA
Insomnia - Jansen et al. (2019)	rs12927360	G	A	NA	NA	NA	NA	NA	NA	NA	NA	NA	0.5664	-0.0096	0.0128	0.567	-0.0184	0.0151	0.5651	-0.0037	0.0213	NA	NA	NA	NA	NA	NA	NA	NA	NA	NA	NA	NA	NA	NA	NA
Insomnia - Jansen et al. (2019)	rs12951067	T	C	NA	NA	NA	NA	NA	NA	NA	NA	NA	0.4547	0.0001	0.0128	0.4545	0.0035	0.0151	0.4541	0.0079	0.0213	NA	NA	NA	NA	NA	NA	NA	NA	NA	NA	NA	NA	NA	NA	NA
Insomnia - Jansen et al. (2019)	rs13189678	T	C	NA	NA	NA	NA	NA	NA	NA	NA	NA	0.1211	-0.0057	0.0192	0.1214	-0.025	0.0227	0.1212	-0.0111	0.0318	NA	NA	NA	NA	NA	NA	NA	NA	NA	NA	NA	NA	NA	NA	NA
Insomnia - Jansen et al. (2019)	rs150483923	C	A	NA	NA	NA	NA	NA	NA	NA	NA	NA	0.7806	-0.0117	0.0151	0.78	-0.011	0.0179	0.7815	0.0085	0.0252	NA	NA	NA	NA	NA	NA	NA	NA	NA	NA	NA	NA	NA	NA	NA
Insomnia - Jansen et al. (2019)	rs1533992	T	A	NA	NA	NA	NA	NA	NA	NA	NA	NA	0.0527	-0.0122	0.03	0.0528	-0.0627	0.0355	0.0527	0.0835	0.0482	NA	NA	NA	NA	NA	NA	NA	NA	NA	NA	NA	NA	NA	NA	NA
Insomnia - Jansen et al. (2019)	rs159058	C	A	NA	NA	NA	NA	NA	NA	NA	NA	NA	0.3297	0.0087	0.014	0.3287	0.0056	0.0164	0.3333	0.0224	0.0229	NA	NA	NA	NA	NA	NA	NA	NA	NA	NA	NA	NA	NA	NA	NA
Insomnia - Jansen et al. (2019)	rs176647	A	C	NA	NA	NA	NA	NA	NA	NA	NA	NA	0.4015	-0.008	0.0129	0.4007	-0.0056	0.0153	0.3985	-0.0245	0.0214	NA	NA	NA	NA	NA	NA	NA	NA	NA	NA	NA	NA	NA	NA	NA
Insomnia - Jansen et al. (2019)	rs1925113	A	G	NA	NA	NA	NA	NA	NA	NA	NA	NA	0.4451	-0.0102	0.0126	0.4459	0.0066	0.0149	0.4449	-0.0476	0.021	NA	NA	NA	NA	NA	NA	NA	NA	NA	NA	NA	NA	NA	NA	NA
Insomnia - Jansen et al. (2019)	rs1927898	C	T	NA	NA	NA	NA	NA	NA	NA	NA	NA	0.2385	-0.0015	0.0147	0.2389	-0.0086	0.0171	0.2382	0.0164	0.024	NA	NA	NA	NA	NA	NA	NA	NA	NA	NA	NA	NA	NA	NA	NA
Insomnia - Jansen et al. (2019)	rs2116290	A	G	NA	NA	NA	NA	NA	NA	NA	NA	NA	0.3405	-0.0051	0.0134	0.34	-0.0016	0.0157	0.3405	0.0153	0.0221	NA	NA	NA	NA	NA	NA	NA	NA	NA	NA	NA	NA	NA	NA	NA
Insomnia - Jansen et al. (2019)	rs2239923	T	C	NA	NA	NA	NA	NA	NA	NA	NA	NA	0.2847	-0.0181	0.0139	0.2842	-0.016	0.0165	0.2842	-0.0073	0.023	NA	NA	NA	NA	NA	NA	NA	NA	NA	NA	NA	NA	NA	NA	NA
Insomnia - Jansen et al. (2019)	rs2344121	A	G	NA	NA	NA	NA	NA	NA	NA	NA	NA	0.5203	0.0154	0.0126	0.5189	0.0144	0.015	0.5173	0.001	0.0212	NA	NA	NA	NA	NA	NA	NA	NA	NA	NA	NA	NA	NA	NA	NA
Insomnia - Jansen et al. (2019)	rs28576953	C	T	NA	NA	NA	NA	NA	NA	NA	NA	NA	0.8021	0.0432	0.0161	0.8028	0.0496	0.0188	0.8028	0.0563	0.0267	NA	NA	NA	NA	NA	NA	NA	NA	NA	NA	NA	NA	NA	NA	NA
Insomnia - Jansen et al. (2019)	rs35084376	C	G	NA	NA	NA	NA	NA	NA	NA	NA	NA	0.0698	-0.0227	0.0264	0.0701	-0.0199	0.0308	0.0705	0.0003	0.0433	NA	NA	NA	NA	NA	NA	NA	NA	NA	NA	NA	NA	NA	NA	NA
Insomnia - Jansen et al. (2019)	rs35717469	A	G	NA	NA	NA	NA	NA	NA	NA	NA	NA	0.7968	0.0176	0.0156	0.7968	0.0192	0.0187	0.7968	0.0004	0.0262	NA	NA	NA	NA	NA	NA	NA	NA	NA	NA	NA	NA	NA	NA	NA
Insomnia - Jansen et al. (2019)	rs3923809	A	G	NA	NA	NA	NA	NA	NA	NA	NA	NA	0.6738	0.0109	0.0135	0.6731	-0.0101	0.0161	0.6706	0.0276	0.0227	NA	NA	NA	NA	NA	NA	NA	NA	NA	NA	NA	NA	NA	NA	NA
Insomnia - Jansen et al. (2019)	rs406761	T	G	NA	NA	NA	NA	NA	NA	NA	NA	NA	0.6503	-0.0073	0.0131	0.6496	-0.0188	0.0156	0.6497	-0.0035	0.0219	NA	NA	NA	NA	NA	NA	NA	NA	NA	NA	NA	NA	NA	NA	NA
Insomnia - Jansen et al. (2019)	rs4073582	G	A	NA	NA	NA	NA	NA	NA	NA	NA	NA	0.6625	0.015	0.0134	0.6621	0.0047	0.0156	0.6638	0.0339	0.0221	NA	NA	NA	NA	NA	NA	NA	NA	NA	NA	NA	NA	NA	NA	NA
Insomnia - Jansen et al. (2019)	rs4499118	A	G	NA	NA	NA	NA	NA	NA	NA	NA	NA	0.4137	0.005	0.0127	0.4138	0.0056	0.0151	0.4127	0.0002	0.0213	NA	NA	NA	NA	NA	NA	NA	NA	NA	NA	NA	NA	NA	NA	NA
Insomnia - Jansen et al. (2019)	rs4509059	G	T	NA	NA	NA	NA	NA	NA	NA	NA	NA	0.3872	-0.0044	0.0131	0.3876	-0.0017	0.0154	0.3894	-0.017	0.0218	NA	NA	NA	NA	NA	NA	NA	NA	NA	NA	NA	NA	NA	NA	NA
Insomnia - Jansen et al. (2019)	rs4711416	T	G	NA	NA	NA	NA	NA	NA	NA	NA	NA	0.1089	-0.0045	0.0206	0.1117	-0.0125	0.0246	0.1137	0.0601	0.0343	NA	NA	NA	NA	NA	NA	NA	NA	NA	NA	NA	NA	NA	NA	NA
Insomnia - Jansen et al. (2019)	rs4838018	C	T	NA	NA	NA	NA	NA	NA	NA	NA	NA	0.8525	-0.0046	0.0188	0.8517	0.0112	0.0227	0.8474	-0.0322	0.0316	NA	NA	NA	NA	NA	NA	NA	NA	NA	NA	NA	NA	NA	NA	NA
Insomnia - Jansen et al. (2019)	rs4887111	A	G	NA	NA	NA	NA	NA	NA	NA	NA	NA	0.591	-0.0237	0.0128	0.5919	-0.0252	0.0152	0.5915	-0.0276	0.0214	NA	NA	NA	NA	NA	NA	NA	NA	NA	NA	NA	NA	NA	NA	NA
Insomnia - Jansen et al. (2019)	rs544978	A	C	NA	NA	NA	NA	NA	NA	NA	NA	NA	0.7183	-0.003	0.0139	0.7178	0.0054	0.0164	0.7198	0.003	0.023	NA	NA	NA	NA	NA	NA	NA	NA	NA	NA	NA	NA	NA	NA	NA
Insomnia - Jansen et al. (2019)	rs57314044	T	G	NA	NA	NA	NA	NA	NA	NA	NA	NA	0.2055	0.0153	0.0157	0.2057	0.0362	0.0186	0.2049	0.0068	0.0263	NA	NA	NA	NA	NA	NA	NA	NA	NA	NA	NA	NA	NA	NA	NA
Insomnia - Jansen et al. (2019)	rs58475265	C	T	NA	NA	NA	NA	NA	NA	NA	NA	NA	0.1511	0.0261	0.0175	0.1511	0.024	0.0207	0.1516	0.0315	0.029	NA	NA	NA	NA	NA	NA	NA	NA	NA	NA	NA	NA	NA	NA	NA
Insomnia - Jansen et al. (2019)	rs62158206	T	C	NA	NA	NA	NA	NA	NA	NA	NA	NA	0.7727	0.0304	0.015	0.7725	0.0261	0.0178	0.7726	0.0556	0.0253	NA	NA	NA	NA	NA	NA	NA	NA	NA	NA	NA	NA	NA	NA	NA
Insomnia - Jansen et al. (2019)	rs6803184	A	G	NA	NA	NA	NA	NA	NA	NA	NA	NA	0.3306	0.0107	0.0134	0.3302	0.0172	0.0159	0.3302	0.0117	0.0224	NA	NA	NA	NA	NA	NA	NA	NA	NA	NA	NA	NA	NA	NA	NA
Insomnia - Jansen et al. (2019)	rs6855246	G	A	NA	NA	NA	NA	NA	NA	NA	NA	NA	0.084	-0.0275	0.024	0.0843	-0.0127	0.0278	0.0827	-0.0148	0.0396	NA	NA	NA	NA	NA	NA	NA	NA	NA	NA	NA	NA	NA	NA	NA
Insomnia - Jansen et al. (2019)	rs7026534	T	G	NA	NA	NA	NA	NA	NA	NA	NA	NA	0.3019	0.0076	0.0137	0.3017	0.0057	0.0163	0.3009	0.0056	0.023	NA	NA	NA	NA	NA	NA	NA	NA	NA	NA	NA	NA	NA	NA	NA
Insomnia - Jansen et al. (2019)	rs7183988	G	T	NA	NA	NA	NA	NA	NA	NA	NA	NA	0.5402	0.0016	0.0127	0.5405	-0.0056	0.015	0.5417	-0.0023	0.021	NA	NA	NA	NA	NA	NA	NA	NA	NA	NA	NA	NA	NA	NA	NA
Insomnia - Jansen et al. (2019)	rs7217547	C	G	NA	NA	NA	NA	NA	NA	NA	NA	NA	0.7934	-0.0129	0.0155	0.7935	-0.0135	0.0185	0.7926	-0.0435	0.0258	NA	NA	NA	NA	NA	NA	NA	NA	NA	NA	NA	NA	NA	NA	NA
Insomnia - Jansen et al. (2019)	rs7337692	T	C	NA	NA	NA	NA	NA	NA	NA	NA	NA	0.2904	0.0172	0.0138	0.2905	0.027	0.0165	0.2905	0.0121	0.0231	NA	NA	NA	NA	NA	NA	NA	NA	NA	NA	NA	NA	NA	NA	NA
Insomnia - Jansen et al. (2019)	rs7338774	G	A	NA	NA	NA	NA	NA	NA	NA	NA	NA	0.3265	-0.0098	0.0134	0.3266	-0.0053	0.0159	0.3248	-0.0059	0.0224	NA	NA	NA	NA	NA	NA	NA	NA	NA	NA	NA	NA	NA	NA	NA
Insomnia - Jansen et al. (2019)	rs7428918	G	A	NA	NA	NA	NA	NA	NA	NA	NA	NA	0.6962	-0.0195	0.0138	0.6952	-0.0273	0.0164	0.6962	0.0046	0.0231	NA	NA	NA	NA	NA	NA	NA	NA	NA	NA	NA	NA	NA	NA	NA
Insomnia - Jansen et al. (2019)	rs755837	G	A	NA	NA	NA	NA	NA	NA	NA	NA	NA	0.1843	-0.0015	0.0167	0.1875	-0.016	0.0211	0.1912	0.0192	0.0296	NA	NA	NA	NA	NA	NA	NA	NA	NA	NA	NA	NA	NA	NA	NA
Insomnia - Jansen et al. (2019)	rs7581704	C	G	NA	NA	NA	NA	NA	NA	NA	NA	NA	0.7543	0.0051	0.0148	0.7548	0.0135	0.0177	0.755	0.0149	0.0249	NA	NA	NA	NA	NA	NA	NA	NA	NA	NA	NA	NA	NA	NA	NA
Insomnia - Jansen et al. (2019)	rs76540488	G	A	NA	NA	NA	NA	NA	NA	NA	NA	NA	0.0886	0.0091	0.0241	0.0897	0.0232	0.0281	0.0889	0.0516	0.0396	NA	NA	NA	NA	NA	NA	NA	NA	NA	NA	NA	NA	NA	NA	NA
Insomnia - Jansen et al. (2019)	rs7872863	C	T	NA	NA	NA	NA	NA	NA	NA	NA	NA	0.2633	0.0092	0.0143	0.2645	0.023	0.0167	0.2625	-0.0198	0.0237	NA	NA	NA	NA	NA	NA	NA	NA	NA	NA	NA	NA	NA	NA	NA
Insomnia - Jansen et al. (2019)	rs7974321	C	T	NA	NA	NA	NA	NA	NA	NA	NA	NA	0.1888	-0.0089	0.0159	0.1889	0.012	0.0189	0.1885	-0.0249	0.0268	NA	NA	NA	NA	NA	NA	NA	NA	NA	NA	NA	NA	NA	NA	NA
Insomnia - Jansen et al. (2019)	rs876114	T	G	NA	NA	NA	NA	NA	NA	NA	NA	NA	0.8551	-0.0124	0.0177	0.8548	-0.0154	0.0207	0.8554	-0.0301	0.0289	NA	NA	NA	NA	NA	NA	NA	NA	NA	NA	NA	NA	NA	NA	NA
Insomnia - Jansen et al. (2019)	rs8766	C	T	NA	NA	NA	NA	NA	NA	NA	NA	NA	0.3971	0.0062	0.0128	0.3963	-0.0132	0.0153	0.3988	0.0298	0.0213	NA	NA	NA	NA	NA	NA	NA	NA	NA	NA	NA	NA	NA	NA	NA
Insomnia - Jansen et al. (2019)	rs9941245	G	T	NA	NA	NA	NA	NA	NA	NA	NA	NA	0.1919	0.0006	0.0159	0.1922	0.011	0.0189	0.1919	-0.0151	0.0269	NA	NA	NA	NA	NA	NA	NA	NA	NA	NA	NA	NA	NA	NA	NA
Insomnia - Jansen et al. (2019)	rs11679120	A	G	0.0414	-0.0356	0.0331	0.0422	-0.0222	0.0403	0.0416	-0.0359	0.0491	NA	NA	NA	NA	NA	NA	NA	NA	NA	NA	NA	NA	NA	NA	NA	NA	NA	NA	NA	NA	NA	NA	NA	NA
Insomnia - Jansen et al. (2019)	rs12927162	G	A	0.2507	-0.0068	0.0145	0.2508	-0.0048	0.0177	0.2494	-0.0028	0.0213	NA	NA	NA	NA	NA	NA	NA	NA	NA	NA	NA	NA	NA	NA	NA	NA	NA	NA	NA	NA	NA	NA	NA	NA
Insomnia - Jansen et al. (2019)	rs2815757	T	C	0.8362	-0.0006	0.0165	0.836	0.0094	0.0202	0.8356	-0.0009	0.0242	NA	NA	NA	NA	NA	NA	NA	NA	NA	NA	NA	NA	NA	NA	NA	NA	NA	NA	NA	NA	NA	NA	NA	NA
Insomnia - Jansen et al. (2019)	rs4713688	T	G	0.1757	0.0234	0.016	0.1759	0.0252	0.0195	0.175	0.012	0.0235	NA	NA	NA	NA	NA	NA	NA	NA	NA	NA	NA	NA	NA	NA	NA	NA	NA	NA	NA	NA	NA	NA	NA	NA
Insomnia - Jansen et al. (2019)	rs4884400	C	A	0.4646	-0.0056	0.0122	0.4652	-0.0121	0.0152	0.4652	-0.0123	0.0182	NA	NA	NA	NA	NA	NA	NA	NA	NA	NA	NA	NA	NA	NA	NA	NA	NA	NA	NA	NA	NA	NA	NA	NA
Insomnia - Jansen et al. (2019)	rs4916907	G	T	0.258	0.0118	0.014	0.2581	0.0006	0.0174	0.2587	0.0081	0.0209	NA	NA	NA	NA	NA	NA	NA	NA	NA	NA	NA	NA	NA	NA	NA	NA	NA	NA	NA	NA	NA	NA	NA	NA
Insomnia - Jansen et al. (2019)	rs4957727	G	A	0.8387	0.0071	0.017	0.8389	0.011	0.0211	0.8387	0.0335	0.0255	NA	NA	NA	NA	NA	NA	NA	NA	NA	NA	NA	NA	NA	NA	NA	NA	NA	NA	NA	NA	NA	NA	NA	NA
Insomnia - Jansen et al. (2019)	rs56044142	G	A	0.5417	0.0113	0.0124	0.5424	0.017	0.0153	0.5408	-0.0159	0.0184	NA	NA	NA	NA	NA	NA	NA	NA	NA	NA	NA	NA	NA	NA	NA	NA	NA	NA	NA	NA	NA	NA	NA	NA
Insomnia - Jansen et al. (2019)	rs56796226	G	A	0.41	-0.0092	0.0126	0.4095	-0.0112	0.0153	0.4099	-0.0043	0.0184	NA	NA	NA	NA	NA	NA	NA	NA	NA	NA	NA	NA	NA	NA	NA	NA	NA	NA	NA	NA	NA	NA	NA	NA
Insomnia - Jansen et al. (2019)	rs72704330	A	G	0.1576	-0.0001	0.0173	0.1578	-0.024	0.0216	0.1595	0.0652	0.0255	NA	NA	NA	NA	NA	NA	NA	NA	NA	NA	NA	NA	NA	NA	NA	NA	NA	NA	NA	NA	NA	NA	NA	NA
Insomnia - Jansen et al. (2019)	rs7770868	A	C	0.5534	-0.0132	0.0125	0.5525	-0.0029	0.0153	0.5509	-0.008	0.0184	NA	NA	NA	NA	NA	NA	NA	NA	NA	NA	NA	NA	NA	NA	NA	NA	NA	NA	NA	NA	NA	NA	NA	NA
Insomnia - Jansen et al. (2019)	rs9815484	G	A	0.8185	0.0186	0.016	0.8179	0.0274	0.0201	0.8178	0.0088	0.0241	NA	NA	NA	NA	NA	NA	NA	NA	NA	NA	NA	NA	NA	NA	NA	NA	NA	NA	NA	NA	NA	NA	NA	NA
Insomnia - Jansen et al. (2019)	rs9936260	A	G	0.7213	0.0124	0.0137	0.7218	0.02	0.0169	0.7224	0.0075	0.0203	NA	NA	NA	NA	NA	NA	NA	NA	NA	NA	NA	NA	NA	NA	NA	NA	NA	NA	NA	NA	NA	NA	NA	NA
Sleep duration	rs10173260	C	T	0.6136	-0.0024	0.0126	0.6138	-0.0027	0.0156	0.6134	-0.0119	0.0187	0.6166	0.0104	0.0129	0.617	0.0214	0.0154	0.6173	0.0064	0.0215	0.6145	0.0028	0.009	0.6155	0.009	0.0109	0.6158	-0.005	0.0141	0.6158	0.0216	0.0143	0.6152	-0.0044	0.0141
Sleep duration	rs10273733	C	T	0.7128	0.0151	0.0136	0.7127	0.0202	0.0169	0.7129	0.0134	0.0203	0.713	0.0154	0.014	0.7129	0.0239	0.0166	0.7127	-0.0071	0.0234	0.7133	0.0158	0.0098	0.7128	0.0211	0.0118	0.7125	0.0197	0.0153	0.7124	0.0131	0.0155	0.7128	0.0051	0.0153
Sleep duration	rs10483350	G	A	0.2009	-0.0105	0.0154	0.1978	0.0048	0.0218	0.1996	-0.0298	0.0253	0.1999	0.0143	0.016	0.1982	-0.0047	0.0219	0.1972	0.0307	0.031	0.2	0.0017	0.0111	0.2004	-0.0066	0.0133	0.2006	-0.0156	0.0173	0.2011	0.0131	0.0175	0.2005	-0.0048	0.0172
Sleep duration	rs1057703	G	T	0.1554	0.006	0.017	0.1556	0.0211	0.0212	0.1564	0.0215	0.0254	0.1547	0.0118	0.0174	0.1544	-0.0101	0.021	0.1549	0.0295	0.0293	0.1555	0.0072	0.0121	0.1549	0.0037	0.0148	0.1553	-0.0061	0.0193	0.1558	0.0182	0.0194	0.1559	0.0233	0.0191
Sleep duration	rs10761674	C	T	0.483	-0.0007	0.0122	0.4835	0.009	0.0151	0.4834	-0.0043	0.0183	0.4843	-0.0151	0.0125	0.4853	-0.0092	0.0149	0.485	-0.0411	0.0209	0.4839	-0.0069	0.0087	0.4843	-0.0005	0.0106	0.4851	-0.0009	0.0137	0.4845	-0.0068	0.0139	0.4843	-0.0201	0.0137
Sleep duration	rs10973207	T	G	0.1597	-0.0356	0.0169	0.159	-0.0473	0.021	0.1591	-0.0268	0.0251	0.1599	0.0059	0.0174	0.1595	0.0225	0.0206	0.1578	-0.0331	0.0292	0.1596	-0.0164	0.0121	0.1597	-0.0123	0.0146	0.1598	-0.0142	0.019	0.1596	-0.0107	0.0193	0.1588	-0.0307	0.019
Sleep duration	rs11135570	G	A	0.6605	-0.0128	0.0131	0.6608	0.0011	0.0162	0.6603	-0.036	0.0194	0.6613	-0.003	0.0135	0.6613	0.0041	0.0159	0.6617	-0.0235	0.0222	0.6602	-0.008	0.0094	0.661	0.0029	0.0113	0.6603	-0.0039	0.0146	0.6604	0.0108	0.0149	0.6608	-0.0309	0.0145
Sleep duration	rs11155606	T	C	0.5393	0.017	0.0123	0.5389	0.0154	0.0152	0.539	0.001	0.0183	0.5387	0.0068	0.0126	0.5387	0.004	0.0149	0.5396	-0.0219	0.021	0.5392	0.011	0.0088	0.5384	0.0089	0.0106	0.5385	0.0099	0.0137	0.5388	0.0079	0.0139	0.5395	-0.0071	0.0137
Sleep duration	rs11190970	G	A	0.8059	0.0086	0.0155	0.8057	-0.0046	0.019	0.8065	0.0381	0.0228	0.8061	-0.0064	0.0159	0.8061	-0.001	0.0187	0.808	-0.0386	0.026	0.8064	0.0005	0.0111	0.8057	-0.0023	0.0133	0.8062	0.0071	0.0172	0.8067	-0.0139	0.0174	0.8074	0.0049	0.0171
Sleep duration	rs112230981	A	G	0.9598	-0.0109	0.0321	0.9589	-0.0225	0.0391	0.959	-0.0021	0.0479	0.9599	-0.0253	0.0331	0.9594	-0.0411	0.0389	0.9595	0.0209	0.055	0.96	-0.0146	0.023	0.96	-0.0318	0.0274	0.9606	-0.0341	0.0356	0.9605	-0.0292	0.0362	0.9602	0.0067	0.0357
Sleep duration	rs113113059	T	C	0.7791	0.031	0.0149	0.7784	0.0163	0.0185	0.7786	0.0559	0.0225	0.7804	0.0145	0.0154	0.7804	0.0083	0.0184	0.7784	0.0042	0.026	0.7786	0.0235	0.0107	0.7794	0.0117	0.013	0.7793	0.0302	0.017	0.7786	-0.0053	0.0171	0.7786	0.0337	0.0169
Sleep duration	rs11567976	T	C	0.5295	-0.0103	0.0123	0.5294	-0.0195	0.0152	0.5293	-0.0158	0.0183	0.5272	0.0078	0.0126	0.5275	0.0089	0.015	0.5266	0.0155	0.0211	0.5278	-0.0015	0.0088	0.5283	-0.0037	0.0106	0.5262	-0.0051	0.0137	0.526	-0.0012	0.014	0.5265	-0.0016	0.0138
Sleep duration	rs11602180	C	T	0.8219	0.0185	0.0161	0.8209	0.0106	0.02	0.8211	0.0112	0.0241	0.821	0.0247	0.0164	0.8208	0.0339	0.0197	0.8193	-0.0056	0.0276	0.821	0.0215	0.0115	0.8212	0.0229	0.014	0.8198	0.0133	0.0181	0.8203	0.0283	0.0185	0.8201	0.0059	0.0181
Sleep duration	rs11621908	C	T	0.9188	0.0037	0.0224	0.9206	0.0068	0.0313	0.9203	0.0032	0.0361	0.9172	0.0173	0.0229	0.9187	0.0057	0.0311	0.9202	0.0054	0.0453	0.9178	0.0122	0.016	0.9179	0.0142	0.019	0.9178	-0.0042	0.0245	0.9182	0.0251	0.0251	0.9183	-0.003	0.0246
Sleep duration	rs11643715	G	C	0.3046	0.0062	0.0134	0.3055	0.006	0.0166	0.3049	-0.0027	0.02	0.3053	0.024	0.0136	0.3055	0.0069	0.0162	0.3066	0.0469	0.0227	0.3049	0.0153	0.0095	0.3051	0.0053	0.0116	0.306	0.014	0.0149	0.3057	-0.0086	0.0152	0.3056	0.0167	0.0149
Sleep duration	rs11885663	T	C	0.2578	-0.0169	0.014	0.258	-0.0045	0.0172	0.2572	-0.0564	0.0208	0.2561	0.0137	0.0144	0.2562	0.0089	0.0169	0.255	0.0282	0.0237	0.2568	-0.0019	0.01	0.2574	0.0025	0.012	0.2572	-0.0151	0.0156	0.2577	0.0151	0.0157	0.2565	-0.0192	0.0155
Sleep duration	rs12246842	A	G	0.4439	0.003	0.0127	0.4444	-0.0033	0.0157	0.4446	-0.0015	0.0189	0.4428	-0.0144	0.0131	0.4431	-0.0065	0.0156	0.4441	-0.0265	0.022	0.443	-0.0061	0.0091	0.4428	-0.0052	0.011	0.4418	-0.0112	0.0143	0.4425	-0.0025	0.0145	0.4435	-0.0112	0.0143
Sleep duration	rs12567114	A	G	0.2919	0.0173	0.0137	0.2926	0.0309	0.0169	0.2931	0.0004	0.0205	0.2923	0.0079	0.0141	0.2926	0.0002	0.0168	0.2941	-0.0146	0.0238	0.2921	0.0137	0.0098	0.2922	0.0164	0.0119	0.2932	0.0118	0.0154	0.2937	0.0238	0.0156	0.2939	-0.001	0.0155
Sleep duration	rs12607679	T	C	0.7322	-0.0148	0.0139	0.7312	-0.0183	0.0173	0.7306	-0.0006	0.0208	0.7312	0.0127	0.0142	0.731	0.02	0.017	0.7274	-0.0129	0.0238	0.7319	-0.0016	0.0099	0.7317	0.0001	0.0121	0.7312	0.0008	0.0156	0.7304	-0.0097	0.0158	0.7291	-0.0072	0.0156
Sleep duration	rs12611523	A	G	0.5279	0.0042	0.0126	0.5257	0.0123	0.0154	0.5251	0.0013	0.0185	0.5279	-0.0303	0.0129	0.5269	-0.0376	0.0151	0.5229	-0.0266	0.0212	0.5275	-0.0134	0.009	0.5286	-0.0139	0.0108	0.5271	-0.0249	0.0139	0.5286	0.0072	0.0142	0.5259	-0.012	0.0139
Sleep duration	rs1263056	A	G	0.4926	-0.0262	0.0123	0.4937	-0.0272	0.0152	0.4924	-0.0296	0.0183	0.4926	0.0036	0.0126	0.4931	-0.0046	0.0149	0.4921	0.041	0.0209	0.4915	-0.0125	0.0088	0.4933	-0.0166	0.0106	0.4924	-0.0026	0.0137	0.4916	-0.0241	0.0139	0.4915	-0.0022	0.0137
Sleep duration	rs12791153	T	A	0.0838	-0.0035	0.0234	0.0838	-0.0299	0.0286	0.0839	-0.0073	0.0345	0.0829	-0.0505	0.0243	0.0832	-0.0356	0.0284	0.084	-0.0753	0.0404	0.0832	-0.0274	0.0168	0.0834	-0.0328	0.0201	0.0839	-0.0244	0.0259	0.0836	-0.0456	0.0266	0.0836	-0.0398	0.0261
Sleep duration	rs13088093	G	T	0.3193	-0.008	0.0133	0.3189	0.0004	0.0162	0.319	-0.0085	0.0196	0.3191	-0.0056	0.0136	0.3191	0.0003	0.0159	0.3177	0.0089	0.0224	0.3192	-0.0058	0.0095	0.3194	0.0014	0.0113	0.318	0.0136	0.0147	0.3181	-0.0142	0.0149	0.3178	-0.0021	0.0147
Sleep duration	rs13109404	T	G	0.9312	0.0088	0.0252	0.9311	0.0195	0.0309	0.9306	-0.0065	0.037	0.9312	0.0271	0.0264	0.9309	0.0177	0.0306	0.932	0.0368	0.0439	0.9315	0.0162	0.0182	0.9311	0.0189	0.0216	0.9309	-0.0107	0.028	0.9315	0.0493	0.0288	0.9314	0.0107	0.0281
Sleep duration	rs151014368	A	G	0.2089	-0.0096	0.0153	0.2087	-0.0171	0.0187	0.2085	0.006	0.0224	0.2094	-0.008	0.0159	0.21	0.0021	0.0185	0.2085	-0.0107	0.0261	0.2087	-0.0086	0.011	0.2097	-0.0076	0.0131	0.2102	-0.0037	0.017	0.209	-0.0085	0.0173	0.2086	-0.0008	0.0169
Sleep duration	rs1517572	C	A	0.5749	0.0154	0.0125	0.5752	0.0239	0.0155	0.5742	0.0081	0.0186	0.5761	-0.0251	0.0129	0.5769	-0.0204	0.0153	0.5764	-0.0158	0.0215	0.5749	-0.0052	0.0089	0.5761	0.0015	0.0108	0.5755	0.0011	0.014	0.5753	-0.0078	0.0143	0.575	-0.0021	0.014
Sleep duration	rs1553132	G	A	0.2509	-0.0065	0.0141	0.2513	-0.0199	0.0174	0.2522	0.008	0.0209	0.2511	0.0198	0.0144	0.2515	0.0264	0.0171	0.2516	0.0355	0.024	0.2509	0.0054	0.0101	0.2511	0.0022	0.0122	0.2508	0.0035	0.0157	0.2511	0.0054	0.016	0.2517	0.0181	0.0157
Sleep duration	rs17427571	A	G	0.6874	-0.0236	0.0132	0.6888	-0.0443	0.0163	0.689	-0.0143	0.0197	0.6871	-0.0005	0.0136	0.6867	-0.0169	0.016	0.6892	0.0305	0.0226	0.6874	-0.0129	0.0095	0.6874	-0.0298	0.0114	0.6874	-0.0314	0.0147	0.6882	-0.0299	0.0149	0.689	0.0067	0.0148
Sleep duration	rs174560	C	T	0.2916	-0.056	0.0135	0.2921	-0.0568	0.0168	0.2935	-0.0452	0.0202	0.2936	-0.0549	0.0138	0.2944	-0.0514	0.0164	0.2946	-0.0507	0.0232	0.2922	-0.0551	0.0096	0.2927	-0.0544	0.0117	0.2923	-0.0371	0.0151	0.2922	-0.0772	0.0155	0.2935	-0.0477	0.0152
Sleep duration	rs1776776	T	C	0.8672	0.0116	0.0182	0.8676	0.0231	0.0225	0.8671	0.0021	0.0269	0.8684	0.0069	0.0186	0.8688	0.0144	0.0221	0.8689	-0.0261	0.0307	0.8676	0.0093	0.013	0.868	0.0185	0.0157	0.8679	0.0184	0.0203	0.8676	0.0079	0.0206	0.8678	-0.0094	0.0202
Sleep duration	rs1939455	G	T	0.8853	-0.0075	0.0198	0.8851	-0.0073	0.0245	0.885	0.0165	0.0297	0.8858	0.012	0.0205	0.8853	0.029	0.0243	0.8849	0.0127	0.0343	0.8855	0.0019	0.0142	0.8856	0.0128	0.0172	0.886	0.0143	0.0223	0.886	0.0057	0.0227	0.8857	0.0157	0.0224
Sleep duration	rs1991556	G	A	0.7877	-0.0086	0.0149	0.7862	-0.0123	0.0181	0.7878	-0.0195	0.0217	0.7865	0.0392	0.0154	0.7833	0.0348	0.0178	0.7856	0.0341	0.0251	0.7879	0.016	0.0107	0.7859	0.0116	0.0126	0.7872	0.0052	0.0163	0.7874	0.0212	0.0167	0.7885	0.0031	0.0163
Sleep duration	rs205024	T	C	0.4015	-0.0036	0.0125	0.4016	-0.01	0.0154	0.4015	0.0017	0.0186	0.4033	0.0034	0.0128	0.4033	0.0169	0.0152	0.4025	-0.0051	0.0214	0.402	0.0003	0.0089	0.4025	0.0039	0.0108	0.4036	0.0046	0.0139	0.4036	0.005	0.0142	0.4024	-0.0011	0.014
Sleep duration	rs2079070	C	G	0.2714	-0.0167	0.0139	0.2714	-0.0247	0.0171	0.2704	-0.0042	0.0205	0.2725	-0.0141	0.0143	0.2727	-0.0112	0.0168	0.2689	-0.0392	0.0237	0.2711	-0.0148	0.01	0.2726	-0.0183	0.0119	0.2725	-0.0344	0.0155	0.2719	-0.0079	0.0157	0.2703	-0.0164	0.0154
Sleep duration	rs2192528	A	G	0.4574	-0.0156	0.0124	0.4563	-0.0135	0.0153	0.4569	-0.0539	0.0185	0.4544	-0.0026	0.0127	0.4543	0.0197	0.0151	0.4525	-0.0175	0.0211	0.455	-0.0098	0.0089	0.4551	0.0025	0.0107	0.4541	0.006	0.0139	0.453	-0.0055	0.0141	0.4538	-0.039	0.0139
Sleep duration	rs2231265	G	A	0.77	0.0101	0.0145	0.7696	0.0141	0.0179	0.7699	-0.0011	0.0215	0.77	0.0034	0.0149	0.7701	0.0117	0.0176	0.7709	-0.0117	0.0248	0.7705	0.0056	0.0104	0.7698	0.0125	0.0125	0.7697	0.0056	0.0162	0.7697	0.0106	0.0164	0.7702	-0.0073	0.0162
Sleep duration	rs308604	G	A	0.1725	-0.0125	0.0161	0.1724	-0.0099	0.0199	0.1727	0.0106	0.0238	0.1729	0.0064	0.0166	0.1724	0.0179	0.0196	0.1717	0.0367	0.0277	0.1729	-0.0024	0.0116	0.1727	0.0045	0.0139	0.173	0.0137	0.018	0.173	0.0085	0.0183	0.1723	0.0201	0.018
Sleep duration	rs3095508	C	A	0.6005	0.0156	0.0125	0.5993	0.0042	0.0154	0.5996	0.0267	0.0186	0.5999	0.0055	0.0129	0.5993	0.0162	0.0153	0.5981	-0.002	0.0215	0.6002	0.01	0.0089	0.5999	0.01	0.0108	0.6001	0.0241	0.014	0.5993	0.005	0.0143	0.599	0.0155	0.014
Sleep duration	rs330088	C	T	0.5499	0.0156	0.0132	0.5461	0.0042	0.0163	0.5469	0.0424	0.0197	0.5505	0.0094	0.0135	0.5458	-0.0092	0.016	0.548	0.0308	0.0227	0.5505	0.0119	0.0094	0.5495	-0.0026	0.0114	0.5497	-0.0146	0.0148	0.5511	0.0194	0.0151	0.5518	0.0387	0.0148
Sleep duration	rs34354917	C	A	0.7244	-0.0173	0.0149	0.7247	-0.0179	0.0182	0.7246	-0.0222	0.0219	0.7247	-0.0133	0.0154	0.7243	0.0056	0.018	0.7266	-0.0267	0.0254	0.7254	-0.0141	0.0107	0.7244	-0.005	0.0128	0.7255	0.0026	0.0167	0.7257	-0.0093	0.0168	0.7269	-0.025	0.0165
Sleep duration	rs34556183	A	G	0.7476	-0.0052	0.0141	0.7473	0.0044	0.0173	0.7472	-0.0047	0.0208	0.7482	-0.0211	0.0143	0.7484	-0.0045	0.017	0.7477	-0.0475	0.0238	0.7479	-0.0127	0.01	0.7485	-0.0008	0.0121	0.7502	-0.0128	0.0156	0.7497	0.0082	0.0159	0.7488	-0.0245	0.0156
Sleep duration	rs34731055	T	C	0.2011	-0.0511	0.0153	0.2019	-0.0483	0.0189	0.2021	-0.0607	0.0227	0.2021	0.0247	0.0156	0.2017	0.0261	0.0186	0.2005	0.0346	0.0261	0.2015	-0.0137	0.0109	0.2019	-0.0097	0.0132	0.2031	-0.0097	0.0171	0.2029	-0.0173	0.0174	0.2018	-0.023	0.0171
Sleep duration	rs35531607	C	T	0.4754	0.0047	0.0123	0.4762	0.0021	0.0152	0.4757	-0.0074	0.0182	0.476	0.0055	0.0126	0.4762	-0.0024	0.015	0.4775	-0.0094	0.0211	0.4756	0.0049	0.0088	0.4758	0	0.0106	0.4762	0.0082	0.0137	0.4761	-0.0111	0.014	0.4763	-0.0084	0.0137
Sleep duration	rs365663	A	G	0.5317	-0.0081	0.0123	0.5321	-0.0123	0.0153	0.5321	-0.0046	0.0183	0.5305	0.0065	0.0126	0.5316	0.0117	0.015	0.5307	0.0084	0.021	0.5303	-0.0012	0.0088	0.532	-0.0001	0.0106	0.5309	-0.0045	0.0137	0.5312	0.0076	0.014	0.531	0.0004	0.0137
Sleep duration	rs374153	C	T	0.1399	-0.0113	0.0178	0.1412	-0.0022	0.0217	0.1403	-0.0213	0.0262	0.1399	-0.0347	0.0183	0.1413	-0.047	0.0214	0.1396	-0.0178	0.0302	0.1402	-0.0239	0.0128	0.1404	-0.0251	0.0152	0.1396	-0.0266	0.0197	0.1397	-0.0118	0.02	0.1388	-0.0204	0.0197
Sleep duration	rs3788337	G	A	0.6263	0.0292	0.0128	0.6251	0.0286	0.0158	0.625	0.0209	0.0191	0.6248	-0.0058	0.0131	0.6248	-0.0054	0.0155	0.6246	-0.0112	0.0218	0.625	0.0112	0.0091	0.6251	0.0114	0.011	0.6233	-0.0047	0.0142	0.6247	0.0238	0.0146	0.6246	0.0083	0.0143
Sleep duration	rs4128364	C	T	0.339	-0.0091	0.0129	0.3394	-0.0039	0.016	0.338	-0.0135	0.0192	0.339	-0.0115	0.0131	0.3393	-0.0144	0.0156	0.3386	-0.0391	0.0221	0.339	-0.0099	0.0092	0.3394	-0.0098	0.0111	0.3395	-0.0155	0.0144	0.3394	-0.0074	0.0146	0.3383	-0.0265	0.0144
Sleep duration	rs4538155	T	C	0.6447	0.0125	0.0128	0.6444	0.0095	0.0158	0.6438	0.0253	0.0191	0.6421	0.0079	0.0131	0.6419	0.0056	0.0155	0.6407	-0.0124	0.0219	0.6427	0.0105	0.0091	0.6433	0.0079	0.011	0.6426	0.0086	0.0143	0.6422	0.0018	0.0145	0.642	0.0112	0.0143
Sleep duration	rs4592416	G	A	0.4603	0.0075	0.0124	0.4595	0.0139	0.0153	0.4604	0.0246	0.0184	0.458	0.001	0.0127	0.4565	-0.0073	0.015	0.4586	0.0125	0.021	0.4589	0.0035	0.0088	0.4582	0.0032	0.0107	0.4586	0.0017	0.0138	0.4581	0.0081	0.014	0.4598	0.0208	0.0138
Sleep duration	rs460692	C	T	0.1318	0.0097	0.0185	0.1315	0.0124	0.0227	0.1314	-0.0112	0.0276	0.1316	-0.0053	0.019	0.1316	-0.0083	0.0224	0.131	-0.0166	0.0315	0.1316	0.0041	0.0133	0.1314	0.0027	0.0158	0.1314	0.0058	0.0205	0.1304	0.0039	0.0209	0.1308	-0.015	0.0207
Sleep duration	rs4767550	G	A	0.4014	0.0063	0.0126	0.4025	0.0296	0.0155	0.4001	-0.0179	0.0188	0.4001	-0.012	0.0129	0.4009	0.0003	0.0152	0.3992	-0.0237	0.0216	0.4002	-0.0021	0.009	0.4017	0.0153	0.0108	0.4005	0.0228	0.014	0.4003	0.0028	0.0143	0.3992	-0.0207	0.0141
Sleep duration	rs4988235	A	G	0.5747	-0.0334	0.0143	0.5794	-0.0261	0.0176	0.5789	-0.0562	0.0209	0.5731	-0.0563	0.0146	0.579	-0.06	0.0172	0.5762	-0.065	0.0243	0.5714	-0.0437	0.0102	0.5741	-0.0434	0.0122	0.565	-0.0346	0.0159	0.5644	-0.0613	0.0161	0.5672	-0.0609	0.0158
Sleep duration	rs55658675	C	T	0.676	0.0278	0.0131	0.6787	0.0173	0.0184	0.6786	-0.0118	0.0225	0.6753	0.0104	0.0134	0.6798	-0.0012	0.0184	0.6822	-0.0076	0.0263	0.6762	0.0191	0.0093	0.6753	0.0169	0.0112	0.6766	0.0069	0.0146	0.6772	0.0244	0.0148	0.6766	0.0073	0.0145
Sleep duration	rs56372231	T	C	0.3241	0.0099	0.0131	0.3249	0.0211	0.0162	0.3245	0.024	0.0195	0.3236	0.0037	0.0134	0.3236	0.0127	0.0159	0.3235	-0.0054	0.0224	0.3236	0.0062	0.0093	0.324	0.0154	0.0113	0.3236	0.0221	0.0146	0.3234	0.0028	0.0149	0.3238	0.0096	0.0146
Sleep duration	rs61796569	T	C	0.2734	0.0009	0.0138	0.2736	-0.0138	0.0171	0.2737	-0.0048	0.0205	0.2745	0.0088	0.0141	0.275	-0.0039	0.0169	0.2757	0.0443	0.0236	0.2737	0.0049	0.0098	0.274	-0.0082	0.012	0.2747	0.0023	0.0155	0.2745	-0.0149	0.0158	0.2745	0.013	0.0154
Sleep duration	rs61985058	T	C	0.1343	-0.0352	0.0181	0.1345	-0.0225	0.0229	0.1343	-0.0328	0.0307	0.1356	0.0132	0.0185	0.1357	0.003	0.0226	0.1348	0.0267	0.0353	0.1345	-0.0121	0.0129	0.1351	-0.012	0.0153	0.1349	-0.0153	0.0198	0.1347	-0.0016	0.0202	0.1349	-0.008	0.0198
Sleep duration	rs62120041	T	C	0.9372	-0.0236	0.0254	0.9369	-0.0215	0.0309	0.9373	-0.0245	0.0368	0.9373	0.0343	0.0261	0.937	0.0331	0.0305	0.9369	0.023	0.0427	0.9374	0.0067	0.0182	0.937	0.0081	0.0216	0.9372	0.0028	0.028	0.9374	0.0081	0.0285	0.9374	-0.0061	0.0277
Sleep duration	rs6575005	T	C	0.7541	0.0183	0.0143	0.7491	0.0377	0.0204	0.7477	0.028	0.0249	0.7536	0.0334	0.0146	0.7505	0.0345	0.019	0.7473	0.0275	0.0288	0.7535	0.0251	0.0102	0.7538	0.0309	0.0124	0.753	0.0177	0.016	0.753	0.0406	0.0164	0.7523	0.0143	0.016
Sleep duration	rs7115226	A	C	0.0674	0.0002	0.0244	0.0675	-0.0169	0.0299	0.0674	0.0045	0.0355	0.0674	-0.0455	0.0251	0.0679	-0.0699	0.0294	0.0676	-0.0358	0.0412	0.0677	-0.0214	0.0175	0.0676	-0.043	0.0209	0.0674	-0.0473	0.0271	0.0671	-0.0467	0.0275	0.0669	-0.0178	0.0267
Sleep duration	rs72804080	G	A	0.136	-0.0038	0.0181	0.1368	0.0143	0.022	0.1356	-0.0127	0.0266	0.1343	-0.0066	0.0187	0.1346	-0.0016	0.0219	0.1335	-0.0021	0.031	0.1346	-0.0034	0.013	0.1352	0.0066	0.0155	0.134	-0.0062	0.0202	0.134	0.011	0.0204	0.1336	-0.0094	0.02
Sleep duration	rs73219758	G	A	0.7217	-0.0139	0.0136	0.7222	-0.0006	0.0167	0.723	-0.008	0.0201	0.7217	0.0142	0.0141	0.7214	0.0162	0.0165	0.7218	-0.0063	0.0232	0.7225	-0.0008	0.0098	0.7218	0.0064	0.0117	0.723	0.0073	0.0151	0.7229	0.0127	0.0154	0.7234	-0.009	0.0151
Sleep duration	rs7503199	C	T	0.727	0.0069	0.0137	0.7274	0.0218	0.0171	0.7264	-0.0114	0.0204	0.727	-0.0273	0.014	0.7271	-0.0214	0.0167	0.7261	-0.0252	0.0234	0.7274	-0.0101	0.0098	0.7275	0.0006	0.0119	0.7268	0.0163	0.0155	0.7267	-0.0185	0.0156	0.7263	-0.0172	0.0153
Sleep duration	rs75539574	C	A	0.0846	0.0174	0.0224	0.0843	0.0156	0.0272	0.0839	0.0416	0.0328	0.0837	-0.0251	0.0232	0.0838	-0.0397	0.0271	0.084	0.0281	0.0378	0.0838	-0.0048	0.0161	0.0844	-0.0117	0.0191	0.0844	-0.0144	0.0248	0.0839	-0.0162	0.0253	0.084	0.0378	0.0246
Sleep duration	rs7556815	A	G	0.2271	0.0063	0.0145	0.2269	0.0092	0.018	0.2269	-0.0073	0.0217	0.2272	-0.0304	0.015	0.2274	-0.0261	0.0177	0.2273	-0.056	0.0253	0.227	-0.0099	0.0104	0.227	-0.0082	0.0126	0.2276	-0.0038	0.0163	0.2277	-0.0163	0.0166	0.2273	-0.027	0.0164
Sleep duration	rs7644809	T	C	0.4638	-0.0074	0.0126	0.4651	0.0032	0.0153	0.4658	-0.0177	0.0184	0.4632	-0.0277	0.013	0.4635	-0.037	0.0152	0.4689	0.0056	0.0213	0.4646	-0.0157	0.009	0.4638	-0.0165	0.0107	0.4671	-0.0209	0.0139	0.4675	-0.0168	0.0141	0.4683	-0.0082	0.0139
Sleep duration	rs7683893	C	T	0.4713	0.0128	0.0124	0.4703	0.0171	0.0154	0.4685	-0.0079	0.0184	0.4718	-0.013	0.0128	0.4724	-0.015	0.0152	0.4704	0.0079	0.0213	0.4713	0.0001	0.0089	0.472	0.0005	0.0108	0.4706	0.0005	0.0139	0.4696	0.0064	0.0142	0.4691	-0.002	0.0139
Sleep duration	rs7806045	T	C	0.7705	-0.0245	0.0145	0.7704	-0.0289	0.0178	0.7715	-0.0385	0.0215	0.7697	-0.0178	0.0148	0.7703	-0.0079	0.0175	0.77	-0.0433	0.0244	0.7703	-0.0209	0.0104	0.7704	-0.0186	0.0124	0.7711	-0.025	0.0161	0.7717	-0.0168	0.0164	0.771	-0.0444	0.016
Sleep duration	rs7915425	T	C	0.1872	-0.0048	0.0157	0.1873	-0.0189	0.0192	0.1875	0.0342	0.0228	0.1868	-0.0268	0.0163	0.1867	-0.0382	0.0191	0.1862	0.0126	0.0264	0.1866	-0.0141	0.0113	0.1873	-0.0284	0.0135	0.1881	-0.0155	0.0174	0.188	-0.0374	0.0177	0.1875	0.0233	0.0172
Sleep duration	rs7951019	G	T	0.0312	-0.0556	0.0386	0.0313	-0.0935	0.0474	0.0313	-0.0293	0.0571	0.0305	-0.053	0.0398	0.0306	-0.0798	0.0469	0.0308	0.0606	0.0634	0.0307	-0.0595	0.0275	0.031	-0.0891	0.0331	0.031	-0.0682	0.043	0.031	-0.0721	0.0436	0.0309	0.0032	0.042
Sleep duration	rs80193650	G	A	0.1648	-0.0205	0.0163	0.1641	-0.0113	0.02	0.1639	-0.0519	0.0242	0.1664	0.0218	0.0169	0.1659	0.0258	0.0198	0.165	0.0343	0.0276	0.1651	-0.0012	0.0117	0.1654	0.0066	0.014	0.1654	0.0105	0.0181	0.1654	0.0054	0.0184	0.1648	-0.0146	0.0181
Sleep duration	rs8038326	A	G	0.7327	0.024	0.0138	0.7325	0.0326	0.0169	0.7336	0.0297	0.0203	0.7328	0.0194	0.0142	0.7328	0.0118	0.0165	0.7348	0.038	0.0233	0.7335	0.0215	0.0099	0.7324	0.0217	0.0118	0.7327	0.0233	0.0153	0.7334	0.024	0.0155	0.7344	0.0302	0.0153
Sleep duration	rs8050478	G	A	0.5168	0.0141	0.0123	0.5165	0.0103	0.0152	0.5161	-0.0116	0.0183	0.5165	0.0184	0.0126	0.5155	0.0146	0.0149	0.5165	0.0354	0.0209	0.5169	0.016	0.0088	0.5161	0.0137	0.0106	0.5175	0.0262	0.0137	0.5167	-0.0042	0.0139	0.517	0.0091	0.0137
Sleep duration	rs915416	C	G	0.2953	-0.0212	0.0134	0.2949	-0.0206	0.0165	0.295	-0.0394	0.0199	0.2939	0.0153	0.0138	0.2935	0.0229	0.0163	0.2916	0.0115	0.023	0.2951	-0.0048	0.0096	0.2946	0.0008	0.0115	0.2945	0.0045	0.0149	0.2943	0	0.0152	0.2938	-0.0154	0.015
Sleep duration	rs9345234	C	A	0.5589	-0.0133	0.0124	0.5596	-0.0089	0.0153	0.5589	-0.025	0.0184	0.5579	0.0244	0.0127	0.559	0.0174	0.0151	0.558	0.0372	0.0212	0.5577	0.0041	0.0088	0.559	0.004	0.0107	0.5577	0.0022	0.0138	0.5576	0.0096	0.0141	0.5576	0.0012	0.0138
Sleep duration	rs9382445	T	C	0.6272	-0.0159	0.0128	0.6263	-0.027	0.0158	0.6267	-0.015	0.019	0.6258	0.0012	0.0132	0.6257	-0.0073	0.0156	0.6242	0.0167	0.0221	0.6264	-0.008	0.0092	0.6262	-0.016	0.0111	0.6261	-0.0236	0.0143	0.6259	-0.0014	0.0146	0.6253	0.0004	0.0143
Sleep duration	rs9903973	C	T	0.454	0.0042	0.0123	0.4542	0.0018	0.0152	0.4539	0.0104	0.0182	0.4531	-0.002	0.0127	0.4531	-0.0078	0.015	0.4524	-0.0065	0.0211	0.4526	0.0009	0.0088	0.4537	-0.0031	0.0107	0.4529	-0.0094	0.0138	0.4528	0.0022	0.014	0.453	0.0047	0.0137
Abbreviations: EAF: Effect Allele Frequency; GVs: Genetic Variants; NA: Non Applicable; SE: Standard Error

## Sheet: Table S6
Supplementary Table S6. Effect allele frequency correlation coefficient pre- and post-harmonization for the genetic variants that were used as instrumental variables in Mendelian randomization analyses of sleep traits on risk of colorectal, colon, proximal colon, distal colon, and rectal cancer in both sexes combined and in sex-stratified analyses
Exposure	Outcome	EAF correlation coefficient before harmonization	EAF correlation coefficient after harmonization
Chronotype	Colorectal cancer, Males	0.0527898	0.997653
	Colorectal cancer, Females	0.0447606	0.997738
	Colorectal cancer	0.0443947	0.998337
	Colon cancer, Males	0.0492674	0.997609
	Colon cancer, Females	0.0413993	0.997772
	Colon cancer	0.0471634	0.998098
	Proximal colon cancer	0.0472257	0.997841
	Distal colon cancer	0.0471249	0.997798
	Rectal cancer, Males	0.0492399	0.997465
	Rectal cancer, Females	0.0409924	0.997418
	Rectal cancer	0.0471069	0.997748
Frequent insomnia symptoms	Colorectal cancer, Males	-0.0168937	0.997311
	Colorectal cancer, Females	-0.0174884	0.997405
	Colorectal cancer	-0.0179388	0.997301
	Colon cancer, Males	-0.0971944	0.997172
	Colon cancer, Females	-0.0977812	0.997309
	Colon cancer	0.0182772	0.997408
	Proximal colon cancer	0.0188903	0.997081
	Distal colon cancer	0.018853	0.997056
	Rectal cancer, Males	-0.0971421	0.997035
	Rectal cancer, Females	-0.096971	0.997064
	Rectal cancer	-0.0181531	0.997056
Any insomnia symptoms	Colorectal cancer, Males	NA	NA
	Colorectal cancer, Females	NA	NA
	Colorectal cancer	-0.0179388	0.997301
	Colon cancer, Males	NA	NA
	Colon cancer, Females	NA	NA
	Colon cancer	0.0182772	0.997408
	Proximal colon cancer	0.0188903	0.997081
	Distal colon cancer	0.018853	0.997056
	Rectal cancer, Males	NA	NA
	Rectal cancer, Females	NA	NA
	Rectal cancer	-0.0181531	0.997056
Insomnia - Jansen et al. (2019)	Colorectal cancer, Males	0.467389	0.997476
	Colorectal cancer, Females	0.0590624	0.999009
	Colorectal cancer	0.026987	0.998308
	Colon cancer, Males	0.467119	0.997445
	Colon cancer, Females	0.0589402	0.999042
	Colon cancer	0.0270758	0.998407
	Proximal colon cancer	0.0270899	0.998182
	Distal colon cancer	0.0270668	0.998147
	Rectal cancer, Males	0.467248	0.997281
	Rectal cancer, Females	0.0590603	0.998874
	Rectal cancer	0.0270013	0.998125
Sleep duration	Colorectal cancer, Males	-0.00818196	0.99563
	Colorectal cancer, Females	-0.00884978	0.995574
	Colorectal cancer	-0.0036488	0.998459
	Colon cancer, Males	0.00400942	0.995709
	Colon cancer, Females	0.00376789	0.995736
	Colon cancer	-0.00339747	0.998515
	Proximal colon cancer	-0.00383018	0.998335
	Distal colon cancer	-0.00386029	0.998324
	Rectal cancer, Males	0.00387685	0.995654
	Rectal cancer, Females	0.00326566	0.99547
	Rectal cancer	-0.00391515	0.99834
Abbreviations: EAF: Effect Allele Frequency; NA: Non Applicable

## Sheet: Table S7
Supplementary Table S7. Two-sample Mendelian randomization estimates for the association between sleep traits and risk of colorectal, colon, proximal colon, distal colon, and rectal cancer in both sexes combined and in sex-stratified analyses
Exposure		Chronotype			Frequent insomnia symptoms			Any insomnia symptoms			Insomnia - Jansen et al. (2019)			Sleep duration
Outcome	Method	GVs	OR (95% CI)	P	GVs	OR (95% CI)	P	GVs	OR (95% CI)	P	GVs	OR (95% CI)	P	GVs	OR (95% CI)	P
Colorectal cancer, Males	IVW fixed-effects model	289	0.87 (0.79, 0.96)	0.00421809	38	0.99 (0.65, 1.51)	0.959876	NA	NA	NA	190	1.03 (0.94, 1.12)	0.52693	76	0.850 (0.694, 1.041)	0.115356
	IVW random-effects model		0.87 (0.78, 0.97)	0.0141786		0.99 (0.65, 1.51)	0.959876		NA	NA		1.03 (0.94, 1.12)	0.529174		0.850 (0.663, 1.088)	0.196458
	Weighted median method		0.91 (0.79, 1.05)	0.203458		1.04 (0.58, 1.89)	0.889474		NA	NA		0.94 (0.83, 1.07)	0.373984		1.003 (0.728, 1.381)	0.98663
	Mode-based method		1.04 (0.69, 1.54)	0.862914		0.64 (0.20, 2.08)	0.461266		NA	NA		0.91 (0.76, 1.09)	0.320734		1.259 (0.727, 2.178)	0.410629
	MR-Egger method		0.92 (0.69, 1.23)	0.562145		0.34 (0.07, 1.66)	0.182243		NA	NA		0.81 (0.61, 1.07)	0.138174		0.760 (0.336, 1.721)	0.510929
	Contamination mixture method		1.03 (0.81, 1.21)	0.710056		0.71 (0.40, 1.81)	0.301166		NA	NA		0.91 (0.82, 1.42)	0.497486		0.989 (0.663, 1.362)	0.969265
Colorectal cancer, Females	IVW fixed-effects model	290	0.99 (0.90, 1.08)	0.753149	38	1.04 (0.67, 1.62)	0.86757	NA	NA	NA	190	0.99 (0.93, 1.06)	0.853113	76	0.960 (0.789, 1.167)	0.68147
	IVW random-effects model		0.99 (0.89, 1.09)	0.777908		1.04 (0.61, 1.77)	0.889165		NA	NA		0.99 (0.93, 1.06)	0.854801		0.960 (0.743, 1.240)	0.753986
	Weighted median method		0.95 (0.82, 1.09)	0.438701		0.71 (0.36, 1.37)	0.307367		NA	NA		0.94 (0.86, 1.04)	0.238197		1.246 (0.915, 1.697)	0.162982
	Mode-based method		0.90 (0.67, 1.22)	0.514994		0.61 (0.18, 2.06)	0.424846		NA	NA		0.87 (0.67, 1.12)	0.276425		1.682 (0.736, 3.845)	0.217569
	MR-Egger method		0.77 (0.60, 0.99)	0.0415634		0.34 (0.05, 2.24)	0.264659		NA	NA		1.12 (0.86, 1.47)	0.399314		0.842 (0.359, 1.973)	0.692669
	Contamination mixture method		1.02 (0.88, 1.15)	0.757375		1.02 (0.44, 1.78)	0.928728		NA	NA		0.85 (0.78, 0.97)	0.0359667		1.649 (1.116, 2.182)	0.0100716
Colorectal cancer	IVW fixed-effects model	290	0.97 (0.93, 1.01)	0.0970041	38	1.01 (0.91, 1.12)	0.864164	38	1.01 (0.91, 1.12)	0.87204	190	1.02 (0.99, 1.06)	0.196449	76	0.998 (0.996, 1.001)	0.129709
	IVW random-effects model		0.97 (0.92, 1.02)	0.193661		1.01 (0.90, 1.13)	0.872045		1.01 (0.90, 1.13)	0.879477		1.02 (0.99, 1.06)	0.24533		0.998 (0.995, 1.001)	0.272462
	Weighted median method		0.96 (0.90, 1.02)	0.162686		1.02 (0.87, 1.19)	0.852416		1.01 (0.86, 1.19)	0.891198		1.02 (0.97, 1.08)	0.377766		0.998 (0.994, 1.002)	0.294385
	Mode-based method		0.91 (0.78, 1.06)	0.20559		1.03 (0.78, 1.37)	0.814153		1.03 (0.77, 1.39)	0.819261		1.05 (0.92, 1.20)	0.498244		0.998 (0.991, 1.004)	0.483203
	MR-Egger method		0.95 (0.83, 1.08)	0.422451		0.81 (0.54, 1.20)	0.2903		0.81 (0.54, 1.20)	0.287995		1.13 (0.98, 1.31)	0.0882699		0.995 (0.983, 1.007)	0.405442
	Contamination mixture method		1.00 (0.93, 1.07)	0.842699		0.95 (0.80, 1.25)	0.486961		0.95 (0.80, 1.26)	0.472043		1.06 (0.99, 1.13)	0.131625		0.999 (0.999, 0.999)	0.15124
Colon cancer, Males	IVW fixed-effects model	289	0.86 (0.77, 0.97)	0.01213	38	0.97 (0.57, 1.63)	0.902717	NA	NA	NA	190	1.03 (0.93, 1.15)	0.553045	76	0.900 (0.700, 1.157)	0.409859
	IVW random-effects model		0.86 (0.76, 0.98)	0.0246373		0.97 (0.57, 1.63)	0.902717		NA	NA		1.03 (0.90, 1.18)	0.634049		0.900 (0.674, 1.201)	0.472634
	Weighted median method		0.95 (0.80, 1.14)	0.612483		1.01 (0.48, 2.14)	0.9762		NA	NA		0.93 (0.79, 1.08)	0.333637		1.133 (0.757, 1.695)	0.544811
	Mode-based method		1.09 (0.65, 1.80)	0.74782		1.54 (0.34, 6.94)	0.573037		NA	NA		0.90 (0.74, 1.11)	0.332167		1.149 (0.566, 2.334)	0.700009
	MR-Egger method		0.97 (0.69, 1.37)	0.872207		0.41 (0.06, 2.91)	0.372631		NA	NA		0.75 (0.49, 1.13)	0.171843		0.872 (0.336, 2.260)	0.778091
	Contamination mixture method		0.87 (0.73, 1.14)	0.325922		1.71 (0.30, 4.12)	0.268223		NA	NA		0.89 (0.79, 1.11)	0.232199		0.981 (0.626, 1.824)	0.876584
Colon cancer, Females	IVW fixed-effects model	290	1.03 (0.93, 1.14)	0.593173	38	1.04 (0.62, 1.77)	0.875742	NA	NA	NA	190	1.00 (0.92, 1.07)	0.931688	76	0.946 (0.750, 1.193)	0.639287
	IVW random-effects model		1.03 (0.92, 1.15)	0.621228		1.04 (0.57, 1.92)	0.892423		NA	NA		1.00 (0.92, 1.08)	0.932904		0.946 (0.716, 1.250)	0.695475
	Weighted median method		1.07 (0.91, 1.26)	0.428405		1.23 (0.57, 2.65)	0.606377		NA	NA		0.94 (0.84, 1.05)	0.306526		0.972 (0.680, 1.388)	0.875656
	Mode-based method		1.39 (0.92, 2.09)	0.114537		1.56 (0.34, 7.20)	0.569713		NA	NA		0.87 (0.67, 1.13)	0.297229		0.767 (0.359, 1.638)	0.49331
	MR-Egger method		0.80 (0.60, 1.08)	0.150567		0.32 (0.04, 2.75)	0.298408		NA	NA		1.08 (0.78, 1.49)	0.632243		0.691 (0.276, 1.731)	0.430495
	Contamination mixture method		1.20 (0.96, 1.45)	0.115149		2.21 (0.84, 4.35)	0.103102		NA	NA		0.86 (0.77, 1.02)	0.131148		1.579 (0.997, 2.153)	0.0522885
Colon cancer	IVW fixed-effects model	290	0.98 (0.94, 1.03)	0.432461	38	1.01 (0.88, 1.15)	0.907235	38	1.01 (0.88, 1.15)	0.924476	190	1.03 (0.99, 1.07)	0.173423	76	0.999 (0.996, 1.001)	0.345037
	IVW random-effects model		0.98 (0.93, 1.04)	0.503178		1.01 (0.87, 1.17)	0.916985		1.01 (0.87, 1.17)	0.932428		1.03 (0.98, 1.08)	0.244377		0.999 (0.995, 1.002)	0.451533
	Weighted median method		1.00 (0.93, 1.08)	0.914558		1.07 (0.88, 1.29)	0.514162		1.06 (0.87, 1.28)	0.575521		1.04 (0.98, 1.11)	0.178337		1.001 (0.996, 1.005)	0.815067
	Mode-based method		1.01 (0.84, 1.22)	0.90407		1.07 (0.78, 1.47)	0.665296		1.07 (0.77, 1.47)	0.697455		1.08 (0.89, 1.31)	0.410069		1.000 (0.992, 1.008)	0.960408
	MR-Egger method		0.99 (0.85, 1.15)	0.908822		0.75 (0.45, 1.25)	0.273467		0.75 (0.45, 1.23)	0.256296		1.11 (0.93, 1.34)	0.251879		0.993 (0.980, 1.006)	0.277854
	Contamination mixture method		0.97 (0.92, 1.06)	0.596217		1.17 (0.93, 1.39)	0.224666		1.17 (0.93, 1.40)	0.2248		1.03 (0.99, 1.15)	0.215526		1.005 (1.005, 1.005)	0.244479
Proximal colon cancer	IVW fixed-effects model	290	0.99 (0.93, 1.05)	0.801811	38	0.97 (0.82, 1.15)	0.750573	38	0.97 (0.82, 1.15)	0.736742	190	1.02 (0.97, 1.08)	0.422673	76	0.998 (0.995, 1.002)	0.333627
	IVW random-effects model		0.99 (0.93, 1.06)	0.821048		0.97 (0.81, 1.16)	0.765582		0.97 (0.81, 1.16)	0.752491		1.02 (0.96, 1.09)	0.496964		0.998 (0.995, 1.002)	0.340552
	Weighted median method		1.01 (0.92, 1.11)	0.756235		1.02 (0.80, 1.30)	0.867456		1.01 (0.80, 1.29)	0.915397		1.06 (0.98, 1.15)	0.134833		0.999 (0.993, 1.004)	0.63218
	Mode-based method		1.05 (0.85, 1.30)	0.650921		1.01 (0.69, 1.47)	0.978777		0.99 (0.68, 1.46)	0.978582		1.10 (0.86, 1.40)	0.458713		0.999 (0.989, 1.010)	0.895278
	MR-Egger method		1.01 (0.83, 1.21)	0.953252		0.46 (0.26, 0.84)	0.0108582		0.47 (0.26, 0.84)	0.0108145		1.06 (0.83, 1.35)	0.632398		0.993 (0.979, 1.007)	0.301851
	Contamination mixture method		1.05 (0.92, 1.16)	0.415758		1.03 (0.85, 1.28)	0.757973		1.03 (0.84, 1.28)	0.767424		1.23 (1.13, 1.35)	0.000192642		0.997 (0.997, 0.997)	1
Distal colon cancer	IVW fixed-effects model	290	0.98 (0.92, 1.04)	0.541656	38	1.13 (0.95, 1.34)	0.162376	38	1.13 (0.95, 1.34)	0.173684	190	1.03 (0.98, 1.09)	0.247104	76	0.998 (0.995, 1.002)	0.41331
	IVW random-effects model		0.98 (0.91, 1.05)	0.602979		1.13 (0.94, 1.36)	0.200562		1.13 (0.93, 1.36)	0.213156		1.03 (0.98, 1.09)	0.273704		0.998 (0.994, 1.003)	0.495929
	Weighted median method		1.00 (0.91, 1.10)	0.982085		1.30 (1.01, 1.66)	0.0417429		1.26 (0.98, 1.62)	0.0709275		1.04 (0.96, 1.13)	0.354623		0.998 (0.993, 1.004)	0.584951
	Mode-based method		1.03 (0.81, 1.30)	0.835296		1.33 (0.90, 1.97)	0.154268		1.32 (0.88, 1.96)	0.179483		1.05 (0.85, 1.30)	0.667138		0.995 (0.984, 1.005)	0.294185
	MR-Egger method		0.97 (0.80, 1.19)	0.790469		1.35 (0.70, 2.63)	0.37322		1.29 (0.67, 2.49)	0.447041		1.12 (0.90, 1.39)	0.324147		0.992 (0.975, 1.008)	0.316265
	Contamination mixture method		0.96 (0.84, 1.09)	0.73759		1.34 (1.02, 1.72)	0.0373809		1.34 (1.01, 1.74)	0.0405342		0.96 (0.86, 1.21)	0.719852		0.997 (0.997, 0.997)	1
Rectal cancer, Males	IVW fixed-effects model	289	0.87 (0.75, 1.00)	0.0439057	38	0.88 (0.47, 1.65)	0.695094	NA	NA	NA	190	1.05 (0.92, 1.20)	0.43793	76	0.698 (0.516, 0.945)	0.0200014
	IVW random-effects model		0.87 (0.75, 1.00)	0.0553263		0.88 (0.47, 1.65)	0.695094		NA	NA		1.05 (0.92, 1.20)	0.43793		0.698 (0.497, 0.982)	0.0390862
	Weighted median method		0.84 (0.68, 1.04)	0.116148		0.94 (0.39, 2.26)	0.892612		NA	NA		0.99 (0.83, 1.18)	0.90486		0.799 (0.497, 1.284)	0.353988
	Mode-based method		0.66 (0.37, 1.18)	0.158652		0.90 (0.20, 4.05)	0.895448		NA	NA		0.92 (0.71, 1.19)	0.533155		0.785 (0.364, 1.692)	0.536857
	MR-Egger method		0.81 (0.55, 1.20)	0.297418		1.05 (0.10, 11.03)	0.969078		NA	NA		0.96 (0.63, 1.47)	0.867111		0.895 (0.291, 2.759)	0.847398
	Contamination mixture method		1.09 (0.76, 1.34)	0.625643		0.78 (0.25, 1.98)	0.614129		NA	NA		0.99 (0.84, 1.24)	0.981105		0.725 (0.462, 1.244)	0.225567
Rectal cancer, Females	IVW fixed-effects model	290	0.94 (0.81, 1.09)	0.430998	38	1.34 (0.64, 2.82)	0.433558	NA	NA	NA	190	1.06 (0.95, 1.17)	0.308148	76	0.912 (0.657, 1.266)	0.581822
	IVW random-effects model		0.94 (0.81, 1.09)	0.434771		1.34 (0.59, 3.06)	0.481709		NA	NA		1.06 (0.95, 1.17)	0.308148		0.912 (0.627, 1.327)	0.629921
	Weighted median method		0.87 (0.70, 1.10)	0.244732		1.07 (0.34, 3.32)	0.90754		NA	NA		1.08 (0.92, 1.26)	0.328039		0.884 (0.528, 1.480)	0.639757
	Mode-based method		0.84 (0.51, 1.38)	0.485592		0.24 (0.02, 2.37)	0.221689		NA	NA		1.13 (0.75, 1.69)	0.571507		0.441 (0.111, 1.749)	0.243962
	MR-Egger method		0.91 (0.62, 1.35)	0.639301		0.64 (0.03, 12.25)	0.76818		NA	NA		1.69 (1.09, 2.61)	0.019558		1.099 (0.317, 3.814)	0.882166
	Contamination mixture method		0.83 (0.64, 1.03)	0.0875361		0.28 (0.09, 1.87)	0.456149		NA	NA		0.97 (0.83, 1.36)	0.739164		2.027 (0.283, 3.731)	0.248195
Rectal cancer	IVW fixed-effects model	290	0.95 (0.90, 1.01)	0.0948296	38	1.06 (0.89, 1.25)	0.521337	38	1.05 (0.89, 1.24)	0.578286	190	1.04 (0.99, 1.09)	0.153399	76	0.996 (0.992, 0.999)	0.0246223
	IVW random-effects model		0.95 (0.89, 1.01)	0.128088		1.06 (0.89, 1.25)	0.521337		1.05 (0.89, 1.24)	0.578286		1.04 (0.98, 1.10)	0.181143		0.996 (0.992, 1.000)	0.0588285
	Weighted median method		0.98 (0.89, 1.08)	0.719014		1.19 (0.93, 1.51)	0.160761		1.18 (0.92, 1.50)	0.184394		1.03 (0.95, 1.11)	0.447335		0.996 (0.991, 1.002)	0.195026
	Mode-based method		1.01 (0.82, 1.24)	0.958641		1.38 (0.91, 2.10)	0.130325		1.36 (0.90, 2.05)	0.147613		1.11 (0.89, 1.38)	0.366534		0.993 (0.982, 1.004)	0.232585
	MR-Egger method		0.93 (0.77, 1.12)	0.431243		1.40 (0.78, 2.52)	0.263573		1.27 (0.71, 2.27)	0.422302		1.23 (0.99, 1.52)	0.0626751		0.999 (0.983, 1.015)	0.887773
	Contamination mixture method		1.00 (0.88, 1.10)	0.836404		1.32 (1.03, 1.70)	0.039627		1.31 (0.99, 1.68)	0.0585429		1.05 (0.95, 1.14)	0.27386		0.997 (0.987, 0.997)	0.224997
Abbreviations: CI: Confidence Interval; GVs: Genetic Variants; IVW: Inverse-Variance Weighted; MR: Mendelian Randomization; NA: Non Applicable; OR: Odds Ratio

## Sheet: Table S8
Supplementary Table S8. MR-Egger test of directional pleiotropy for the association between sleep traits and risk of colorectal, colon, proximal colon, distal colon, and rectal cancer in both sexes combined and in sex-stratified analyses
Exposure	Chronotype		Frequent insomnia symptoms		Any insomnia symptoms		Insomnia - Jansen et al. (2019)		Sleep duration
Outcome	Intercept (95% CI)	P	Intercept (95% CI)	P	Intercept (95% CI)	P	Intercept (95% CI)	P	Intercept (95% CI)	P
Colorectal cancer, Males	-0.001 (-0.006, 0.004)	0.705766	0.012 (-0.005, 0.028)	0.170834	NA	NA	0.020 (-0.002, 0.041)	0.0774862	0.002 (-0.011, 0.015)	0.779633
Colorectal cancer, Females	0.005 (0.000, 0.010)	0.0365414	0.012 (-0.007, 0.031)	0.228761	NA	NA	-0.007 (-0.021, 0.008)	0.361338	0.002 (-0.012, 0.017)	0.752173
Colorectal cancer	0.001 (-0.003, 0.005)	0.719539	0.007 (-0.005, 0.019)	0.249901	0.007 (-0.005, 0.018)	0.247452	-0.005 (-0.011, 0.002)	0.144619	0.003 (-0.008, 0.015)	0.576425
Colon cancer, Males	-0.002 (-0.008, 0.004)	0.457761	0.009 (-0.011, 0.030)	0.372858	NA	NA	0.026 (-0.006, 0.057)	0.109215	0.001 (-0.015, 0.016)	0.946224
Colon cancer, Females	0.005 (-0.001, 0.011)	0.0782689	0.013 (-0.009, 0.034)	0.261288	NA	NA	-0.004 (-0.021, 0.013)	0.60757	0.006 (-0.010, 0.021)	0.482064
Colon cancer	0.000 (-0.005, 0.004)	0.895653	0.009 (-0.006, 0.024)	0.24067	0.009 (-0.006, 0.023)	0.225314	-0.004 (-0.012, 0.004)	0.378307	0.006 (-0.007, 0.019)	0.359393
Proximal colon cancer	0.000 (-0.006, 0.005)	0.88209	0.023 (0.005, 0.040)	0.0103874	0.022 (0.005, 0.039)	0.0104155	-0.002 (-0.012, 0.009)	0.75066	0.006 (-0.008, 0.019)	0.420101
Distal colon cancer	0.000 (-0.006, 0.006)	0.930679	-0.005 (-0.025, 0.014)	0.579903	-0.004 (-0.023, 0.015)	0.673752	-0.004 (-0.013, 0.006)	0.462678	0.007 (-0.009, 0.023)	0.394902
Rectal cancer, Males	0.001 (-0.006, 0.008)	0.729549	-0.002 (-0.026, 0.023)	0.881961	NA	NA	0.007 (-0.025, 0.039)	0.668382	-0.004 (-0.022, 0.014)	0.64948
Rectal cancer, Females	0.001 (-0.007, 0.008)	0.853251	0.008 (-0.022, 0.038)	0.608702	NA	NA	-0.025 (-0.049, -0.002)	0.0313945	-0.003 (-0.024, 0.018)	0.758185
Rectal cancer	0.001 (-0.005, 0.006)	0.789848	-0.009 (-0.026, 0.009)	0.329301	-0.006 (-0.022, 0.011)	0.503341	-0.008 (-0.017, 0.002)	0.115644	-0.003 (-0.019, 0.013)	0.705408
Abbreviations: CI: Confidence Interval; MR: Mendelian Randomization; NA: Non Applicable

## Sheet: Table S9
Supplementary Table S9. Test of heterogeneity (Inverse-variance weighted and MR-Egger) for the association between sleep traits and risk of colorectal, colon, proximal colon, distal colon, and rectal cancer in both sexes combined and in sex-stratified analyses
Exposure	Outcome	IVW		MR-Egger		IGX2
		Q	P	Q	P
Chronotype	Colorectal cancer, Males	391.968	4.32123e-05	391.774	3.76603e-05	0.313411
	Colorectal cancer, Females	359.31	0.00304025	353.938	0.00480973	0.463014
	Colorectal cancer	471.097	6.79967e-11	470.886	5.51136e-11	0.758123
	Colon cancer, Males	358.875	0.0028211	358.187	0.00269052	0.325365
	Colon cancer, Females	337.854	0.0252893	334.256	0.0314237	0.46451
	Colon cancer	397.305	2.38004e-05	397.281	2.01499e-05	0.755456
	Proximal colon cancer	355.866	0.00440963	355.839	0.00392783	0.75491
	Distal colon cancer	397.916	2.17836e-05	397.906	1.83934e-05	0.755968
	Rectal cancer, Males	318.426	0.105061	318.294	0.0986819	0.327682
	Rectal cancer, Females	293.779	0.410841	293.744	0.395315	0.468917
	Rectal cancer	348.271	0.00959649	348.185	0.00868056	0.754643
Frequent insomnia symptoms	Colorectal cancer, Males	27.6608	0.867365	25.7852	0.896271	0
	Colorectal cancer, Females	52.9701	0.0430333	50.9212	0.0507509	0.213689
	Colorectal cancer	41.7447	0.272123	40.264	0.287102	0.2064
	Colon cancer, Males	26.7305	0.893795	25.9364	0.892204	0
	Colon cancer, Females	49.4657	0.0825682	47.7905	0.0904094	0.210168
	Colon cancer	46.2434	0.141797	44.5401	0.155392	0.190471
	Proximal colon cancer	42.0575	0.261138	35.4903	0.492657	0.18839
	Distal colon cancer	44.0845	0.196936	43.7125	0.176588	0.192433
	Rectal cancer, Males	28.0183	0.856277	27.9963	0.827333	0
	Rectal cancer, Females	45.8416	0.151057	45.5103	0.133057	0.221603
	Rectal cancer	30.989	0.745999	30.0374	0.747273	0.192571
Any insomnia symptoms	Colorectal cancer, Males	NA	NA	NA	NA	NA
	Colorectal cancer, Females	NA	NA	NA	NA	NA
	Colorectal cancer	41.748	0.272005	40.2524	0.287536	0.201519
	Colon cancer, Males	NA	NA	NA	NA	NA
	Colon cancer, Females	NA	NA	NA	NA	NA
	Colon cancer	46.248	0.141694	44.4334	0.158014	0.18418
	Proximal colon cancer	42.0455	0.261552	35.4831	0.492997	0.183345
	Distal colon cancer	44.1856	0.194052	43.9691	0.169799	0.186462
	Rectal cancer, Males	NA	NA	NA	NA	NA
	Rectal cancer, Females	NA	NA	NA	NA	NA
	Rectal cancer	31.0913	0.741702	30.6434	0.721043	0.18784
Insomnia - Jansen et al. (2019)	Colorectal cancer, Males	17.186	0.441835	14.0691	0.593563	0.453349
	Colorectal cancer, Females	76.7737	0.421501	75.9188	0.416404	0
	Colorectal cancer	233.653	0.0149676	231.038	0.017713	0.172992
	Colon cancer, Males	26.3983	0.0675028	22.7504	0.120572	0.454596
	Colon cancer, Females	77.7514	0.391174	77.4752	0.36846	0
	Colon cancer	258.445	0.000591977	257.382	0.000582961	0.175794
	Proximal colon cancer	263.327	0.000284683	263.186	0.000242717	0.179427
	Distal colon cancer	211.324	0.127166	210.72	0.122696	0.176152
	Rectal cancer, Males	12.5185	0.767776	12.335	0.720616	0.442764
	Rectal cancer, Females	73.737	0.519605	69.1058	0.639226	0
	Rectal cancer	215.412	0.0911295	212.613	0.105318	0.180387
Sleep duration	Colorectal cancer, Males	111.444	0.00403703	111.326	0.00328119	0.0683116
	Colorectal cancer, Females	128.658	0.000115448	128.484	8.9339e-05	0.204319
	Colorectal cancer	142.985	3.77794e-06	142.385	3.11398e-06	0.340476
	Colon cancer, Males	98.7587	0.0344307	98.7527	0.0288953	0.0982963
	Colon cancer, Females	107.528	0.00820372	106.815	0.007529	0.217589
	Colon cancer	117.981	0.00113349	116.657	0.00115073	0.336919
	Proximal colon cancer	77.1813	0.408757	76.5092	0.397951	0.337686
	Distal colon cancer	108.262	0.00720487	107.214	0.00701138	0.334876
	Rectal cancer, Males	95.3422	0.0565811	95.0768	0.0500336	0.114589
	Rectal cancer, Females	97.9778	0.0386942	97.8525	0.0331817	0.215874
	Rectal cancer	106.095	0.0105277	105.89	0.00886736	0.331453
Abbreviations: IVW: Inverse-Variance Weighted; MR: Mendelian Randomization; NA: Non Applicable; Q: Heterogeneity test statistic (Cochran's Q)

## Sheet: Table S10
Supplementary Table S10. Mendelian Randomization Pleiotropy RESidual Sum and Outlier test for the association between sleep traits and risk of colorectal, colon, proximal colon, distal colon, and rectal cancer in both sexes combined and in sex-stratified analyses
Exposure	Outcome	OR	SD	P	Global test	Global test P	Outliers	Distortion test P	Distortion coefficient
Chronotype	Colorectal cancer, Males	0.88598	0.0536124	0.0246949	394.627	0.0002	rs45597035	0.7277	-13.3952
							rs6007594
	Colorectal cancer, Females	NA	NA	NA	361.634	0.0032	No significant outliers	NA	NA
	Colorectal cancer	0.96825	0.0234556	0.339343	474.283	<1E-04	rs45597035	0.4764	-43.7276
							rs6007594
	Colon cancer, Males	0.869614	0.064625	0.0314609	361.506	0.0037	rs6007594	0.8822	-6.56739
	Colon cancer, Females	NA	NA	NA	340.124	0.0274	No significant outliers	NA	NA
	Colon cancer	0.993256	0.0258207	0.79346	399.996	<1E-04	rs45597035	0.2845	-172.441
							rs6007594
	Proximal colon cancer	NA	NA	NA	358.25	0.005	No significant outliers	NA	NA
	Distal colon cancer	0.994214	0.0347181	0.867372	400.668	<1E-04	rs45597035	0.1855	-225.21
							rs6007594
	Rectal cancer, Males	NA	NA	NA	320.808	0.1036	No significant outliers	NA	NA
	Rectal cancer, Females	NA	NA	NA	295.753	0.4148	No significant outliers	NA	NA
	Rectal cancer	NA	NA	NA	350.82	0.0092	No significant outliers	NA	NA
Frequent insomnia symptoms	Colorectal cancer, Males	NA	NA	NA	29.1758	0.8704	No significant outliers	NA	NA
	Colorectal cancer, Females	1.22134	0.231686	0.393842	56.1677	0.0465	rs324017	0.7175	-81.1107
	Colorectal cancer	NA	NA	NA	44.0562	0.2802	No significant outliers	NA	NA
	Colon cancer, Males	NA	NA	NA	28.3627	0.891	No significant outliers	NA	NA
	Colon cancer, Females	NA	NA	NA	52.59	0.0857	No significant outliers	NA	NA
	Colon cancer	NA	NA	NA	48.6494	0.1538	No significant outliers	NA	NA
	Proximal colon cancer	NA	NA	NA	44.0013	0.2831	No significant outliers	NA	NA
	Distal colon cancer	NA	NA	NA	46.2137	0.2174	No significant outliers	NA	NA
	Rectal cancer, Males	NA	NA	NA	29.4313	0.8634	No significant outliers	NA	NA
	Rectal cancer, Females	NA	NA	NA	48.4423	0.16	No significant outliers	NA	NA
	Rectal cancer	NA	NA	NA	32.7504	0.7497	No significant outliers	NA	NA
Any insomnia symptoms	Colorectal cancer, Males	NA	NA	NA	NA	NA	NA	NA	NA
	Colorectal cancer, Females	NA	NA	NA	NA	NA	NA	NA	NA
	Colorectal cancer	NA	NA	NA	44.1041	0.2793	No significant outliers	NA	NA
	Colon cancer, Males	NA	NA	NA	NA	NA	NA	NA	NA
	Colon cancer, Females	NA	NA	NA	NA	NA	NA	NA	NA
	Colon cancer	NA	NA	NA	48.6963	0.1536	No significant outliers	NA	NA
	Proximal colon cancer	NA	NA	NA	44.0214	0.2826	No significant outliers	NA	NA
	Distal colon cancer	NA	NA	NA	46.3487	0.2136	No significant outliers	NA	NA
	Rectal cancer, Males	NA	NA	NA	NA	NA	NA	NA	NA
	Rectal cancer, Females	NA	NA	NA	NA	NA	NA	NA	NA
	Rectal cancer	NA	NA	NA	32.8207	0.748	No significant outliers	NA	NA
Insomnia - Jansen et al. (2019)	Colorectal cancer, Males	NA	NA	NA	19.3653	0.4558	No significant outliers	NA	NA
	Colorectal cancer, Females	NA	NA	NA	78.9455	0.4267	No significant outliers	NA	NA
	Colorectal cancer	NA	NA	NA	236.097	0.0155	No significant outliers	NA	NA
	Colon cancer, Males	NA	NA	NA	29.2516	0.079	No significant outliers	NA	NA
	Colon cancer, Females	NA	NA	NA	79.8722	0.3997	No significant outliers	NA	NA
	Colon cancer	NA	NA	NA	261.241	0.0003	No significant outliers	NA	NA
	Proximal colon cancer	NA	NA	NA	266.173	0.0002	No significant outliers	NA	NA
	Distal colon cancer	NA	NA	NA	213.541	0.1272	No significant outliers	NA	NA
	Rectal cancer, Males	NA	NA	NA	14.1598	0.7735	No significant outliers	NA	NA
	Rectal cancer, Females	NA	NA	NA	76.025	0.514	No significant outliers	NA	NA
	Rectal cancer	NA	NA	NA	217.711	0.0923	No significant outliers	NA	NA
Sleep duration	Colorectal cancer, Males	0.895047	0.118587	0.352827	114.4	0.0042	rs174560	0.4295	-47.0015
	Colorectal cancer, Females	1.02946	0.11658	0.804012	132.127	0.0002	rs174560	0.1215	-241.04
							rs4988235
	Colorectal cancer	0.999412	0.00136746	0.668297	146.35	<1E-04	rs174560	0.1647	-207.455
							rs4988235
	Colon cancer, Males	NA	NA	NA	101.494	0.0377	No significant outliers	NA	NA
	Colon cancer, Females	0.987389	0.135516	0.925643	110.376	0.0085	rs4988235	0.0933	-338.021
	Colon cancer	0.999851	0.00156381	0.924252	120.764	0.0013	rs174560	0.0574	-809.581
							rs4988235
	Proximal colon cancer	NA	NA	NA	79.1245	0.4231	No significant outliers	NA	NA
	Distal colon cancer	1.00016	0.00186863	0.933721	110.863	0.0077	rs174560	0.0411	-1093.17
							rs4988235
	Rectal cancer, Males	NA	NA	NA	97.6957	0.0639	No significant outliers	NA	NA
	Rectal cancer, Females	NA	NA	NA	101.034	0.0401	No significant outliers	NA	NA
	Rectal cancer	0.996548	0.0020949	0.102999	108.925	0.0121	rs4988235	0.6564	-20.8292
Abbreviations: NA: Non Applicable; OR: Odds Ratio; SD: Standard Deviation

[truncated: 2 more sheets: Table S11, Table S12]
