# Supplementary material for: Mendelian randomization study of sleep traits and risk of colorectal cancer
Source: Sci Rep. 2025 Apr 18;15:13478. doi: 10.1038/s41598-024-83693-w (PMC12008275; doi:10.1038/s41598-024-83693-w)
Supplement: Supplementary file 4 — Supplementary Information 4. [file 41598_2024_83693_MOESM4_ESM.xlsx]

## Sheet: Table S21
Supplementary Table S21. Summary information for 47 genetic variants used as instrumental variables in Mendelian randomization analyses of accelerometer-derived measures of sleep traits on risk of colorectal, colon and rectal colon cancer and summary information for the association of these genetic variants with colorectal, colon and rectal colon cancer in both sexes combined
Exposure	GVs	Chr	Positiona	Gene	Effect allele	Other allele	Sex combined GWAS						Sex combined analysis			Site stratified analysis
													Colorectal cancer			Colon cancer			Rectal cancer
							EAF	Beta	SE	R2	F-statistic	nb	EAF	Beta	SE	EAF	Beta	SE	EAF	Beta	SE
L5 timing	rs113851554	2	66523432	MEIS1, MEIS1	T	G	0.056662	0.133438	0.0107206	0.00181496	154.921	85205	0.0527	0.0015	0.0209	0.0527	-0.0202	0.0249	0.0526	0.041	0.032
	rs1144566	1	182600491	RGS16	C	T	0.969972	0.0964431	0.0140056	0.000556202	47.4164	85205	0.975	-0.0222	0.0285	0.9749	-0.0431	0.0336	0.9754	0.0036	0.0443
	rs12927162	16	52651004	-	G	A	0.277484	0.0292654	0.00532066	0.000354943	30.2529	85205	0.249	0.0025	0.0104	0.2503	0.0058	0.0123	0.2477	-0.0008	0.016
	rs12991815	2	67844858	-	C	G	0.42353	0.0291601	0.00484196	0.000425486	36.2682	85205	0.4325	0.0004	0.0088	0.4332	0.0028	0.0106	0.4338	-0.0052	0.0138
	rs4882315	12	38065104	AK6P2	T	C	0.506571	0.0270842	0.0048109	0.000371837	31.6934	85205	0.4864	0.0097	0.009	0.4881	0.0069	0.0107	0.484	0.0114	0.0138
	rs9369062	6	38469527	BTBD9, BTBD9	A	C	0.70797	0.0393416	0.00527256	0.000652999	55.6738	85205	0.688	0.0053	0.0095	0.6881	0.0004	0.0115	0.6858	0.0061	0.0149
M10 timing	rs1973293	12	38285773	Y_RNA	C	T	0.480593	0.0291072	0.00478	0.000432642	37.0796	85670	0.4869	0.0061	0.0088	0.4876	0.0025	0.0106	0.4848	0.0104	0.0137
Sleep midpoint	rs11892220	2	230826352	NEU2	T	A	0.339351	0.0286293	0.00515614	0.000363385	30.8292	84810	0.3151	0.0095	0.01	0.3153	0.0118	0.012	0.3148	0.0045	0.0156
Actigraphy nocturnal sleep duration	rs10138240	14	62886761	KCNH5	G	C	0.51406	0.0290221	0.00474436	0.000437729	37.419	85449	0.5244	0.0142	0.0088	0.5241	0.0166	0.0106	0.5235	0.0181	0.0137
	rs113851554	2	66523432	MEIS1, MEIS1	G	T	0.943355	0.110302	0.0105835	0.00126955	108.617	85449	0.9473	-0.0015	0.0209	0.9473	0.0202	0.0249	0.9474	-0.041	0.032
	rs13282541	8	41866032	ANK1	C	T	0.738651	0.0315751	0.00537988	0.00040296	34.4456	85449	0.7523	-0.0021	0.0107	0.752	0.0013	0.0128	0.7538	0.0089	0.0167
	rs17400325	2	177701185	PDE11A, PDE11A	T	C	0.957922	0.0659246	0.0117404	0.00036886	31.5296	85449	0.9603	-0.0035	0.0225	0.96	-0.016	0.0267	0.9602	-0.011	0.0341
	rs2660302	1	98054663	MIR137HG	A	T	0.811379	0.0414559	0.00605419	0.000548423	46.8868	85449	0.8182	0.0072	0.0114	0.8178	0.0066	0.0137	0.8197	0.0137	0.0177
	rs2880370	8	104974829	ZFPM2	A	T	0.670187	0.0284119	0.00506139	0.000368633	31.5102	85449	0.6877	-0.0105	0.0096	0.6872	-0.0075	0.0114	0.6885	-0.0153	0.0148
	rs2975734	8	10232587	MSRA	C	G	0.561335	0.0270489	0.0047906	0.00037295	31.8793	85449	0.5772	0.0039	0.0091	0.5757	-0.0001	0.011	0.5778	0.017	0.0142
	rs62158170	2	113324598	PAX8	G	A	0.216595	0.0541768	0.00574107	0.00104107	89.0494	85449	0.2191	-0.0105	0.0106	0.2193	-0.0087	0.0127	0.2195	-0.0234	0.0166
	rs72828540	6	19102055	RP1-130G2.1	T	C	0.751737	0.0407969	0.0054722	0.000650041	55.5802	85449	0.7578	-0.0128	0.0102	0.7579	-0.009	0.0123	0.7576	-0.0224	0.0158
	rs800165	12	67251439	GGTA2P	C	T	0.342545	0.0277448	0.005004	0.000359638	30.741	85449	0.3707	0.0003	0.0091	0.3696	-0.0061	0.0111	0.3723	-0.002	0.0143
	rs9369062	6	38469527	BTBD9, BTBD9	C	A	0.292192	0.0328869	0.00520319	0.000467301	39.9481	85449	0.312	-0.0053	0.0095	0.3119	-0.0004	0.0115	0.3142	-0.0061	0.0149
Sleep efficiency	rs113851554	2	66523432	MEIS1, MEIS1	G	T	0.943385	0.101362	0.0105127	0.00109496	92.9633	84810	0.9473	-0.0015	0.0209	0.9473	0.0202	0.0249	0.9474	-0.041	0.032
	rs13080973	3	138877208	KRT18P35	G	A	0.201957	0.0323593	0.00583041	0.000363074	30.8028	84810	0.191	-0.0007	0.0114	0.1919	0.0054	0.0135	0.1907	-0.0001	0.0175
	rs13094687	3	52416027	PHF7	G	A	0.314827	0.0287591	0.00505473	0.000381542	32.3701	84810	0.3423	0.0063	0.0092	0.3426	0.0139	0.0111	0.3437	0.0238	0.0144
	rs17400325	2	177701185	PDE11A, PDE11A	T	C	0.957817	0.073524	0.0116449	0.000469824	39.8636	84810	0.9603	-0.0035	0.0225	0.96	-0.016	0.0267	0.9602	-0.011	0.0341
	rs62158169	2	113324250	PAX8	T	C	0.216371	0.0319268	0.00570503	0.000369137	31.3173	84810	0.2195	-0.0098	0.0106	0.2196	-0.008	0.0127	0.2199	-0.0235	0.0166
Diurnal inactivity	rs17805200	9	13764435	LINC00583	C	T	0.272025	0.0305887	0.00523094	0.000403285	34.1942	84757	0.2691	0.0047	0.0099	0.2697	0.0028	0.0118	0.2683	0.0039	0.0153
	rs7155227	14	62898376	KCNH5	T	G	0.522776	0.0331976	0.00469206	0.000590275	50.0583	84757	0.5286	0.0121	0.0087	0.5287	0.0112	0.0106	0.5277	0.0159	0.0137
Number of sleep episodes	rs10233848	7	103482198	RELN	G	A	0.293326	0.0346429	0.00513443	0.000536493	45.5233	84810	0.3095	0.0031	0.0096	0.3074	-0.0129	0.0117	0.3111	0.0502	0.015
	rs11078917	17	39590106	NEUROD2	A	C	0.279116	0.0286812	0.00521926	0.000355939	30.1972	84810	0.2952	0.0321	0.0097	0.2942	0.0231	0.0118	0.295	0.0624	0.0151
	rs11082030	18	37921775	RPL12P40	T	C	0.724851	0.0298249	0.00524288	0.000381422	32.36	84810	0.7314	-0.0157	0.0098	0.731	-0.0177	0.0119	0.7325	-0.0084	0.0154
	rs1124116	10	97611390	RP11-548K23.11	A	G	0.729507	0.0310845	0.00524515	0.000413947	35.1206	84810	0.73	-0.009	0.0106	0.7307	-0.006	0.0127	0.731	0.0027	0.0166
	rs12479469	20	62547989	C20orf166-AS1	A	G	0.341931	0.0314523	0.00501374	0.000463802	39.3524	84810	0.3421	-0.0046	0.0095	0.3425	0.0001	0.0116	0.3427	-0.0093	0.0149
	rs12714404	2	282462	ALKAL2	T	G	0.283222	0.0369176	0.00517784	0.000599049	50.8346	84810	0.2812	-0.0014	0.0097	0.2814	-0.0002	0.0117	0.2814	-0.007	0.0152
	rs1889978	6	124450087	NKAIN2	C	T	0.485477	0.0271059	0.00468514	0.000394516	33.4713	84810	0.488	0	0.0088	0.4875	0.0018	0.0106	0.488	-0.0121	0.0138
	rs2141277	7	39059578	POU6F2	A	G	0.477521	0.0260861	0.00468047	0.000366128	31.062	84810	0.4604	-0.0072	0.0088	0.4611	-0.0154	0.0106	0.4589	-0.0011	0.0137
	rs310727	3	4294905	SUMF1	T	C	0.474787	0.025953	0.00467516	0.000363226	30.8157	84810	0.4758	-0.013	0.0087	0.4763	-0.0158	0.0106	0.4771	-0.0131	0.0137
	rs3751837	16	3533173	CLUAP1	C	T	0.780542	0.0333442	0.00565942	0.00040914	34.7125	84810	0.7747	-0.0061	0.0107	0.7753	-0.0056	0.013	0.7754	0.0125	0.0169
	rs429358	19	44908684	APOE	T	C	0.848043	0.0356169	0.00651007	0.00035281	29.9317	84810	0.8644	-0.0088	0.0128	0.8647	0.0067	0.0156	0.8643	-0.017	0.0199
	rs4755731	11	43663618	RP11-472I20.4	G	A	0.430884	0.0277831	0.00472333	0.000407794	34.5983	84810	0.4288	-0.001	0.0089	0.4282	-0.0007	0.0108	0.4303	0.0086	0.0139
	rs4974697	4	2471365	RNF4	T	A	0.390115	0.0263488	0.00478221	0.000357818	30.3567	84810	0.3855	-0.0073	0.0089	0.3863	-0.0019	0.0109	0.3861	-0.0075	0.014
	rs55754932	3	87798604	RP11-451B8.1	C	A	0.283669	0.0371275	0.00520613	0.000599313	50.857	84810	0.2924	-0.0058	0.0097	0.2925	-0.0075	0.0118	0.2922	-0.0159	0.0153
	rs7377083	4	101787840	BANK1	A	C	0.429597	0.0288867	0.00472986	0.000439604	37.2983	84810	0.4312	-0.0021	0.0091	0.4317	-0.0001	0.011	0.4306	-0.0058	0.0142
	rs749100	5	64012035	AC010376.1	A	G	0.58162	0.0325485	0.00472443	0.000559336	47.4627	84810	0.6024	0.003	0.0089	0.6016	-0.008	0.0107	0.6036	0.0032	0.0139
	rs76753486	19	42180112	POU2F2	T	C	0.083563	0.0473146	0.00846352	0.000368367	31.252	84810	0.0871	-0.004	0.0156	0.087	-0.0084	0.0189	0.088	0.0164	0.0241
	rs8045740	16	20251454	SNRPEP3	G	T	0.867613	0.0524721	0.00704025	0.00065456	55.5483	84810	0.8636	0.0039	0.0128	0.8649	0.0063	0.0158	0.8634	-0.0095	0.0203
	rs8098424	18	54790987	RAB27B	G	A	0.619471	0.0271567	0.00482384	0.000373559	31.6926	84810	0.6138	0.0112	0.009	0.6145	0.0105	0.011	0.6143	0.0253	0.0142
	rs9341399	6	73063921	KCNQ5	C	T	0.936442	0.0660763	0.00959421	0.000558963	47.4311	84810	0.9174	-0.0057	0.0169	0.9187	-0.0002	0.0211	0.9171	0.0079	0.0273
	rs9864672	3	137357511	KRT18P35	T	C	0.521921	0.0294218	0.00466783	0.000468229	39.7281	84810	0.5342	0.0022	0.0088	0.5327	0.0056	0.0106	0.5332	-0.0048	0.0137
Abbreviations: Chr: Chromosome; EAF: Effect Allele Frequency; GVs: Genetic Variants; SE: Standard Error
a Position based on GRCh38
b n refers to the sample size of the initial meta-GWAS from which the genetic variants were selected

## Sheet: Table S22
Supplementary Table S22. Effect allele frequency correlation coefficient pre- and post-harmonization for the 47 genetic variants that were used as instrumental variables in Mendelian randomization analyses of accelerometer-derived measures of sleep traits on risk of colorectal, colon and rectal colon cancer in both sexes combined
Exposure	Outcome	EAF correlation coefficient before harmonization	EAF correlation coefficient after harmonization
L5 timing	Colorectal cancer, Colon cancer, Rectal cancer	-0.838184	0.998937
M10 timing	Colorectal cancer, Colon cancer, Rectal cancer	NA	NA
Sleep midpoint	Colorectal cancer, Colon cancer, Rectal cancer	NA	NA
Actigraphy nocturnal sleep duration	Colorectal cancer, Colon cancer, Rectal cancer	0.314104	0.999593
Sleep efficiency	Colorectal cancer, Colon cancer, Rectal cancer	0.711933	0.999364
Diurnal inactivity	Colorectal cancer, Colon cancer, Rectal cancer	-1	1
Number of sleep episodes	Colorectal cancer, Colon cancer, Rectal cancer	0.0397934	0.999013
Abbreviations: EAF: Effect Allele Frequency; NA: Non Applicable

## Sheet: Table S23
Supplementary Table S23. Two-sample Mendelian randomization estimates for the association between accelerometer-derived measures of sleep traits and risk of colorectal, colon and rectal colon cancer in both sexes combined
Exposure		L5 timing			M10 timing			Sleep midpoint			Actigraphy nocturnal sleep duration			Sleep efficiency			Diurnal inactivity			Number of sleep episodes
Outcome	Method	GVs	OR (95% CI)	P	GVs	OR (95% CI)	P	GVs	OR (95% CI)	P	GVs	OR (95% CI)	P	GVs	OR (95% CI)	P	GVs	OR (95% CI)	P	GVs	OR (95% CI)	P
Colorectal cancer	IVW fixed-effects model / Wald ratio estimator	6	1.04 (0.86, 1.27)	0.670062	1	1.23 (0.68, 2.23)	0.488	1	1.39 (0.70, 2.76)	0.342	11	0.95 (0.81, 1.12)	0.531412	5	0.97 (0.76, 1.25)	0.830353	2	1.32 (0.89, 1.97)	0.168	21	0.96 (0.84, 1.09)	0.509219
	IVW random-effects model		1.04 (0.86, 1.27)	0.670062		NA	NA		NA	NA		0.95 (0.81, 1.12)	0.531412		0.97 (0.76, 1.25)	0.830353		NA	NA		0.96 (0.84, 1.09)	0.51904
	Weighted median method		1.01 (0.80, 1.29)	0.916306		NA	NA		NA	NA		0.95 (0.77, 1.17)	0.616979		0.98 (0.73, 1.33)	0.903062		NA	NA		0.93 (0.78, 1.11)	0.396192
	Mode-based method		1.02 (0.77, 1.36)	0.875938		NA	NA		NA	NA		0.92 (0.69, 1.24)	0.603679		0.98 (0.67, 1.43)	0.909367		1.38 (0.89, 2.14)	0.148		0.95 (0.72, 1.25)	0.70512
	MR-Egger method		0.91 (0.63, 1.32	0.617436		NA	NA		NA	NA		0.87 (0.57, 1.33)	0.51139		0.96 (0.56, 1.64)	0.872726		NA	NA		0.98 (0.52, 1.83)	0.940722
	Contamination mixture method		1.04 (0.60, 2.03)	0.67		NA	NA		NA	NA		0.91 (0.69, 1.20)	0.27		0.97 (0.38, 2.34)	0.83		NA	NA		0.89 (0.78, 1.07)	0.21
Colon cancer	IVW fixed-effects model / Wald ratio estimator	6	0.94 (0.74, 1.19)	0.591974	1	1.09 (0.53, 2.23)	0.814	1	1.51 (0.66, 3.44)	0.325	11	1.00 (0.82, 1.21)	0.970772	5	1.11 (0.82, 1.49)	0.514417	2	1.27 (0.78, 2.05)	0.334	21	0.93 (0.79, 1.09)	0.366114
	IVW random-effects model		0.94 (0.74, 1.19)	0.591974		NA	NA		NA	NA		1.00 (0.82, 1.21)	0.970772		1.11 (0.82, 1.49)	0.514417		NA	NA		0.93 (0.79, 1.09)	0.366114
	Weighted median method		0.94 (0.71, 1.26)	0.688885		NA	NA		NA	NA		1.00 (0.77, 1.27)	0.927368		1.20 (0.83, 1.74)	0.339531		NA	NA		0.98 (0.79, 1.22)	0.866648
	Mode-based method		0.93 (0.66, 1.32)	0.685657		NA	NA		NA	NA		0.87 (0.59, 1.27)	0.465964		1.21 (0.75, 1.95)	0.43148		NA	NA		0.98 (0.68, 1.40)	0.890827
	MR-Egger method		0.72 (0.47, 1.12)	0.144268		NA	NA		NA	NA		1.03 (0.62, 1.72)	0.900556		1.04 (0.55, 1.97)	0.91644		NA	NA		1.06 (0.51, 2.21)	0.879066
	Contamination mixture method		0.94 (0.43, 1.78)	0.67		NA	NA		NA	NA		0.96 (0.67, 1.45)	0.64		1.29 (0.35, 3.50)	0.47		NA	NA		0.88 (0.72, 1.14)	0.37
Rectal cancer	IVW fixed-effects model / Wald ratio estimator	6	1.20 (0.88, 1.63)	0.250657	1	1.43 (0.57, 3.60)	0.448	1	1.17 (0.40, 3.40)	0.773	11	0.87 (0.68, 1.12)	0.278601	5	0.85 (0.58, 1.25)	0.409729	2	1.40 (0.75, 2.61)	0.29	21	1.11 (0.90, 1.36)	0.32152
	IVW random-effects model		1.20 (0.88, 1.63)	0.250657		NA	NA		NA	NA		0.87 (0.68, 1.12)	0.278601		0.85 (0.53, 1.35)	0.493664		NA	NA		1.11 (0.84, 1.46)	0.467412
	Weighted median method		1.23 (0.85, 1.78)	0.266981		NA	NA		NA	NA		0.76 (0.54, 1.06)	0.109429		0.77 (0.48, 1.25)	0.292118		NA	NA		0.85 (0.64, 1.13)	0.255298
	Mode-based method		1.31 (0.85, 2.02)	0.226377		NA	NA		NA	NA		0.69 (0.45, 1.07)	0.0944178		0.72 (0.40, 1.30)	0.278106		NA	NA		0.80 (0.53, 1.23)	0.310076
	MR-Egger method		1.35 (0.77, 2.39)	0.295048		NA	NA		NA	NA		0.52 (0.27, 1.00)	0.0504297		0.55 (0.20, 1.49)	0.237352		NA	NA		0.99 (0.26, 3.72)	0.987522
	Contamination mixture method		1.25 (0.33, 4.20)	0.23		NA	NA		NA	NA		0.70 (0.52, 0.97)	0.4		0.71 (0.43, 2.08)	0.52		NA	NA		0.89 (0.70, 1.10)	0.29
Abbreviations: CI: Confidence interval; GVs: Genetic Variants; IVW: Inverse-Variance Weighted; MR: Mendelian Randomization; NA: Non Applicable; OR: Odds Ratio

## Sheet: Table S24
Supplementary Table S24. MR-Egger test of directional pleiotropy for the association between accelerometer-derived measures of sleep traits and risk of colorectal, colon and rectal colon cancer in both sexes combined
Exposure	L5 timing		M10 timing		Sleep midpoint		Actigraphy nocturnal sleep duration		Sleep efficiency		Diurnal inactivity		Number of sleep episodes
Outcome	Intercept (95% CI)	P	Intercept (95% CI)	P	Intercept (95% CI)	P	Intercept (95% CI)	P	Intercept (95% CI)	P	Intercept (95% CI)	P	Intercept (95% CI)	P
Colorectal cancer	0.002 (-0.005, 0.009)	0.386824	NA	NA	NA	NA	-0.004 (-0.013, 0.005)	0.648926	-0.006 (-0.019, 0.006)	0.9456	NA	NA	0.006 (-0.007, 0.020)	0.948848
Colon cancer	0.002 (-0.005, 0.009)	0.164179	NA	NA	NA	NA	-0.004 (-0.013, 0.005)	0.880936	-0.006 (-0.019, 0.006)	0.821867	NA	NA	0.006 (-0.007, 0.020)	0.722618
Rectal cancer	0.002 (-0.005, 0.009)	0.613467	NA	NA	NA	NA	-0.004 (-0.013, 0.005)	0.0947582	-0.006 (-0.019, 0.006)	0.328728	NA	NA	0.006 (-0.007, 0.020)	0.863089
Abbreviations: CI: Confidence Interval; MR: Mendelian Randomization; NA: Non Applicable

## Sheet: Table S25
Supplementary Table S25. Test of heterogeneity (Inverse-variance weighted and MR-Egger) for the association between accelerometer-derived measures of sleep traits and risk of colorectal, colon and rectal colon cancer in both sexes combined
Exposure	Outcome	IVW		MR-Egger		IGX2
		Q	P	Q	P
L5 timing	Colorectal cancer	1.96308	0.854229	1.21418	0.875759	0.849009
	Colon cancer	2.72545	0.742224	0.790143	0.939765	0.847336
	Rectal cancer	1.32308	0.932539	1.06792	0.899327	0.851613
M10 timing	Colorectal cancer	NA	NA	NA	NA	NA
	Colon cancer	NA	NA	NA	NA	NA
	Rectal cancer	NA	NA	NA	NA	NA
Sleep midpoint	Colorectal cancer	NA	NA	NA	NA	NA
	Colon cancer	NA	NA	NA	NA	NA
	Rectal cancer	NA	NA	NA	NA	NA
Actigraphy nocturnal sleep duration	Colorectal cancer	6.92719	0.732301	6.71993	0.666253	0.628393
	Colon cancer	5.45155	0.859049	5.42911	0.795413	0.633123
	Rectal cancer	9.88649	0.450507	7.09487	0.627243	0.631992
Sleep efficiency	Colorectal cancer	1.3109	0.859524	1.30624	0.727652	0.611971
	Colon cancer	2.71708	0.606228	2.66639	0.445969	0.613698
	Rectal cancer	5.80188	0.214441	4.40214	0.221187	0.627368
Diurnal inactivity	Colorectal cancer	NA	NA	NA	NA	NA
	Colon cancer	0.241004	0.623482	NA	NA	NA
	Rectal cancer	0.293749	0.587828	NA	NA	NA
Number of sleep episodes	Colorectal cancer	20.9558	0.399738	20.9513	0.3395	0
	Colon cancer	13.9429	0.833378	13.8169	0.794257	0
	Rectal cancer	37.2192	0.0110134	37.1611	0.00757487	0
Abbreviations: IVW: Inverse-Variance Weighted; MR: Mendelian Randomization; NA: Non Applicable; Q: Heterogeneity test statistic (Cochran's Q)

## Sheet: Table S26
Supplementary Table S26. Mendelian Randomization Pleiotropy RESidual Sum and Outlier test for the association between accelerometer-derived measures of sleep traits and risk of colorectal, colon and rectal colon cancer in both sexes combined
Exposure	Outcome	OR	SD	P	Global test	Global test P	Outliers	Distortion test P	Distortion coefficient
L5 timing	Colorectal cancer	1.04414	0.0635163	0.526724	2.55519	0.883	No significant outliers	NA	NA
	Colon cancer	0.937203	0.0893377	0.500408	3.80168	0.7591	No significant outliers	NA	NA
	Rectal cancer	1.19713	0.0805714	0.0758638	2.15319	0.9158	No significant outliers	NA	NA
M10 timing	Colorectal cancer	NA	NA	NA	NA	NA	NA	NA	NA
	Colon cancer	NA	NA	NA	NA	NA	NA	NA	NA
	Rectal cancer	NA	NA	NA	NA	NA	NA	NA	NA
Sleep midpoint	Colorectal cancer	NA	NA	NA	NA	NA	NA	NA	NA
	Colon cancer	NA	NA	NA	NA	NA	NA	NA	NA
	Rectal cancer	NA	NA	NA	NA	NA	NA	NA	NA
Actigraphy nocturnal sleep duration	Colorectal cancer	0.950222	0.0679024	0.469406	8.31182	0.7389	No significant outliers	NA	NA
	Colon cancer	0.996419	0.0722826	0.961398	6.732	0.8505	No significant outliers	NA	NA
	Rectal cancer	0.871866	0.125836	0.30142	12.0272	0.4522	No significant outliers	NA	NA
Sleep efficiency	Colorectal cancer	0.972963	0.0732374	0.727212	1.83548	0.8843	No significant outliers	NA	NA
	Colon cancer	1.10462	0.125785	0.473171	4.05165	0.6291	No significant outliers	NA	NA
	Rectal cancer	0.850159	0.237156	0.531265	8.82168	0.2409	No significant outliers	NA	NA
Diurnal inactivity	Colorectal cancer	NA	NA	NA	NA	NA	NA	NA	NA
	Colon cancer	NA	NA	NA	NA	NA	NA	NA	NA
	Rectal cancer	NA	NA	NA	NA	NA	NA	NA	NA
Number of sleep episodes	Colorectal cancer	0.957218	0.0678076	0.526368	22.7416	0.4271	No significant outliers	NA	NA
	Colon cancer	0.929771	0.0672716	0.291941	15.206	0.8443	No significant outliers	NA	NA
	Rectal cancer	1.10862	0.141891	0.475832	40.9243	0.0126	rs10233848	0.0917	242.355
							rs11078917
Abbreviations: NA: Non Applicable; OR: Odds Ratio; SD: Standard Deviation

## Sheet: Table S27
Supplementary Table S27. Evidence of association (P<1x10-5) of outlying genetic variants that were used as instrumental variables in Mendelian randomization analyses of accelerometer-derived measures of sleep traits on risk of colorectal, colon and rectal colon cancer with secondary phenotypesa
Exp.	GV	Chr: Positionb	Gene	Secondary Phenotype
Number of sleep episodes	rs10233848	chr7:103482198	RELN	Morning or evening person, Comparative body size at age 10, Qualifications: college or university degree
	rs11078917	chr17:39590106	NEUROD2	High light scatter percentage of red cells, Immature fraction of reticulocytes, Mean corpuscular hemoglobin, Mean corpuscular volume, Mean platelet volume, Red blood cell count, Mean corpuscular volume, Asthma, Doctor diagnosed asthma, Forced expiratory volume, No blood clot, bronchitis, emphysema, asthma, rhinitis, eczema or allergy diagnosed by doctor, Self-reported asthma, Rheumatoid arthritis
Abbreviations: Chr: Chromosome; Exp.: Exposure; GV: Genetic Variant
a The search was repeated in Phenoscanner in June 2022
b Position based on GRCh38
