# Supplementary material for: Mendelian randomization study of sleep traits and risk of colorectal cancer
Source: Sci Rep. 2025 Apr 18;15:13478. doi: 10.1038/s41598-024-83693-w (PMC12008275; doi:10.1038/s41598-024-83693-w)
Supplement: Supplementary file 5 — Supplementary Information 5. [file 41598_2024_83693_MOESM5_ESM.xlsx]

## Sheet: Table S28
Supplementary Table S28. Summary information on the genome-wide association studies used in Multivariable Mendelian randomization analysis
Phenotype	Consortia	Total sample size	Year of the publication	Publication URL	Title of the publication	First author	Data Availability	Data access
Educational attainment	SSGAC	766345	2018	https://www.nature.com/articles/s41588-018-0147-3.epdf	Gene discovery and polygenic prediction from a 1.1-million-person GWAS of educational attainment	Lee et al.	https://www.thessgac.org/data	Publicly available
Body mass index	UKB and GIANT	806834	2019	https://academic.oup.com/hmg/article/28/1/166/5098227	Meta-analysis of genome-wide association studies for body fat distribution in 694 649 individuals of European ancestry	Pulit et al.	https://doi.org/10.5281/zenodo.1251813	Publicly available
Alcohol use	GSCAN	537349	2019	https://www.nature.com/articles/s41588-018-0307-5	Association studies of up to 1.2 million individuals yield new insights into the genetic etiology of tobacco and alcohol use	Liu et al.	https://genome.psych.umn.edu/index.php/GSCAN	Publicly available
Lifetime smoking	UKB	462690	2020	https://www.cambridge.org/core/journals/psychological-medicine/article/evidence-for-causal-effects-of-lifetime-smoking-on-risk-for-depression-and-schizophrenia-a-mendelian-randomisation-study/AA82945360EC59FEC4331A7A567309C9	Evidence for causal effects of lifetime smoking on risk for depression and schizophrenia: a Mendelian randomisation study	Wootton et al.	https://doi.org/10.5523/bris.10i96zb8gm0j81yz0q6ztei23d	Publicly available
Type 2 diabetes	DIAGRAM	231420	2018	https://www.nature.com/articles/s41588-018-0241-6	Fine-mapping of an expanded set of type 2 diabetes loci to single-variant resolution using high-density imputation and islet-specific epigenome maps	Mahajan et al.	http://diagram-consortium.org/	Publicly available
Abbreviations: DIAGRAM: DIAbetes Genetics Replication And Meta-analysis; GIANT: Genetic Investigation of ANthropometric Traits; GSCAN: GWAS & Sequencing Consortium of Alcohol and Nicotine use; SSGAC: Social Science Genetic Association Consortium; UKB: UK Biobank

## Sheet: Table S29
Supplementary Table S29. Summary information for genetic variants used as instrumental variables in Multivariable Mendelian randomization analysis of sleep traits on colorectal cancer risk, independently of body mass index, in both sexes combined
X	Sleep trait	GVs	Chr	Positiona	Gene	Effect allele	Other allele	BMI, sex combined GWAS				Sleep trait, sex combined GWAS			Colorectal cancer
								EAF	Beta	SE	P	Beta	SE	P	Beta	SE	P
1	Chronotype	rs10002111	4	66949786	AC112518.3	A	G	0.2227	0.0125	0.0021	1.26e-09	9.84e-06	0.0012807	0.92	-0.0008	0.0106	0.9362
2	Chronotype	rs10033843	4	76107630	ART3	A	G	0.215	0.014	0.0021	1.07e-11	6.47e-05	0.00132385	0.94	0.0027	0.0106	0.8009
3	Chronotype	rs10050620	5	64631412	AC010376.1	C	T	0.6692	0.013	0.002	1.2e-10	0.00278755	0.00112691	0.011	0.001	0.0093	0.918
4	Chronotype	rs10058356	5	35220302	PRLR	T	C	0.6896	0.0015	0.0021	0.4711	-0.00570449	0.00115285	6.7e-07	0.0164	0.0095	0.08339
5	Chronotype	rs1006317	1	209379291	LINC01698	T	G	0.1268	0.016	0.0026	3.75e-10	0.000217	0.00156446	0.91	-0.0381	0.0131	0.003764
6	Chronotype	rs10099330	8	142302333	TSNARE1	G	A	0.462	0.0119	0.0017	3.22e-12	-0.00260459	0.0010613	0.011	0.0019	0.0088	0.8271
7	Chronotype	rs10101364	8	20777377	RP11-108E14.1	T	C	0.6801	0.012	0.0018	5.61e-11	-0.000960493	0.00113307	0.34	0.019	0.0097	0.04907
8	Chronotype	rs10109566	8	58887887	TOX	A	G	0.4731	0.0052	0.0017	0.002539	-0.00459553	0.00106036	1.4e-05	0.0069	0.0088	0.434
9	Chronotype	rs10110189	8	15535871	TUSC3	C	T	0.8943	0.0156	0.0028	2.2e-08	0.000101603	0.00179555	0.86	-0.0277	0.0148	0.06225
10	Chronotype	rs1011613	3	117134738	LSAMP	A	C	0.7338	0.0118	0.002	1.57e-09	0.00157664	0.00121432	0.2	-0.0049	0.0098	0.6183
11	Chronotype	rs10132280	14	25458973	RP11-388G3.1	C	A	0.689	0.0214	0.0018	2.28e-33	-0.000399576	0.00115786	0.78	-0.0062	0.0096	0.5193
12	Chronotype	rs1013987	18	25050872	RP11-958F21.3	C	T	0.6026	0.0078	0.0017	6.3e-06	0.00632096	0.00107757	4.5e-09	0.0209	0.009	0.01946
13	Chronotype	rs10161401	12	109654283	RN7SKP250	A	G	0.2723	0.0108	0.002	3.63e-08	0.000796568	0.00121197	0.48	0.0021	0.0101	0.8328
14	Chronotype	rs10168563	2	35327107	AC013442.1	A	G	0.7031	0.0126	0.0018	9.33e-12	-0.00185713	0.00115245	0.11	0.0071	0.0096	0.461
15	Chronotype	rs10169594	2	41410548	AC010739.1	C	T	0.3525	0.012	0.0018	1.34e-11	-0.000177476	0.00109859	0.92	0.0043	0.0093	0.6425
16	Chronotype	rs10175975	2	59202672	LINC01793	C	T	0.7999	0.0022	0.0022	0.3188	-0.00716274	0.00137929	2.5e-07	0.0174	0.0111	0.1174
17	Chronotype	rs10182181	2	24927427	ADCY3	G	A	0.4948	0.0327	0.0016	2.45e-91	-0.00464546	0.00105482	1.4e-05	-0.002	0.0088	0.8238
18	Chronotype	rs10185199	2	40055062	SLC8A1-AS1	G	A	0.714	0.0143	0.002	3.18e-13	-0.00365964	0.00120614	0.0024	-0.0182	0.01	0.06825
19	Chronotype	rs10197031	2	104838132	LINC01158	C	T	0.2738	0.0161	0.0019	5.05e-18	-0.00108486	0.00116746	0.34	-0.0041	0.0098	0.6754
20	Chronotype	rs1021985	15	97742428	LINC00923	G	A	0.6375	0.0105	0.0018	2.85e-09	-0.00110016	0.00109627	0.28	-0.0155	0.009	0.08483
21	Chronotype	rs10237162	7	24045786	RNA5SP228	C	T	0.2753	0.0013	0.0021	0.5556	-0.00673024	0.00118314	1.2e-08	0.0178	0.0097	0.06524
22	Chronotype	rs10254050	7	96838765	MARK2P10	C	G	0.1936	0.004	0.0024	0.09181	-0.00990088	0.0013523	2.7e-13	-0.0106	0.011	0.3352
23	Chronotype	rs1025601	18	75344323	RP11-321M21.4	T	C	0.3769	0.0034	0.0018	0.05214	-0.00528795	0.00110081	1.8e-06	-0.0102	0.009	0.2553
24	Chronotype	rs10402849	19	2695663	GNG7	C	T	0.7938	0.0094	0.0024	6.75e-05	-0.00648005	0.00131847	7.3e-07	-0.0161	0.011	0.145
25	Chronotype	rs1048637	3	13316671	NUP210	G	T	0.4526	0.0094	0.0017	2.94e-08	-0.000398348	0.00105913	0.77	-0.0233	0.0088	0.007974
26	Chronotype	rs10492861	16	82833162	CDH13	T	G	0.2862	0.0119	0.0019	3.39e-10	0.000894066	0.00117281	0.44	0.0243	0.0099	0.01458
27	Chronotype	rs10499694	7	50546475	DDC	A	G	0.4935	0.013	0.0016	1.29e-15	-0.00636794	0.00105674	1.1e-09	0.001	0.0087	0.905
28	Chronotype	rs10506971	12	89364160	RP11-1109F11.3	G	A	0.4479	0.0142	0.0017	4.69e-17	-0.00136611	0.00106025	0.18	-0.0024	0.0088	0.7873
29	Chronotype	rs10510419	3	12385437	PPARG	G	T	0.8533	0.0168	0.0023	2.23e-13	-0.00326928	0.00148778	0.029	-0.0298	0.0125	0.01732
30	Chronotype	rs10518694	15	52780476	ONECUT1	A	C	0.1394	0.0144	0.0024	3.43e-09	-0.00227655	0.00150457	0.13	0.0133	0.0127	0.2954
31	Chronotype	rs10520176	2	76990184	LRRTM4	T	C	0.4841	0.0057	0.0017	0.0007244	0.0078142	0.00105651	2e-13	-0.0015	0.0089	0.8669
32	Chronotype	rs10520330	2	81592361	LOC102724542	G	C	0.143	0.0144	0.0024	3.57e-09	-0.00529193	0.00151393	0.00035	0.0107	0.0124	0.3905
33	Chronotype	rs1061032	17	8160765	VAMP2	G	T	0.8991	0.0025	0.0029	0.4028	-0.0139409	0.00187539	5e-14	0.0094	0.014	0.5024
34	Chronotype	rs1064213	2	198085516	PLCL1	A	G	0.4855	0.0105	0.0017	4.04e-10	0.006653	0.00105464	2.9e-10	0.0045	0.0088	0.6062
35	Chronotype	rs10733051	1	167311117	POU2F1	A	G	0.512	0.0093	0.0016	6.96e-09	-0.0016848	0.00105536	0.13	0.0191	0.0089	0.03172
36	Chronotype	rs10733682	9	126698635	LMX1B	A	G	0.4594	0.0148	0.0016	1.76e-19	0.000797547	0.00107337	0.5	0.0005	0.0088	0.9543
37	Chronotype	rs10742179	11	27628977	BDNF-AS	G	A	0.7345	0.0271	0.0018	1.24e-49	-0.00729282	0.00120362	1.1e-09	0.0046	0.0098	0.6404
38	Chronotype	rs10742752	11	45416824	RP11-430H10.4	C	T	0.6239	0.0123	0.0017	1.2e-13	0.00122368	0.00108272	0.22	-0.0119	0.0089	0.1813
39	Chronotype	rs1075901	17	16040596	NCOR1	C	T	0.5484	0.0118	0.0016	4.43e-13	0.00269488	0.0010651	0.0067	-0.0073	0.0089	0.4076
40	Chronotype	rs10759208	9	107043918	RP11-508N12.2	T	C	0.598	0.0023	0.0017	0.1809	-0.0049598	0.0010859	1.7e-06	-0.0226	0.009	0.01209
41	Chronotype	rs10761785	10	63559006	REEP3	G	T	0.4864	0.0133	0.0016	3.47e-16	-0.00265513	0.00105808	0.012	-0.0054	0.0088	0.5363
42	Chronotype	rs10762434	10	71284656	UNC5B	G	C	0.2241	0.0053	0.002	0.007995	-0.00410004	0.00126859	0.0011	0.0058	0.0104	0.5747
43	Chronotype	rs10772983	12	16988648	EEF1A1P16	C	T	0.4606	0.01	0.0016	6.21e-10	-0.00164876	0.00105756	0.11	-0.0034	0.0088	0.6966
44	Chronotype	rs10779751	1	11224279	MTOR	A	G	0.2787	0.0131	0.0018	2.66e-13	-0.00163797	0.00119045	0.19	0.0001	0.0099	0.995
45	Chronotype	rs10803390	1	15538923	DNAJC16	G	A	0.7123	0.0102	0.0018	1.86e-08	0.00479131	0.00113406	2.5e-05	-0.0162	0.0094	0.08497
46	Chronotype	rs10811871	9	23200768	RP11-370B11.4	A	G	0.6202	0.0104	0.0018	3.19e-09	-0.00154628	0.00108733	0.15	0.0144	0.0091	0.1114
47	Chronotype	rs10818834	9	123555045	DENND1A	C	T	0.2691	0.0099	0.0019	3.67e-07	-0.00756474	0.00119777	4.2e-10	-0.0069	0.0097	0.4799
48	Chronotype	rs10829164	10	27029441	ANKRD26	T	C	0.1468	0.0151	0.0024	2.37e-10	0.000786858	0.00153436	0.61	0.0051	0.0123	0.6774
49	Chronotype	rs10830107	10	127505811	NPS	G	A	0.1989	0.0022	0.0022	0.3113	-0.00569975	0.00133131	1.6e-05	0.005	0.0109	0.6458
50	Chronotype	rs10832648	11	16596760	SOX6	A	C	0.2084	0.0122	0.0023	1.66e-07	-0.00750568	0.00132804	8.3e-09	0.0066	0.0108	0.5418
51	Chronotype	rs10838687	11	47291341	MADD	T	G	0.8017	0.0118	0.0019	1.45e-09	0.00614917	0.00129343	1.7e-06	0.0092	0.0107	0.3895
52	Chronotype	rs10842240	12	23907141	SOX5	C	G	0.1256	0.0195	0.0025	1.21e-14	0.00270846	0.00165461	0.12	0.0049	0.0128	0.704
53	Chronotype	rs10858334	9	135097939	OLFM1	G	C	0.1516	0.0148	0.0025	4.91e-09	0.000864477	0.00151723	0.5	-0.0087	0.013	0.5039
54	Chronotype	rs10864728	1	230169168	GALNT2	A	G	0.3978	0.011	0.0019	1.2e-08	0.000588083	0.00108318	0.55	0.0012	0.009	0.8954
55	Chronotype	rs10877962	12	63127132	AVPR1A	C	T	0.5987	0.0033	0.0017	0.06242	-0.00622981	0.00107533	3.8e-09	-0.0173	0.009	0.05472
56	Chronotype	rs10899469	11	78307267	GAB2	T	C	0.8539	0.0122	0.0022	3.56e-08	0.00496951	0.00146053	0.00077	-0.0113	0.0117	0.3351
57	Chronotype	rs10909880	1	2811239	RP11-740P5.2	C	T	0.5478	0.0135	0.0016	2.21e-16	0.00247871	0.00106581	0.022	0.0199	0.0088	0.02314
58	Chronotype	rs10916892	1	20874832	EIF4G3	T	C	0.6322	0.0009	0.002	0.6407	-0.00726296	0.00109232	1.4e-11	0.0065	0.0092	0.4797
59	Chronotype	rs10920336	1	202146817	ARL8A	G	A	0.4673	0.0101	0.0017	4.2e-09	0.000725645	0.00105712	0.52	0.0205	0.0088	0.01989
60	Chronotype	rs10920678	1	190270777	BRINP3	A	G	0.425	0.0149	0.0016	7.15e-20	-0.0022033	0.00106307	0.037	-0.0086	0.0088	0.3278
61	Chronotype	rs10929925	2	6015425	LINC01105	C	A	0.5895	0.0142	0.0016	3.05e-18	-0.00277879	0.00106714	0.0081	0.0087	0.0088	0.3239
62	Chronotype	rs10938397	4	45180510	NMU	G	A	0.43	0.0322	0.0016	2.42e-86	-0.000302579	0.00106571	0.85	-0.0008	0.0088	0.925
63	Chronotype	rs10942267	5	81546095	SSBP2	A	G	0.6927	0.0148	0.0018	6.53e-16	-0.000900162	0.001133	0.39	0.002	0.0095	0.833
64	Chronotype	rs10951325	7	32225933	PDE1C	C	T	0.3751	0.0123	0.002	5.25e-10	-0.00692024	0.00110062	2e-10	-0.0037	0.0091	0.6811
65	Chronotype	rs10953740	7	113820227	PPP1R3A	A	G	0.4633	0.0144	0.0017	1.2e-17	-0.00247916	0.00106049	0.017	-0.008	0.009	0.3758
66	Chronotype	rs10962550	9	16720331	BNC2	C	G	0.1756	0.0186	0.0022	5.68e-17	0.00273982	0.00136973	0.047	0.0197	0.011	0.07421
67	Chronotype	rs10968114	9	27800009	RP11-575I8.1	A	C	0.5331	0.0113	0.0017	3.3e-11	0.00264143	0.00106117	0.013	0.015	0.0089	0.09104
68	Chronotype	rs10968576	9	28414341	LINGO2	G	A	0.3085	0.0237	0.0017	2.58e-42	0.00154079	0.00112605	0.19	0.0301	0.0095	0.001509
69	Chronotype	rs10969298	9	29634627	RP11-48L13.1	T	C	0.5644	0.0109	0.0017	3.2e-10	-0.000254057	0.00107623	0.87	0.0027	0.0089	0.7608
70	Chronotype	rs10988239	9	129181161	IER5L	C	T	0.4863	0.0008	0.0017	0.614	0.00660447	0.00107319	1.1e-09	-0.0061	0.0091	0.4991
71	Chronotype	rs10989064	9	100349683	TEX10	T	C	0.3202	0.0161	0.0018	1.89e-19	-0.000770142	0.00113646	0.52	0.0118	0.0094	0.2096
72	Chronotype	rs10992867	9	93698731	PHF2	A	G	0.2687	0.0162	0.0019	3.2e-17	0.0029527	0.00121522	0.013	-0.0122	0.0099	0.2178
73	Chronotype	rs11030618	11	29221746	RP11-466I1.1	T	C	0.5786	0.011	0.0017	1.67e-10	-0.001257	0.00106627	0.18	-0.0117	0.0088	0.1828
74	Chronotype	rs11032362	11	33737546	CD59	A	G	0.0799	0.0002	0.003	0.9409	0.0157553	0.00183529	7.3e-18	-0.0499	0.015	0.0009152
75	Chronotype	rs11044430	12	19134482	PLEKHA5	A	T	0.844	0.0161	0.0023	3.77e-12	0.00101732	0.00154204	0.43	0.0198	0.0121	0.103
76	Chronotype	rs11046972	12	23553035	SOX5	T	C	0.0714	0.0176	0.0032	3.72e-08	-0.00187948	0.00196716	0.36	0.0028	0.0155	0.8567
77	Chronotype	rs11060853	12	122939524	ABCB9	G	A	0.409	0.0107	0.0019	3.1e-08	0.000268904	0.001072	0.7	0.006	0.0094	0.5225
78	Chronotype	rs11066188	12	112172910	HECTD4	G	A	0.6238	0.0114	0.0016	3.05e-12	-0.00312563	0.00107434	0.004	0.063	0.0091	4.129e-12
79	Chronotype	rs11102807	1	114518963	TRIM33	A	G	0.5454	0.0012	0.0017	0.4925	-0.0054969	0.0010621	5e-08	0.0005	0.009	0.9566
80	Chronotype	rs11115176	12	82072018	RP11-362A1.2	T	C	0.7839	0.0131	0.0019	6.79e-12	-0.00261794	0.0012423	0.028	-0.0009	0.0104	0.932
81	Chronotype	rs11121210	1	8648470	RERE	C	T	0.6555	0.0111	0.0017	2.37e-10	0.00358208	0.00109964	0.00083	0.0085	0.0091	0.3509
82	Chronotype	rs111261826	3	7147930	GRM7	C	A	0.3146	0.0037	0.002	0.06885	0.00542839	0.00113061	9.6e-07	-0.0208	0.0094	0.027
83	Chronotype	rs11128021	3	88089866	ZNF654	G	A	0.8385	0.0181	0.0024	1.63e-14	-0.000579704	0.00145971	0.67	0.0119	0.0127	0.3471
84	Chronotype	rs11150911	18	75786573	RP11-173L6.1	A	C	0.2848	0.0118	0.0018	3.72e-11	0.00115396	0.00118497	0.31	0.0038	0.0095	0.691
85	Chronotype	rs11152350	18	62573119	ZCCHC2	A	C	0.4742	0.0025	0.0017	0.1445	-0.00655438	0.00105787	6.4e-10	0.0105	0.009	0.2405
86	Chronotype	rs11154718	6	99144528	RP3-359N14.1	T	C	0.4176	0.0022	0.0017	0.2152	-0.0048371	0.00106913	4e-06	0.0047	0.0088	0.5899
87	Chronotype	rs11165643	1	96458541	EEF1A1P11	T	C	0.5796	0.0185	0.0016	4.49e-30	0.000553099	0.00107194	0.61	-0.0005	0.0089	0.9523
88	Chronotype	rs11165655	1	96493548	EEF1A1P11	G	A	0.4664	0.0078	0.0019	4.06e-05	0.00638946	0.00105594	1.2e-09	-0.0086	0.0087	0.3264
89	Chronotype	rs11170468	12	39036246	RP11-554L12.2	A	C	0.7826	0.013	0.0019	1.12e-11	0.00554167	0.0012478	1.1e-05	0.0131	0.0104	0.2079
90	Chronotype	rs111867612	3	158004030	SPTSSB	A	C	0.101	0.0071	0.0032	0.02492	-0.00645747	0.00173612	0.00015	-0.0155	0.015	0.3038
91	Chronotype	rs11200159	10	121793877	ATE1	C	A	0.3436	0.0039	0.002	0.05184	0.00569226	0.00111162	2e-07	-0.0045	0.0092	0.6266
92	Chronotype	rs11208844	1	66385464	PDE4B	A	G	0.1532	0.0032	0.0024	0.1872	-0.0066215	0.00152966	1.1e-05	0.013	0.0126	0.3031
93	Chronotype	rs11218510	11	122051879	MIR100HG	G	A	0.6051	0.014	0.002	6.79e-13	0.00174505	0.00107886	0.081	0.0033	0.009	0.7106
94	Chronotype	rs11246136	11	371265	B4GALNT4	C	A	0.8979	0.0167	0.003	2.03e-08	0.000463625	0.00173765	0.8	-0.0135	0.0157	0.3871
95	Chronotype	rs11264489	1	156511039	RP11-284F21.8	G	A	0.3652	0.0127	0.0018	6.71e-13	0.000859557	0.001101	0.42	0.0185	0.0091	0.04224
96	Chronotype	rs112646560	1	39094578	MACF1	T	C	0.2119	0.018	0.0023	1.29e-14	-0.000918417	0.00128737	0.47	0.005	0.0108	0.6433
97	Chronotype	rs1126930	12	49005349	PRKAG1	C	G	0.0339	0.0341	0.0053	1e-10	3.82e-05	0.00284188	0.99	-0.0058	0.0263	0.8256
98	Chronotype	rs113161209	7	148867275	EZH2	A	G	0.0705	0.0135	0.0038	0.0003575	0.00981643	0.00208684	3.2e-06	0.0143	0.0168	0.3976
99	Chronotype	rs113851554	2	66523432	MEIS1	T	G	0.0557	0.0047	0.0043	0.2779	-0.0114726	0.00235197	4.6e-07	0.0015	0.0209	0.9442
100	Chronotype	rs1144566	1	182600491	RGS16	C	T	0.9717	0.0165	0.0052	0.001435	-0.0399461	0.00307713	2.8e-38	-0.0222	0.0285	0.4357
101	Chronotype	rs114848860	3	36818003	LINC02033	T	A	0.0232	0.0271	0.0063	1.9e-05	0.0183933	0.00341737	1.3e-07	0.0023	0.0307	0.94
102	Chronotype	rs115073088	1	174246720	RABGAP1L	A	G	0.9771	0.0397	0.0064	6.56e-10	-0.0179436	0.00350582	2.4e-07	0.0116	0.03	0.6977
103	Chronotype	rs11525873	7	139132447	TTC26	T	C	0.8995	0.0232	0.0032	2.98e-13	-0.000359959	0.0017772	0.73	0.0169	0.0149	0.2565
104	Chronotype	rs11538	22	17738065	BID	G	A	0.1716	0.0138	0.0023	1.09e-09	-0.0028067	0.00139434	0.035	0.0023	0.0119	0.8457
105	Chronotype	rs11545787	17	17494964	RASD1	A	G	0.2466	0.0047	0.0022	0.03725	-0.00849587	0.00123114	5.8e-12	-0.0039	0.0107	0.717
106	Chronotype	rs11577094	1	37560999	DNALI1	T	C	0.0791	0.0186	0.003	3.28e-10	-0.00179894	0.00189246	0.42	-0.0362	0.0171	0.03379
107	Chronotype	rs11588913	1	79498131	ADH5P2	G	A	0.61	0.0078	0.0019	5.35e-05	0.00591051	0.00107535	2.5e-08	-0.0158	0.0089	0.07572
108	Chronotype	rs11594179	10	102632823	SUFU	C	T	0.7672	0.0109	0.0019	2.16e-08	0.0045882	0.00124487	0.00022	0.0024	0.0106	0.8178
109	Chronotype	rs1159692	5	64681988	MRPL49P1	A	C	0.4752	0.0135	0.0017	5.54e-15	-0.00283872	0.00107338	0.0089	0.0026	0.0089	0.7709
110	Chronotype	rs11611246	12	830314	WNK1	T	G	0.199	0.0223	0.002	2.04e-28	0.00282888	0.00128867	0.034	0.0109	0.0108	0.3123
111	Chronotype	rs11611435	12	23936388	SOX5	T	C	0.5601	0.0056	0.0019	0.003321	0.00699213	0.00106132	7.6e-11	-0.0035	0.0089	0.6927
112	Chronotype	rs11614340	12	132849897	CHFR	C	T	0.2934	0.0117	0.0018	1.87e-10	-0.00172883	0.00114209	0.14	0.0172	0.0097	0.07481
113	Chronotype	rs11615578	12	121277132	CAMKK2	T	C	0.2575	0.0117	0.002	3.04e-09	0.0024941	0.00121301	0.036	0.0098	0.0108	0.3643
114	Chronotype	rs11629509	15	26790721	GABRB3	A	G	0.5198	0.0102	0.0017	1.6e-09	1.19e-05	0.00105661	0.93	0.0032	0.0087	0.7141
115	Chronotype	rs1163238	10	103184236	NT5C2	G	A	0.6131	0.002	0.0017	0.2598	0.00491925	0.00107991	3e-06	0.0015	0.0091	0.8682
116	Chronotype	rs11633626	15	94728149	RP11-255M2.3	C	A	0.3687	0.0157	0.0018	7.27e-19	-0.00105107	0.00110435	0.33	0.0035	0.0091	0.7034
117	Chronotype	rs1163628	13	111574073	RP11-65D24.2	A	C	0.85	0.002	0.0026	0.4424	-0.00613838	0.00151025	8.1e-05	-0.0239	0.0124	0.05377
118	Chronotype	rs11636611	15	36099764	RP11-184D12.1	T	C	0.4981	0.0104	0.0017	8.85e-10	0.000284853	0.00105689	0.83	0.0134	0.0088	0.1261
119	Chronotype	rs116374395	5	51427576	CTD-2335O3.2	A	G	0.0348	0.0321	0.0052	7.05e-10	-0.00110859	0.00287015	0.73	-0.0333	0.0225	0.1387
120	Chronotype	rs11641239	16	23112872	USP31	C	T	0.7226	0.0005	0.0021	0.8141	-0.00625274	0.00116587	1.3e-07	-0.0089	0.0101	0.3752
121	Chronotype	rs11649864	17	58015700	RP11-159D12.6	A	G	0.0859	0.0192	0.003	2.52e-10	-0.00263972	0.00185289	0.18	0.0038	0.0158	0.8093
122	Chronotype	rs11651715	17	33137158	ASIC2	A	G	0.7461	0.0111	0.0019	8.22e-09	0.00052102	0.00120405	0.67	0.0011	0.0098	0.9145
123	Chronotype	rs11655587	17	49063432	IGF2BP1	C	T	0.6428	0.021	0.002	6.87e-26	0.00198735	0.00110245	0.072	-0.0178	0.0092	0.05265
124	Chronotype	rs11670534	19	46500649	PPP5D1	T	C	0.1549	0.0092	0.0024	0.0001419	-0.00769877	0.00142483	4.7e-08	0.0014	0.0125	0.9119
125	Chronotype	rs11672660	19	45676926	GIPR	C	T	0.8129	0.0338	0.0021	6.83e-60	-0.0033406	0.00133357	0.0076	-0.0054	0.0108	0.6135
126	Chronotype	rs11677484	2	190713446	AC006460.2	G	T	0.7435	0.0009	0.0019	0.6603	-0.00646384	0.00121484	9.7e-08	0.0021	0.0101	0.8337
127	Chronotype	rs11678584	2	32338357	AL133245.2	A	T	0.8666	0.0056	0.0025	0.02537	-0.0060981	0.00152848	0.00012	-0.0163	0.0129	0.206
128	Chronotype	rs11681299	2	88602214	EIF2AK3	C	T	0.7159	0.0025	0.0019	0.1869	-0.00354114	0.00116275	0.003	-0.0052	0.0097	0.5943
129	Chronotype	rs11692326	2	207398555	AC007879.5	T	C	0.2302	0.0147	0.0019	1.69e-14	0.00111052	0.0012529	0.43	0.0042	0.0107	0.6932
130	Chronotype	rs11713193	3	49886991	MST1R	A	G	0.5156	0.0246	0.0017	3.02e-48	-0.00359873	0.00105494	0.00089	0.0031	0.0088	0.7246
131	Chronotype	rs11739877	5	106541105	CTD-2285G11.1	T	C	0.6231	0.0116	0.0018	4.01e-11	0.000239663	0.00108813	0.83	0.0011	0.0089	0.9023
132	Chronotype	rs11743711	5	61439703	ZSWIM6	T	C	0.6008	0.0101	0.0017	6.6e-09	0.00357399	0.00108185	0.0011	0.0062	0.0091	0.4923
133	Chronotype	rs11757278	6	13180222	PHACTR1	T	C	0.6961	0.0133	0.0019	6.92e-13	-0.00861089	0.00114659	4.6e-14	0.0046	0.0095	0.6285
134	Chronotype	rs11772246	7	72138707	CALN1	T	C	0.8234	0.0145	0.0022	3.69e-11	0.00319603	0.00137132	0.024	0.0293	0.0111	0.008533
135	Chronotype	rs11773362	7	147971088	CNTNAP2	C	T	0.6604	0.0105	0.0018	6.39e-09	0.000996711	0.00111616	0.39	0.0111	0.0093	0.2347
136	Chronotype	rs11782074	8	141606996	AC138647.1	T	G	0.3675	0.0124	0.0018	4.24e-12	0.00184638	0.00110201	0.073	0.004	0.0092	0.6654
137	Chronotype	rs118081010	11	46153397	RP11-702F3.3	T	C	0.0165	0.0518	0.0075	5.28e-12	0.00186456	0.00432503	0.73	0.0153	0.0368	0.6779
138	Chronotype	rs11845599	14	100550487	BEGAIN	G	A	0.371	0.0008	0.002	0.7007	0.00540556	0.00110622	1.2e-06	0.0032	0.0093	0.7328
139	Chronotype	rs11880870	19	18719894	CRTC1	A	G	0.5188	0.0187	0.0017	4.19e-29	-0.000732378	0.00105617	0.41	0.0238	0.0089	0.007337
140	Chronotype	rs11882409	19	33528779	PEPD	A	C	0.303	0.0121	0.0019	3.31e-10	-0.00256935	0.00118807	0.03	-0.0186	0.0099	0.0605
141	Chronotype	rs11902450	2	12705242	RP11-333O1.1	T	C	0.1052	0.0167	0.0027	1.06e-09	0.00505542	0.00172287	0.0038	-0.0082	0.0147	0.575
142	Chronotype	rs11915371	3	70490408	PROK2	C	A	0.1981	0.0154	0.0021	2.29e-13	-0.00350472	0.00130128	0.0086	0.0238	0.011	0.03001
143	Chronotype	rs11921432	3	35076284	KRT8P18	C	T	0.1094	0.0189	0.0027	5.38e-12	-0.000117703	0.00167279	0.94	0.0119	0.0142	0.4023
144	Chronotype	rs11973097	7	111285702	IMMP2L	C	T	0.0436	0.023	0.004	1.12e-08	-0.00280106	0.00249347	0.3	-0.0137	0.023	0.5508
145	Chronotype	rs12040629	1	77239680	PIGK	G	A	0.8744	0.0006	0.0023	0.7979	-0.0141954	0.00143297	3.4e-23	0.0187	0.0118	0.1142
146	Chronotype	rs12051	17	48026394	COPZ2	G	A	0.3799	0.0007	0.0017	0.6742	0.00505764	0.00108484	1.5e-06	0.0078	0.009	0.3845
147	Chronotype	rs12065331	1	14181336	KAZN	T	C	0.3096	0.0043	0.0021	0.03841	-0.00454454	0.00115186	8.1e-05	-0.0073	0.0096	0.4479
148	Chronotype	rs12072739	1	97850337	DPYD	G	A	0.2238	0.0169	0.0023	1.5e-13	0.00244038	0.00126405	0.049	-0.0072	0.0107	0.4996
149	Chronotype	rs12098284	10	74287706	ADK	T	C	0.1212	0.0184	0.0026	9.87e-13	9.6e-05	0.00160278	0.92	-0.0034	0.0134	0.7976
150	Chronotype	rs12140153	1	62114219	PATJ	G	T	0.9089	0.0353	0.0034	1.44e-25	0.0113556	0.00184465	4.8e-10	-0.0045	0.0166	0.787
151	Chronotype	rs12150665	17	36558947	GGNBP2	T	C	0.5931	0.0168	0.0016	1.74e-24	0.00249075	0.00107306	0.023	0.0017	0.0089	0.8454
152	Chronotype	rs12195792	6	98257419	RP11-436D23.1	T	A	0.7343	0.0076	0.0022	0.0004591	-0.00556575	0.00119128	2.1e-06	0.0195	0.0097	0.04376
153	Chronotype	rs1221502	1	193307845	LINC01031	C	A	0.2593	0.0086	0.0019	8.24e-06	-0.0051927	0.00119818	1.3e-05	-0.0136	0.0099	0.1697
154	Chronotype	rs12243061	10	76997057	KCNMA1	T	C	0.6282	0.0105	0.0018	5.82e-09	-0.000634976	0.00110991	0.57	0.0136	0.009	0.1308
155	Chronotype	rs12249410	10	62542182	-	G	T	0.8865	0.0036	0.0028	0.1916	0.00904419	0.00171953	1.4e-07	0.0104	0.0141	0.4584
156	Chronotype	rs12259464	10	51920339	PRKG1	A	G	0.4811	0.0109	0.0017	1.48e-10	0.000690729	0.00106073	0.48	0.0029	0.0089	0.7439
157	Chronotype	rs12282785	11	76764986	RP11-21L23.4	C	A	0.7796	0.0157	0.0023	1.43e-11	-0.000254731	0.00130065	0.9	-0.0016	0.0105	0.8792
158	Chronotype	rs12286929	11	115151684	CADM1	G	A	0.4993	0.0177	0.0016	1.93e-27	-0.0007119	0.00105799	0.47	-0.0113	0.0088	0.1966
159	Chronotype	rs12298405	12	16862333	RP11-239A17.1	C	T	0.6636	0.0036	0.0018	0.04201	0.00540081	0.00112511	1.7e-06	0.0089	0.0093	0.3369
160	Chronotype	rs12334877	8	66281936	LINC00967	G	A	0.8087	0.0144	0.0021	2.17e-11	-0.000372243	0.00133916	0.73	-0.0067	0.0108	0.5351
161	Chronotype	rs12364470	11	134731118	RP11-469N6.1	G	T	0.1465	0.0187	0.0022	2.18e-17	-0.00278621	0.00142157	0.036	-0.0003	0.0125	0.9822
162	Chronotype	rs12369179	12	122479003	ZCCHC8	C	T	0.915	0.034	0.0031	2.32e-28	-0.0026938	0.00183562	0.16	0.018	0.0167	0.2795
163	Chronotype	rs12378543	9	80581182	MTND2P9	T	C	0.3785	0.0014	0.002	0.4817	-0.00567369	0.00108815	1.4e-07	-0.0024	0.009	0.7937
164	Chronotype	rs12380242	9	136415735	PMPCA	C	T	0.4922	0.0007	0.0019	0.6995	0.00542926	0.00105474	1.7e-07	-0.0045	0.0088	0.6112
165	Chronotype	rs12421848	11	891338	CHID1	G	A	0.6038	0.0141	0.0019	3.99e-13	-0.000392517	0.001083	0.78	-0.0141	0.009	0.119
166	Chronotype	rs12429545	13	53528071	RP11-384G23.1	A	G	0.1218	0.0313	0.0024	1.42e-37	0.00575154	0.00158864	0.00031	-0.0046	0.0129	0.7199
167	Chronotype	rs12439632	15	58811764	MINDY2	C	G	0.1682	0.0145	0.0023	3.68e-10	-0.00178157	0.00145888	0.21	-0.0223	0.0124	0.07248
168	Chronotype	rs12442008	15	53432915	WDR72	T	C	0.2433	0.0057	0.002	0.003521	0.00539319	0.00122206	7.3e-06	0.0032	0.0101	0.7538
169	Chronotype	rs12442674	15	96364590	AC087477.1	C	A	0.2724	0.0042	0.0021	0.04796	-0.0036503	0.0011823	0.0013	0.0037	0.0107	0.7312
170	Chronotype	rs12448257	16	3549655	NLRC3	A	G	0.2185	0.0161	0.002	9.04e-16	0.00102024	0.00129285	0.48	-0.0013	0.0109	0.9035
171	Chronotype	rs12462975	19	29781295	CCNE1	A	G	0.3243	0.0193	0.0018	1.47e-25	-0.00294048	0.0011299	0.008	0.0249	0.0094	0.008031
172	Chronotype	rs12464387	2	75218418	TACR1	A	G	0.4546	0.0048	0.0019	0.01074	-0.00477506	0.00105887	6.8e-06	-0.0142	0.0088	0.1053
173	Chronotype	rs12470914	2	50305702	NRXN1	T	A	0.8967	0.01	0.0029	0.000463	-0.00934356	0.00174437	4.9e-08	-0.0197	0.015	0.1886
174	Chronotype	rs12518401	5	174112585	HMP19	G	A	0.6232	0.0049	0.002	0.01445	0.00425955	0.00111819	0.0001	0.0087	0.0095	0.3596
175	Chronotype	rs12527426	6	153070867	RGS17	A	G	0.3	0.015	0.0019	5.54e-16	-0.00399271	0.00116965	0.00058	0.0064	0.0095	0.5028
176	Chronotype	rs12600452	17	46977198	GOSR2	G	A	0.798	0.0056	0.0024	0.01832	-0.00488349	0.00130828	0.00015	0.0068	0.011	0.5374
177	Chronotype	rs12602912	17	67873957	BPTF	T	C	0.212	0.0166	0.002	2.9e-16	0.00289136	0.00133321	0.026	0.0071	0.0108	0.5096
178	Chronotype	rs12628051	22	40258272	TNRC6B	T	C	0.6407	0.0161	0.0018	2.9e-19	0.00415859	0.00110956	0.0002	0.0161	0.0092	0.08106
179	Chronotype	rs12628891	22	37921130	MICALL1	C	T	0.6814	0.0115	0.0019	5.85e-10	0.000365683	0.00113663	0.79	-0.0019	0.0099	0.8451
180	Chronotype	rs12631477	3	83755410	HSPE1P19	T	C	0.8002	0.0018	0.0024	0.4584	0.00576631	0.00132143	1.4e-05	-0.0092	0.0107	0.3903
181	Chronotype	rs12636480	3	82670261	HSPE1P19	T	G	0.3507	0.0128	0.0018	6.96e-13	-0.000302497	0.00110038	0.77	0.0059	0.0092	0.5219
182	Chronotype	rs12636669	3	49965890	RBM6	T	C	0.0812	0.0259	0.0035	2.41e-13	0.0118592	0.0019513	1.4e-09	-0.0182	0.0172	0.29
183	Chronotype	rs1268065	6	125721637	RP11-624M8.1	G	A	0.5	0.01	0.0016	7.12e-10	0.00215628	0.00106231	0.05	0.0006	0.0088	0.9464
184	Chronotype	rs12680842	8	94570378	RP11-267M23.4	A	G	0.6839	0.0142	0.0017	3.41e-16	-0.000516017	0.00113594	0.66	0.0078	0.0092	0.3958
185	Chronotype	rs12681792	8	61141904	CLVS1	A	C	0.2024	0.015	0.0021	2.88e-12	-0.00271132	0.0013407	0.043	0.0208	0.0113	0.06614
186	Chronotype	rs12692596	2	160409399	RBMS1	T	C	0.3618	0.012	0.0017	1.03e-12	-0.00219865	0.00108939	0.032	0.013	0.0091	0.1527
187	Chronotype	rs12714199	2	86585426	RNF103-CHMP3	C	T	0.3854	0.0141	0.0017	3.22e-16	0.000398728	0.00108452	0.69	-0.0009	0.0091	0.9254
188	Chronotype	rs12765914	10	33724579	LINC00838	T	C	0.0801	0.0226	0.0031	1.96e-13	-0.00460174	0.00190664	0.017	0.024	0.0153	0.1169
189	Chronotype	rs12771973	10	131935790	PPP2R2D	G	A	0.7487	0.0011	0.0022	0.6278	0.00412513	0.00121615	0.00085	-0.0046	0.0103	0.6526
190	Chronotype	rs1278402	11	83261055	CCDC90B	G	A	0.2717	0.0015	0.0019	0.4266	-0.00445843	0.00119555	0.00016	0.0159	0.0102	0.1179
191	Chronotype	rs12808544	11	58605748	ZFP91	A	C	0.2387	0.0006	0.0022	0.7809	-0.00789514	0.0012358	1.2e-10	0.0177	0.0101	0.07965
192	Chronotype	rs12888545	14	87841700	GALC	G	A	0.2536	0.0133	0.002	1.76e-11	0.000322355	0.00121628	0.8	0.0042	0.0104	0.69
193	Chronotype	rs12891477	14	103866422	CTD-2134A5.4	T	C	0.3648	0.012	0.0018	1.69e-11	0.000220603	0.00109986	0.86	0.0006	0.0099	0.9552
194	Chronotype	rs12912198	15	46811755	RP11-627D16.1	C	T	0.7269	0.01	0.0018	3.44e-08	0.00112744	0.00117471	0.34	0.0067	0.0099	0.5029
195	Chronotype	rs12914623	15	80701229	ABHD17C	G	C	0.7278	0.0159	0.0019	2e-16	-3.09e-05	0.00119513	0.98	-0.0312	0.01	0.001769
196	Chronotype	rs12922346	16	82404732	RP11-481E4.1	C	G	0.2641	0.0133	0.002	1.48e-11	0.00302305	0.00120182	0.0084	-0.0018	0.01	0.8554
197	Chronotype	rs12927162	16	52651004	CASC16	G	A	0.2502	0.0026	0.002	0.1853	-0.0107688	0.00117833	2e-20	0.0025	0.0104	0.8102
198	Chronotype	rs1293037	6	69538453	-	T	C	0.7544	0.0129	0.0022	5.73e-09	-0.00202802	0.00122363	0.078	-0.0062	0.0102	0.5437
199	Chronotype	rs12939549	17	80637924	RPTOR	A	G	0.5572	0.018	0.0016	3.68e-28	0.00105688	0.00106263	0.29	-0.0015	0.0088	0.8646
200	Chronotype	rs12950382	17	32276975	RHBDL3	A	G	0.7122	0.0002	0.0021	0.9258	0.0050193	0.00118421	2.9e-05	0.0169	0.0097	0.08166
201	Chronotype	rs1296328	4	136162038	RP11-775H9.2	A	C	0.4464	0.0166	0.0017	3.49e-22	0.00753448	0.00106722	2.3e-12	-0.0145	0.009	0.108
202	Chronotype	rs12969848	18	40572871	RNU7-145P	C	T	0.4761	0.0071	0.0019	0.0002269	-0.00847794	0.00106089	2.6e-15	-0.0016	0.0089	0.8571
203	Chronotype	rs12981256	19	1865902	KLF16	A	G	0.5284	0.0151	0.0017	1.43e-18	-0.00149046	0.00106475	0.17	0.0014	0.0093	0.8806
204	Chronotype	rs13004345	2	173172619	MAP3K20	C	T	0.3555	0.0073	0.0018	4.03e-05	0.00423058	0.00110669	0.00011	0.0101	0.0091	0.2666
205	Chronotype	rs13011556	2	4604333	LINC01249	C	G	0.7536	0.0042	0.002	0.03811	-0.00789624	0.0012412	2.4e-10	0.0186	0.0105	0.0769
206	Chronotype	rs13021737	2	632348	TMEM18	G	A	0.8433	0.0578	0.0021	2.89e-161	-0.000132196	0.00139881	0.98	0.0159	0.0115	0.166
207	Chronotype	rs13033310	2	132766032	NCKAP5	A	G	0.2519	0.0146	0.0022	3.4e-11	0.000448759	0.0012214	0.66	-0.0003	0.01	0.9777
208	Chronotype	rs1304549	20	55803200	RP13-379L11.3	G	A	0.7738	0.0118	0.0021	1.35e-08	0.00157935	0.00129864	0.22	-0.0104	0.0107	0.3283
209	Chronotype	rs13065394	3	133252483	TMEM108	T	G	0.2813	0.0026	0.0019	0.1604	-0.0069786	0.00116398	2.2e-09	-0.0101	0.0099	0.3081
210	Chronotype	rs13107325	4	102267552	SLC39A8	T	C	0.082	0.0468	0.0032	0.9925	0.00328505	0.00200858	0.09	0.0059	0.0169	0.7273
211	Chronotype	rs13110266	4	161208692	TOMM22P4	G	A	0.5963	0.0124	0.0016	6.53e-22	4.5e-05	0.00107181	0.98	0.0167	0.009	0.06387
212	Chronotype	rs13132853	4	38678394	KLF3	A	G	0.6583	0.0148	0.0018	3.96e-14	-0.000204773	0.00110338	0.9	-0.0044	0.0096	0.6498
213	Chronotype	rs13174863	5	139701160	CTB-35F21.1	G	A	0.1458	0.0197	0.0023	0.7488	0.00225496	0.00149425	0.13	0.0261	0.0122	0.03281
214	Chronotype	rs13191362	5	162612318	PARK2	A	G	0.8572	0.0235	0.0025	0.4194	0.00338116	0.00160105	0.036	0.0158	0.0137	0.2498
215	Chronotype	rs13240600	6	99466843	ATP5J2-PTCD1	A	G	0.8343	0.018	0.0022	0.2897	-0.00621925	0.00146214	2e-05	0.0078	0.0118	0.5087
216	Chronotype	rs13263601	8	14238391	SGCZ	C	A	0.3415	0.0145	0.0018	0.6865	-0.00146952	0.00110529	0.2	-0.0094	0.0092	0.3074
217	Chronotype	rs1327259	8	51313013	RP11-228O6.2	A	G	0.6096	0.0157	0.0017	4.87e-16	0.00292352	0.00108781	0.0069	0.0119	0.009	0.1867
218	Chronotype	rs13298487	6	123349825	CRB2	T	C	0.6076	0.0115	0.002	1.47e-19	-0.00168459	0.0011225	0.16	0.0162	0.0097	0.09648
219	Chronotype	rs1331547	9	85408825	LINC00351	G	A	0.6363	0.0111	0.0018	1.43e-08	-0.00103246	0.00110467	0.35	0.009	0.0091	0.3259
220	Chronotype	rs13414393	2	54048025	ACYP2	T	C	0.538	0.0033	0.0017	0.0003573	-0.00453817	0.00105957	2.8e-05	-0.0132	0.0088	0.1317
221	Chronotype	rs1346841	2	64786012	AC112518.3	G	A	0.5884	0.0126	0.0017	0.05356	0.000586927	0.00107947	0.59	0.0032	0.0089	0.7194
222	Chronotype	rs1350430	4	41425413	PDZRN4	C	T	0.4672	0.0125	0.0017	3.18e-13	-0.000883857	0.00105932	0.38	-0.0031	0.0088	0.7285
223	Chronotype	rs1356506	12	43128073	RIT2	T	C	0.6287	0.0137	0.0018	2.08e-13	-0.000803133	0.00109561	0.43	0.0146	0.0091	0.1081
224	Chronotype	rs1358980	18	43796814	ACTG1P9	C	T	0.5265	0.0129	0.0017	8.39e-15	0.000731839	0.00106449	0.48	-0.0048	0.0087	0.5838
225	Chronotype	rs1383592	17	105418448	ZFPM2	A	G	0.212	0.0122	0.0021	0.01041	0.00306333	0.00131708	0.016	-0.0073	0.0107	0.4941
226	Chronotype	rs1398346	6	110553096	RNU6ATAC15P	T	C	0.8546	0.0028	0.0026	0.4211	0.00603791	0.00158066	0.00014	0.0181	0.0124	0.1427
227	Chronotype	rs139911	3	40308048	TNRC6B	C	T	0.4152	0.0139	0.0019	0.2961	0.00883065	0.00107225	2.2e-16	-0.0046	0.0088	0.5985
228	Chronotype	rs1409818	6	21400483	NKX2-4	T	C	0.1074	0.0195	0.0028	0.008231	-0.0015836	0.00175427	0.4	0.0065	0.0145	0.6528
229	Chronotype	rs1421085	11	53767042	FTO	C	T	0.41	0.0751	0.0016	0.06299	0.00974889	0.00107619	1.8e-19	-0.0049	0.009	0.5875
230	Chronotype	rs1421334	16	31008217	PURG	A	C	0.4546	0.0135	0.0017	0	-0.00234114	0.00106585	0.025	0.0136	0.0089	0.1267
231	Chronotype	rs1436348	11	104893824	CD200R1L	G	A	0.5703	0.0147	0.0017	0.9067	0.000232522	0.00106969	0.84	0.0059	0.0089	0.5061
232	Chronotype	rs1437842	3	172675865	GALNTL6	G	A	0.5093	0.0106	0.0017	1.18e-17	-0.00236403	0.00105842	0.029	0.0042	0.0088	0.6308
233	Chronotype	rs1441264	4	79006784	NIPA2P5	A	G	0.5846	0.0174	0.0017	8.49e-10	0.00307959	0.00109722	0.004	0.0201	0.0091	0.02706
234	Chronotype	rs1449403	13	85542317	CADM2	A	G	0.1228	0.0044	0.0026	7.6e-25	0.0062818	0.00159642	4.4e-05	-0.0184	0.0137	0.178
235	Chronotype	rs1451077	4	147143639	snoU13	G	A	0.4224	0.0169	0.0019	0.8152	0.00270996	0.00107185	0.012	0.0141	0.0088	0.1108
236	Chronotype	rs1468945	3	186272603	DGKG	G	A	0.2139	0.0003	0.0023	0.0002924	0.00857192	0.00128444	2.6e-11	0.0194	0.0106	0.06668
237	Chronotype	rs1474754	21	20096534	CFAP61	A	G	0.2618	0.0051	0.0019	7.64e-08	-0.00412726	0.00119504	0.00055	0.0154	0.0102	0.132
238	Chronotype	rs147568678	20	91302094	PCGF5	T	C	0.7684	0.0134	0.0023	0.008746	-0.00344458	0.00124172	0.0052	-0.0181	0.0108	0.09376
239	Chronotype	rs1477199	4	53678223	RPGRIP1L	G	A	0.1574	0.0221	0.0023	1.45e-05	0.00239307	0.0015405	0.16	0.0102	0.0124	0.4125
240	Chronotype	rs1492014	8	94352637	RNU6-461P	C	T	0.4326	0.0171	0.0017	0.5894	1.68e-05	0.00106231	0.98	-0.0038	0.0089	0.6724
241	Chronotype	rs1492767	3	54355300	RP11-231C18.1	T	C	0.4681	0.0095	0.0016	1.44e-23	-0.00255195	0.00105303	0.014	0.0005	0.0088	0.9553
242	Chronotype	rs149611468	1	8775737	RAD18	C	T	0.0117	0.0019	0.009	0.08789	-0.0280881	0.00494504	1.3e-08	0.0729	0.0448	0.1035
243	Chronotype	rs1501673	6	88667782	LINC00461	A	G	0.1355	0.0289	0.0025	0.1292	-0.000167543	0.00156901	0.87	0.0016	0.0123	0.8937
244	Chronotype	rs150215901	5	51640069	AC116606.1	T	A	0.9586	0.0275	0.0049	2.73e-31	0.000150824	0.00263169	0.95	-0.0186	0.0235	0.4283
245	Chronotype	rs1502249	5	27493757	snoU13	G	A	0.4768	0.0018	0.0019	1.54e-08	-0.00415459	0.00105953	7.3e-05	0.001	0.0089	0.911
246	Chronotype	rs1504804	4	88401328	RP11-586K2.1	G	A	0.6923	0.0107	0.0018	0.3466	-0.00352934	0.0011459	0.0017	-0.0059	0.0094	0.5296
247	Chronotype	rs1508608	8	93160659	SLC36A4	A	G	0.3091	0.0023	0.0018	4.74e-09	0.00485448	0.00112932	1.8e-05	0.0106	0.0094	0.2634
248	Chronotype	rs1522569	11	170711486	LINC02174	T	G	0.8183	0.0141	0.0022	3.47e-05	-0.000589915	0.00136514	0.78	0.0045	0.0114	0.6921
249	Chronotype	rs1559253	12	107321314	RP11-231G15.1	A	G	0.3481	0.0013	0.002	0.9533	0.00362678	0.001108	0.0016	-0.0011	0.0093	0.9078
250	Chronotype	rs1559673	5	61864315	VPS13C	A	C	0.9688	0.0359	0.0049	0.5041	0.00141103	0.00358924	0.8	0.0242	0.025	0.3333
251	Chronotype	rs156201	8	104399566	RP3-359N14.1	C	G	0.7459	0.0124	0.0019	0.02532	-0.00111867	0.00122322	0.34	0.0069	0.01	0.489
252	Chronotype	rs1599374	5	161173939	NMD3	G	A	0.4929	0.0014	0.0016	3.29e-05	-0.00534964	0.00106165	4.6e-07	-0.0002	0.0089	0.978
253	Chronotype	rs16851483	12	141556594	RASA2	T	G	0.0717	0.0352	0.0034	0.2629	0.00122036	0.00212596	0.65	-0.0075	0.0169	0.6586
254	Chronotype	rs16906838	4	137201593	RNU6-144P	C	T	0.9514	0.0247	0.004	0.03104	-0.000357439	0.00252584	0.96	0.0096	0.0199	0.6291
255	Chronotype	rs16939162	1	75740921	AC016194.1	G	A	0.1696	0.0118	0.0023	0.01869	-0.00845857	0.00140712	1.6e-09	0.0129	0.0117	0.2686
256	Chronotype	rs17024393	20	109612066	GNAI3	C	T	0.0311	0.0644	0.0049	0.02479	-0.0106039	0.0033205	0.0017	0.0022	0.0267	0.9354
257	Chronotype	rs17066856	12	60382423	MC4R	T	C	0.8915	0.035	0.0027	0.6204	0.00161395	0.0018379	0.35	0.0239	0.0152	0.1152
258	Chronotype	rs17094222	18	100635683	HIF1AN	C	T	0.2088	0.0173	0.002	7.1e-38	0.000479588	0.00129239	0.69	0.0055	0.0106	0.6049
259	Chronotype	rs171390	14	154320623	DHX36	C	T	0.3988	0.015	0.0017	0.6149	0.00193481	0.00107451	0.082	0.0062	0.0089	0.487
260	Chronotype	rs17140201	3	116604200	RPL7L1P4	G	A	0.8214	0.0034	0.0023	3.16e-18	0.00773533	0.00142514	7.6e-08	0.0022	0.0117	0.8539
261	Chronotype	rs17149254	16	77005146	DTX2P1-UPK3BP1-PMS2P11	T	C	0.2051	0.0238	0.0023	0.01379	0.00356868	0.00136992	0.015	0.0094	0.0113	0.4062
262	Chronotype	rs17182027	7	72881422	DPF3	G	A	0.4353	0.011	0.0017	0.7614	-0.0022196	0.00107441	0.043	0.0121	0.0089	0.1733
263	Chronotype	rs17207196	16	75471799	POM121C	C	T	0.58	0.022	0.0017	0.004363	0.00161605	0.00106886	0.11	0.0023	0.0097	0.8153
264	Chronotype	rs17302081	7	116033025	TFEC	C	T	0.5639	0.0019	0.0019	1.58e-36	-0.0059214	0.00106218	2.2e-08	-0.0162	0.0089	0.06701
265	Chronotype	rs17367750	4	139861388	MAML3	C	T	0.6883	0.0122	0.0018	1.44e-09	-0.00142806	0.00112506	0.18	0.0051	0.0094	0.5879
266	Chronotype	rs1737893	6	32463896	NOL4L	T	C	0.3917	0.0002	0.002	0.6455	-0.00520928	0.00109497	1.5e-06	0.0064	0.0092	0.4877
267	Chronotype	rs17396357	4	48025172	AC079807.4	C	T	0.6178	0.0005	0.0017	1.97e-11	-0.00347039	0.00108837	0.00096	0.0067	0.0091	0.4656
268	Chronotype	rs17405603	20	145228777	CTC-367F4.1	T	A	0.2938	0.0125	0.0019	0.9038	0.00258085	0.00116721	0.018	-0.0083	0.0101	0.4072
269	Chronotype	rs17405819	2	75894349	snoU13	T	C	0.6845	0.0211	0.0018	0.7838	-0.000692005	0.00115469	0.56	0.0041	0.0095	0.6615
270	Chronotype	rs17448682	4	15640218	DDI2	T	C	0.2326	0.0091	0.002	0.8521	0.00713801	0.0012495	8.3e-09	-0.0088	0.0105	0.3998
271	Chronotype	rs17455138	2	129982356	RP11-404I7.1	C	T	0.2249	0.011	0.002	7.16e-08	-0.00438588	0.00125425	0.00039	-0.014	0.0105	0.1837
272	Chronotype	rs17575798	11	109543829	GPR61	A	G	0.1906	0.0098	0.0021	0.3915	-0.00918867	0.0013323	7.8e-12	0.0188	0.0111	0.08922
273	Chronotype	rs17577073	1	99282070	CNTN5	C	A	0.4246	0.0013	0.0017	4.52e-06	-0.00566259	0.00107292	1.5e-07	-0.0063	0.0089	0.4777
274	Chronotype	rs17604349	9	72176966	PMFBP1	A	G	0.1711	0.0053	0.0022	0.8913	-0.0079342	0.00138036	5.7e-09	-0.0007	0.0114	0.9532
275	Chronotype	rs17636031	16	124905509	RP11-298J20.4	C	T	0.2756	0.0154	0.0018	0.01788	-0.00106121	0.00116612	0.26	-0.0037	0.0101	0.7175
276	Chronotype	rs17681451	5	114680449	ZBTB20	G	A	0.9238	0.0225	0.0031	0.04124	0.0040355	0.00193624	0.035	0.0123	0.0161	0.4449
277	Chronotype	rs17712705	18	67863513	RPL12P8	G	A	0.6828	0.0046	0.0018	0.02237	0.00440164	0.00112294	9e-05	0.0231	0.0094	0.01407
278	Chronotype	rs17724992	8	18344015	PGPEP1	A	G	0.7197	0.0172	0.0018	1.98e-18	0.00653709	0.00119725	3e-08	-0.0029	0.0098	0.7688
279	Chronotype	rs17783165	9	65794402	CDH7	C	T	0.329	0.0128	0.0017	0.009985	0.00044381	0.00113519	0.65	-0.0015	0.0095	0.8706
280	Chronotype	rs17806224	9	52449315	LINC01524	G	A	0.8192	0.026	0.0022	0.0425	0.000256134	0.00136518	0.88	0.0265	0.0115	0.02192
281	Chronotype	rs17814208	2	143280429	ARHGAP15	G	A	0.2425	0.0129	0.002	0.1834	0.000964029	0.00123038	0.46	0	0.0102	0.9986
282	Chronotype	rs1788784	11	23579666	NPC1	A	G	0.3356	0.019	0.002	6.03e-13	-0.00366861	0.00111334	0.00057	0.0048	0.0093	0.603
283	Chronotype	rs1799464	14	16133148	SLC15A5	A	G	0.2936	0.0047	0.0021	1.84e-33	-0.0045718	0.00116546	0.00011	0.0015	0.0098	0.8813
284	Chronotype	rs1799923	18	42264802	CCK	G	A	0.8883	0.0224	0.0026	5.85e-21	-0.00126432	0.00166048	0.46	0.0116	0.0135	0.3896
285	Chronotype	rs1800828	3	114172702	DRD3	G	C	0.2504	0.0002	0.002	1.12e-17	-0.00643131	0.00121173	1.6e-07	0.0047	0.0102	0.6475
286	Chronotype	rs1808629	22	72523729	KCNB2	G	A	0.326	0.0202	0.002	0.4583	-0.00293523	0.00114152	0.0098	-0.0134	0.0095	0.1571
287	Chronotype	rs1811899	5	14877829	RP11-146I2.1	C	T	0.1986	0.0047	0.0021	0.1168	0.00508912	0.00130202	0.00011	-0.0028	0.0107	0.7958
288	Chronotype	rs184033703	6	206091414	AC007383.3	A	G	0.0557	0.0163	0.0041	0.02621	0.0144765	0.00226237	2.2e-10	0.0242	0.0197	0.2197
289	Chronotype	rs1843888	2	38343508	ALG10B	A	G	0.5691	0.0011	0.0017	8.69e-05	0.0106337	0.00106338	3.3e-23	-0.0072	0.0089	0.4206
290	Chronotype	rs185350	12	33815911	KCTD15	T	C	0.4902	0.0137	0.0016	0.5061	0.000809727	0.00105862	0.42	0.0079	0.0089	0.3741
291	Chronotype	rs1860561	4	110345436	ATP2A2	A	G	0.2087	0.0159	0.0019	0.4418	-0.000199756	0.00125501	0.81	0.0048	0.0111	0.6686
292	Chronotype	rs1871729	8	135211459	LINC01591	G	A	0.3024	0.0027	0.0018	0.4548	0.00433747	0.00113249	8.1e-05	-0.0007	0.0096	0.9413
293	Chronotype	rs1873958	8	100607521	ASB7	G	A	0.5917	0.0039	0.0017	2.23e-13	-0.0045704	0.00108102	1.7e-05	0.0017	0.0091	0.8522
294	Chronotype	rs1877875	8	117902191	RP11-281A20.1	C	T	0.5659	0.0109	0.0017	0.1441	-0.00207377	0.00106497	0.039	-0.0065	0.0088	0.4619
295	Chronotype	rs1884389	9	1429938	RP5-971N18.3	C	T	0.5614	0.0108	0.0017	2.51e-10	0.00131195	0.00106802	0.24	0.0001	0.0089	0.9926
296	Chronotype	rs1884897	11	6632185	-	G	A	0.6253	0.0184	0.0017	0.4064	-0.000392379	0.00109614	0.67	-0.0581	0.0091	1.482e-10
297	Chronotype	rs1886205	20	93409842	GPC6	C	A	0.2421	0.0079	0.0022	3.72e-10	-0.00659342	0.0012417	9.4e-08	0.008	0.0104	0.4408
298	Chronotype	rs1927790	19	96269937	HS6ST3	C	T	0.394	0.014	0.0016	0.0003887	0.00191789	0.00107335	0.086	-0.0024	0.0088	0.7873
299	Chronotype	rs1928295	13	117616205	RP11-500B12.1	T	C	0.5712	0.0134	0.0016	1.57e-17	-0.00262668	0.00106476	0.015	0.0188	0.0087	0.03147
300	Chronotype	rs1931814	1	61879262	KHDRBS2	G	A	0.5132	0.0004	0.0017	0.002228	-0.00520055	0.0010561	9.4e-07	-0.0101	0.0087	0.2496
301	Chronotype	rs1933437	1	28050157	FLT3	G	A	0.3786	0.0143	0.0017	9.42e-05	0.00237293	0.00108957	0.037	-0.0162	0.009	0.06991
302	Chronotype	rs1941213	13	133255434	OPCML	A	C	0.7114	0.0108	0.0019	2.36e-16	0.000787699	0.0012046	0.44	0.007	0.0098	0.4742
303	Chronotype	rs1941696	11	33672165	ASXL3	A	G	0.5174	0.0112	0.0017	0.5224	-0.000968078	0.00105779	0.31	-0.0027	0.0088	0.7594
304	Chronotype	rs1945160	18	24584252	LINC01915	G	A	0.6181	0.0104	0.0018	4.74e-11	-0.000523577	0.0010937	0.66	-0.0014	0.0091	0.8818
305	Chronotype	rs1948080	18	11852043	RP11-32D4.1	T	G	0.6303	0.0136	0.0018	5.65e-09	-0.00147188	0.00108857	0.2	-0.0132	0.0091	0.1469
306	Chronotype	rs194809	2	23793635	CHP2	A	G	0.1871	0.0126	0.0022	2.43e-11	0.00025901	0.00134163	0.78	0.019	0.011	0.08361
307	Chronotype	rs1951455	9	91045995	RPS6KA5	C	T	0.7187	0.0148	0.0019	1.13e-14	-0.000253705	0.00117397	0.89	-0.0034	0.0098	0.7309
308	Chronotype	rs1958898	14	40417682	RP11-662J14.2	G	C	0.7902	0.0146	0.0021	6.05e-15	0.000782931	0.00130023	0.58	0.0142	0.0109	0.1922
309	Chronotype	rs1965529	5	78196390	-	A	G	0.773	0.0161	0.0022	0.02456	0.00226843	0.00129307	0.071	-0.0133	0.0108	0.2178
310	Chronotype	rs197374	21	111747361	FAM212B	T	C	0.4027	0.0141	0.0017	4.69e-13	-0.00247827	0.00108516	0.025	0.0131	0.0089	0.1417
311	Chronotype	rs1999433	17	78756525	MTND2P8	C	T	0.5597	0.0107	0.0017	0.03825	0.00173635	0.0010632	0.088	0.0028	0.0088	0.7516
312	Chronotype	rs2007518	9	132769711	OPCML	G	A	0.4382	0.013	0.0017	2.9e-10	0.00151773	0.0010629	0.15	-0.0055	0.0089	0.5342
313	Chronotype	rs2009416	1	93079405	CTD-2151A2.3	C	T	0.6355	0.0119	0.0018	0.5172	-0.000686216	0.00109987	0.47	0.0278	0.0092	0.002605
314	Chronotype	rs2011528	11	35653547	AP2B1	T	C	0.8314	0.005	0.0025	1.96e-14	-0.00792776	0.00141013	1.2e-08	0.0095	0.0115	0.41
315	Chronotype	rs2050185	3	147615645	SAMD5	G	A	0.3729	0.0033	0.0018	0.001042	-0.0054224	0.0010969	8.5e-07	0.01	0.009	0.2669
316	Chronotype	rs2051559	6	3297073	RGS12	C	T	0.1412	0.0167	0.0025	0.06264	0.00320409	0.00155849	0.033	0.0204	0.0129	0.114
317	Chronotype	rs2053682	4	171172323	RANBP17	A	C	0.6784	0.017	0.0018	3.78e-11	0.000258237	0.00113953	0.91	0.0046	0.0095	0.6298
318	Chronotype	rs2058527	16	6654748	RBFOX1	G	T	0.7285	0.0115	0.0019	0.1853	0.00155101	0.00118858	0.21	-0.0227	0.01	0.02314
319	Chronotype	rs2064044	16	20747572	LINC00320	C	A	0.1938	0.0123	0.0021	0.3669	-0.000556502	0.00133094	0.66	0.0161	0.011	0.1436
320	Chronotype	rs2065418	8	30400521	MPPED2	T	G	0.646	0.0139	0.0018	0.1799	0.00426564	0.00109799	9e-05	0.0176	0.0091	0.05337
321	Chronotype	rs2066295	21	26168675	HIST1H2BD	A	G	0.7577	0.0142	0.002	1.02e-08	0.00148861	0.00125505	0.22	0.0097	0.0102	0.3421
322	Chronotype	rs2072413	12	150950881	KCNH2	C	T	0.7237	0.0135	0.0019	0.02944	0.00457546	0.00119388	0.00012	0.0012	0.01	0.9029
323	Chronotype	rs2072727	14	44910092	PABPC1L	C	T	0.5643	0.0015	0.0019	0.001693	-0.0065192	0.00106575	5.6e-10	-0.0051	0.0088	0.567
324	Chronotype	rs2074314	7	17390274	KCNJ11	T	C	0.6356	0.0105	0.0017	7.47e-13	-0.00155223	0.00110356	0.17	-0.0071	0.0091	0.4362
325	Chronotype	rs2108719	5	39441457	POU6F2	A	G	0.727	0.0107	0.0019	0.1696	0.0018503	0.00120312	0.13	0.0041	0.0099	0.6794
326	Chronotype	rs2112347	4	75719417	POC5	T	G	0.6298	0.0276	0.0017	1.35e-08	-0.0012485	0.00110148	0.29	0.0125	0.0091	0.1662
327	Chronotype	rs2114824	7	86359258	GRID1	G	A	0.4841	0.0132	0.0017	2.28e-08	0.00343854	0.00105749	0.0011	0.0009	0.0088	0.9145
328	Chronotype	rs2134858	5	71222239	TRPM3	C	T	0.4881	0.0117	0.0017	1.17e-61	0.000901661	0.00105509	0.38	0.013	0.0087	0.134
329	Chronotype	rs213518	10	26901446	SKAP2	C	T	0.1502	0.0153	0.0024	6.28e-15	0.000449312	0.00149495	0.8	-0.0005	0.0128	0.9711
330	Chronotype	rs214249	17	298687	AXIN1	T	G	0.6071	0.0138	0.0017	0.04955	-0.000663379	0.00108402	0.57	0.0072	0.009	0.4215
331	Chronotype	rs215669	16	32339367	PDE1C	G	A	0.3976	0.0149	0.0017	2.72e-15	-0.00532699	0.00108792	6.2e-07	-0.0058	0.009	0.5203
332	Chronotype	rs2166559	13	148794089	EPC2	C	T	0.1488	0.0017	0.0027	0.08924	0.00808203	0.00152036	5.4e-08	-0.0099	0.0126	0.4307
333	Chronotype	rs217433	7	44513897	NPC1L1	C	T	0.1969	0.0115	0.0021	8.94e-18	-0.00143684	0.00131992	0.3	-0.0008	0.0112	0.9401
334	Chronotype	rs217669	2	61893357	SYT16	C	T	0.2776	0.0172	0.0021	0.5337	-0.00121202	0.00118748	0.31	-0.0009	0.0099	0.931
335	Chronotype	rs2192158	6	54639193	NMU	A	G	0.4492	0.0137	0.0017	5.47e-08	-0.000845007	0.00106031	0.42	-0.0269	0.0088	0.002241
336	Chronotype	rs2196618	4	84177202	RALYL	G	A	0.7366	0.0137	0.0019	1.12e-10	-0.00273712	0.00120032	0.021	-0.0045	0.01	0.6498
337	Chronotype	rs2206277	8	50830813	TFAP2B	T	C	0.1557	0.0408	0.0021	1.49e-12	0.00707836	0.00137566	1.5e-07	-0.0059	0.0112	0.5971
338	Chronotype	rs2228213	6	12124622	HIVEP1	G	A	0.6626	0.0144	0.0017	1.82e-83	-0.00169934	0.00110816	0.12	0.0072	0.0092	0.4309
339	Chronotype	rs2228550	18	31698605	COL16A1	G	T	0.6487	0.0124	0.002	0.04189	-0.00250368	0.00110926	0.032	-0.0043	0.0092	0.6387
340	Chronotype	rs2238799	6	20121802	RANBP1	A	G	0.6187	0.0102	0.0018	0.02196	-0.000330095	0.00108923	0.68	0.0027	0.009	0.7671
341	Chronotype	rs2241423	11	67794500	MAP2K5	G	A	0.7715	0.0298	0.0019	1.56e-05	0.00264312	0.00126508	0.032	0.042	0.0103	4.645e-05
342	Chronotype	rs2241743	22	95170373	UNC5C	G	A	0.4301	0.0106	0.0016	8.65e-09	-0.00218497	0.00106618	0.051	0.0007	0.0089	0.9383
343	Chronotype	rs2244625	1	64258672	PLCB3	A	G	0.674	0.0103	0.0017	0.2735	-0.00296043	0.00113943	0.0092	0.027	0.0094	0.004265
344	Chronotype	rs2246012	11	131577068	MED23	C	T	0.1488	0.0161	0.0022	2.18e-09	-0.000785561	0.00141529	0.54	0.0148	0.0119	0.2132
345	Chronotype	rs2257791	6	116884159	SHTN1	G	A	0.244	0.0139	0.002	0.5305	0.000806821	0.00123581	0.51	-0.0212	0.0102	0.03749
346	Chronotype	rs225882	10	30010917	PRKD1	T	C	0.7513	0.0113	0.0018	1.63e-12	-4.39e-05	0.00121257	0.96	-0.0062	0.0097	0.5224
347	Chronotype	rs2267958	12	128253000	DNM1	G	A	0.4912	0.013	0.0018	0.7338	0.00130628	0.00107845	0.28	-0.0116	0.0093	0.2136
348	Chronotype	rs2271189	9	56101207	ERBB3	G	A	0.604	0.0141	0.0018	2.01e-13	-0.00201712	0.00107716	0.061	0.0103	0.0091	0.2572
349	Chronotype	rs2281819	1	33803896	MLN	T	A	0.7707	0.0154	0.002	3.57e-15	0.000500417	0.00125596	0.68	0.0134	0.0104	0.1993
350	Chronotype	rs2283006	10	93456410	CALCR	A	G	0.4881	0.0132	0.0017	0.02282	-0.00195443	0.00106023	0.059	-0.012	0.0089	0.1779
351	Chronotype	rs2283093	7	127081177	GRM8	T	C	0.1949	0.0121	0.0021	8.06e-15	0.000226672	0.00130847	0.89	0.0074	0.0108	0.4948
352	Chronotype	rs2289379	7	44764626	ZMIZ2	C	T	0.6083	0.0137	0.0018	1.1e-08	0.00122364	0.00108297	0.23	0.0154	0.009	0.08823
353	Chronotype	rs2298117	10	68586983	TET1	T	C	0.453	0.0042	0.0017	2.03e-10	-0.00496743	0.00106098	6.8e-06	0.0062	0.0088	0.4833
354	Chronotype	rs2299383	1	103778399	RELN	T	C	0.3982	0.0162	0.0016	1.49e-08	-0.00165167	0.00107207	0.1	-0.0053	0.0088	0.5441
355	Chronotype	rs2316901	5	8657469	TRIM66	G	A	0.6699	0.0186	0.0017	8.98e-59	0.000718448	0.00111205	0.53	-0.0011	0.0091	0.9051
356	Chronotype	rs2322460	11	20261808	SLIT2	C	T	0.6566	0.0111	0.002	0.1484	0.00166881	0.00111982	0.12	-0.0089	0.0093	0.3396
357	Chronotype	rs2322605	11	27306932	TRIM35	G	A	0.5455	0.0077	0.0017	1.21e-28	0.00474328	0.00105611	6.6e-06	-0.0229	0.0089	0.01005
358	Chronotype	rs2342892	8	24529485	RBBP6	T	G	0.4855	0.0126	0.0017	5.07e-06	0.00522336	0.0010556	5.9e-07	0.0055	0.0088	0.5296
359	Chronotype	rs2357760	1	119892734	TRMT11	A	G	0.6735	0.0143	0.0017	0.2693	0.00159616	0.00113206	0.17	0.0007	0.0093	0.9376
360	Chronotype	rs2362775	4	24882930	AC133680.1	C	T	0.4549	0.0057	0.0017	0.0001367	0.00738383	0.00106133	5e-12	-0.0001	0.0089	0.9927
361	Chronotype	rs2365389	3	61250788	FHIT	C	T	0.6001	0.0168	0.0016	0.0007109	-6.73e-05	0.00107595	0.87	0.0172	0.009	0.05552
362	Chronotype	rs2396004	5	43388113	ACTG1P9	A	G	0.4401	0.008	0.0017	0.009755	0.00424655	0.00106306	6e-05	-0.0141	0.0088	0.1099
363	Chronotype	rs2400414	3	194996070	AL357932.1	C	T	0.6539	0.0126	0.0018	6.49e-25	-0.000466775	0.00109271	0.61	0.0247	0.009	0.006258
364	Chronotype	rs2423668	15	12450025	BANF2	T	C	0.4196	0.0106	0.0018	0.02023	-0.00267368	0.00106217	0.013	-0.0091	0.009	0.3109
365	Chronotype	rs2433634	20	22907429	RP11-114G22.1	A	C	0.7216	0.0093	0.0021	7.84e-09	-0.00643487	0.00117329	4.3e-08	-0.0067	0.01	0.5024
366	Chronotype	rs2439823	12	98018469	CRTAC1	G	A	0.5486	0.0165	0.0017	1.21e-05	-0.000340486	0.00106294	0.76	-0.002	0.0089	0.8269
367	Chronotype	rs2466103	8	32554786	NRG1	G	T	0.3072	0.0121	0.0018	0.0001976	9.12e-05	0.00114646	0.96	0.0127	0.0096	0.1855
368	Chronotype	rs2470893	15	74727108	CYP1A1	T	C	0.3049	0.0107	0.0017	9.34e-08	0.000119693	0.0011199	0.8	-0.0154	0.0099	0.121
369	Chronotype	rs2479958	15	111331897	TEX29	A	G	0.4852	0.0129	0.0018	9.43e-10	0.00131997	0.00106782	0.22	0.0205	0.0089	0.02157
370	Chronotype	rs2503185	13	65995718	PDE4B	A	G	0.5097	0.013	0.0017	1.79e-13	0.000162473	0.0010629	0.88	-0.004	0.0088	0.6458
371	Chronotype	rs2513999	14	103148904	DYNC2H1	G	A	0.8407	0.0154	0.0026	0.1286	-0.00099883	0.00146857	0.49	0.019	0.0124	0.1275
372	Chronotype	rs2514214	1	113524607	DRD2	A	G	0.2756	0.0017	0.0021	1.33e-14	0.00611032	0.00119278	3.2e-07	-0.0048	0.0097	0.6229
373	Chronotype	rs254927	11	70583799	AUTS2	T	C	0.5481	0.0107	0.0019	3.07e-09	-0.00355041	0.00105816	0.00062	-0.0049	0.0089	0.5775
374	Chronotype	rs2550298	11	56334057	GNAO1	T	C	0.3732	0.0026	0.0018	0.4333	-0.0081554	0.00109052	5.3e-14	-0.0131	0.009	0.1451
375	Chronotype	rs2580160	16	1816035	CTD-2015H3.1	G	A	0.4529	0.0053	0.0019	0.1327	-0.00627306	0.00107316	6.8e-09	0.0121	0.0089	0.1754
376	Chronotype	rs2593487	18	69328926	RP11-459J23.1	G	A	0.666	0.0008	0.0018	0.006035	0.00477661	0.00111656	2.9e-05	0.0059	0.0093	0.5256
377	Chronotype	rs2600226	2	12887263	LINC02022	C	T	0.3288	0.0116	0.0018	0.4321	5.92e-05	0.00113346	0.98	-0.0129	0.0093	0.1688
378	Chronotype	rs2605603	13	93487939	SMCO4	G	A	0.5188	0.0103	0.0016	0.657	0.00120664	0.00105825	0.22	0.0083	0.0088	0.3459
379	Chronotype	rs2612576	3	45387985	SLC14A2	T	A	0.7055	0.0108	0.0019	1.42e-10	-0.00432944	0.00116918	0.00018	0.0104	0.0099	0.2931
380	Chronotype	rs2622274	18	63530611	PTP4A1	G	T	0.5447	0.0107	0.0017	8.49e-09	0.00213692	0.00106149	0.037	0.0061	0.0089	0.4903
381	Chronotype	rs262255	1	180038859	CWC22	T	C	0.3902	0.0096	0.0017	2.51e-52	-0.000636515	0.00107911	0.52	0.0002	0.0092	0.9821
382	Chronotype	rs264941	10	103680962	AC018880.2	C	A	0.5321	0.0124	0.0017	1.25e-05	0.00105234	0.00105507	0.36	0.0005	0.0088	0.9528
383	Chronotype	rs2653349	5	55277539	HCRTR2	A	G	0.2116	0.0082	0.0021	0.815	0.0143657	0.00128556	5.2e-29	0.0163	0.0111	0.1441
384	Chronotype	rs2706762	1	70261338	PCYOX1	C	T	0.8543	0.0069	0.0024	0.08577	0.0063611	0.00147484	1.4e-05	-0.0234	0.0132	0.07773
385	Chronotype	rs2707183	4	116519802	RP11-148B3.1	G	T	0.4679	0.0093	0.0017	0.002351	0.000799709	0.00105895	0.47	0.0159	0.0089	0.07466
386	Chronotype	rs2712666	2	99195811	ANKS1B	T	A	0.252	0.0144	0.002	0.004382	0.000584814	0.0012198	0.71	-0.0128	0.0099	0.1978
387	Chronotype	rs2715423	12	98968644	PGPEP1L	G	A	0.7195	0.0115	0.0019	4.89e-08	0.000881735	0.00117036	0.42	0.0075	0.0101	0.4604
388	Chronotype	rs273505	5	18106337	MAST3	C	T	0.4217	0.0173	0.0019	0.01537	-0.00144991	0.00106987	0.18	-0.0145	0.0089	0.1023
389	Chronotype	rs2737245	9	115646356	TRPS1	G	T	0.7233	0.0172	0.0019	0.005819	-0.0072004	0.00117834	9.1e-10	-0.0013	0.01	0.8967
390	Chronotype	rs2744974	19	34611654	C6orf106	T	C	0.3239	0.0261	0.0017	3.32e-19	0.00139732	0.00112432	0.23	-0.0112	0.0092	0.2247
391	Chronotype	rs274628	8	86636539	GRM3	C	A	0.6634	0.0102	0.0018	2.31e-19	-0.000596622	0.00110748	0.67	0.0104	0.0093	0.2592
392	Chronotype	rs2777768	7	81571819	TLE1	A	G	0.7228	0.0119	0.0019	1.36e-08	-0.00282146	0.00119126	0.013	0.0043	0.01	0.6688
393	Chronotype	rs2820295	15	201831740	IPO9	A	G	0.3266	0.0235	0.0018	0.1893	-0.00496078	0.00111273	6.3e-06	0.0313	0.0095	0.0009624
394	Chronotype	rs28350	1	42376954	-	A	G	0.1717	0.0172	0.0022	9.99e-07	-0.000382273	0.00138016	0.72	0.0075	0.0114	0.5075
395	Chronotype	rs2836754	21	38919816	AF064858.6	C	T	0.6303	0.0138	0.0017	0.3935	0.00156364	0.00109959	0.15	-0.0087	0.009	0.3357
396	Chronotype	rs2844016	2	24582749	RP11-20A20.2	C	T	0.7091	0.0014	0.0021	0.1357	-0.00513842	0.00115552	1.8e-05	0.0089	0.01	0.3726
397	Chronotype	rs28458909	21	137362737	EXD3	C	T	0.8797	0.0133	0.0029	0.001157	0.0158432	0.00160134	4.7e-23	0.0268	0.0164	0.1021
398	Chronotype	rs28459838	9	35450175	SCUBE1	C	T	0.7567	0.0013	0.0022	0.5079	-0.00495759	0.0012527	5.5e-05	0.0141	0.0108	0.1903
399	Chronotype	rs28489620	9	41408712	SCUBE1	G	A	0.7182	0.0151	0.0021	5.35e-06	0.00425745	0.00117175	0.00023	-0.0198	0.01	0.04677
400	Chronotype	rs2850979	22	101173607	PPP3CA	C	T	0.2531	0.0012	0.002	1.42e-12	0.00599917	0.00123821	6.6e-07	0.008	0.0102	0.4338
401	Chronotype	rs2861685	15	67610421	AC010987.5	T	C	0.5864	0.0165	0.0019	2.06e-05	0.000308263	0.00106889	0.72	-0.0061	0.0089	0.4917
402	Chronotype	rs2862996	3	43632283	RP11-472I20.4	G	T	0.2988	0.0216	0.0017	2.1e-09	0.000366496	0.00114134	0.7	-0.0011	0.0095	0.9102
403	Chronotype	rs2875762	3	124603886	NKAIN2	C	G	0.252	0.0129	0.002	0.0007446	-0.00131843	0.00123774	0.23	-0.0067	0.0103	0.5154
404	Chronotype	rs2878172	3	54906952	-	A	G	0.5571	0.0034	0.0017	3.04e-09	-0.00357826	0.00107138	0.00062	0.0176	0.009	0.04982
405	Chronotype	rs2881955	14	71769560	RNU6-248P	T	C	0.2727	0.0069	0.002	0.04851	0.00552826	0.00117872	1.6e-06	-0.0097	0.0098	0.3242
406	Chronotype	rs2901796	14	163903702	CTC-207P7.1	G	A	0.6043	0.0002	0.0019	0.0003637	-0.0051864	0.00108047	1.2e-06	-0.0077	0.009	0.3924
407	Chronotype	rs2907948	21	150941396	KCNH2	G	A	0.756	0.0145	0.0019	0.005073	0.00505884	0.00122291	3.5e-05	-0.005	0.0104	0.6294
408	Chronotype	rs2910026	5	153150376	LINC01470	C	T	0.2778	0.0132	0.0021	0.8997	0.00461005	0.00117699	0.00014	-0.0036	0.01	0.7207
409	Chronotype	rs2916148	5	67485993	PITPNC1	A	G	0.4597	0.0055	0.0017	5.69e-10	0.00617571	0.00107345	8.3e-09	-0.024	0.0089	0.006812
410	Chronotype	rs2944831	17	72314650	CALN1	A	G	0.2896	0.0046	0.0021	0.001538	0.00556088	0.00115815	2.5e-06	0.0082	0.01	0.4102
411	Chronotype	rs295268	16	83814390	GKAP1	T	C	0.7367	0.0036	0.0022	0.9589	-0.00685162	0.0012091	7e-09	0.03	0.0103	0.003453
412	Chronotype	rs2962334	9	87583239	CTD-2232E5.2	T	G	0.0272	0.0396	0.0059	0.09214	0.0101695	0.00376578	0.0088	0.0077	0.0292	0.7928
413	Chronotype	rs2978382	2	64302356	ESR2	T	C	0.5884	0.0016	0.0019	0.0004618	0.00514581	0.0010766	2.4e-06	0.0163	0.0089	0.06563
414	Chronotype	rs2979139	8	8410803	CTA-398F10.1	G	A	0.4948	0.015	0.0019	0.01945	0.00589927	0.00105743	4.9e-08	0.0208	0.0094	0.02584
415	Chronotype	rs2984618	14	47224766	TAL1	T	G	0.4408	0.0165	0.0016	0.4042	-0.0019271	0.0010701	0.082	-0.015	0.0091	0.09918
416	Chronotype	rs301218	1	176379131	U8	A	G	0.3873	0.0023	0.0019	3.8e-24	-0.00398536	0.00107863	0.00025	-0.0103	0.009	0.2553
417	Chronotype	rs3019466	3	92743012	FAT3	C	T	0.8323	0.0128	0.0024	0.228	0.00649321	0.00145764	5.3e-06	0.0053	0.0122	0.665
418	Chronotype	rs308521	9	37367097	ZCCHC7	T	C	0.5977	0.0145	0.0019	0.0188	0.00653616	0.0010817	1.5e-09	-0.0122	0.009	0.1742
419	Chronotype	rs3100052	16	100954911	YWHAZ	G	A	0.6191	0.011	0.002	0.5971	-0.00666323	0.00108374	7e-10	-0.0069	0.0091	0.4475
420	Chronotype	rs3101336	16	72285502	NEGR1	C	T	0.6175	0.0254	0.0016	0.8574	0.001737	0.00107447	0.12	-0.0139	0.0092	0.1304
421	Chronotype	rs3115667	16	31675622	XXbac-BPG32J3.22	C	T	0.7179	0.0179	0.0019	5.62e-07	-0.00105148	0.001172	0.35	0.0489	0.0104	2.508e-06
422	Chronotype	rs312750	6	70347398	CTD-2378E21.1	A	G	0.4986	0.0097	0.0016	5.92e-21	-0.001156	0.00106047	0.25	0.003	0.0088	0.7334
423	Chronotype	rs321237	4	96012569	RP11-147C23.1	A	G	0.7498	0.0126	0.002	0.01319	-0.000144751	0.00122445	0.87	-0.0039	0.0102	0.6989
424	Chronotype	rs3213967	5	74969874	KAT6B	T	C	0.1747	0.0122	0.0022	0.06985	0.00107091	0.00145065	0.48	0.0291	0.0116	0.01252
425	Chronotype	rs326893	12	111770620	RP11-119H12.3	T	C	0.5812	0.0121	0.0017	0.0003904	0.00202377	0.00107812	0.083	-0.008	0.0089	0.3709
426	Chronotype	rs329078	3	168515530	EGFEM1P	A	G	0.5186	0.0107	0.0019	0.001708	-0.00126217	0.00105597	0.24	-0.0137	0.0088	0.1178
427	Chronotype	rs329651	5	133897727	MIR4697HG	T	G	0.806	0.016	0.0021	5.45e-15	0.0025382	0.00133526	0.079	0.0023	0.0114	0.8384
428	Chronotype	rs339991	4	60621438	RORA	G	A	0.5799	0.0125	0.0017	6.24e-16	-0.000638384	0.00106877	0.6	0.0224	0.0088	0.01103
429	Chronotype	rs34054660	7	64103102	RP11-32K4.1	A	G	0.5752	0.0071	0.0019	0.4751	0.00357001	0.00106707	0.0014	-0.0209	0.0088	0.01818
430	Chronotype	rs34184235	1	86143696	HSPE1P19	C	T	0.5647	0.0115	0.0019	0.2906	-3e-06	0.00106358	0.87	-0.0034	0.0088	0.7033
431	Chronotype	rs34234296	17	174301908	AC013467.1	G	A	0.6124	0.0145	0.002	4.32e-06	-0.00176752	0.00109104	0.11	0.0147	0.0094	0.1174
432	Chronotype	rs34270657	3	72008736	DHODH	G	A	0.1025	0.0199	0.0032	2.14e-09	-0.00130961	0.00172858	0.44	0.0194	0.0151	0.1998
433	Chronotype	rs34329963	6	66858996	RNU6-1037P	T	C	0.1157	0.0069	0.003	1.14e-23	-0.00677506	0.00166454	4.2e-05	0.0163	0.0139	0.2414
434	Chronotype	rs34509802	20	100975248	NPAS2	G	A	0.8263	0.0078	0.0025	1.26e-19	-0.00671642	0.00137336	5.7e-07	-0.0082	0.0117	0.4837
435	Chronotype	rs34517439	16	77984833	DNAJB4	A	C	0.1168	0.0391	0.003	5.4e-06	0.00153791	0.00162356	0.3	-0.0001	0.0151	0.9953
436	Chronotype	rs34811474	15	25407216	ANAPC4	G	A	0.7776	0.0293	0.0023	0.5035	-0.0022083	0.00125013	0.082	0.021	0.0119	0.07828
437	Chronotype	rs349088	17	85103349	DLG2	C	A	0.5223	0.013	0.0017	3.3e-08	0.000999907	0.00105943	0.3	0.0114	0.0087	0.1896
438	Chronotype	rs34967119	11	105059586	CD200R1L	G	A	0.4989	0.0038	0.0019	3.5e-14	-0.00430983	0.00105494	6.7e-05	0.0227	0.0089	0.01037
439	Chronotype	rs35346733	16	2479638	CNTN4	G	A	0.8113	0.0006	0.0024	0.0002088	0.00660103	0.00134001	9.1e-07	0.0188	0.0115	0.1017
440	Chronotype	rs35408866	3	186822091	DUX4L2	A	G	0.1339	0.0159	0.0028	0.7922	-0.00469672	0.00154798	0.0034	0.0044	0.0133	0.7412
441	Chronotype	rs35483388	7	122674438	UBASH3B	T	C	0.3794	0.0125	0.002	0.05596	0.00086258	0.0010924	0.39	-0.0105	0.0091	0.2459
442	Chronotype	rs35524253	11	4966086	CSMD1	A	G	0.3471	0.0019	0.002	2.61e-10	0.00600681	0.00110426	2e-08	0.0073	0.0093	0.4326
443	Chronotype	rs35867081	4	81073478	BAIAP2	A	G	0.4871	0.015	0.0019	0.005521	-0.00439152	0.00106117	3.4e-05	-0.0035	0.009	0.6982
444	Chronotype	rs359248	3	60250326	AC007381.3	G	T	0.5407	0.0045	0.0019	0.006407	0.00477202	0.00106459	6.2e-06	0.0069	0.0088	0.4327
445	Chronotype	rs35949039	2	70538702	SF3B3	G	T	0.8944	0.0215	0.0031	1.14e-06	0.000366271	0.00172654	0.84	-0.0188	0.0148	0.2022
446	Chronotype	rs36055559	16	5799422	DUS3L	G	A	0.8339	0.0078	0.0027	6.3e-12	0.0077847	0.00146168	9.4e-08	0.0208	0.0136	0.1273
447	Chronotype	rs3760381	1	44969715	C1QL1	A	G	0.2521	0.0031	0.0022	0.03305	0.00485134	0.00122288	7.4e-05	0.0069	0.0101	0.4968
448	Chronotype	rs3764625	17	49145794	PPFIA3	T	G	0.3989	0.0096	0.0017	0.1654	0.00337788	0.00107437	0.0017	0.01	0.0089	0.2612
449	Chronotype	rs3764835	6	158662856	PKP4	G	A	0.8495	0.013	0.0024	0.1317	-0.00188274	0.00146582	0.16	-0.0024	0.0122	0.843
450	Chronotype	rs3770890	2	36430849	CRIM1	G	T	0.0275	0.0297	0.0053	3.84e-08	-0.00865309	0.00333648	0.0087	-0.0173	0.031	0.5782
451	Chronotype	rs3782860	3	252830	SLC6A13	C	T	0.4493	0.0002	0.0017	0.1577	-0.00505033	0.00106185	1.3e-06	0.0074	0.0088	0.4007
452	Chronotype	rs3806114	7	20482104	E2F3	G	A	0.3084	0.012	0.0018	0.05292	0.000890274	0.001132	0.49	-0.009	0.0095	0.3432
453	Chronotype	rs3808477	6	115658120	TRPS1	C	T	0.726	0.0182	0.0019	1.46e-11	-0.00731884	0.00117432	3.7e-10	-0.0004	0.0099	0.9715
454	Chronotype	rs3808964	7	123667111	GPR26	T	G	0.622	0.0021	0.002	6.47e-05	0.00518298	0.0010977	3.3e-06	-0.0035	0.0091	0.6967
455	Chronotype	rs3814883	7	29983601	TAOK2	T	C	0.4795	0.0227	0.0017	0.431	0.00309863	0.00105946	0.0026	0.0041	0.0089	0.6453
456	Chronotype	rs3815983	16	109127558	MYO16	T	C	0.3565	0.0056	0.002	2.57e-32	-0.00470441	0.00110995	2.1e-05	-0.0106	0.0092	0.2462
457	Chronotype	rs3825061	13	119073965	VPS11	T	C	0.3863	0.014	0.0017	0.005112	0.00128571	0.00107932	0.25	0.0129	0.0091	0.1552
458	Chronotype	rs3850174	11	172646303	NCEH1	A	T	0.238	0.002	0.002	6.15e-16	-0.00745898	0.00121696	1.4e-09	0.0041	0.0103	0.6943
459	Chronotype	rs3857599	10	50970534	RP11-228O6.2	A	C	0.1499	0.0401	0.0023	0.6417	0.0080302	0.00142814	1.2e-08	0.0049	0.0119	0.681
460	Chronotype	rs3867239	3	122222382	MIR100HG	G	A	0.629	0.0038	0.0018	0.3189	-0.00510799	0.00109116	4.4e-06	0.0021	0.0092	0.8158
461	Chronotype	rs3902951	10	69323038	GALNT16	G	T	0.2309	0.0134	0.0019	3.51e-06	-0.00106639	0.00125388	0.46	-0.0182	0.0103	0.07846
462	Chronotype	rs391300	1	2312964	SRR	T	C	0.3639	0.0116	0.0017	0.001414	-0.00033021	0.00110207	0.78	0.0049	0.0091	0.5915
463	Chronotype	rs3914628	14	146516867	SLC10A7	T	C	0.8593	0.0165	0.0023	2.88e-12	-0.00571151	0.00150066	0.00015	-0.0159	0.0121	0.1861
464	Chronotype	rs3923783	17	1939895	RTN4RL1	C	A	0.8216	0.0222	0.0022	7.16e-12	-0.00185802	0.00136015	0.12	-0.0017	0.0116	0.8856
465	Chronotype	rs3923809	4	38473194	BTBD9	G	A	0.299	0.0045	0.0018	6.91e-13	0.00418082	0.00114695	0.00037	-0.0054	0.0094	0.5658
466	Chronotype	rs3955311	8	113906013	RBM19	T	C	0.1393	0.0033	0.0026	0.0001221	0.00619309	0.0014798	3.3e-05	-0.0015	0.0123	0.9052
467	Chronotype	rs39654	7	173377333	U8	G	A	0.5487	0.0163	0.0017	2.31e-22	-0.00261986	0.00106105	0.013	-0.0003	0.0089	0.969
468	Chronotype	rs3966782	12	4903803	CHRNE	C	T	0.3307	0.0119	0.0018	0.2	-0.000932071	0.001135	0.34	-0.0039	0.0093	0.6758
469	Chronotype	rs40067	17	108103311	FBXL17	G	A	0.8299	0.0252	0.0023	1.17e-10	0.00206097	0.00140879	0.12	0.0007	0.0115	0.9484
470	Chronotype	rs4017425	2	43987272	RP11-944L7.4	C	T	0.5324	0.0118	0.0017	3.56e-08	-0.000718263	0.00105861	0.42	-0.007	0.0088	0.4228
471	Chronotype	rs4027217	5	14054289	RPL6P21	C	A	0.7881	0.0034	0.002	9.73e-29	0.00538982	0.00128931	2.1e-05	-0.0141	0.0104	0.1776
472	Chronotype	rs4097319	5	33571587	RP11-476F14.1	T	G	0.5641	0.0107	0.0017	8.52e-08	0.00269113	0.00106694	0.012	-0.0052	0.0089	0.5565
473	Chronotype	rs4148155	2	88133515	ABCG2	A	G	0.8867	0.0192	0.0026	0.433	0.00460991	0.00165804	0.0078	0.0057	0.0139	0.6798
474	Chronotype	rs42210	12	166981783	HMP19	C	G	0.7017	0.0034	0.0021	0.4616	-0.00513926	0.00117154	1.2e-05	0.0066	0.0098	0.5011
475	Chronotype	rs4236237	4	70471491	AUTS2	A	C	0.5873	0.0004	0.0017	0.1656	-0.00415222	0.00107547	8.5e-05	-0.007	0.009	0.4337
476	Chronotype	rs4240673	5	10930102	XKR6	T	C	0.4545	0.0175	0.0016	0.0007763	0.00519008	0.0010629	9.1e-07	0.0122	0.0095	0.1994
477	Chronotype	rs4241964	7	136132804	RP11-775H9.2	G	T	0.4891	0.0158	0.0019	0.8281	0.00764427	0.00106171	7.2e-13	-0.0123	0.009	0.1694
478	Chronotype	rs4261944	8	31002014	PCDH7	G	T	0.377	0.0119	0.0017	1.58e-26	0.00236696	0.00110007	0.025	0.0044	0.0091	0.6337
479	Chronotype	rs4267103	4	60572959	RP11-154D9.1	C	T	0.1933	0.015	0.0024	9.99e-17	-0.000645086	0.00135963	0.71	0.0031	0.0112	0.7839
480	Chronotype	rs4269995	4	88405406	TMEM161B-AS1	T	C	0.2543	0.0092	0.002	1.14e-11	-0.00623775	0.00121476	3.6e-07	0.0006	0.01	0.9503
481	Chronotype	rs427943	12	45150981	ADARB1	C	A	0.5712	0.0177	0.0017	5.54e-10	-0.00286717	0.00106755	0.0068	-0.01	0.0089	0.2588
482	Chronotype	rs4286488	5	93518875	GRID2	A	G	0.7608	0.0121	0.002	2.39e-06	-0.00141103	0.00124748	0.33	0.0146	0.0102	0.1528
483	Chronotype	rs429358	21	44908684	APOE	T	C	0.8459	0.0257	0.0026	3.6e-25	-0.00556732	0.00146089	0.00014	-0.0088	0.0128	0.4914
484	Chronotype	rs4303732	4	100213578	LINC01104	T	C	0.6137	0.0169	0.0017	1.7e-09	-0.00288104	0.00107448	0.0087	0.0156	0.0089	0.0816
485	Chronotype	rs4307239	19	24314681	NPY	G	A	0.4639	0.0115	0.0017	2.6e-22	-0.000942038	0.00106116	0.33	0.0081	0.0088	0.3626
486	Chronotype	rs4342589	11	34644028	LINC01288	G	A	0.5703	0.0105	0.0017	0.006459	0.00528867	0.00107198	4.5e-07	0.0114	0.0089	0.1999
487	Chronotype	rs4349008	3	105150705	DAOA-AS1	A	G	0.0623	0.0204	0.0037	0.0002396	-0.00111768	0.00217598	0.61	-0.0092	0.0174	0.5952
488	Chronotype	rs4419127	10	34083690	NOL4	G	A	0.3409	0.0012	0.0018	0.07677	-0.00799336	0.00112106	5.7e-13	0.0057	0.0092	0.537
489	Chronotype	rs4430672	11	62627689	ATP5A1P4	T	C	0.1958	0.0124	0.0021	2.56e-07	-0.00175373	0.00132505	0.17	0.0094	0.0108	0.3811
490	Chronotype	rs4476935	5	113347595	RP11-703P11.1	C	T	0.5736	0.017	0.0017	6.03e-05	0.00158758	0.001064	0.11	-0.0001	0.0088	0.9877
491	Chronotype	rs4482463	2	204511186	AC016903.2	C	A	0.083	0.031	0.0031	0.01739	-0.0011284	0.00199396	0.6	0.0018	0.0156	0.91
492	Chronotype	rs4534948	7	47267048	SKOR2	G	A	0.5412	0.0093	0.0017	2.69e-23	-0.00208087	0.001064	0.055	0.0009	0.0089	0.9214
493	Chronotype	rs4535583	2	115378116	RP11-282C5.1	C	T	0.3004	0.0041	0.0018	4.85e-23	-0.00428712	0.0011457	0.00023	-0.0012	0.0096	0.8979
494	Chronotype	rs45486197	2	2244850	SF3A2	A	G	0.0635	0.0279	0.004	6.1e-09	0.00179471	0.00214659	0.32	-0.0041	0.0209	0.8447
495	Chronotype	rs4550384	9	84883798	RP11-688D15.1	T	G	0.7537	0.0027	0.0022	0.077	0.00528289	0.00122779	2e-05	0.0047	0.0103	0.6497
496	Chronotype	rs45597035	3	73075014	KLF5	G	A	0.3377	0.0014	0.002	0.4025	0.00437679	0.00111677	5.6e-05	-0.0549	0.0092	2.66e-09
497	Chronotype	rs459552	2	112841059	APC	T	A	0.2253	0.0133	0.0019	0.2738	-0.000826194	0.00125144	0.55	-0.0165	0.0106	0.1191
498	Chronotype	rs4653017	5	33311127	A3GALT2	T	C	0.6679	0.0118	0.0018	0.3733	-0.00152722	0.00113545	0.15	-0.0006	0.0094	0.9472
499	Chronotype	rs4655141	1	22985532	LACTBL1	C	T	0.1638	0.0173	0.0022	0.1569	0.00183106	0.00142093	0.16	0.021	0.0116	0.06947
500	Chronotype	rs465670	1	177450623	PRR7	T	C	0.5332	0.0039	0.0017	1.11e-10	0.00496654	0.00105886	2.1e-06	0.015	0.0088	0.08823
501	Chronotype	rs4657983	1	195485427	AL357932.1	A	G	0.6566	0.0061	0.0017	6.2e-15	-0.00434143	0.00110822	0.00011	-0.0124	0.0092	0.1766
502	Chronotype	rs4666682	5	185339016	AC080125.1	A	G	0.1735	0.0047	0.0025	0.02492	-0.00535476	0.00138292	0.00014	0.0095	0.0113	0.3979
503	Chronotype	rs4671328	1	58708147	LINC01122	T	G	0.4496	0.0214	0.0017	0.0003219	0.00265562	0.00106809	0.013	0.002	0.0088	0.8191
504	Chronotype	rs4672458	2	53509224	AC069157.1	T	C	0.479	0.0076	0.0019	3.42e-36	-0.00554341	0.00105457	1.4e-07	0.004	0.0087	0.6488
505	Chronotype	rs4690085	3	2695573	FAM193A	G	A	0.4686	0.0081	0.0019	0.8752	0.0051446	0.00105603	1.1e-06	0.0031	0.0087	0.7245
506	Chronotype	rs4698678	3	18259153	MTCO3P44	C	G	0.254	0.0013	0.002	1.86e-22	0.00514073	0.00117192	1.4e-05	-0.0055	0.0099	0.5795
507	Chronotype	rs4700608	4	63730453	AC010376.1	C	T	0.4764	0.0155	0.0017	0.5164	-0.00247731	0.00105535	0.027	-0.0223	0.0088	0.01087
508	Chronotype	rs4721089	5	1833285	MAD1L1	T	C	0.783	0.0167	0.0023	4.32e-20	0.000669817	0.0012841	0.65	0.0109	0.0105	0.2979
509	Chronotype	rs4740383	7	130908179	FIBCD1	A	G	0.4185	0.0131	0.0018	0.0002779	-0.00117054	0.00107773	0.23	-0.0057	0.009	0.5257
510	Chronotype	rs4740619	7	15634328	CCDC171	T	C	0.5436	0.0189	0.0016	0.01943	0.00292343	0.0010615	0.006	0.0208	0.0089	0.01871
511	Chronotype	rs474605	6	42032756	PIK3C3	G	A	0.5321	0.0125	0.0017	1.51e-08	0.000450902	0.00106284	0.72	-0.0039	0.0089	0.6647
512	Chronotype	rs4775086	12	58677093	ADAM10	A	G	0.2517	0.0068	0.0019	0.0004103	-0.00502066	0.0012429	5.2e-05	-0.0192	0.0102	0.05939
513	Chronotype	rs4785296	16	49433323	RP11-189E14.5	G	C	0.7676	0.0019	0.0022	0.0003302	-0.00513497	0.00125097	2.8e-05	0.0069	0.0104	0.5079
514	Chronotype	rs478707	16	7543209	PTPRM	C	T	0.7968	0.015	0.0024	4.77e-12	0.00300022	0.00135174	0.027	-0.0065	0.0109	0.5525
515	Chronotype	rs4800998	18	55762424	RP11-397A16.1	A	T	0.1823	0.0049	0.0025	1.98e-10	0.00638976	0.00136148	2.7e-06	0.0044	0.0114	0.6982
516	Chronotype	rs4812405	20	36648182	SLA2	C	A	0.9237	0.0202	0.0033	0.0474	0.00184755	0.00197424	0.37	0.0265	0.019	0.1639
517	Chronotype	rs4813619	1	2835069	PCED1A	G	T	0.4695	0.0106	0.0018	0.09297	-0.0019875	0.00106502	0.061	-0.0041	0.0089	0.6447
518	Chronotype	rs4858193	1	20399558	SGO1-AS1	T	C	0.7199	0.0133	0.0019	0.002189	-0.0019895	0.00118087	0.097	0.005	0.0101	0.621
519	Chronotype	rs4860734	3	66231186	AC112518.3	A	G	0.2783	0.0107	0.0021	2.44e-12	0.00439482	0.00118383	0.00028	0.0046	0.0097	0.6318
520	Chronotype	rs486416	3	31888293	EHMT2	G	A	0.3667	0.0038	0.0018	0.0001781	0.00519535	0.00109095	1.4e-06	0.0068	0.0097	0.4838
521	Chronotype	rs4864201	4	129810129	RP11-422J15.1	T	C	0.3471	0.0137	0.0017	6.59e-07	-0.00150917	0.00110701	0.14	0.0008	0.0091	0.9294
522	Chronotype	rs4865796	6	53976834	ARL15	G	A	0.2956	0.0096	0.0018	0.02981	-0.00108486	0.00114265	0.37	-0.0141	0.0095	0.1398
523	Chronotype	rs4880341	12	132179185	JAKMIP3	C	T	0.4275	0.013	0.0017	0.6064	0.00289701	0.0010694	0.0052	0.004	0.0089	0.657
524	Chronotype	rs4889366	13	81687813	CMIP	A	G	0.2574	0.0131	0.002	0.004758	-0.00263356	0.00122109	0.03	-0.0017	0.0101	0.8624
525	Chronotype	rs4900714	15	46833016	MDGA2	T	G	0.4776	0.015	0.0017	2.95e-06	-0.00195784	0.00105778	0.055	-0.0039	0.0088	0.6575
526	Chronotype	rs4903203	16	74193805	LIN52	A	G	0.3272	0.0052	0.0018	4.18e-11	0.00541275	0.00113024	7.1e-07	-0.0038	0.0094	0.686
527	Chronotype	rs4921301	14	160557485	CTC-207P7.1	C	T	0.7873	0.0129	0.0024	0.06379	-0.00170231	0.00131075	0.21	0.0102	0.0107	0.3384
528	Chronotype	rs4923541	5	28457988	METTL15	T	C	0.5053	0.0046	0.0017	0.008065	0.00482555	0.00105504	5e-06	0.0148	0.0088	0.09082
529	Chronotype	rs4936290	11	114138533	ZBTB16	A	C	0.663	0.0012	0.0018	0.0001173	-0.0062047	0.00110997	3.4e-08	-0.002	0.0093	0.8273
530	Chronotype	rs495593	10	72345662	SNORD37	G	A	0.2504	0.0079	0.002	0.09308	-0.00447197	0.00120991	0.00022	0.0149	0.0099	0.131
531	Chronotype	rs4970991	5	151031527	PRUNE1	T	C	0.2151	0.0116	0.0021	0.01285	0.00439571	0.00130511	0.0013	0.0157	0.0109	0.1473
532	Chronotype	rs497338	1	758375	RP11-164C1.2	T	C	0.2889	0.0048	0.0019	1.81e-08	0.00517834	0.00117277	1.7e-05	0.0105	0.0095	0.2723
533	Chronotype	rs4973618	2	228137904	SPHKAP	G	A	0.3377	0.0148	0.0018	0.1015	0.00135608	0.00111025	0.21	0.0023	0.0091	0.8048
534	Chronotype	rs4981693	5	29211125	RP11-562L8.1	A	G	0.7743	0.0202	0.002	0.003245	0.00298394	0.00126209	0.016	-0.0026	0.0104	0.802
535	Chronotype	rs4986044	15	21358248	KCNJ12	C	T	0.545	0.0177	0.0016	0.004673	0.0015671	0.00106267	0.13	0.0187	0.0088	0.03263
536	Chronotype	rs4988235	16	135851076	MCM6	A	G	0.7206	0.0124	0.0017	0.02002	0.00319284	0.00122193	0.0061	-0.0437	0.0102	1.9e-05
537	Chronotype	rs5011579	17	69153415	UTP4	G	C	0.7172	0.0135	0.0021	1.27e-27	-0.000950764	0.00117155	0.52	-0.0081	0.0108	0.4528
538	Chronotype	rs5016898	2	81206328	RP3-445O10.1	T	C	0.42	0.002	0.0017	7.09e-13	-0.00460576	0.00107169	1.9e-05	0.0002	0.0091	0.9863
539	Chronotype	rs543874	7	177920345	SEC16B	G	A	0.2214	0.0479	0.002	0.3097	0.000313343	0.0013023	0.89	0.0136	0.0111	0.22
540	Chronotype	rs557951	14	62727588	CADPS	G	T	0.3171	0.0135	0.002	0.07248	-0.0003405	0.00113992	0.84	0.015	0.0095	0.1119
541	Chronotype	rs55846845	10	52014841	CA10	G	A	0.4824	0.0074	0.0019	0.62	0.0054042	0.00105822	2.1e-07	-0.0112	0.0088	0.2038
542	Chronotype	rs55966114	17	97190579	RP11-541G9.1	T	C	0.1885	0.0146	0.0024	0.07508	-0.00182326	0.00134007	0.15	-0.0178	0.0111	0.1103
543	Chronotype	rs56113850	12	40847202	CYP2A6	C	T	0.5698	0.0072	0.0019	2.47e-09	0.00432021	0.00106887	3.5e-05	0.0046	0.0092	0.6178
544	Chronotype	rs56133507	3	171961945	HAT1	G	T	0.1935	0.0131	0.0024	3.68e-12	-0.000532493	0.00132294	0.74	-0.0231	0.0113	0.04071
545	Chronotype	rs56151256	19	77732464	LINGO1	A	C	0.7555	0.0166	0.0022	0.0001703	-0.000624714	0.00121715	0.56	-0.0096	0.0104	0.3528
546	Chronotype	rs56161855	2	48211287	SKAP1	T	A	0.1322	0.0233	0.0028	4.31e-08	0.00126917	0.00155629	0.35	0.0229	0.0123	0.06202
547	Chronotype	rs56211164	17	158224072	PTPRN2	G	A	0.7605	0.0128	0.0022	1.41e-16	0.00225869	0.00123446	0.051	0.0111	0.0105	0.293
548	Chronotype	rs56862898	15	92174816	RP11-777J24.1	A	T	0.7954	0.0132	0.0024	3.36e-13	-0.00368285	0.00131861	0.0052	0.0099	0.0108	0.3619
549	Chronotype	rs570463	8	28717771	RP11-115J23.1	C	A	0.6734	0.0121	0.0018	2.35e-08	-0.00137784	0.00114121	0.25	0.0198	0.0096	0.03853
550	Chronotype	rs57989773	22	100181202	RP3-344J20.1	C	T	0.2424	0.0142	0.0023	0.05822	8.04e-05	0.00126475	0.95	-0.012	0.0106	0.2594
551	Chronotype	rs58681483	6	59857293	TUBD1	G	A	0.0808	0.0003	0.0035	5.63e-10	-0.0054943	0.00197837	0.0059	-0.0164	0.015	0.2751
552	Chronotype	rs587271	1	54277438	SSBP3	T	C	0.69	0.012	0.0018	0.8749	0.0010158	0.0011862	0.39	-0.0017	0.0099	0.86
553	Chronotype	rs58876439	1	42096832	POU2F2	A	G	0.0674	0.0031	0.0038	6.21e-11	0.0106256	0.00208305	3.6e-07	0.0207	0.0181	0.251
554	Chronotype	rs592483	19	69630405	CCND1	C	T	0.4067	0.0137	0.0017	0.4103	4.55e-05	0.00107195	0.96	0.0081	0.0089	0.3633
555	Chronotype	rs59302296	1	9465630	SETD5	A	T	0.0991	0.0217	0.0032	0.0003769	-0.00142404	0.00173954	0.42	0.0024	0.0144	0.8661
556	Chronotype	rs59986227	5	47717066	SEMA6D	G	C	0.2519	0.0068	0.0022	0.6981	0.00658386	0.00121689	6.4e-08	0.0075	0.0102	0.4641
557	Chronotype	rs6007594	22	45332489	FAM118A	G	A	0.7399	0.0037	0.0019	0.0004142	0.00615049	0.00120232	5.1e-07	-0.0446	0.0097	3.95e-06
558	Chronotype	rs6010784	22	62908967	DIDO1	T	C	0.5062	0.0106	0.0016	0.04677	0.00347849	0.0010572	0.0014	0.0014	0.0088	0.8753
559	Chronotype	rs60616179	20	109923562	RP11-282C5.1	A	G	0.9374	0.0013	0.0039	0.2983	0.013174	0.00233375	9.2e-09	-0.0105	0.018	0.5608
560	Chronotype	rs6131805	20	16241448	BANF2	T	G	0.4168	0.0001	0.0017	0.0004756	0.00604864	0.00109909	2.3e-08	-0.0102	0.0091	0.2614
561	Chronotype	rs6131942	20	17367963	PCSK2	A	G	0.4204	0.0006	0.0017	0.0001742	-0.00554741	0.00107289	2.2e-07	0.0171	0.0089	0.05488
562	Chronotype	rs61740466	18	19608406	MINOS1-NBL1	G	A	0.7654	0.0142	0.0022	1.45e-10	-0.0012621	0.00124117	0.26	0.0096	0.0101	0.342
563	Chronotype	rs61773390	1	7824465	PER3	G	T	0.8082	0.0087	0.0024	2.24e-10	-0.013002	0.00132655	1.3e-22	0.0218	0.0114	0.05572
564	Chronotype	rs61813324	1	156080086	MEX3A	T	C	0.1312	0.0289	0.0028	1.22e-09	0.00130061	0.00156148	0.48	0.0353	0.0148	0.01694
565	Chronotype	rs61828641	4	174352859	RABGAP1L	A	G	0.1092	0.0223	0.003	0.5527	-0.00418304	0.00169502	0.017	-0.0016	0.0135	0.9042
566	Chronotype	rs61875203	1	92129053	CPEB3	T	C	0.2682	0.007	0.0021	3.2e-24	0.00508338	0.00117783	1.5e-05	0.0037	0.0099	0.7109
567	Chronotype	rs61990287	10	41600686	CTD-2298J14.2	C	A	0.7283	0.0056	0.0021	0.001169	-0.00515361	0.00117611	9.4e-06	0.0212	0.0103	0.03982
568	Chronotype	rs62082402	17	5186567	AKAIN1	G	T	0.8143	0.0013	0.0025	1.14e-06	-0.0101499	0.00134503	1.2e-14	0.0177	0.011	0.109
569	Chronotype	rs62124718	2	12682869	RP11-333O1.1	G	A	0.1045	0.0127	0.0031	6.24e-90	0.00795353	0.00171149	2.7e-06	-0.0193	0.0147	0.1884
570	Chronotype	rs621421	2	30384367	MPPED2	C	T	0.3727	0.0115	0.0018	0.3906	0.00621562	0.00108973	6.8e-09	0.0212	0.0092	0.02202
571	Chronotype	rs62176243	2	165334371	SCN2A	A	T	0.7571	0.0148	0.0022	0.0008774	-0.00298715	0.00122228	0.012	0.0074	0.0101	0.4636
572	Chronotype	rs62176993	2	156750287	RPLP0P7	A	G	0.3996	0.0119	0.0019	0.0158	0.000438337	0.00107881	0.72	0.0086	0.009	0.3377
573	Chronotype	rs62182135	2	239345610	HDAC4	C	A	0.6791	0.0033	0.002	8.63e-10	0.00599196	0.00111881	9.5e-08	0.0087	0.0095	0.3585
574	Chronotype	rs622285	2	34536259	PARD3	C	T	0.3925	0.0099	0.0017	0.6817	0.000305436	0.00107997	0.83	0.0122	0.0089	0.1695
575	Chronotype	rs62253188	1	69892322	MITF	A	G	0.3155	0.0113	0.002	0.2206	-0.00061229	0.0011304	0.6	-0.0034	0.0095	0.7225
576	Chronotype	rs62465218	7	132609553	PLXNA4	A	C	0.1433	0.0017	0.0027	0.05472	-0.00426843	0.00148407	0.0039	-0.0075	0.0128	0.5589
577	Chronotype	rs62479736	7	3796798	CSMD1	T	G	0.3026	0.0046	0.0021	0.006807	0.00535432	0.00115865	1.6e-06	-0.0229	0.0096	0.017
578	Chronotype	rs62553781	4	74064861	RP11-401G5.1	T	C	0.0332	0.0081	0.0053	0.0004746	-0.0193977	0.00288108	3e-11	0.0294	0.0264	0.2663
579	Chronotype	rs6265	7	27658369	BDNF	C	T	0.8164	0.0413	0.0021	0.8751	-0.00768371	0.00134972	1.2e-08	0.0131	0.0109	0.2312
580	Chronotype	rs6429233	1	240973733	RGS7	G	A	0.5471	0.0047	0.0019	6.18e-06	-0.0049675	0.00106099	3.5e-06	-0.0109	0.0088	0.2144
581	Chronotype	rs6430068	1	144870360	TEX41	A	G	0.1173	0.0155	0.0026	0.0006607	0.00158936	0.00171221	0.38	-0.0046	0.0139	0.7398
582	Chronotype	rs6433478	1	174376754	CIR1	T	C	0.4581	0.0088	0.0019	0.01393	-0.00462682	0.00106592	8.2e-06	-0.0058	0.009	0.5199
583	Chronotype	rs6440833	2	152928455	SPTSSB	G	A	0.5364	0.0001	0.0017	0.7547	-0.00349945	0.00106144	0.0011	0.0074	0.0088	0.3962
584	Chronotype	rs6441396	3	161689054	SLC2A2	A	G	0.4883	0.0115	0.0019	0.03428	0.00239855	0.00105861	0.024	0.0183	0.0088	0.03824
585	Chronotype	rs6443750	3	181611894	SOX2-OT	C	T	0.8006	0.0152	0.0021	0.9501	-0.00237792	0.00133583	0.091	0.0059	0.0121	0.6253
586	Chronotype	rs6445258	3	62126524	PTPRG	T	C	0.207	0.0131	0.0023	1.58e-09	-0.00285148	0.00129723	0.032	0.0125	0.0115	0.277
587	Chronotype	rs6463489	6	5502882	FBXL18	T	C	0.0959	0.0167	0.0026	0.02384	0.0023908	0.00167944	0.14	-0.0042	0.0146	0.7744
588	Chronotype	rs6468316	6	35380270	UNC5D	T	C	0.4816	0.0008	0.0019	0.6094	-0.00525575	0.0010558	6.2e-07	-0.0073	0.0088	0.4061
589	Chronotype	rs6470144	7	123140005	TBC1D31	T	G	0.6503	0.0098	0.0018	2.5e-10	0.000742212	0.00110935	0.53	0.0047	0.0092	0.6101
590	Chronotype	rs647248	8	90184531	NAALAD2	A	G	0.5426	0.0108	0.0017	0.6712	-0.00189663	0.00107131	0.09	0.0017	0.0087	0.8483
591	Chronotype	rs6476617	8	37200106	ZCCHC7	G	A	0.6203	0.0149	0.0017	3.06e-08	0.00633925	0.00109091	6.1e-09	-0.0089	0.0091	0.3282
592	Chronotype	rs6477309	11	8450638	PTPRD	T	C	0.6676	0.0042	0.002	3.96e-10	0.00628358	0.00112419	1.6e-08	-0.0032	0.0094	0.7353
593	Chronotype	rs6493498	9	51462254	DMXL2	T	C	0.4465	0.0137	0.0016	0.03772	0.00254396	0.00106447	0.01	0.0215	0.0088	0.01486
594	Chronotype	rs6500208	15	48977338	MTND4LP25	A	G	0.2021	0.0146	0.002	4.84e-17	0.000242642	0.00130873	0.85	0.0097	0.0111	0.3817
595	Chronotype	rs650198	3	69280815	C1GALT1P1	C	T	0.2706	0.0137	0.0019	0.2337	0.00512818	0.00118175	1.7e-05	-0.0221	0.0097	0.02201
596	Chronotype	rs6512302	16	64060197	TCEA2	C	G	0.7391	0.0134	0.002	3.21e-13	-0.00124224	0.00121325	0.29	-0.0075	0.0102	0.4641
597	Chronotype	rs6539064	22	103312976	C12orf42	C	G	0.7468	0.0194	0.0019	0.2116	0.000955563	0.00121506	0.42	0.0023	0.0099	0.8139
598	Chronotype	rs6544906	12	46636733	CRIPT	A	C	0.5662	0.0093	0.0017	1.14e-23	0.00403637	0.00106297	0.0002	-0.0225	0.0089	0.0115
599	Chronotype	rs6545714	12	59080590	LINC01122	G	A	0.3888	0.0194	0.0016	0.07255	-0.000244159	0.00107761	0.83	0.0148	0.0089	0.09617
600	Chronotype	rs6556301	2	177100576	FGFR4	G	T	0.6293	0.0113	0.0017	4.06e-08	-0.0012474	0.00110021	0.26	0.0117	0.0092	0.2037
601	Chronotype	rs6560218	5	71630510	RPL35AP21	T	C	0.5044	0.0049	0.0017	8.14e-11	-0.0050079	0.00106602	1.8e-06	0.004	0.0089	0.6527
602	Chronotype	rs6567160	6	60161902	RNU4-17P	C	T	0.2482	0.0552	0.0019	0.0723	-0.000932954	0.0012498	0.46	0.0179	0.0103	0.08137
603	Chronotype	rs6573308	18	60340258	CTD-2568P8.1	T	C	0.4055	0.0057	0.0019	7.82e-184	0.0048849	0.00108966	8.7e-06	-0.0074	0.009	0.4117
604	Chronotype	rs657452	14	49124175	AGBL4	A	G	0.4042	0.0188	0.0016	0.00291	0.00256424	0.0010833	0.016	0.0171	0.009	0.05746
605	Chronotype	rs6591407	1	57146683	LRRC55	C	A	0.8016	0.0124	0.0021	3.17e-30	0.000179073	0.00136276	0.88	0.035	0.0111	0.001648
606	Chronotype	rs6607337	15	36700930	CTD-3194G12.1	C	T	0.7022	0.0124	0.0019	0.002065	-0.0012296	0.00115676	0.3	0.0208	0.0096	0.02955
607	Chronotype	rs662094	16	66575220	CTSF	G	A	0.5011	0.0076	0.0019	0.7944	-0.00507408	0.00105584	2.1e-06	0.0008	0.0087	0.9274
608	Chronotype	rs6656785	11	74540092	FPGT-TNNI3K	G	A	0.3875	0.0178	0.0016	5.89e-05	-0.00299085	0.00107957	0.0071	-0.0013	0.009	0.8872
609	Chronotype	rs66595146	1	60537082	RP11-325K19.6	A	C	0.6291	0.0135	0.002	3.06e-27	-0.000803936	0.00109404	0.5	-0.009	0.009	0.3161
610	Chronotype	rs6661316	3	209922182	SYT14	T	C	0.5893	0.012	0.0016	9.6e-19	0.00245621	0.00106794	0.017	0.0032	0.0088	0.7165
611	Chronotype	rs66617308	18	54939578	PCDH15	C	T	0.3208	0.004	0.002	9.09e-12	-0.00482689	0.00112312	1.1e-05	0.0075	0.0095	0.4344
612	Chronotype	rs6665637	2	153783607	SLC27A3	A	G	0.2949	0.0011	0.0019	0.3905	-0.00429023	0.00119793	0.00035	-0.0213	0.0103	0.03855
613	Chronotype	rs6690292	8	112645797	CAPZA1	C	T	0.4143	0.0042	0.0019	0.1797	0.00502019	0.00118281	1.5e-05	-0.0048	0.0098	0.6266
614	Chronotype	rs6696828	1	80346335	AL606519.1	C	G	0.2976	0.012	0.0018	0.113	0.00296284	0.00114364	0.0091	0.0011	0.0097	0.9117
615	Chronotype	rs6716898	1	198079547	PLCL1	A	G	0.4873	0.0127	0.0019	6.42e-11	0.00658937	0.00105527	4.4e-10	0.0042	0.0089	0.6341
616	Chronotype	rs6720868	2	229798860	TRIP12	T	C	0.3083	0.0154	0.0018	2.33e-11	-0.00152025	0.00113386	0.18	0.0019	0.0093	0.834
617	Chronotype	rs6725931	2	219340424	SERPINE2	T	C	0.8483	0.0187	0.0024	1.82e-17	0.000145687	0.00147543	0.92	0.0075	0.0125	0.55
618	Chronotype	rs6727752	11	76134657	SUCLA2P2	A	G	0.3659	0.0014	0.002	0.5222	0.00578533	0.00108981	1.1e-07	0.0068	0.0091	0.4525
619	Chronotype	rs6783054	3	11631331	VGLL4	A	C	0.5028	0.0099	0.0017	0.07732	-0.00246188	0.00106878	0.022	-0.0001	0.0087	0.9933
620	Chronotype	rs6803161	2	196478823	RNF168	T	C	0.3945	0.0107	0.0019	5.71e-15	-0.00231046	0.00108307	0.035	0.0044	0.009	0.6302
621	Chronotype	rs6804842	3	25064946	AC133680.1	G	A	0.5699	0.0141	0.0016	0.997	0.00252237	0.00106898	0.02	-0.0027	0.0088	0.7573
622	Chronotype	rs6809307	3	157144252	CCNL1	T	C	0.259	0.0139	0.0019	2.71e-08	-0.000394538	0.001211	0.69	0.0006	0.01	0.9496
623	Chronotype	rs6812882	3	51906818	DCUN1D4	C	T	0.3077	0.0115	0.0018	0.0008436	-0.00309013	0.00115845	0.0069	0.014	0.0097	0.1497
624	Chronotype	rs6816922	12	79285118	LINC01088	A	C	0.5376	0.0036	0.0017	0.03925	-0.00350655	0.00105928	0.00087	0.0015	0.0088	0.8646
625	Chronotype	rs6838677	11	65654949	EPHA5	C	A	0.3228	0.0011	0.002	0.005127	0.00505055	0.00112198	4.6e-06	0.0018	0.0096	0.8473
626	Chronotype	rs6850421	4	179265880	RN7SKP13	A	G	0.4564	0.0113	0.0019	4.85e-05	0.00169972	0.0010598	0.16	-0.0016	0.0088	0.8564
627	Chronotype	rs687339	4	136213517	KRT18P35	T	C	0.7697	0.0188	0.0019	0.5989	0.00208808	0.00125821	0.1	0.0123	0.0104	0.2375
628	Chronotype	rs6882366	4	96528989	CAST	C	T	0.6041	0.0131	0.0017	0.999	-0.000659679	0.00107915	0.53	-0.0014	0.009	0.8789
629	Chronotype	rs6886072	3	137262771	SPOCK1	C	T	0.5335	0.01	0.0017	4.32e-22	-0.00203364	0.00106171	0.071	-0.0001	0.0087	0.9892
630	Chronotype	rs6888194	5	107574956	EFNA5	C	T	0.1557	0.0127	0.0023	4.39e-14	-0.00114299	0.00145491	0.47	-0.0237	0.0125	0.05776
631	Chronotype	rs6890310	5	27193466	CTD-2197M16.1	G	A	0.7077	0.0119	0.0019	0.1704	-0.00180686	0.00117254	0.15	-0.0149	0.0098	0.1291
632	Chronotype	rs6893539	5	123370043	CEP120	C	A	0.3019	0.0122	0.0019	0.2975	-0.000706368	0.00115909	0.55	0.0084	0.0096	0.3845
633	Chronotype	rs6909685	5	97306076	RP11-436D23.1	C	T	0.6705	0.0149	0.0018	4.13e-09	0.000996256	0.00112958	0.34	0.0132	0.0094	0.1613
634	Chronotype	rs6915002	5	54163271	MLIP	T	C	0.4113	0.0099	0.0017	3.58e-08	-0.00262764	0.00107148	0.015	0.0033	0.0089	0.7099
635	Chronotype	rs6921533	5	73032611	KCNQ5	T	C	0.2933	0.0104	0.0018	6.17e-11	0.000445115	0.00116545	0.74	-0.0076	0.0097	0.4316
636	Chronotype	rs6922607	6	142382346	ADGRG6	G	A	0.192	0.013	0.0022	2.78e-16	-0.000298762	0.00134352	0.72	-0.0146	0.0113	0.1955
637	Chronotype	rs6950388	6	1231063	UNCX	A	G	0.7782	0.0135	0.0022	1.37e-08	0.00172676	0.00130965	0.18	-0.0011	0.0109	0.9208
638	Chronotype	rs695459	6	28452290	TTC28	T	C	0.389	0.0052	0.002	3.68e-08	-0.00549645	0.00108418	5e-07	-0.0078	0.0089	0.3814
639	Chronotype	rs6958557	6	133901041	EXOC4	G	T	0.4047	0.0045	0.0019	0.243	-0.0044074	0.0010805	2.6e-05	-0.0109	0.0089	0.2199
640	Chronotype	rs6967481	7	50575004	DDC	C	T	0.5137	0.0092	0.0019	0.01976	-0.0070078	0.00105984	1.9e-11	0.007	0.0088	0.423
641	Chronotype	rs6968240	7	122302620	FEZF1	C	A	0.5844	0.0078	0.0019	0.04075	-0.00379683	0.00107191	0.00048	-0.0009	0.0092	0.9238
642	Chronotype	rs698147	7	3513371	LINC01019	A	G	0.447	0.0116	0.0017	0.02529	-0.000305151	0.00106	0.8	-0.001	0.0087	0.9067
643	Chronotype	rs6988733	7	90523458	LINC00534	C	T	0.651	0.0025	0.002	1.52e-06	-0.00442955	0.00110825	8.1e-05	0.0074	0.0091	0.4185
644	Chronotype	rs6993892	7	33871682	RP11-317N12.1	T	C	0.6077	0.001	0.002	5.1e-05	-0.00731485	0.00108211	1.4e-11	-0.0099	0.009	0.2724
645	Chronotype	rs7006885	7	92271350	RP11-700E23.3	G	A	0.7151	0.0088	0.0019	0.04056	-0.00383191	0.00116624	0.0014	0.0018	0.0097	0.8528
646	Chronotype	rs7024334	8	106309794	LINC01505	T	G	0.2254	0.0135	0.002	3.57e-06	0.00227328	0.00127288	0.067	0.0043	0.0104	0.6753
647	Chronotype	rs7037266	9	6942940	KDM4C	C	A	0.6424	0.0106	0.0018	4.71e-12	4.57e-05	0.00109791	0.95	0.0096	0.0091	0.2903
648	Chronotype	rs7070670	9	60082887	-	C	T	0.6772	0.0126	0.0021	1.2e-07	0.00149689	0.00113071	0.17	0.0074	0.0095	0.44
649	Chronotype	rs7084454	10	21532345	MLLT10	A	G	0.3086	0.0198	0.0018	0.01596	-0.00258061	0.00113024	0.019	0.0207	0.0096	0.0312
650	Chronotype	rs7102454	9	65827349	CFL1	C	T	0.3563	0.0168	0.0018	0.001089	-0.00187813	0.00109832	0.091	0.0228	0.0092	0.01309
651	Chronotype	rs710284	10	98066203	RP11-61O1.1	T	C	0.5945	0.0001	0.0017	7.14e-10	0.00445494	0.00107287	3.7e-05	-0.0032	0.0089	0.72
652	Chronotype	rs711098	14	77582779	NAV3	A	C	0.3886	0.0039	0.0017	0.9575	0.00335109	0.00107809	0.0016	0.0004	0.009	0.9645
653	Chronotype	rs7111582	12	43871672	RP11-613D13.5	G	A	0.1084	0.009	0.0031	0.9209	0.00813927	0.00173631	3.6e-06	0.005	0.0148	0.7371
654	Chronotype	rs7124681	11	47508395	CELF1	A	C	0.4162	0.0257	0.0016	5.98e-05	0.00479232	0.00107078	6e-06	0.0054	0.0089	0.5429
655	Chronotype	rs7138803	11	49853685	RP11-70F11.7	A	G	0.387	0.0297	0.0017	0.001914	8.62e-05	0.00109314	0.84	0.0054	0.0091	0.5518
656	Chronotype	rs7143933	12	61993501	SYT16	G	T	0.7315	0.0054	0.0019	0.2126	-0.00380903	0.00119821	0.001	-0.0026	0.01	0.7908
657	Chronotype	rs7143963	12	102838088	TRAF3	T	C	0.1681	0.0203	0.0021	0.7996	-0.000618669	0.0014046	0.66	-0.0176	0.0112	0.1182
658	Chronotype	rs7144011	2	79474040	NRXN3	T	G	0.2334	0.0263	0.002	0.0004926	0.00193556	0.00127131	0.15	0.0045	0.0111	0.6878
659	Chronotype	rs71523448	13	31959977	NRG1	C	G	0.0756	0.0109	0.0037	0.04495	-0.0103464	0.00198477	2.2e-07	-0.0083	0.0174	0.6326
660	Chronotype	rs7161194	14	101062668	MIR369	A	G	0.3437	0.019	0.0019	2.37e-40	-0.00227742	0.00116917	0.041	0.0126	0.0097	0.1941
661	Chronotype	rs7171864	14	72934908	NPM1P42	A	G	0.6935	0.0132	0.0017	0.852	0.00439279	0.00111948	9.1e-05	0.0222	0.0094	0.01776
662	Chronotype	rs7172627	14	31585487	OTUD7A	G	A	0.477	0.0114	0.0017	2.23e-24	-0.000414618	0.00106095	0.7	-0.0214	0.0089	0.01561
663	Chronotype	rs7203707	15	24507248	CTD-2313J23.1	C	A	0.4733	0.012	0.0019	1.81e-11	0.00558924	0.00105978	9.6e-08	0.0067	0.0089	0.4478
664	Chronotype	rs7245985	17	30219503	AC005597.1	T	G	0.7956	0.0119	0.0021	0.005558	-0.000547961	0.00130426	0.71	0.0065	0.0108	0.5434
665	Chronotype	rs7248205	17	10659629	ILF3	C	T	0.401	0.008	0.002	0.08615	-0.00506242	0.00108148	2.4e-06	-0.0282	0.009	0.001798
666	Chronotype	rs72649373	19	79688812	RP11-452C8.1	C	T	0.1381	0.0167	0.0028	1.88e-08	-0.00222961	0.00153652	0.15	-0.0078	0.0129	0.5464
667	Chronotype	rs72673947	19	117872140	EXT1	G	A	0.1098	0.0223	0.0031	3.95e-05	0.00418789	0.00172296	0.016	0.0058	0.0137	0.6717
668	Chronotype	rs72720396	1	90726025	BARHL2	G	A	0.2262	0.0009	0.0023	0.00433	0.0100913	0.00125031	5.3e-16	-0.0036	0.0107	0.7384
669	Chronotype	rs72729847	4	146375778	SLC10A7	T	C	0.8023	0.0105	0.0024	0.5822	-0.00556849	0.00132959	3e-05	0.007	0.0108	0.5191
670	Chronotype	rs72773411	1	678514	STUB1	A	G	0.1588	0.004	0.0026	0.0001441	0.00488743	0.00144612	0.00078	0.005	0.0132	0.7059
671	Chronotype	rs72790386	1	68103029	NFATC3	T	G	0.0317	0.0002	0.0054	0.6791	0.0115474	0.00294507	4.6e-05	-0.0094	0.0269	0.7265
672	Chronotype	rs72796401	4	23957208	UBXN2A	T	A	0.8102	0.0015	0.0024	1.05e-05	-0.00591674	0.00134619	8.3e-06	0.0009	0.0113	0.9382
673	Chronotype	rs72829706	2	56096372	ANKFN1	G	A	0.0387	0.0072	0.005	0.1526	-0.0136811	0.00272242	6.1e-07	0.0548	0.0241	0.02288
674	Chronotype	rs72841368	6	63313753	TANC2	A	T	0.8181	0.0065	0.0025	3.64e-06	-0.00750626	0.00135106	2.3e-08	0.0239	0.0111	0.03124
675	Chronotype	rs72950188	6	116384428	LSAMP	T	C	0.9256	0.0006	0.0036	0.001174	0.00888553	0.00199856	6.1e-06	0.0183	0.0169	0.2796
676	Chronotype	rs72966564	10	123430969	ADCY5	T	C	0.2514	0.0049	0.0022	0.03981	-0.00616779	0.00122846	8.4e-07	-0.0002	0.0107	0.9821
677	Chronotype	rs7298532	3	112072600	NAA25	C	T	0.302	0.0064	0.002	0.8774	-0.00696326	0.0011713	3.1e-09	0.0253	0.0098	0.01015
678	Chronotype	rs7299922	3	54308735	COPZ1	A	G	0.6226	0.0117	0.002	0.02659	0.00516619	0.0010988	1.5e-06	-0.0021	0.0094	0.8208
679	Chronotype	rs73026775	12	30562047	ZNF536	G	A	0.877	0.0181	0.003	5.03e-10	0.00574882	0.00163668	0.00036	0.0135	0.0143	0.3451
680	Chronotype	rs7304278	12	106596137	RFX4	A	G	0.2756	0.0009	0.0021	0.001551	-0.00767601	0.001187	9.6e-11	0.0067	0.0098	0.4963
681	Chronotype	rs73050286	12	23183193	CRIP1P2	T	C	0.7847	0.0014	0.0023	3.15e-09	0.00644904	0.00128083	4e-07	0.0228	0.0106	0.03127
682	Chronotype	rs73213484	12	28487717	RP11-123O22.1	A	T	0.8565	0.0208	0.0027	0.6642	-0.000785837	0.00152038	0.62	-0.0012	0.0122	0.9227
683	Chronotype	rs73225274	13	21231398	RP11-24P4.1	G	A	0.1351	0.0156	0.0028	0.2969	0.000748118	0.00155636	0.61	0.0045	0.0129	0.7237
684	Chronotype	rs7323	4	27434894	GTF3A	G	C	0.732	0.0166	0.0019	2.04e-14	0.00220595	0.00117325	0.039	-0.0099	0.01	0.3257
685	Chronotype	rs7334078	13	98468230	STK24	T	C	0.7316	0.0139	0.0019	2.18e-18	-0.00129559	0.00117236	0.26	-0.0259	0.0098	0.007946
686	Chronotype	rs7357754	13	89592393	GADD45G	G	A	0.5015	0.012	0.0017	1.58e-05	0.00423199	0.0010584	4.1e-05	-0.0099	0.0088	0.2576
687	Chronotype	rs73985439	9	211434524	ERBB4	C	A	0.3086	0.0131	0.0021	1.81e-12	0.000160744	0.00114534	0.85	-0.0082	0.0095	0.3885
688	Chronotype	rs742748	14	40664757	LINC01728	C	T	0.4136	0.0113	0.0017	0.001747	-0.00163205	0.00108421	0.13	0.0017	0.0089	0.8474
689	Chronotype	rs7429614	22	77156287	ROBO2	T	G	0.402	0.0018	0.0017	9.25e-05	0.00604327	0.00106919	9e-09	0.0118	0.009	0.1872
690	Chronotype	rs74357745	2	122941114	C11orf63	A	G	0.8804	0.008	0.0029	1.84e-10	0.0093778	0.00161937	6e-09	-0.0152	0.0136	0.2634
691	Chronotype	rs747003	21	161059898	AC009313.2	T	C	0.5999	0.0013	0.0017	0.04346	0.00560474	0.00108197	3.9e-07	-0.0023	0.0089	0.7947
692	Chronotype	rs74887628	8	147561000	BCL9	A	G	0.0339	0.0305	0.0054	0.5148	0.00224584	0.00293071	0.44	0.0004	0.0271	0.9879
693	Chronotype	rs7498665	2	28871920	SH2B1	G	A	0.3821	0.0285	0.0017	0.457	0.00195315	0.00107808	0.051	0.0061	0.0091	0.5009
694	Chronotype	rs750090	1	152010284	FHDC1	T	C	0.6258	0.0113	0.0018	1.76e-08	-0.000995814	0.00111261	0.42	-0.0144	0.0093	0.122
695	Chronotype	rs75120545	16	44044357	AC019129.1	C	T	0.9714	0.0065	0.006	1.14e-66	-0.0228269	0.0032546	2.9e-12	-0.0208	0.0303	0.4936
696	Chronotype	rs7512146	17	33817407	CSMD2	G	T	0.4728	0.0097	0.0017	0.05399	7.14e-05	0.00105488	0.99	0.0116	0.0087	0.1863
697	Chronotype	rs7534091	1	118321993	RNA5SP56	G	A	0.2818	0.012	0.0018	1.29e-08	-0.00153803	0.00119735	0.21	-0.0223	0.01	0.02486
698	Chronotype	rs7561278	3	48727766	STON1-GTF2A1L	T	C	0.7668	0.0169	0.0021	2.86e-08	0.00129307	0.00128377	0.31	-0.0111	0.0106	0.2973
699	Chronotype	rs756717	1	72962263	ZFHX3	G	A	0.606	0.0134	0.0017	6.66e-33	0.0012412	0.00109118	0.22	0.0009	0.0092	0.9256
700	Chronotype	rs7588437	2	180710554	SCHLAP1	G	A	0.6336	0.0165	0.0017	0.02659	0.00125434	0.00109834	0.26	0.0047	0.0092	0.607
701	Chronotype	rs7593917	2	203066289	NBEAL1	G	A	0.5465	0.0115	0.0016	8.42e-05	0.000453628	0.00106063	0.67	-0.0004	0.0089	0.9613
702	Chronotype	rs7599312	2	212548507	ENSAP3	G	A	0.7263	0.0182	0.0018	0.4766	0.00115808	0.00120008	0.27	0.014	0.01	0.1602
703	Chronotype	rs76064513	2	124681064	CNTNAP5	T	C	0.1366	0.0006	0.0028	0.06823	0.0062096	0.00159122	9.1e-05	-0.0022	0.0128	0.8638
704	Chronotype	rs7616009	2	195161027	XXYLT1	G	A	0.8405	0.0157	0.0024	0.342	-0.00250904	0.00148513	0.092	0.0082	0.0122	0.5014
705	Chronotype	rs7626335	2	71526026	FOXP1	A	C	0.3396	0.0002	0.002	0.001356	-0.0044052	0.0011254	5.1e-05	-0.0151	0.0094	0.1078
706	Chronotype	rs7631156	3	132032784	CPNE4	A	G	0.3091	0.0215	0.0018	0.8155	-0.00195908	0.00113076	0.11	-0.0009	0.0095	0.9239
707	Chronotype	rs7640424	3	108101216	CD200R1L	C	T	0.6894	0.0135	0.0018	0.9685	0.000472469	0.00114027	0.75	0.0069	0.0098	0.4797
708	Chronotype	rs7649164	3	151070245	CLRN1-AS1	G	T	0.4353	0.0014	0.0018	0.01062	-0.004623	0.00109009	3.6e-05	0.03	0.0091	0.0009705
709	Chronotype	rs765125	3	2047041	CACNA1C	C	T	0.4145	0.0098	0.0017	1.23e-14	-0.000758989	0.00107926	0.58	-0.0046	0.0089	0.6042
710	Chronotype	rs76518095	3	129351712	RP11-168C9.1	C	T	0.9237	0.0082	0.0036	0.2294	-0.00852138	0.00198596	2.2e-05	-0.0007	0.0171	0.9685
711	Chronotype	rs765875	8	142864546	HIVEP2	C	T	0.5311	0.0132	0.0017	0.3399	0.000106599	0.00105537	0.96	0.0195	0.0087	0.02552
712	Chronotype	rs76638898	12	20810655	NEBL	G	A	0.9766	0.0376	0.0065	1.27e-08	0.00324722	0.00352245	0.37	0.008	0.031	0.7975
713	Chronotype	rs766406	6	26319360	HIST1H3PS1	G	T	0.3518	0.0023	0.0018	1.08e-14	0.00370245	0.00109432	0.00091	0.0032	0.0093	0.7311
714	Chronotype	rs767943	19	23446463	ZFP57	A	C	0.2759	0.0109	0.0019	0.0001145	-0.00273808	0.00120716	0.029	0.0165	0.0098	0.09375
715	Chronotype	rs768023	10	108554799	RP11-697G4.4	A	G	0.6033	0.0161	0.0016	8.15e-09	-0.00146428	0.00109113	0.16	0.018	0.009	0.04535
716	Chronotype	rs7685048	6	94106633	MANBA	C	T	0.5258	0.0101	0.0017	0.182	-1.2e-05	0.00105808	0.97	0.0302	0.0088	0.0005808
717	Chronotype	rs76942203	4	117102531	SIK3	A	G	0.0587	0.0263	0.0041	0.1919	-0.00103615	0.00228804	0.58	-0.0048	0.0182	0.7926
718	Chronotype	rs7696649	4	119401022	RP11-170N16.1	A	G	0.278	0.0116	0.0019	2.34e-09	0.00198877	0.00115233	0.074	0.0299	0.0097	0.002015
719	Chronotype	rs7700110	11	113518738	CAMK2D	A	G	0.2552	0.005	0.002	0.3469	0.00494424	0.0012044	4e-05	0.0035	0.0102	0.7312
720	Chronotype	rs7701529	12	64565648	RGS7BP	T	A	0.7761	0.0006	0.002	8.07e-08	0.00702764	0.00124617	1.7e-08	0.0135	0.0102	0.1861
721	Chronotype	rs7713317	5	96381018	CTD-2337A12.1	G	A	0.2802	0.0166	0.0018	0.782	-0.00200207	0.00116931	0.12	0.0071	0.0096	0.4616
722	Chronotype	rs7715256	3	154158333	MFAP3	G	T	0.4356	0.0158	0.0016	0.08671	-0.000656738	0.00106584	0.59	0.0113	0.009	0.2077
723	Chronotype	rs77165542	5	430975	AC105393.2	C	T	0.9659	0.0939	0.0053	0.09088	-0.000383878	0.00288729	0.9	0.0601	0.0272	0.027
724	Chronotype	rs7721608	5	77285433	PDE8B	G	T	0.526	0.0062	0.0019	1.96e-20	-0.00400133	0.00105892	0.00023	0.002	0.0089	0.8217
725	Chronotype	rs77248969	5	135733161	R3HDM1	G	A	0.9022	0.016	0.0032	3.98e-22	0.00744418	0.0018491	3.9e-05	-0.0294	0.0126	0.01971
726	Chronotype	rs7727781	2	165758566	CTC-535M15.2	T	C	0.5164	0.0093	0.0017	1.51e-70	-0.00138159	0.00106165	0.2	-0.0072	0.0088	0.4107
727	Chronotype	rs7730004	5	43190931	NIM1K	T	C	0.6614	0.0139	0.0018	0.001124	0.00092138	0.00112938	0.36	0.0142	0.0094	0.131
728	Chronotype	rs7734385	2	159033204	EBF1	G	A	0.5551	0.0101	0.0016	4.99e-07	-0.000468766	0.00106684	0.63	0.0206	0.0089	0.02003
729	Chronotype	rs7735794	5	175912981	THOC3	G	A	0.7727	0.0062	0.0024	4.27e-08	-0.00735125	0.00133671	4.5e-08	-0.0033	0.0118	0.7792
730	Chronotype	rs77432547	5	85920682	MOB1AP1	G	A	0.2771	0.017	0.0021	1.46e-14	-0.00212573	0.00117052	0.081	0.0095	0.01	0.3443
731	Chronotype	rs7760482	5	147033140	STXBP5-AS1	G	A	0.3841	0.0102	0.0018	0.04436	-0.00147444	0.00109601	0.17	-0.0097	0.009	0.2844
732	Chronotype	rs77960	11	104628884	RP11-6N13.1	A	G	0.3223	0.0094	0.002	0.00616	0.00624077	0.00112444	2.3e-08	-0.0171	0.0094	0.06904
733	Chronotype	rs7802342	12	137751179	DGKI	G	T	0.2952	0.0124	0.0019	0.5654	-0.00138043	0.00116425	0.24	0.0035	0.0101	0.7299
734	Chronotype	rs7842934	7	131826674	EFR3A	C	T	0.0789	0.0178	0.0031	0.7141	0.00192566	0.00208637	0.36	-0.0131	0.0166	0.4297
735	Chronotype	rs7845620	7	52216509	ST18	A	C	0.8374	0.006	0.0023	0.0004722	-0.00759975	0.00142429	9.8e-08	0.0022	0.0119	0.8503
736	Chronotype	rs7861160	8	78184663	RP11-336N8.3	T	C	0.5941	0.0095	0.0017	1.55e-08	0.000759889	0.00107775	0.52	-0.0116	0.0089	0.1938
737	Chronotype	rs7893571	3	16708130	RSU1	T	G	0.6736	0.0125	0.0018	6.84e-09	-0.00166389	0.0011209	0.14	-0.0013	0.0095	0.8931
738	Chronotype	rs7899106	9	85651147	GRID1	G	A	0.0504	0.0327	0.0037	3.68e-08	-0.00329282	0.00242946	0.16	-0.0398	0.0208	0.05586
739	Chronotype	rs7900191	9	117386263	PDZD8	T	C	0.403	0.0024	0.0019	7.89e-05	-0.0048008	0.00108435	1.7e-05	-0.007	0.0095	0.4625
740	Chronotype	rs7903146	5	112998590	TCF7L2	C	T	0.7213	0.0178	0.0018	0.3422	-0.00330685	0.00116174	0.0049	-0.0099	0.0098	0.312
741	Chronotype	rs7907470	10	10227026	Y_RNA	G	A	0.0839	0.0177	0.0031	1.72e-18	0.000279432	0.00195659	0.94	0.0102	0.0163	0.5307
742	Chronotype	rs79113395	10	1659060	CDK11B	G	A	0.734	0.02	0.0022	0.2157	-0.00345196	0.00119912	0.0043	-0.0079	0.012	0.5093
743	Chronotype	rs79186842	10	49072499	CSE1L	A	G	0.8597	0.0202	0.0028	0.2642	-0.003122	0.00149398	0.034	-0.0172	0.0132	0.1933
744	Chronotype	rs7943634	3	126864424	KIRREL3	T	C	0.3129	0.0003	0.0018	7.63e-10	-0.00601421	0.00114227	1.7e-07	-0.0147	0.0095	0.1213
745	Chronotype	rs7944782	7	130925803	SNX19	G	T	0.4984	0.0144	0.0017	9.58e-06	0.00222354	0.00106097	0.038	0.0101	0.0088	0.251
746	Chronotype	rs7959983	11	90059201	RP11-567C2.1	T	C	0.5956	0.0064	0.0019	3.61e-17	-0.00745399	0.00107164	4.7e-12	-0.0203	0.0089	0.02212
747	Chronotype	rs79716074	1	277003	ACP1	A	G	0.6537	0.0111	0.002	0.03888	-0.00110431	0.00110118	0.28	0.0022	0.0092	0.8151
748	Chronotype	rs7975791	12	49019703	KMT2D	C	T	0.9531	0.0249	0.0043	0.0008828	-0.0114868	0.00270841	1.4e-05	-0.0065	0.0242	0.7872
749	Chronotype	rs79780963	12	103192742	NT5C2	T	C	0.0804	0.0244	0.0035	0.05097	0.00133255	0.00197629	0.5	0.0508	0.015	0.0007076
750	Chronotype	rs79906980	12	57422313	DAB1	T	C	0.1555	0.0158	0.0026	0.6016	-0.000943031	0.00144076	0.56	-0.0094	0.0123	0.4468
751	Chronotype	rs8008285	10	100680177	RP11-566J3.2	C	T	0.151	0.0135	0.0024	2.63e-12	-0.00134796	0.0014941	0.38	0.0156	0.0126	0.2162
752	Chronotype	rs80097534	13	120591801	-	G	T	0.9013	0.0036	0.0032	0.2949	0.00976486	0.00178889	6.5e-08	-0.0034	0.0151	0.8209
753	Chronotype	rs80271258	11	238402864	TRAF3IP1	T	C	0.0837	0.0098	0.0034	0.5038	-0.0193549	0.00187234	1.1e-24	0.0134	0.0163	0.4086
754	Chronotype	rs8044054	2	60594532	GNPATP	C	T	0.6169	0.0027	0.0017	0.004231	-0.00720064	0.00108191	2.3e-11	0.0073	0.0089	0.4131
755	Chronotype	rs805412	16	53893683	PSME4	G	A	0.5663	0.0098	0.0017	0.1193	-0.00184099	0.00107054	0.098	-0.0121	0.0088	0.1722
756	Chronotype	rs8055197	16	53769244	FTO	A	G	0.526	0.0611	0.0016	5.5e-38	0.00780231	0.00105599	9.9e-14	-0.0079	0.0087	0.3642
757	Chronotype	rs8057911	16	54109440	FTO	T	C	0.234	0.0125	0.0023	0.009093	0.000278483	0.00126346	0.81	0.0091	0.0105	0.3852
758	Chronotype	rs8072058	2	57656837	MSI2	T	A	0.2165	0.0074	0.0023	1.14e-08	0.00528978	0.00127919	3.6e-05	-0.0253	0.0105	0.01552
759	Chronotype	rs8097672	16	1839600	RP11-161I6.2	T	A	0.1455	0.0209	0.0024	3.66e-08	-0.00320493	0.00150512	0.038	0.0076	0.0125	0.5417
760	Chronotype	rs8122855	17	25211413	ENTPD6	A	G	0.3377	0.0137	0.0018	0.001375	0.000267455	0.00111969	0.85	-0.01	0.0093	0.2856
761	Chronotype	rs8126575	17	45015695	-	T	G	0.8673	0.0152	0.0025	0.04155	0.000210197	0.00155952	0.89	-0.0006	0.0135	0.9644
762	Chronotype	rs8134638	20	39272244	BRWD1	C	T	0.3727	0.0133	0.002	4.11e-14	0.00315404	0.0010918	0.0055	-0.0004	0.0091	0.9636
763	Chronotype	rs8181823	21	64903808	LGMNP1	C	A	0.7656	0.0125	0.002	5.88e-10	-0.00313088	0.00123865	0.013	0.0048	0.0104	0.6472
764	Chronotype	rs845084	16	123460520	RP11-282I1.1	A	G	0.2666	0.0136	0.0019	0.01382	0.00229034	0.00121113	0.061	-0.012	0.0098	0.2217
765	Chronotype	rs852056	19	17122215	BANF2	T	C	0.2538	0.0123	0.0019	0.002518	0.00329552	0.00123207	0.0062	-0.0007	0.0103	0.9462
766	Chronotype	rs865809	20	184279947	ECE2	A	G	0.2246	0.0124	0.002	2.15e-10	0.00252745	0.00125473	0.05	0.0104	0.0105	0.3233
767	Chronotype	rs879620	17	3965728	ADCY9	T	C	0.5966	0.0226	0.0017	0.04441	0.000790734	0.00108811	0.44	0.0142	0.0089	0.1118
768	Chronotype	rs889398	16	69522812	NFAT5	C	T	0.5849	0.0195	0.0016	3.97e-29	-0.00411578	0.00107631	0.00011	0.0207	0.0089	0.02003
769	Chronotype	rs891387	3	23523945	C18orf8	T	C	0.4951	0.0208	0.0017	6.5e-10	-0.00288598	0.00105674	0.0057	0.0109	0.0089	0.2199
770	Chronotype	rs895330	16	4060709	ZBTB7A	C	G	0.806	0.0196	0.0022	8.45e-39	-0.000490818	0.00134416	0.63	-0.0237	0.0113	0.03636
771	Chronotype	rs900144	16	13272721	ARNTL	T	C	0.5784	0.0148	0.0017	3.23e-32	-0.0023358	0.00106422	0.024	-0.0138	0.0088	0.1166
772	Chronotype	rs9294260	7	82723511	RP11-207F8.1	A	G	0.4689	0.014	0.0016	0.004324	0.000730959	0.00106177	0.46	-0.0038	0.0089	0.6695
773	Chronotype	rs9299	6	48592068	HOXB5	T	C	0.6447	0.0119	0.0018	0.02324	0.00167792	0.00111084	0.17	0.0111	0.0091	0.2212
774	Chronotype	rs930295	6	50006214	NRXN1	A	C	0.1548	0.0208	0.0023	1.23e-15	0.00193741	0.00142594	0.2	0.0039	0.0119	0.7456
775	Chronotype	rs9304665	3	47099320	ZC3H4	A	T	0.7423	0.023	0.002	0.5227	0.000217097	0.00124684	0.86	-0.0033	0.0105	0.7514
776	Chronotype	rs9320823	17	97981461	RP11-436D23.1	C	T	0.5882	0.0165	0.0017	1.87e-11	0.000567849	0.00107862	0.56	0.0288	0.0089	0.001259
777	Chronotype	rs935166	6	26726498	KCNK3	G	A	0.5052	0.0152	0.0019	0.004989	-0.00222074	0.00105508	0.028	0.0229	0.0089	0.009718
778	Chronotype	rs9370410	6	55307044	RP11-228O6.2	A	G	0.7293	0.0105	0.0019	0.01657	0.00291635	0.00116435	0.016	0.0067	0.0097	0.4945
779	Chronotype	rs9375702	6	130063042	L3MBTL3	C	T	0.3215	0.0106	0.0018	0.5176	0.000543193	0.00114193	0.6	-0.0079	0.0095	0.4065
780	Chronotype	rs9381812	6	13183766	PHACTR1	A	G	0.7054	0.0129	0.0019	2.58e-08	-0.00853812	0.00115707	1.2e-13	0.0055	0.0096	0.5654
781	Chronotype	rs938836	6	139018499	NOCT	G	A	0.5205	0.0022	0.0017	4.05e-12	0.00389241	0.00105875	0.00035	0.0045	0.009	0.6162
782	Chronotype	rs942066	6	93565568	UNC79	G	A	0.627	0.0202	0.002	0.0001597	-0.00148211	0.00110005	0.14	-0.0063	0.0092	0.4899
783	Chronotype	rs9436119	6	150495277	TARS2	A	G	0.3867	0.0012	0.0019	0.08336	0.00789271	0.00107559	1.7e-13	-0.005	0.0089	0.5767
784	Chronotype	rs9458814	6	163350273	RP1-155D22.1	C	T	0.2292	0.0112	0.002	0.05781	-0.00229584	0.0012348	0.063	0.0213	0.0104	0.04021
785	Chronotype	rs9465253	10	19102016	RP1-130G2.1	T	C	0.2867	0.009	0.0021	0.9976	0.00501804	0.00117881	2.1e-05	0.0147	0.0097	0.1318
786	Chronotype	rs946824	14	243520717	AKT3	T	C	0.1355	0.0197	0.0025	2.36e-24	-7.95e-05	0.00157005	0.89	-0.0013	0.013	0.9174
787	Chronotype	rs9478496	1	154012048	OPRM1	C	T	0.1547	0.0157	0.0023	0.5488	-0.000521193	0.00142764	0.76	0.0163	0.0119	0.1722
788	Chronotype	rs9479402	1	152814204	RP1-200K18.1	T	C	0.9843	0.0202	0.0075	0.0005405	-0.0394763	0.00516706	1.7e-14	-0.0101	0.0316	0.7499
789	Chronotype	rs9496623	6	143430488	ADAT2	G	A	0.2585	0.0025	0.0022	2.33e-08	0.00549498	0.00124136	1.2e-05	-0.0052	0.0104	0.6142
790	Chronotype	rs9512648	1	27359773	LINC01079	A	G	0.4741	0.0095	0.0017	4.82e-15	0.000610313	0.0010591	0.49	0.0089	0.0089	0.3152
791	Chronotype	rs9522285	6	111578354	RP11-65D24.2	A	G	0.3976	0.0136	0.0017	8.17e-12	0.000250602	0.00107241	0.86	0.0039	0.0088	0.6562
792	Chronotype	rs9527895	6	58793633	DNAJA1P1	C	T	0.181	0.0158	0.0023	0.007247	0.00268591	0.00138972	0.048	0.0009	0.0119	0.9384
793	Chronotype	rs9558942	13	107047870	AL354741.1	C	T	0.3106	0.0049	0.0018	3.69e-12	0.00324123	0.00112594	0.0038	-0.0015	0.0092	0.875
794	Chronotype	rs9569777	13	57910652	RNA5SP30	G	T	0.8135	0.0201	0.0021	0.03621	0.00144832	0.0014049	0.29	0.006	0.0115	0.6008
795	Chronotype	rs9571526	13	66016736	MIR548X2	T	G	0.7675	0.0016	0.0023	0.2817	-0.00560807	0.00125482	5.5e-06	0.01	0.0103	0.3311
796	Chronotype	rs9573980	13	77016606	CLN5	G	A	0.0342	0.0016	0.0052	5.79e-09	-0.0252895	0.00292863	9.1e-18	0.0358	0.0237	0.1308
797	Chronotype	rs9595908	13	32610151	PDS5B	T	C	0.6427	0.0154	0.0017	0.59	-0.00206743	0.00109479	0.054	-0.0051	0.0091	0.5771
798	Chronotype	rs9597241	13	55707137	RP11-415G4.1	A	C	0.8135	0.0058	0.0025	0.007312	0.00755228	0.00135682	2.7e-08	-0.0043	0.0114	0.7028
799	Chronotype	rs9599161	13	66859884	PCDH9	T	C	0.57	0.0098	0.0016	4.52e-15	0.00132764	0.00107711	0.31	0.0084	0.0089	0.342
800	Chronotype	rs9603697	13	40209186	LINC00598	T	C	0.3184	0.0134	0.0018	3.43e-21	-0.00136395	0.00112586	0.25	-0.0059	0.0093	0.5244
801	Chronotype	rs962796	13	53811149	LINC00558	T	C	0.1937	0.014	0.0021	3.73e-20	-0.00258251	0.00132055	0.07	0.0196	0.0108	0.06974
802	Chronotype	rs962961	13	56814436	OTX2	C	T	0.6749	0.0008	0.002	0.01857	0.00512752	0.0011261	5.5e-06	0.0161	0.0093	0.08432
803	Chronotype	rs9636202	13	18338428	PGPEP1	G	A	0.7208	0.0172	0.0019	2.32e-09	0.00658396	0.0012004	2.7e-08	-0.0021	0.0099	0.8354
804	Chronotype	rs9664044	22	125022222	CTBP2	T	C	0.2352	0.001	0.002	6.69e-06	-0.0070375	0.00125033	2.8e-08	0.0129	0.0105	0.2171
805	Chronotype	rs9808302	19	235945806	AGAP1	G	A	0.4722	0.0116	0.0019	1.73e-20	0.000591341	0.00105666	0.62	0.0103	0.0088	0.246
806	Chronotype	rs9816226	13	186116710	DGKG	T	A	0.8245	0.0315	0.0021	0.2616	0.00384461	0.00135995	0.0039	-0.0163	0.0116	0.1601
807	Chronotype	rs9817910	10	18205378	TBC1D5	A	G	0.561	0.0046	0.0019	0.6064	-0.00687565	0.00106356	1.5e-10	0.0227	0.0089	0.01066
808	Chronotype	rs9818122	4	85811914	CADM2	C	T	0.2067	0.0228	0.002	0.002988	-0.00389536	0.00129936	0.003	-0.0228	0.0109	0.03588
809	Chronotype	rs982305	11	165135187	CTC-340A15.2	G	A	0.3805	0.0105	0.0017	0.04365	-0.00211786	0.00108761	0.065	0.0152	0.0091	0.09419
810	Chronotype	rs9826775	1	156577552	SPTSSB	A	G	0.8513	0.0155	0.0024	0.9906	-0.00490328	0.00147396	0.00097	0.0072	0.0124	0.5583
811	Chronotype	rs9827823	7	84172623	HSPE1P19	T	C	0.8552	0.0182	0.0023	1.53e-12	-0.00412484	0.00146926	0.0048	-0.0019	0.0123	0.8765
812	Chronotype	rs9836621	3	182378523	TMEM207	C	T	0.4688	0.0008	0.0017	1.45e-50	0.00551385	0.00105789	2.9e-07	0.0215	0.0092	0.01907
813	Chronotype	rs9926784	5	19930646	AC134300.1	T	C	0.8007	0.0237	0.0021	0.1185	-0.00123163	0.00136329	0.36	-0.0058	0.0112	0.6038
814	Chronotype	rs9944219	17	46208414	RP11-315O8.1	G	A	0.3956	0.0119	0.0017	1.3e-11	0.00234485	0.0010798	0.02	-0.0017	0.0089	0.8505
815	Chronotype	rs994596	11	18458205	MTCO3P44	T	C	0.3247	0.013	0.0018	7.1e-06	-0.000415131	0.00112996	0.67	0.0045	0.0093	0.6283
816	Chronotype	rs9950528	16	38182497	RP11-687D19.1	A	G	0.6425	0.0037	0.0018	0.01401	-0.00510736	0.00112161	7.1e-06	-0.0047	0.0092	0.61
817	Chronotype	rs9951619	16	59215094	GRP	G	T	0.7761	0.0152	0.0019	0.0279	1.53e-05	0.00126032	0.96	0.0021	0.0103	0.8415
818	Chronotype	rs9964420	15	59156809	SEC11C	A	C	0.2964	0.0038	0.0019	8.14e-13	-0.00951104	0.00115287	2.4e-16	-0.0057	0.0099	0.5633
819	Chronotype	rs998732	18	19267862	TM6SF2	A	G	0.8339	0.0171	0.0022	0.04249	-0.00197374	0.00143865	0.17	-0.0291	0.012	0.01555
820	Chronotype	rs9997394	18	162782931	LINC02174	A	G	0.2939	0.0017	0.0021	3.61e-08	-0.00562582	0.00116245	1.9e-06	0	0.0098	0.9971
1	Frequent insomnia symptoms	rs10002111	4	66949786	AC112518.3	A	G	0.2227	0.0125	0.0021	1.26e-09	0.00336487	0.00168124	0.042	-0.0008	0.0106	0.9362
2	Frequent insomnia symptoms	rs10033843	4	76107630	ART3	A	G	0.215	0.014	0.0021	1.07e-11	0.00304935	0.00173133	0.084	0.0027	0.0106	0.8009
3	Frequent insomnia symptoms	rs10050620	5	64631412	AC010376.1	C	T	0.6692	0.013	0.002	1.2e-10	-0.0020191	0.00147428	0.14	0.001	0.0093	0.918
4	Frequent insomnia symptoms	rs1006317	1	209379291	LINC01698	T	G	0.1268	0.016	0.0026	3.75e-10	0.00368128	0.00204953	0.08	-0.0381	0.0131	0.003764
5	Frequent insomnia symptoms	rs10099330	8	142302333	TSNARE1	G	A	0.462	0.0119	0.0017	3.22e-12	0.00156185	0.00138861	0.28	0.0019	0.0088	0.8271
6	Frequent insomnia symptoms	rs10101364	8	20777377	RP11-108E14.1	T	C	0.6801	0.012	0.0018	5.61e-11	0.0051257	0.00148166	0.00055	0.019	0.0097	0.04907
7	Frequent insomnia symptoms	rs10110189	8	15535871	TUSC3	C	T	0.8943	0.0156	0.0028	2.2e-08	0.00269659	0.00234788	0.27	-0.0277	0.0148	0.06225
8	Frequent insomnia symptoms	rs1011613	3	117134738	LSAMP	A	C	0.7338	0.0118	0.002	1.57e-09	0.00071742	0.00159201	0.65	-0.0049	0.0098	0.6183
9	Frequent insomnia symptoms	rs10132280	14	25458973	RP11-388G3.1	C	A	0.689	0.0214	0.0018	2.28e-33	-5.20125e-05	0.00151628	0.94	-0.0062	0.0096	0.5193
10	Frequent insomnia symptoms	rs10156602	9	93583046	PHF2	A	G	0.6256	0.0016	0.0018	0.3615	0.0101122	0.00144819	3.4e-12	0.0108	0.0092	0.2393
11	Frequent insomnia symptoms	rs10161401	12	109654283	RN7SKP250	A	G	0.2723	0.0108	0.002	3.63e-08	0.00054968	0.0015899	0.8	0.0021	0.0101	0.8328
12	Frequent insomnia symptoms	rs10168563	2	35327107	AC013442.1	A	G	0.7031	0.0126	0.0018	9.33e-12	0.00586699	0.00150879	0.00018	0.0071	0.0096	0.461
13	Frequent insomnia symptoms	rs10169594	2	41410548	AC010739.1	C	T	0.3525	0.012	0.0018	1.34e-11	0.00247762	0.00144048	0.099	0.0043	0.0093	0.6425
14	Frequent insomnia symptoms	rs10182181	2	24927427	ADCY3	G	A	0.4948	0.0327	0.0016	2.45e-91	-0.00254118	0.00138398	0.073	-0.002	0.0088	0.8238
15	Frequent insomnia symptoms	rs10185199	2	40055062	SLC8A1-AS1	G	A	0.714	0.0143	0.002	3.18e-13	0.00363843	0.00158198	0.017	-0.0182	0.01	0.06825
16	Frequent insomnia symptoms	rs10197031	2	104838132	LINC01158	C	T	0.2738	0.0161	0.0019	5.05e-18	0.00197074	0.00152949	0.24	-0.0041	0.0098	0.6754
17	Frequent insomnia symptoms	rs1021985	15	97742428	LINC00923	G	A	0.6375	0.0105	0.0018	2.85e-09	0.00036688	0.00143812	0.79	-0.0155	0.009	0.08483
18	Frequent insomnia symptoms	rs1031654	13	53807900	LINC00558	C	A	0.1951	0.0138	0.0021	3.45e-11	0.0102622	0.00172522	2e-09	0.0184	0.0108	0.08809
19	Frequent insomnia symptoms	rs1048637	3	13316671	NUP210	G	T	0.4526	0.0094	0.0017	2.94e-08	0.0016377	0.00138893	0.19	-0.0233	0.0088	0.007974
20	Frequent insomnia symptoms	rs10492861	16	82833162	CDH13	T	G	0.2862	0.0119	0.0019	3.39e-10	0.00357632	0.00153913	0.021	0.0243	0.0099	0.01458
21	Frequent insomnia symptoms	rs10499694	7	50546475	DDC	A	G	0.4935	0.013	0.0016	1.29e-15	0.00312262	0.00138593	0.023	0.001	0.0087	0.905
22	Frequent insomnia symptoms	rs10506971	12	89364160	RP11-1109F11.3	G	A	0.4479	0.0142	0.0017	4.69e-17	0.00529287	0.0013885	7.7e-05	-0.0024	0.0088	0.7873
23	Frequent insomnia symptoms	rs10510419	3	12385437	PPARG	G	T	0.8533	0.0168	0.0023	2.23e-13	-0.000289879	0.00194719	0.9	-0.0298	0.0125	0.01732
24	Frequent insomnia symptoms	rs10518694	15	52780476	ONECUT1	A	C	0.1394	0.0144	0.0024	3.43e-09	0.00254016	0.00196931	0.19	0.0133	0.0127	0.2954
25	Frequent insomnia symptoms	rs10520330	2	81592361	LOC102724542	G	C	0.143	0.0144	0.0024	3.57e-09	0.00357344	0.0019813	0.071	0.0107	0.0124	0.3905
26	Frequent insomnia symptoms	rs10733051	1	167311117	POU2F1	A	G	0.512	0.0093	0.0016	6.96e-09	0.000133343	0.00138291	0.87	0.0191	0.0089	0.03172
27	Frequent insomnia symptoms	rs10733682	9	126698635	LMX1B	A	G	0.4594	0.0148	0.0016	1.76e-19	-0.00130539	0.00140561	0.41	0.0005	0.0088	0.9543
28	Frequent insomnia symptoms	rs10742752	11	45416824	RP11-430H10.4	C	T	0.6239	0.0123	0.0017	1.2e-13	0.001633	0.00141914	0.22	-0.0119	0.0089	0.1813
29	Frequent insomnia symptoms	rs1075901	17	16040596	NCOR1	C	T	0.5484	0.0118	0.0016	4.43e-13	0.000704712	0.00139355	0.57	-0.0073	0.0089	0.4076
30	Frequent insomnia symptoms	rs10761785	10	63559006	REEP3	G	T	0.4864	0.0133	0.0016	3.47e-16	0.00502987	0.00138744	0.00027	-0.0054	0.0088	0.5363
31	Frequent insomnia symptoms	rs10772983	12	16988648	EEF1A1P16	C	T	0.4606	0.01	0.0016	6.21e-10	0.00435587	0.00138443	0.0018	-0.0034	0.0088	0.6966
32	Frequent insomnia symptoms	rs10779751	1	11224279	MTOR	A	G	0.2787	0.0131	0.0018	2.66e-13	0.000173806	0.00155598	0.91	0.0001	0.0099	0.995
33	Frequent insomnia symptoms	rs10803390	1	15538923	DNAJC16	G	A	0.7123	0.0102	0.0018	1.86e-08	-0.00096442	0.00148452	0.46	-0.0162	0.0094	0.08497
34	Frequent insomnia symptoms	rs10811871	9	23200768	RP11-370B11.4	A	G	0.6202	0.0104	0.0018	3.19e-09	-0.00585038	0.00142792	4.5e-05	0.0144	0.0091	0.1114
35	Frequent insomnia symptoms	rs10829164	10	27029441	ANKRD26	T	C	0.1468	0.0151	0.0024	2.37e-10	-0.00174205	0.00201137	0.42	0.0051	0.0123	0.6774
36	Frequent insomnia symptoms	rs10838708	11	47419962	PSMC3	A	G	0.4715	0.0104	0.0016	2.23e-10	-0.00840241	0.00140024	2.5e-09	-0.0011	0.0089	0.9033
37	Frequent insomnia symptoms	rs10842240	12	23907141	SOX5	C	G	0.1256	0.0195	0.0025	1.21e-14	0.00161033	0.00216823	0.48	0.0049	0.0128	0.704
38	Frequent insomnia symptoms	rs10858334	9	135097939	OLFM1	G	C	0.1516	0.0148	0.0025	4.91e-09	0.000802043	0.00199003	0.72	-0.0087	0.013	0.5039
39	Frequent insomnia symptoms	rs10864728	1	230169168	GALNT2	A	G	0.3978	0.011	0.0019	1.2e-08	0.0030377	0.00141769	0.035	0.0012	0.009	0.8954
40	Frequent insomnia symptoms	rs10899469	11	78307267	GAB2	T	C	0.8539	0.0122	0.0022	3.56e-08	0.00465317	0.00190817	0.013	-0.0113	0.0117	0.3351
41	Frequent insomnia symptoms	rs10909880	1	2811239	RP11-740P5.2	C	T	0.5478	0.0135	0.0016	2.21e-16	0.0007089	0.0013953	0.64	0.0199	0.0088	0.02314
42	Frequent insomnia symptoms	rs10920336	1	202146817	ARL8A	G	A	0.4673	0.0101	0.0017	4.2e-09	0.00225664	0.00138378	0.099	0.0205	0.0088	0.01989
43	Frequent insomnia symptoms	rs10920678	1	190270777	BRINP3	A	G	0.425	0.0149	0.0016	7.15e-20	0.000759838	0.00139275	0.57	-0.0086	0.0088	0.3278
44	Frequent insomnia symptoms	rs10929925	2	6015425	LINC01105	C	A	0.5895	0.0142	0.0016	3.05e-18	0.00103203	0.00139886	0.44	0.0087	0.0088	0.3239
45	Frequent insomnia symptoms	rs10938397	4	45180510	NMU	G	A	0.43	0.0322	0.0016	2.42e-86	0.00043804	0.00139653	0.8	-0.0008	0.0088	0.925
46	Frequent insomnia symptoms	rs10942267	5	81546095	SSBP2	A	G	0.6927	0.0148	0.0018	6.53e-16	-0.00356468	0.00148429	0.014	0.002	0.0095	0.833
47	Frequent insomnia symptoms	rs10947690	6	37663992	MDGA1	G	A	0.2428	0.0047	0.002	0.01731	0.00868595	0.0015737	3.5e-08	0	0.0108	0.9982
48	Frequent insomnia symptoms	rs10953740	7	113820227	PPP1R3A	A	G	0.4633	0.0144	0.0017	1.2e-17	0.000114741	0.0013894	0.91	-0.008	0.009	0.3758
49	Frequent insomnia symptoms	rs10962550	9	16720331	BNC2	C	G	0.1756	0.0186	0.0022	5.68e-17	0.00357891	0.00179391	0.039	0.0197	0.011	0.07421
50	Frequent insomnia symptoms	rs10968114	9	27800009	RP11-575I8.1	A	C	0.5331	0.0113	0.0017	3.3e-11	-0.00213616	0.0013916	0.15	0.015	0.0089	0.09104
51	Frequent insomnia symptoms	rs10968576	9	28414341	LINGO2	G	A	0.3085	0.0237	0.0017	2.58e-42	-0.00318397	0.00147633	0.036	0.0301	0.0095	0.001509
52	Frequent insomnia symptoms	rs10969298	9	29634627	RP11-48L13.1	T	C	0.5644	0.0109	0.0017	3.2e-10	-0.00327398	0.00141034	0.021	0.0027	0.0089	0.7608
53	Frequent insomnia symptoms	rs10989064	9	100349683	TEX10	T	C	0.3202	0.0161	0.0018	1.89e-19	-0.00104912	0.00148796	0.48	0.0118	0.0094	0.2096
54	Frequent insomnia symptoms	rs10992867	9	93698731	PHF2	A	G	0.2687	0.0162	0.0019	3.2e-17	0.00409187	0.00159052	0.0083	-0.0122	0.0099	0.2178
55	Frequent insomnia symptoms	rs11030618	11	29221746	RP11-466I1.1	T	C	0.5786	0.011	0.0017	1.67e-10	0.000498112	0.00139801	0.78	-0.0117	0.0088	0.1828
56	Frequent insomnia symptoms	rs11044430	12	19134482	PLEKHA5	A	T	0.844	0.0161	0.0023	3.77e-12	-0.00315108	0.002021	0.11	0.0198	0.0121	0.103
57	Frequent insomnia symptoms	rs11046972	12	23553035	SOX5	T	C	0.0714	0.0176	0.0032	3.72e-08	0.00558154	0.00257184	0.029	0.0028	0.0155	0.8567
58	Frequent insomnia symptoms	rs11060853	12	122939524	ABCB9	G	A	0.409	0.0107	0.0019	3.1e-08	0.00238355	0.00140506	0.089	0.006	0.0094	0.5225
59	Frequent insomnia symptoms	rs11066188	12	112172910	HECTD4	G	A	0.6238	0.0114	0.0016	3.05e-12	0.000482506	0.00140881	0.71	0.063	0.0091	4.129e-12
60	Frequent insomnia symptoms	rs11115176	12	82072018	RP11-362A1.2	T	C	0.7839	0.0131	0.0019	6.79e-12	0.00118704	0.00162795	0.4	-0.0009	0.0104	0.932
61	Frequent insomnia symptoms	rs11121210	1	8648470	RERE	C	T	0.6555	0.0111	0.0017	2.37e-10	-0.00268755	0.0014418	0.056	0.0085	0.0091	0.3509
62	Frequent insomnia symptoms	rs11128021	3	88089866	ZNF654	G	A	0.8385	0.0181	0.0024	1.63e-14	0.00674156	0.00191322	0.00035	0.0119	0.0127	0.3471
63	Frequent insomnia symptoms	rs11150911	18	75786573	RP11-173L6.1	A	C	0.2848	0.0118	0.0018	3.72e-11	-0.000640336	0.00155476	0.66	0.0038	0.0095	0.691
64	Frequent insomnia symptoms	rs11165643	1	96458541	EEF1A1P11	T	C	0.5796	0.0185	0.0016	4.49e-30	0.00077995	0.00140534	0.59	-0.0005	0.0089	0.9523
65	Frequent insomnia symptoms	rs11170468	12	39036246	RP11-554L12.2	A	C	0.7826	0.013	0.0019	1.12e-11	-0.000392255	0.00163735	0.8	0.0131	0.0104	0.2079
66	Frequent insomnia symptoms	rs11184946	1	106642603	RP11-478L17.1	T	C	0.4181	0.0026	0.0017	0.1373	0.00878653	0.00139968	2.9e-10	0.0017	0.0089	0.8495
67	Frequent insomnia symptoms	rs11218510	11	122051879	MIR100HG	G	A	0.6051	0.014	0.002	6.79e-13	0.00059934	0.00141332	0.68	0.0033	0.009	0.7106
68	Frequent insomnia symptoms	rs11246136	11	371265	B4GALNT4	C	A	0.8979	0.0167	0.003	2.03e-08	0.00263305	0.00228224	0.27	-0.0135	0.0157	0.3871
69	Frequent insomnia symptoms	rs11264489	1	156511039	RP11-284F21.8	G	A	0.3652	0.0127	0.0018	6.71e-13	0.00474169	0.00144	0.00085	0.0185	0.0091	0.04224
70	Frequent insomnia symptoms	rs112646560	1	39094578	MACF1	T	C	0.2119	0.018	0.0023	1.29e-14	0.000496054	0.0016895	0.76	0.005	0.0108	0.6433
71	Frequent insomnia symptoms	rs1126930	12	49005349	PRKAG1	C	G	0.0339	0.0341	0.0053	1e-10	-0.000136821	0.00371879	0.93	-0.0058	0.0263	0.8256
72	Frequent insomnia symptoms	rs11525873	7	139132447	TTC26	T	C	0.8995	0.0232	0.0032	2.98e-13	0.00257448	0.00232961	0.29	0.0169	0.0149	0.2565
73	Frequent insomnia symptoms	rs11538	22	17738065	BID	G	A	0.1716	0.0138	0.0023	1.09e-09	0.00330027	0.00182858	0.073	0.0023	0.0119	0.8457
74	Frequent insomnia symptoms	rs11577094	1	37560999	DNALI1	T	C	0.0791	0.0186	0.003	3.28e-10	0.00228088	0.00248552	0.36	-0.0362	0.0171	0.03379
75	Frequent insomnia symptoms	rs11594179	10	102632823	SUFU	C	T	0.7672	0.0109	0.0019	2.16e-08	0.00723351	0.00163304	1.2e-05	0.0024	0.0106	0.8178
76	Frequent insomnia symptoms	rs1159692	5	64681988	MRPL49P1	A	C	0.4752	0.0135	0.0017	5.54e-15	0.000485625	0.0014062	0.75	0.0026	0.0089	0.7709
77	Frequent insomnia symptoms	rs11611246	12	830314	WNK1	T	G	0.199	0.0223	0.002	2.04e-28	-0.00195171	0.00168772	0.25	0.0109	0.0108	0.3123
78	Frequent insomnia symptoms	rs11614340	12	132849897	CHFR	C	T	0.2934	0.0117	0.0018	1.87e-10	0.000283735	0.00149491	0.86	0.0172	0.0097	0.07481
79	Frequent insomnia symptoms	rs11615578	12	121277132	CAMKK2	T	C	0.2575	0.0117	0.002	3.04e-09	0.000503469	0.00159135	0.72	0.0098	0.0108	0.3643
80	Frequent insomnia symptoms	rs11629509	15	26790721	GABRB3	A	G	0.5198	0.0102	0.0017	1.6e-09	0.000793745	0.00138527	0.59	0.0032	0.0087	0.7141
81	Frequent insomnia symptoms	rs11633626	15	94728149	RP11-255M2.3	C	A	0.3687	0.0157	0.0018	7.27e-19	0.00124902	0.00144628	0.43	0.0035	0.0091	0.7034
82	Frequent insomnia symptoms	rs11635495	15	67512344	IQCH-AS1	C	T	0.5018	0.0148	0.0019	6.02e-15	0.00813358	0.00138626	6.8e-09	0.0072	0.0089	0.419
83	Frequent insomnia symptoms	rs11636611	15	36099764	RP11-184D12.1	T	C	0.4981	0.0104	0.0017	8.85e-10	0.00268921	0.00138451	0.054	0.0134	0.0088	0.1261
84	Frequent insomnia symptoms	rs116374395	5	51427576	CTD-2335O3.2	A	G	0.0348	0.0321	0.0052	7.05e-10	0.00781207	0.003763	0.044	-0.0333	0.0225	0.1387
85	Frequent insomnia symptoms	rs11649864	17	58015700	RP11-159D12.6	A	G	0.0859	0.0192	0.003	2.52e-10	-0.00083979	0.00242784	0.75	0.0038	0.0158	0.8093
86	Frequent insomnia symptoms	rs11651715	17	33137158	ASIC2	A	G	0.7461	0.0111	0.0019	8.22e-09	-0.000227285	0.00157733	0.91	0.0011	0.0098	0.9145
87	Frequent insomnia symptoms	rs11651809	17	45178314	RP13-890H12.2	C	G	0.6944	0.0023	0.0018	0.2134	-0.0122282	0.00152535	2.1e-15	0.0125	0.0096	0.1932
88	Frequent insomnia symptoms	rs11655587	17	49063432	IGF2BP1	C	T	0.6428	0.021	0.002	6.87e-26	0.00543373	0.0014453	0.00026	-0.0178	0.0092	0.05265
89	Frequent insomnia symptoms	rs11672660	19	45676926	GIPR	C	T	0.8129	0.0338	0.0021	6.83e-60	-0.00141549	0.00174734	0.4	-0.0054	0.0108	0.6135
90	Frequent insomnia symptoms	rs11692326	2	207398555	AC007879.5	T	C	0.2302	0.0147	0.0019	1.69e-14	-0.000420889	0.00163911	0.77	0.0042	0.0107	0.6932
91	Frequent insomnia symptoms	rs11713193	3	49886991	MST1R	A	G	0.5156	0.0246	0.0017	3.02e-48	0.00843428	0.00138414	1.3e-09	0.0031	0.0088	0.7246
92	Frequent insomnia symptoms	rs11739877	5	106541105	CTD-2285G11.1	T	C	0.6231	0.0116	0.0018	4.01e-11	0.000869124	0.00142761	0.55	0.0011	0.0089	0.9023
93	Frequent insomnia symptoms	rs11743711	5	61439703	ZSWIM6	T	C	0.6008	0.0101	0.0017	6.6e-09	-0.00263998	0.00141821	0.066	0.0062	0.0091	0.4923
94	Frequent insomnia symptoms	rs11757278	6	13180222	PHACTR1	T	C	0.6961	0.0133	0.0019	6.92e-13	0.00290319	0.00150365	0.049	0.0046	0.0095	0.6285
95	Frequent insomnia symptoms	rs11772246	7	72138707	CALN1	T	C	0.8234	0.0145	0.0022	3.69e-11	-0.00436075	0.00179303	0.015	0.0293	0.0111	0.008533
96	Frequent insomnia symptoms	rs11773362	7	147971088	CNTNAP2	C	T	0.6604	0.0105	0.0018	6.39e-09	0.0015155	0.00146272	0.34	0.0111	0.0093	0.2347
97	Frequent insomnia symptoms	rs11782074	8	141606996	AC138647.1	T	G	0.3675	0.0124	0.0018	4.24e-12	0.00305212	0.00144391	0.029	0.004	0.0092	0.6654
98	Frequent insomnia symptoms	rs11793074	9	23820072	ELAVL2	A	G	0.854	0.0027	0.0027	0.3146	0.010132	0.00194928	2.3e-07	-0.0122	0.0119	0.3057
99	Frequent insomnia symptoms	rs11793831	9	23362313	RP11-370B11.4	T	G	0.4103	0.0102	0.0019	1.5e-07	-0.00668951	0.00140596	1.5e-06	0.0078	0.0089	0.3817
100	Frequent insomnia symptoms	rs11804386	1	87273264	RP5-1043L3.1	G	A	0.673	0.0023	0.0018	0.1991	-0.00805764	0.00146423	2.6e-08	-0.0171	0.0094	0.07004
101	Frequent insomnia symptoms	rs118081010	11	46153397	RP11-702F3.3	T	C	0.0165	0.0518	0.0075	5.28e-12	-0.000384949	0.00567785	0.93	0.0153	0.0368	0.6779
102	Frequent insomnia symptoms	rs11880870	19	18719894	CRTC1	A	G	0.5188	0.0187	0.0017	4.19e-29	-0.000544177	0.00138324	0.64	0.0238	0.0089	0.007337
103	Frequent insomnia symptoms	rs11882409	19	33528779	PEPD	A	C	0.303	0.0121	0.0019	3.31e-10	-0.00249207	0.0015546	0.12	-0.0186	0.0099	0.0605
104	Frequent insomnia symptoms	rs11902450	2	12705242	RP11-333O1.1	T	C	0.1052	0.0167	0.0027	1.06e-09	0.00195108	0.0022578	0.33	-0.0082	0.0147	0.575
105	Frequent insomnia symptoms	rs11915371	3	70490408	PROK2	C	A	0.1981	0.0154	0.0021	2.29e-13	0.00527904	0.00170727	0.0025	0.0238	0.011	0.03001
106	Frequent insomnia symptoms	rs11921432	3	35076284	KRT8P18	C	T	0.1094	0.0189	0.0027	5.38e-12	-0.000700681	0.00219852	0.75	0.0119	0.0142	0.4023
107	Frequent insomnia symptoms	rs11973097	7	111285702	IMMP2L	C	T	0.0436	0.023	0.004	1.12e-08	0.00434152	0.00327642	0.15	-0.0137	0.023	0.5508
108	Frequent insomnia symptoms	rs12072739	1	97850337	DPYD	G	A	0.2238	0.0169	0.0023	1.5e-13	-0.00137401	0.00165677	0.42	-0.0072	0.0107	0.4996
109	Frequent insomnia symptoms	rs12098284	10	74287706	ADK	T	C	0.1212	0.0184	0.0026	9.87e-13	0.000400611	0.00209814	0.75	-0.0034	0.0134	0.7976
110	Frequent insomnia symptoms	rs12140153	1	62114219	PATJ	G	T	0.9089	0.0353	0.0034	1.44e-25	-4.2512e-05	0.00242047	0.97	-0.0045	0.0166	0.787
111	Frequent insomnia symptoms	rs12150665	17	36558947	GGNBP2	T	C	0.5931	0.0168	0.0016	1.74e-24	-0.00419384	0.00140641	0.0026	0.0017	0.0089	0.8454
112	Frequent insomnia symptoms	rs12243061	10	76997057	KCNMA1	T	C	0.6282	0.0105	0.0018	5.82e-09	-3.47265e-05	0.00145423	0.96	0.0136	0.009	0.1308
113	Frequent insomnia symptoms	rs12259464	10	51920339	PRKG1	A	G	0.4811	0.0109	0.0017	1.48e-10	-0.00184822	0.00138913	0.15	0.0029	0.0089	0.7439
114	Frequent insomnia symptoms	rs12282785	11	76764986	RP11-21L23.4	C	A	0.7796	0.0157	0.0023	1.43e-11	0.00195171	0.00170421	0.25	-0.0016	0.0105	0.8792
115	Frequent insomnia symptoms	rs12286929	11	115151684	CADM1	G	A	0.4993	0.0177	0.0016	1.93e-27	0.00118432	0.00138585	0.33	-0.0113	0.0088	0.1966
116	Frequent insomnia symptoms	rs12334877	8	66281936	LINC00967	G	A	0.8087	0.0144	0.0021	2.17e-11	0.000724556	0.00175741	0.62	-0.0067	0.0108	0.5351
117	Frequent insomnia symptoms	rs12364470	11	134731118	RP11-469N6.1	G	T	0.1465	0.0187	0.0022	2.18e-17	0.0023499	0.00186473	0.19	-0.0003	0.0125	0.9822
118	Frequent insomnia symptoms	rs12369179	12	122479003	ZCCHC8	C	T	0.915	0.034	0.0031	2.32e-28	-0.00320979	0.00240809	0.17	0.018	0.0167	0.2795
119	Frequent insomnia symptoms	rs12405761	1	57385242	DAB1	C	A	0.4292	0.0018	0.0017	0.2914	-0.00923926	0.00139853	2.6e-11	-0.0022	0.0089	0.8029
120	Frequent insomnia symptoms	rs12421848	11	891338	CHID1	G	A	0.6038	0.0141	0.0019	3.99e-13	0.00227184	0.00142014	0.12	-0.0141	0.009	0.119
121	Frequent insomnia symptoms	rs12429545	13	53528071	RP11-384G23.1	A	G	0.1218	0.0313	0.0024	1.42e-37	0.00145289	0.00208324	0.42	-0.0046	0.0129	0.7199
122	Frequent insomnia symptoms	rs12439632	15	58811764	MINDY2	C	G	0.1682	0.0145	0.0023	3.68e-10	-0.00200296	0.00190998	0.27	-0.0223	0.0124	0.07248
123	Frequent insomnia symptoms	rs12448257	16	3549655	NLRC3	A	G	0.2185	0.0161	0.002	9.04e-16	-0.00176177	0.00169134	0.28	-0.0013	0.0109	0.9035
124	Frequent insomnia symptoms	rs12462975	19	29781295	CCNE1	A	G	0.3243	0.0193	0.0018	1.47e-25	-0.00112379	0.00147891	0.39	0.0249	0.0094	0.008031
125	Frequent insomnia symptoms	rs12527426	6	153070867	RGS17	A	G	0.3	0.015	0.0019	5.54e-16	-0.00562695	0.00153659	0.00016	0.0064	0.0095	0.5028
126	Frequent insomnia symptoms	rs12602912	17	67873957	BPTF	T	C	0.212	0.0166	0.002	2.9e-16	0.00605656	0.0017421	0.00053	0.0071	0.0108	0.5096
127	Frequent insomnia symptoms	rs12628051	22	40258272	TNRC6B	T	C	0.6407	0.0161	0.0018	2.9e-19	0.000624044	0.00145467	0.64	0.0161	0.0092	0.08106
128	Frequent insomnia symptoms	rs12628891	22	37921130	MICALL1	C	T	0.6814	0.0115	0.0019	5.85e-10	-0.00190216	0.00148818	0.19	-0.0019	0.0099	0.8451
129	Frequent insomnia symptoms	rs12636480	3	82670261	HSPE1P19	T	G	0.3507	0.0128	0.0018	6.96e-13	0.00561639	0.00144129	9e-05	0.0059	0.0092	0.5219
130	Frequent insomnia symptoms	rs1268065	6	125721637	RP11-624M8.1	G	A	0.5	0.01	0.0016	7.12e-10	-0.000614191	0.00139237	0.62	0.0006	0.0088	0.9464
131	Frequent insomnia symptoms	rs12680842	8	94570378	RP11-267M23.4	A	G	0.6839	0.0142	0.0017	3.41e-16	0.00288422	0.00148772	0.048	0.0078	0.0092	0.3958
132	Frequent insomnia symptoms	rs12681792	8	61141904	CLVS1	A	C	0.2024	0.015	0.0021	2.88e-12	0.00372983	0.00175391	0.028	0.0208	0.0113	0.06614
133	Frequent insomnia symptoms	rs12692596	2	160409399	RBMS1	T	C	0.3618	0.012	0.0017	1.03e-12	0.0011262	0.00142816	0.43	0.013	0.0091	0.1527
134	Frequent insomnia symptoms	rs12714199	2	86585426	RNF103-CHMP3	C	T	0.3854	0.0141	0.0017	3.22e-16	-0.00434439	0.00142069	0.0035	-0.0009	0.0091	0.9254
135	Frequent insomnia symptoms	rs12765914	10	33724579	LINC00838	T	C	0.0801	0.0226	0.0031	1.96e-13	0.00217943	0.00249151	0.38	0.024	0.0153	0.1169
136	Frequent insomnia symptoms	rs12888545	14	87841700	GALC	G	A	0.2536	0.0133	0.002	1.76e-11	0.00142928	0.00159477	0.39	0.0042	0.0104	0.69
137	Frequent insomnia symptoms	rs12891477	14	103866422	CTD-2134A5.4	T	C	0.3648	0.012	0.0018	1.69e-11	0.00148418	0.0014384	0.3	0.0006	0.0099	0.9552
138	Frequent insomnia symptoms	rs12912198	15	46811755	RP11-627D16.1	C	T	0.7269	0.01	0.0018	3.44e-08	-0.000232213	0.00153911	0.86	0.0067	0.0099	0.5029
139	Frequent insomnia symptoms	rs12914623	15	80701229	ABHD17C	G	C	0.7278	0.0159	0.0019	2e-16	0.00343574	0.00156863	0.027	-0.0312	0.01	0.001769
140	Frequent insomnia symptoms	rs12922346	16	82404732	RP11-481E4.1	C	G	0.2641	0.0133	0.002	1.48e-11	0.000440553	0.00157387	0.82	-0.0018	0.01	0.8554
141	Frequent insomnia symptoms	rs1293037	6	69538453	-	T	C	0.7544	0.0129	0.0022	5.73e-09	0.00287092	0.00160377	0.068	-0.0062	0.0102	0.5437
142	Frequent insomnia symptoms	rs12939549	17	80637924	RPTOR	A	G	0.5572	0.018	0.0016	3.68e-28	0.00139539	0.00139179	0.28	-0.0015	0.0088	0.8646
143	Frequent insomnia symptoms	rs1296328	4	136162038	RP11-775H9.2	A	C	0.4464	0.0166	0.0017	3.49e-22	0.00174794	0.00139733	0.24	-0.0145	0.009	0.108
144	Frequent insomnia symptoms	rs12981256	19	1865902	KLF16	A	G	0.5284	0.0151	0.0017	1.43e-18	-0.000522486	0.00139449	0.68	0.0014	0.0093	0.8806
145	Frequent insomnia symptoms	rs13021737	2	632348	TMEM18	G	A	0.8433	0.0578	0.0021	2.89e-161	-0.00102771	0.00183712	0.57	0.0159	0.0115	0.166
146	Frequent insomnia symptoms	rs13033310	2	132766032	NCKAP5	A	G	0.2519	0.0146	0.0022	3.4e-11	0.00158864	0.00160115	0.27	-0.0003	0.01	0.9777
147	Frequent insomnia symptoms	rs1304549	20	55803200	RP13-379L11.3	G	A	0.7738	0.0118	0.0021	1.35e-08	-0.00364608	0.00169963	0.025	-0.0104	0.0107	0.3283
148	Frequent insomnia symptoms	rs13107325	4	102267552	SLC39A8	T	C	0.082	0.0468	0.0032	0.9925	0.00660615	0.00262937	0.011	0.0059	0.0169	0.7273
149	Frequent insomnia symptoms	rs13110266	4	161208692	TOMM22P4	G	A	0.5963	0.0124	0.0016	6.53e-22	0.0039484	0.00140472	0.0053	0.0167	0.009	0.06387
150	Frequent insomnia symptoms	rs13132853	4	38678394	KLF3	A	G	0.6583	0.0148	0.0018	3.96e-14	-0.00256573	0.001447	0.08	-0.0044	0.0096	0.6498
151	Frequent insomnia symptoms	rs13174863	5	139701160	CTB-35F21.1	G	A	0.1458	0.0197	0.0023	0.7488	-0.000752831	0.00196208	0.71	0.0261	0.0122	0.03281
152	Frequent insomnia symptoms	rs13191362	5	162612318	PARK2	A	G	0.8572	0.0235	0.0025	0.4194	0.00400934	0.0021059	0.046	0.0158	0.0137	0.2498
153	Frequent insomnia symptoms	rs13240600	6	99466843	ATP5J2-PTCD1	A	G	0.8343	0.018	0.0022	0.2897	-0.00432957	0.00191402	0.023	0.0078	0.0118	0.5087
154	Frequent insomnia symptoms	rs13263601	8	14238391	SGCZ	C	A	0.3415	0.0145	0.0018	0.6865	0.00151494	0.00144772	0.34	-0.0094	0.0092	0.3074
155	Frequent insomnia symptoms	rs1327259	8	51313013	RP11-228O6.2	A	G	0.6096	0.0157	0.0017	4.87e-16	4.91892e-07	0.00142641	0.97	0.0119	0.009	0.1867
156	Frequent insomnia symptoms	rs13298487	6	123349825	CRB2	T	C	0.6076	0.0115	0.002	1.47e-19	0.000222358	0.00147186	0.87	0.0162	0.0097	0.09648
157	Frequent insomnia symptoms	rs1331547	9	85408825	LINC00351	G	A	0.6363	0.0111	0.0018	1.43e-08	-0.000786329	0.00144886	0.61	0.009	0.0091	0.3259
158	Frequent insomnia symptoms	rs1346841	2	64786012	AC112518.3	G	A	0.5884	0.0126	0.0017	0.05356	-9.04049e-06	0.00141542	0.97	0.0032	0.0089	0.7194
159	Frequent insomnia symptoms	rs1350430	4	41425413	PDZRN4	C	T	0.4672	0.0125	0.0017	3.18e-13	-0.00237898	0.00138712	0.081	-0.0031	0.0088	0.7285
160	Frequent insomnia symptoms	rs1356506	12	43128073	RIT2	T	C	0.6287	0.0137	0.0018	2.08e-13	0.000600145	0.00143434	0.72	0.0146	0.0091	0.1081
161	Frequent insomnia symptoms	rs1358980	18	43796814	ACTG1P9	C	T	0.5265	0.0129	0.0017	8.39e-15	0.00049298	0.00139691	0.75	-0.0048	0.0087	0.5838
162	Frequent insomnia symptoms	rs1383592	17	105418448	ZFPM2	A	G	0.212	0.0122	0.0021	0.01041	0.000120708	0.00172365	0.96	-0.0073	0.0107	0.4941
163	Frequent insomnia symptoms	rs1409818	6	21400483	NKX2-4	T	C	0.1074	0.0195	0.0028	0.008231	-0.00672415	0.00230209	0.0036	0.0065	0.0145	0.6528
164	Frequent insomnia symptoms	rs1421334	16	31008217	PURG	A	C	0.4546	0.0135	0.0017	0	0.00341185	0.0013969	0.015	0.0136	0.0089	0.1267
165	Frequent insomnia symptoms	rs1430205	2	88382768	TMEM161B-AS1	C	T	0.5361	0.0067	0.0017	0.01289	-0.00769252	0.0013907	3.6e-08	-0.0219	0.0088	0.01278
166	Frequent insomnia symptoms	rs1436348	11	104893824	CD200R1L	G	A	0.5703	0.0147	0.0017	0.9067	0.00268541	0.00140083	0.048	0.0059	0.0089	0.5061
167	Frequent insomnia symptoms	rs1437842	3	172675865	GALNTL6	G	A	0.5093	0.0106	0.0017	1.18e-17	0.00525426	0.00138833	0.00022	0.0042	0.0088	0.6308
168	Frequent insomnia symptoms	rs1441264	4	79006784	NIPA2P5	A	G	0.5846	0.0174	0.0017	8.49e-10	0.0024726	0.00143958	0.09	0.0201	0.0091	0.02706
169	Frequent insomnia symptoms	rs1451077	4	147143639	snoU13	G	A	0.4224	0.0169	0.0019	0.8152	-0.000884134	0.00140386	0.52	0.0141	0.0088	0.1108
170	Frequent insomnia symptoms	rs147568678	20	91302094	PCGF5	T	C	0.7684	0.0134	0.0023	0.008746	0.00440529	0.00162691	0.011	-0.0181	0.0108	0.09376
171	Frequent insomnia symptoms	rs1477199	4	53678223	RPGRIP1L	G	A	0.1574	0.0221	0.0023	1.45e-05	-0.00197543	0.00201823	0.34	0.0102	0.0124	0.4125
172	Frequent insomnia symptoms	rs1492014	8	94352637	RNU6-461P	C	T	0.4326	0.0171	0.0017	0.5894	0.00202507	0.00139303	0.13	-0.0038	0.0089	0.6724
173	Frequent insomnia symptoms	rs1492767	3	54355300	RP11-231C18.1	T	C	0.4681	0.0095	0.0016	1.44e-23	0.000845772	0.00138062	0.53	0.0005	0.0088	0.9553
174	Frequent insomnia symptoms	rs1501673	6	88667782	LINC00461	A	G	0.1355	0.0289	0.0025	0.1292	0.00164831	0.00205263	0.39	0.0016	0.0123	0.8937
175	Frequent insomnia symptoms	rs150215901	5	51640069	AC116606.1	T	A	0.9586	0.0275	0.0049	2.73e-31	-0.00211246	0.00346182	0.5	-0.0186	0.0235	0.4283
176	Frequent insomnia symptoms	rs1504804	4	88401328	RP11-586K2.1	G	A	0.6923	0.0107	0.0018	0.3466	-0.00404415	0.00150225	0.0065	-0.0059	0.0094	0.5296
177	Frequent insomnia symptoms	rs1522569	11	170711486	LINC02174	T	G	0.8183	0.0141	0.0022	3.47e-05	-0.000373285	0.00178789	0.85	0.0045	0.0114	0.6921
178	Frequent insomnia symptoms	rs1559673	5	61864315	VPS13C	A	C	0.9688	0.0359	0.0049	0.5041	-0.00498953	0.00469982	0.25	0.0242	0.025	0.3333
179	Frequent insomnia symptoms	rs156201	8	104399566	RP3-359N14.1	C	G	0.7459	0.0124	0.0019	0.02532	-0.00321235	0.00160371	0.039	0.0069	0.01	0.489
180	Frequent insomnia symptoms	rs16851483	12	141556594	RASA2	T	G	0.0717	0.0352	0.0034	0.2629	-0.00117406	0.00278127	0.73	-0.0075	0.0169	0.6586
181	Frequent insomnia symptoms	rs16906838	4	137201593	RNU6-144P	C	T	0.9514	0.0247	0.004	0.03104	0.00566517	0.00330516	0.071	0.0096	0.0199	0.6291
182	Frequent insomnia symptoms	rs17024393	20	109612066	GNAI3	C	T	0.0311	0.0644	0.0049	0.02479	-0.00149629	0.00432709	0.7	0.0022	0.0267	0.9354
183	Frequent insomnia symptoms	rs17066856	12	60382423	MC4R	T	C	0.8915	0.035	0.0027	0.6204	-0.00651262	0.00241027	0.0056	0.0239	0.0152	0.1152
184	Frequent insomnia symptoms	rs17094222	18	100635683	HIF1AN	C	T	0.2088	0.0173	0.002	7.1e-38	0.000235853	0.00169749	0.87	0.0055	0.0106	0.6049
185	Frequent insomnia symptoms	rs171390	14	154320623	DHX36	C	T	0.3988	0.015	0.0017	0.6149	-0.000650111	0.00140682	0.65	0.0062	0.0089	0.487
186	Frequent insomnia symptoms	rs17149254	16	77005146	DTX2P1-UPK3BP1-PMS2P11	T	C	0.2051	0.0238	0.0023	0.01379	-0.00269616	0.00179674	0.12	0.0094	0.0113	0.4062
187	Frequent insomnia symptoms	rs17151854	5	10379049	MSRA	G	T	0.8343	0.0067	0.0024	0.1354	-0.010705	0.00192286	2.4e-08	0.0038	0.0127	0.7622
188	Frequent insomnia symptoms	rs17182027	7	72881422	DPF3	G	A	0.4353	0.011	0.0017	0.7614	0.00148682	0.0014072	0.3	0.0121	0.0089	0.1733
189	Frequent insomnia symptoms	rs17207196	16	75471799	POM121C	C	T	0.58	0.022	0.0017	0.004363	0.00431486	0.00140009	0.0017	0.0023	0.0097	0.8153
190	Frequent insomnia symptoms	rs17367750	4	139861388	MAML3	C	T	0.6883	0.0122	0.0018	1.44e-09	-0.000245717	0.00147666	0.85	0.0051	0.0094	0.5879
191	Frequent insomnia symptoms	rs17405603	20	145228777	CTC-367F4.1	T	A	0.2938	0.0125	0.0019	0.9038	-0.000679855	0.00153005	0.64	-0.0083	0.0101	0.4072
192	Frequent insomnia symptoms	rs17405819	2	75894349	snoU13	T	C	0.6845	0.0211	0.0018	0.7838	0.000163349	0.00151196	0.91	0.0041	0.0095	0.6615
193	Frequent insomnia symptoms	rs17636031	16	124905509	RP11-298J20.4	C	T	0.2756	0.0154	0.0018	0.01788	0.00178516	0.0015272	0.28	-0.0037	0.0101	0.7175
194	Frequent insomnia symptoms	rs17669584	17	30572596	AC005562.1	G	A	0.1822	0.009	0.0023	0.1185	0.00964647	0.00178391	3.6e-08	-0.0008	0.0118	0.9442
195	Frequent insomnia symptoms	rs17681451	5	114680449	ZBTB20	G	A	0.9238	0.0225	0.0031	0.04124	-0.00285437	0.00252953	0.25	0.0123	0.0161	0.4449
196	Frequent insomnia symptoms	rs17724992	8	18344015	PGPEP1	A	G	0.7197	0.0172	0.0018	1.98e-18	-0.000317726	0.00156816	0.8	-0.0029	0.0098	0.7688
197	Frequent insomnia symptoms	rs17783165	9	65794402	CDH7	C	T	0.329	0.0128	0.0017	0.009985	-0.00228187	0.0014886	0.14	-0.0015	0.0095	0.8706
198	Frequent insomnia symptoms	rs17806224	9	52449315	LINC01524	G	A	0.8192	0.026	0.0022	0.0425	-0.000918229	0.00179082	0.61	0.0265	0.0115	0.02192
199	Frequent insomnia symptoms	rs17814208	2	143280429	ARHGAP15	G	A	0.2425	0.0129	0.002	0.1834	0.00417051	0.00161196	0.0098	0	0.0102	0.9986
200	Frequent insomnia symptoms	rs1799923	18	42264802	CCK	G	A	0.8883	0.0224	0.0026	5.85e-21	-0.00345055	0.00217847	0.1	0.0116	0.0135	0.3896
201	Frequent insomnia symptoms	rs1808629	22	72523729	KCNB2	G	A	0.326	0.0202	0.002	0.4583	0.0025749	0.00149498	0.091	-0.0134	0.0095	0.1571
202	Frequent insomnia symptoms	rs1841625	5	90366326	CCSER1	G	A	0.4374	0.0072	0.0019	1.82e-17	0.00771112	0.00139836	3.6e-08	0.011	0.0088	0.213
203	Frequent insomnia symptoms	rs185350	12	33815911	KCTD15	T	C	0.4902	0.0137	0.0016	0.5061	0.00183526	0.00138913	0.16	0.0079	0.0089	0.3741
204	Frequent insomnia symptoms	rs1860561	4	110345436	ATP2A2	A	G	0.2087	0.0159	0.0019	0.4418	0.00274534	0.0016425	0.1	0.0048	0.0111	0.6686
205	Frequent insomnia symptoms	rs1877875	8	117902191	RP11-281A20.1	C	T	0.5659	0.0109	0.0017	0.1441	-0.000579392	0.00139679	0.65	-0.0065	0.0088	0.4619
206	Frequent insomnia symptoms	rs1884389	9	1429938	RP5-971N18.3	C	T	0.5614	0.0108	0.0017	2.51e-10	-0.00151258	0.00139819	0.27	0.0001	0.0089	0.9926
207	Frequent insomnia symptoms	rs1884897	11	6632185	-	G	A	0.6253	0.0184	0.0017	0.4064	0.00141071	0.00143802	0.34	-0.0581	0.0091	1.482e-10
208	Frequent insomnia symptoms	rs1927790	19	96269937	HS6ST3	C	T	0.394	0.014	0.0016	0.0003887	0.0055119	0.0014062	6.9e-05	-0.0024	0.0088	0.7873
209	Frequent insomnia symptoms	rs1928295	13	117616205	RP11-500B12.1	T	C	0.5712	0.0134	0.0016	1.57e-17	0.00289396	0.00139493	0.039	0.0188	0.0087	0.03147
210	Frequent insomnia symptoms	rs1933437	1	28050157	FLT3	G	A	0.3786	0.0143	0.0017	9.42e-05	-0.00334197	0.00142967	0.017	-0.0162	0.009	0.06991
211	Frequent insomnia symptoms	rs1941213	13	133255434	OPCML	A	C	0.7114	0.0108	0.0019	2.36e-16	-0.00121368	0.00158017	0.48	0.007	0.0098	0.4742
212	Frequent insomnia symptoms	rs1941696	11	33672165	ASXL3	A	G	0.5174	0.0112	0.0017	0.5224	0.00366311	0.00138564	0.0071	-0.0027	0.0088	0.7594
213	Frequent insomnia symptoms	rs1942262	11	55206086	TCF4	A	G	0.2817	0.0033	0.0019	1.59e-08	0.0111508	0.00152288	1.1e-13	0.0058	0.0096	0.5479
214	Frequent insomnia symptoms	rs1945160	18	24584252	LINC01915	G	A	0.6181	0.0104	0.0018	4.74e-11	0.000598598	0.00143384	0.67	-0.0014	0.0091	0.8818
215	Frequent insomnia symptoms	rs1948080	18	11852043	RP11-32D4.1	T	G	0.6303	0.0136	0.0018	5.65e-09	0.00229187	0.00142607	0.1	-0.0132	0.0091	0.1469
216	Frequent insomnia symptoms	rs194809	2	23793635	CHP2	A	G	0.1871	0.0126	0.0022	2.43e-11	-0.00316338	0.00175501	0.06	0.019	0.011	0.08361
217	Frequent insomnia symptoms	rs1951455	9	91045995	RPS6KA5	C	T	0.7187	0.0148	0.0019	1.13e-14	0.00175555	0.00153905	0.25	-0.0034	0.0098	0.7309
218	Frequent insomnia symptoms	rs1958898	14	40417682	RP11-662J14.2	G	C	0.7902	0.0146	0.0021	6.05e-15	0.00199956	0.00170632	0.28	0.0142	0.0109	0.1922
219	Frequent insomnia symptoms	rs1965529	5	78196390	-	A	G	0.773	0.0161	0.0022	0.02456	-0.00301785	0.00169343	0.083	-0.0133	0.0108	0.2178
220	Frequent insomnia symptoms	rs197374	21	111747361	FAM212B	T	C	0.4027	0.0141	0.0017	4.69e-13	-0.000193915	0.00141993	0.78	0.0131	0.0089	0.1417
221	Frequent insomnia symptoms	rs1999433	17	78756525	MTND2P8	C	T	0.5597	0.0107	0.0017	0.03825	-0.000541295	0.00139378	0.7	0.0028	0.0088	0.7516
222	Frequent insomnia symptoms	rs2007518	9	132769711	OPCML	G	A	0.4382	0.013	0.0017	2.9e-10	-0.00141947	0.00139402	0.38	-0.0055	0.0089	0.5342
223	Frequent insomnia symptoms	rs2009416	1	93079405	CTD-2151A2.3	C	T	0.6355	0.0119	0.0018	0.5172	0.00160541	0.00144047	0.26	0.0278	0.0092	0.002605
224	Frequent insomnia symptoms	rs2051559	6	3297073	RGS12	C	T	0.1412	0.0167	0.0025	0.06264	0.00622993	0.00203584	0.0018	0.0204	0.0129	0.114
225	Frequent insomnia symptoms	rs2053682	4	171172323	RANBP17	A	C	0.6784	0.017	0.0018	3.78e-11	0.00106015	0.00149308	0.56	0.0046	0.0095	0.6298
226	Frequent insomnia symptoms	rs2058527	16	6654748	RBFOX1	G	T	0.7285	0.0115	0.0019	0.1853	0.00192954	0.00155821	0.22	-0.0227	0.01	0.02314
227	Frequent insomnia symptoms	rs2062113	5	59442275	AC040163.1	T	C	0.4461	0.0015	0.0017	2.59e-20	0.00889979	0.00140332	1.9e-10	0.0004	0.0088	0.9598
228	Frequent insomnia symptoms	rs2064044	16	20747572	LINC00320	C	A	0.1938	0.0123	0.0021	0.3669	-0.00627075	0.00174513	0.00036	0.0161	0.011	0.1436
229	Frequent insomnia symptoms	rs2065418	8	30400521	MPPED2	T	G	0.646	0.0139	0.0018	0.1799	-0.00126137	0.00144094	0.32	0.0176	0.0091	0.05337
230	Frequent insomnia symptoms	rs2066295	21	26168675	HIST1H2BD	A	G	0.7577	0.0142	0.002	1.02e-08	-0.0023478	0.00164666	0.17	0.0097	0.0102	0.3421
231	Frequent insomnia symptoms	rs2074314	7	17390274	KCNJ11	T	C	0.6356	0.0105	0.0017	7.47e-13	0.00242854	0.00144747	0.11	-0.0071	0.0091	0.4362
232	Frequent insomnia symptoms	rs2108719	5	39441457	POU6F2	A	G	0.727	0.0107	0.0019	0.1696	0.00187416	0.00157644	0.19	0.0041	0.0099	0.6794
233	Frequent insomnia symptoms	rs2112347	4	75719417	POC5	T	G	0.6298	0.0276	0.0017	1.35e-08	-0.00349063	0.00144539	0.014	0.0125	0.0091	0.1662
234	Frequent insomnia symptoms	rs2114824	7	86359258	GRID1	G	A	0.4841	0.0132	0.0017	2.28e-08	-0.0016725	0.00138813	0.25	0.0009	0.0088	0.9145
235	Frequent insomnia symptoms	rs2134858	5	71222239	TRPM3	C	T	0.4881	0.0117	0.0017	1.17e-61	0.00123479	0.0013836	0.33	0.013	0.0087	0.134
236	Frequent insomnia symptoms	rs213518	10	26901446	SKAP2	C	T	0.1502	0.0153	0.0024	6.28e-15	0.00169255	0.00195883	0.4	-0.0005	0.0128	0.9711
237	Frequent insomnia symptoms	rs214249	17	298687	AXIN1	T	G	0.6071	0.0138	0.0017	0.04955	0.000308241	0.00142045	0.75	0.0072	0.009	0.4215
238	Frequent insomnia symptoms	rs215669	16	32339367	PDE1C	G	A	0.3976	0.0149	0.0017	2.72e-15	0.00291628	0.00142499	0.049	-0.0058	0.009	0.5203
239	Frequent insomnia symptoms	rs217433	7	44513897	NPC1L1	C	T	0.1969	0.0115	0.0021	8.94e-18	0.000630262	0.0017283	0.74	-0.0008	0.0112	0.9401
240	Frequent insomnia symptoms	rs217669	2	61893357	SYT16	C	T	0.2776	0.0172	0.0021	0.5337	-0.000393786	0.00155632	0.79	-0.0009	0.0099	0.931
241	Frequent insomnia symptoms	rs2192158	6	54639193	NMU	A	G	0.4492	0.0137	0.0017	5.47e-08	0.00185499	0.00138968	0.16	-0.0269	0.0088	0.002241
242	Frequent insomnia symptoms	rs2192338	17	59606033	AC007131.2	G	C	0.2172	0.0097	0.0023	0.6512	-0.00881522	0.00166498	1.2e-07	0.0016	0.0106	0.8813
243	Frequent insomnia symptoms	rs2196618	4	84177202	RALYL	G	A	0.7366	0.0137	0.0019	1.12e-10	-0.000574569	0.00157354	0.71	-0.0045	0.01	0.6498
244	Frequent insomnia symptoms	rs2206277	8	50830813	TFAP2B	T	C	0.1557	0.0408	0.0021	1.49e-12	-0.00252167	0.00180129	0.18	-0.0059	0.0112	0.5971
245	Frequent insomnia symptoms	rs2228213	6	12124622	HIVEP1	G	A	0.6626	0.0144	0.0017	1.82e-83	0.00118567	0.00145413	0.43	0.0072	0.0092	0.4309
246	Frequent insomnia symptoms	rs2228550	18	31698605	COL16A1	G	T	0.6487	0.0124	0.002	0.04189	0.00202867	0.00145145	0.17	-0.0043	0.0092	0.6387
247	Frequent insomnia symptoms	rs2238799	6	20121802	RANBP1	A	G	0.6187	0.0102	0.0018	0.02196	-0.00370383	0.00142585	0.011	0.0027	0.009	0.7671
248	Frequent insomnia symptoms	rs2241423	11	67794500	MAP2K5	G	A	0.7715	0.0298	0.0019	1.56e-05	0.0073783	0.00165648	8e-06	0.042	0.0103	4.645e-05
249	Frequent insomnia symptoms	rs2241743	22	95170373	UNC5C	G	A	0.4301	0.0106	0.0016	8.65e-09	0.000482363	0.00139762	0.76	0.0007	0.0089	0.9383
250	Frequent insomnia symptoms	rs2244625	1	64258672	PLCB3	A	G	0.674	0.0103	0.0017	0.2735	0.00285037	0.00149348	0.054	0.027	0.0094	0.004265
251	Frequent insomnia symptoms	rs2246012	11	131577068	MED23	C	T	0.1488	0.0161	0.0022	2.18e-09	-0.00400853	0.00185207	0.043	0.0148	0.0119	0.2132
252	Frequent insomnia symptoms	rs2257791	6	116884159	SHTN1	G	A	0.244	0.0139	0.002	0.5305	0.000874851	0.00161824	0.61	-0.0212	0.0102	0.03749
253	Frequent insomnia symptoms	rs225882	10	30010917	PRKD1	T	C	0.7513	0.0113	0.0018	1.63e-12	0.000133672	0.0015895	0.92	-0.0062	0.0097	0.5224
254	Frequent insomnia symptoms	rs2267958	12	128253000	DNM1	G	A	0.4912	0.013	0.0018	0.7338	0.0054644	0.00141144	0.00013	-0.0116	0.0093	0.2136
255	Frequent insomnia symptoms	rs2271189	9	56101207	ERBB3	G	A	0.604	0.0141	0.0018	2.01e-13	0.00547882	0.00141109	8.7e-05	0.0103	0.0091	0.2572
256	Frequent insomnia symptoms	rs2281819	1	33803896	MLN	T	A	0.7707	0.0154	0.002	3.57e-15	0.00124804	0.00164659	0.47	0.0134	0.0104	0.1993
257	Frequent insomnia symptoms	rs2283006	10	93456410	CALCR	A	G	0.4881	0.0132	0.0017	0.02282	-0.00196284	0.00138989	0.14	-0.012	0.0089	0.1779
258	Frequent insomnia symptoms	rs2283093	7	127081177	GRM8	T	C	0.1949	0.0121	0.0021	8.06e-15	0.00430656	0.00171712	0.0074	0.0074	0.0108	0.4948
259	Frequent insomnia symptoms	rs2289379	7	44764626	ZMIZ2	C	T	0.6083	0.0137	0.0018	1.1e-08	-0.00140492	0.00141964	0.32	0.0154	0.009	0.08823
260	Frequent insomnia symptoms	rs2299383	1	103778399	RELN	T	C	0.3982	0.0162	0.0016	1.49e-08	0.000682835	0.00140553	0.65	-0.0053	0.0088	0.5441
261	Frequent insomnia symptoms	rs2316901	5	8657469	TRIM66	G	A	0.6699	0.0186	0.0017	8.98e-59	-0.00216386	0.00145765	0.15	-0.0011	0.0091	0.9051
262	Frequent insomnia symptoms	rs2322460	11	20261808	SLIT2	C	T	0.6566	0.0111	0.002	0.1484	0.000622939	0.00146585	0.66	-0.0089	0.0093	0.3396
263	Frequent insomnia symptoms	rs2342892	8	24529485	RBBP6	T	G	0.4855	0.0126	0.0017	5.07e-06	0.00191717	0.00138426	0.16	0.0055	0.0088	0.5296
264	Frequent insomnia symptoms	rs2357760	1	119892734	TRMT11	A	G	0.6735	0.0143	0.0017	0.2693	0.00202006	0.00148506	0.19	0.0007	0.0093	0.9376
265	Frequent insomnia symptoms	rs2365389	3	61250788	FHIT	C	T	0.6001	0.0168	0.0016	0.0007109	0.00163328	0.0014075	0.23	0.0172	0.009	0.05552
266	Frequent insomnia symptoms	rs2400414	3	194996070	AL357932.1	C	T	0.6539	0.0126	0.0018	6.49e-25	0.00184626	0.00143197	0.17	0.0247	0.009	0.006258
267	Frequent insomnia symptoms	rs2423668	15	12450025	BANF2	T	C	0.4196	0.0106	0.0018	0.02023	-0.00219074	0.00139324	0.13	-0.0091	0.009	0.3109
268	Frequent insomnia symptoms	rs2436728	2	40397862	LRFN2	A	G	0.4073	0.0189	0.0017	0.14	0.00189203	0.00136566	0.15	0.0091	0.0088	0.3007
269	Frequent insomnia symptoms	rs2439823	12	98018469	CRTAC1	G	A	0.5486	0.0165	0.0017	1.21e-05	0.00165237	0.00139235	0.24	-0.002	0.0089	0.8269
270	Frequent insomnia symptoms	rs2466103	8	32554786	NRG1	G	T	0.3072	0.0121	0.0018	0.0001976	-0.000839078	0.00150246	0.61	0.0127	0.0096	0.1855
271	Frequent insomnia symptoms	rs2470893	15	74727108	CYP1A1	T	C	0.3049	0.0107	0.0017	9.34e-08	0.00227927	0.00146919	0.13	-0.0154	0.0099	0.121
272	Frequent insomnia symptoms	rs2479958	15	111331897	TEX29	A	G	0.4852	0.0129	0.0018	9.43e-10	0.0034884	0.00139762	0.011	0.0205	0.0089	0.02157
273	Frequent insomnia symptoms	rs2503185	13	65995718	PDE4B	A	G	0.5097	0.013	0.0017	1.79e-13	0.00210909	0.00139153	0.14	-0.004	0.0088	0.6458
274	Frequent insomnia symptoms	rs2513999	14	103148904	DYNC2H1	G	A	0.8407	0.0154	0.0026	0.1286	0.000942568	0.00192424	0.67	0.019	0.0124	0.1275
275	Frequent insomnia symptoms	rs254927	11	70583799	AUTS2	T	C	0.5481	0.0107	0.0019	3.07e-09	-0.000817691	0.00138616	0.6	-0.0049	0.0089	0.5775
276	Frequent insomnia symptoms	rs2600226	2	12887263	LINC02022	C	T	0.3288	0.0116	0.0018	0.4321	0.00165636	0.00148403	0.26	-0.0129	0.0093	0.1688
277	Frequent insomnia symptoms	rs2605603	13	93487939	SMCO4	G	A	0.5188	0.0103	0.0016	0.657	0.00105475	0.001387	0.46	0.0083	0.0088	0.3459
278	Frequent insomnia symptoms	rs2612576	3	45387985	SLC14A2	T	A	0.7055	0.0108	0.0019	1.42e-10	-0.00140002	0.00153211	0.39	0.0104	0.0099	0.2931
279	Frequent insomnia symptoms	rs2613503	11	72374091	RPL31P12	A	C	0.8197	0.0314	0.0021	2.04e-10	0.00884018	0.00173566	2.8e-07	0.0108	0.0117	0.3559
280	Frequent insomnia symptoms	rs2622274	18	63530611	PTP4A1	G	T	0.5447	0.0107	0.0017	8.49e-09	7.61497e-05	0.00139271	0.97	0.0061	0.0089	0.4903
281	Frequent insomnia symptoms	rs262255	1	180038859	CWC22	T	C	0.3902	0.0096	0.0017	2.51e-52	0.00157608	0.00141437	0.26	0.0002	0.0092	0.9821
282	Frequent insomnia symptoms	rs264941	10	103680962	AC018880.2	C	A	0.5321	0.0124	0.0017	1.25e-05	0.0038411	0.00138148	0.0054	0.0005	0.0088	0.9528
283	Frequent insomnia symptoms	rs2707183	4	116519802	RP11-148B3.1	G	T	0.4679	0.0093	0.0017	0.002351	0.00491158	0.00138423	0.00036	0.0159	0.0089	0.07466
284	Frequent insomnia symptoms	rs2712666	2	99195811	ANKS1B	T	A	0.252	0.0144	0.002	0.004382	-5.66412e-05	0.00159531	0.89	-0.0128	0.0099	0.1978
285	Frequent insomnia symptoms	rs2715423	12	98968644	PGPEP1L	G	A	0.7195	0.0115	0.0019	4.89e-08	-0.000495872	0.00152973	0.8	0.0075	0.0101	0.4604
286	Frequent insomnia symptoms	rs273505	5	18106337	MAST3	C	T	0.4217	0.0173	0.0019	0.01537	0.00174314	0.00140062	0.24	-0.0145	0.0089	0.1023
287	Frequent insomnia symptoms	rs2744974	19	34611654	C6orf106	T	C	0.3239	0.0261	0.0017	3.32e-19	0.00548213	0.00147581	0.00018	-0.0112	0.0092	0.2247
288	Frequent insomnia symptoms	rs274628	8	86636539	GRM3	C	A	0.6634	0.0102	0.0018	2.31e-19	-0.00160579	0.00145083	0.25	0.0104	0.0093	0.2592
289	Frequent insomnia symptoms	rs2777768	7	81571819	TLE1	A	G	0.7228	0.0119	0.0019	1.36e-08	-0.00134098	0.00156524	0.39	0.0043	0.01	0.6688
290	Frequent insomnia symptoms	rs28061	9	103208177	PPIP5K2	G	A	0.3048	0.0063	0.0021	1.31e-06	-0.00836258	0.00150548	2.1e-08	0.0102	0.0096	0.2851
291	Frequent insomnia symptoms	rs2820295	15	201831740	IPO9	A	G	0.3266	0.0235	0.0018	0.1893	0.00831949	0.00145893	8.5e-09	0.0313	0.0095	0.0009624
292	Frequent insomnia symptoms	rs28350	1	42376954	-	A	G	0.1717	0.0172	0.0022	9.99e-07	0.000245898	0.00181005	0.87	0.0075	0.0114	0.5075
293	Frequent insomnia symptoms	rs2836754	21	38919816	AF064858.6	C	T	0.6303	0.0138	0.0017	0.3935	-0.00036815	0.00144062	0.8	-0.0087	0.009	0.3357
294	Frequent insomnia symptoms	rs28489620	9	41408712	SCUBE1	G	A	0.7182	0.0151	0.0021	5.35e-06	0.00510501	0.00153578	0.00082	-0.0198	0.01	0.04677
295	Frequent insomnia symptoms	rs2861685	15	67610421	AC010987.5	T	C	0.5864	0.0165	0.0019	2.06e-05	0.00098055	0.00140079	0.51	-0.0061	0.0089	0.4917
296	Frequent insomnia symptoms	rs2862996	3	43632283	RP11-472I20.4	G	T	0.2988	0.0216	0.0017	2.1e-09	0.00295175	0.00149658	0.047	-0.0011	0.0095	0.9102
297	Frequent insomnia symptoms	rs2875762	3	124603886	NKAIN2	C	G	0.252	0.0129	0.002	0.0007446	0.00254635	0.00162392	0.13	-0.0067	0.0103	0.5154
298	Frequent insomnia symptoms	rs2907948	21	150941396	KCNH2	G	A	0.756	0.0145	0.0019	0.005073	0.00273361	0.00160258	0.076	-0.005	0.0104	0.6294
299	Frequent insomnia symptoms	rs2910026	5	153150376	LINC01470	C	T	0.2778	0.0132	0.0021	0.8997	-0.00077262	0.0015411	0.65	-0.0036	0.01	0.7207
300	Frequent insomnia symptoms	rs2956278	7	84304455	RP11-788H18.1	G	A	0.2257	0.0029	0.0021	0.02955	0.00952347	0.00168476	1.3e-08	-0.0084	0.0106	0.4287
301	Frequent insomnia symptoms	rs2962334	9	87583239	CTD-2232E5.2	T	G	0.0272	0.0396	0.0059	0.09214	0.00466243	0.00494295	0.34	0.0077	0.0292	0.7928
302	Frequent insomnia symptoms	rs2984618	14	47224766	TAL1	T	G	0.4408	0.0165	0.0016	0.4042	0.00488007	0.00140221	0.00057	-0.015	0.0091	0.09918
303	Frequent insomnia symptoms	rs3019466	3	92743012	FAT3	C	T	0.8323	0.0128	0.0024	0.228	0.00353648	0.00190752	0.068	0.0053	0.0122	0.665
304	Frequent insomnia symptoms	rs302165	1	18284276	HDAC9	G	A	0.2138	0.0044	0.0023	0.003724	0.0078991	0.00168551	2.4e-06	0.0056	0.0106	0.5942
305	Frequent insomnia symptoms	rs3101336	16	72285502	NEGR1	C	T	0.6175	0.0254	0.0016	0.8574	0.00556692	0.00140783	5.5e-05	-0.0139	0.0092	0.1304
306	Frequent insomnia symptoms	rs3104778	8	52599740	CASC16	G	A	0.4153	0.0097	0.0019	2.29e-08	-0.0078046	0.00141099	4.2e-08	-0.0111	0.0089	0.2122
307	Frequent insomnia symptoms	rs3115667	16	31675622	XXbac-BPG32J3.22	C	T	0.7179	0.0179	0.0019	5.62e-07	0.00439622	0.00153657	0.0045	0.0489	0.0104	2.508e-06
308	Frequent insomnia symptoms	rs312750	6	70347398	CTD-2378E21.1	A	G	0.4986	0.0097	0.0016	5.92e-21	0.000733832	0.00138755	0.66	0.003	0.0088	0.7334
309	Frequent insomnia symptoms	rs321237	4	96012569	RP11-147C23.1	A	G	0.7498	0.0126	0.002	0.01319	-0.00109639	0.00160889	0.47	-0.0039	0.0102	0.6989
310	Frequent insomnia symptoms	rs3213967	5	74969874	KAT6B	T	C	0.1747	0.0122	0.0022	0.06985	-0.00115832	0.00190035	0.57	0.0291	0.0116	0.01252
311	Frequent insomnia symptoms	rs324017	10	57094031	NAB2	A	C	0.2956	0.0008	0.0021	3.6e-08	0.00967624	0.00151903	1.1e-10	-0.0305	0.0097	0.001695
312	Frequent insomnia symptoms	rs326893	12	111770620	RP11-119H12.3	T	C	0.5812	0.0121	0.0017	0.0003904	-0.000349538	0.00141386	0.82	-0.008	0.0089	0.3709
313	Frequent insomnia symptoms	rs329078	3	168515530	EGFEM1P	A	G	0.5186	0.0107	0.0019	0.001708	0.0023126	0.00138325	0.093	-0.0137	0.0088	0.1178
314	Frequent insomnia symptoms	rs329651	5	133897727	MIR4697HG	T	G	0.806	0.016	0.0021	5.45e-15	-0.00122964	0.00175505	0.5	0.0023	0.0114	0.8384
315	Frequent insomnia symptoms	rs339991	4	60621438	RORA	G	A	0.5799	0.0125	0.0017	6.24e-16	0.00151782	0.00140084	0.31	0.0224	0.0088	0.01103
316	Frequent insomnia symptoms	rs34184235	1	86143696	HSPE1P19	C	T	0.5647	0.0115	0.0019	0.2906	0.00405212	0.00139611	0.0029	-0.0034	0.0088	0.7033
317	Frequent insomnia symptoms	rs34234296	17	174301908	AC013467.1	G	A	0.6124	0.0145	0.002	4.32e-06	-0.000840354	0.00143015	0.58	0.0147	0.0094	0.1174
318	Frequent insomnia symptoms	rs34270657	3	72008736	DHODH	G	A	0.1025	0.0199	0.0032	2.14e-09	4.68685e-06	0.00226588	0.97	0.0194	0.0151	0.1998
319	Frequent insomnia symptoms	rs34517439	16	77984833	DNAJB4	A	C	0.1168	0.0391	0.003	5.4e-06	0.00255852	0.00212276	0.23	-0.0001	0.0151	0.9953
320	Frequent insomnia symptoms	rs34811474	15	25407216	ANAPC4	G	A	0.7776	0.0293	0.0023	0.5035	0.00116672	0.00164071	0.48	0.021	0.0119	0.07828
321	Frequent insomnia symptoms	rs349088	17	85103349	DLG2	C	A	0.5223	0.013	0.0017	3.3e-08	-0.0015147	0.0013874	0.23	0.0114	0.0087	0.1896
322	Frequent insomnia symptoms	rs35408866	3	186822091	DUX4L2	A	G	0.1339	0.0159	0.0028	0.7922	0.000371881	0.00203161	0.76	0.0044	0.0133	0.7412
323	Frequent insomnia symptoms	rs35483388	7	122674438	UBASH3B	T	C	0.3794	0.0125	0.002	0.05596	0.00224882	0.00143321	0.12	-0.0105	0.0091	0.2459
324	Frequent insomnia symptoms	rs35867081	4	81073478	BAIAP2	A	G	0.4871	0.015	0.0019	0.005521	-0.00123228	0.0013915	0.39	-0.0035	0.009	0.6982
325	Frequent insomnia symptoms	rs35881094	22	58695786	LINC01122	T	G	0.5703	0.0209	0.0019	0.3823	-0.0110528	0.00140168	3e-15	-0.0067	0.0088	0.4476
326	Frequent insomnia symptoms	rs35949039	2	70538702	SF3B3	G	T	0.8944	0.0215	0.0031	1.14e-06	0.0037495	0.0022557	0.085	-0.0188	0.0148	0.2022
327	Frequent insomnia symptoms	rs3764625	17	49145794	PPFIA3	T	G	0.3989	0.0096	0.0017	0.1654	3.32845e-05	0.00140921	0.93	0.01	0.0089	0.2612
328	Frequent insomnia symptoms	rs3764835	6	158662856	PKP4	G	A	0.8495	0.013	0.0024	0.1317	0.00524493	0.00192126	0.0057	-0.0024	0.0122	0.843
329	Frequent insomnia symptoms	rs3770890	2	36430849	CRIM1	G	T	0.0275	0.0297	0.0053	3.84e-08	-0.00892015	0.00437529	0.033	-0.0173	0.031	0.5782
330	Frequent insomnia symptoms	rs3806114	7	20482104	E2F3	G	A	0.3084	0.012	0.0018	0.05292	0.00166524	0.00148416	0.26	-0.009	0.0095	0.3432
331	Frequent insomnia symptoms	rs3808477	6	115658120	TRPS1	C	T	0.726	0.0182	0.0019	1.46e-11	0.00571575	0.00154104	0.00021	-0.0004	0.0099	0.9715
332	Frequent insomnia symptoms	rs3814883	7	29983601	TAOK2	T	C	0.4795	0.0227	0.0017	0.431	-0.00222947	0.00138834	0.11	0.0041	0.0089	0.6453
333	Frequent insomnia symptoms	rs3824081	16	984945	CYP2W1	C	T	0.524	0.0021	0.0017	1.47e-40	-0.00801355	0.0013892	1.1e-08	0.0016	0.0089	0.8613
334	Frequent insomnia symptoms	rs3825061	13	119073965	VPS11	T	C	0.3863	0.014	0.0017	0.005112	0.00218259	0.00141321	0.094	0.0129	0.0091	0.1552
335	Frequent insomnia symptoms	rs3902951	10	69323038	GALNT16	G	T	0.2309	0.0134	0.0019	3.51e-06	-0.000500782	0.00164195	0.71	-0.0182	0.0103	0.07846
336	Frequent insomnia symptoms	rs391300	1	2312964	SRR	T	C	0.3639	0.0116	0.0017	0.001414	-0.000138405	0.00144245	0.95	0.0049	0.0091	0.5915
337	Frequent insomnia symptoms	rs3914628	14	146516867	SLC10A7	T	C	0.8593	0.0165	0.0023	2.88e-12	-0.000719396	0.00196604	0.77	-0.0159	0.0121	0.1861
338	Frequent insomnia symptoms	rs3923783	17	1939895	RTN4RL1	C	A	0.8216	0.0222	0.0022	7.16e-12	-0.00539303	0.00178275	0.0027	-0.0017	0.0116	0.8856
339	Frequent insomnia symptoms	rs39654	7	173377333	U8	G	A	0.5487	0.0163	0.0017	2.31e-22	0.00510637	0.00138944	0.00038	-0.0003	0.0089	0.969
340	Frequent insomnia symptoms	rs3966782	12	4903803	CHRNE	C	T	0.3307	0.0119	0.0018	0.2	0.00128603	0.00148646	0.39	-0.0039	0.0093	0.6758
341	Frequent insomnia symptoms	rs40067	17	108103311	FBXL17	G	A	0.8299	0.0252	0.0023	1.17e-10	-0.00104248	0.00184215	0.56	0.0007	0.0115	0.9484
342	Frequent insomnia symptoms	rs4017425	2	43987272	RP11-944L7.4	C	T	0.5324	0.0118	0.0017	3.56e-08	0.00522743	0.0013864	0.00013	-0.007	0.0088	0.4228
343	Frequent insomnia symptoms	rs4097319	5	33571587	RP11-476F14.1	T	G	0.5641	0.0107	0.0017	8.52e-08	0.000839961	0.00139882	0.55	-0.0052	0.0089	0.5565
344	Frequent insomnia symptoms	rs4148155	2	88133515	ABCG2	A	G	0.8867	0.0192	0.0026	0.433	0.00113368	0.00217036	0.59	0.0057	0.0139	0.6798
345	Frequent insomnia symptoms	rs4240673	5	10930102	XKR6	T	C	0.4545	0.0175	0.0016	0.0007763	-0.00273481	0.00139334	0.04	0.0122	0.0095	0.1994
346	Frequent insomnia symptoms	rs4261944	8	31002014	PCDH7	G	T	0.377	0.0119	0.0017	1.58e-26	-0.00104196	0.00144265	0.43	0.0044	0.0091	0.6337
347	Frequent insomnia symptoms	rs4267103	4	60572959	RP11-154D9.1	C	T	0.1933	0.015	0.0024	9.99e-17	0.00246714	0.00177842	0.15	0.0031	0.0112	0.7839
348	Frequent insomnia symptoms	rs427943	12	45150981	ADARB1	C	A	0.5712	0.0177	0.0017	5.54e-10	0.00288451	0.0013987	0.046	-0.01	0.0089	0.2588
349	Frequent insomnia symptoms	rs4286488	5	93518875	GRID2	A	G	0.7608	0.0121	0.002	2.39e-06	0.00107347	0.00163287	0.49	0.0146	0.0102	0.1528
350	Frequent insomnia symptoms	rs429358	21	44908684	APOE	T	C	0.8459	0.0257	0.0026	3.6e-25	0.00857849	0.00191378	1e-05	-0.0088	0.0128	0.4914
351	Frequent insomnia symptoms	rs4303732	4	100213578	LINC01104	T	C	0.6137	0.0169	0.0017	1.7e-09	0.00413923	0.0014075	0.0028	0.0156	0.0089	0.0816
352	Frequent insomnia symptoms	rs4307239	19	24314681	NPY	G	A	0.4639	0.0115	0.0017	2.6e-22	0.00273439	0.00139034	0.045	0.0081	0.0088	0.3626
353	Frequent insomnia symptoms	rs4342589	11	34644028	LINC01288	G	A	0.5703	0.0105	0.0017	0.006459	0.00428408	0.00140492	0.0031	0.0114	0.0089	0.1999
354	Frequent insomnia symptoms	rs4349008	3	105150705	DAOA-AS1	A	G	0.0623	0.0204	0.0037	0.0002396	0.00581269	0.00284999	0.047	-0.0092	0.0174	0.5952
355	Frequent insomnia symptoms	rs4430672	11	62627689	ATP5A1P4	T	C	0.1958	0.0124	0.0021	2.56e-07	0.00258201	0.00173838	0.17	0.0094	0.0108	0.3811
356	Frequent insomnia symptoms	rs4476935	5	113347595	RP11-703P11.1	C	T	0.5736	0.017	0.0017	6.03e-05	0.00108981	0.00139282	0.53	-0.0001	0.0088	0.9877
357	Frequent insomnia symptoms	rs4482463	2	204511186	AC016903.2	C	A	0.083	0.031	0.0031	0.01739	-0.00358742	0.00261385	0.16	0.0018	0.0156	0.91
358	Frequent insomnia symptoms	rs4534948	7	47267048	SKOR2	G	A	0.5412	0.0093	0.0017	2.69e-23	-0.00102559	0.00139349	0.45	0.0009	0.0089	0.9214
359	Frequent insomnia symptoms	rs45486197	2	2244850	SF3A2	A	G	0.0635	0.0279	0.004	6.1e-09	0.00641277	0.00282072	0.026	-0.0041	0.0209	0.8447
360	Frequent insomnia symptoms	rs4577309	13	190424107	MFSD6	A	G	0.4615	0.0021	0.0019	0.4783	0.00811816	0.00138836	3.7e-09	0.0004	0.0088	0.9653
361	Frequent insomnia symptoms	rs459552	2	112841059	APC	T	A	0.2253	0.0133	0.0019	0.2738	0.00350504	0.00163843	0.028	-0.0165	0.0106	0.1191
362	Frequent insomnia symptoms	rs4653017	5	33311127	A3GALT2	T	C	0.6679	0.0118	0.0018	0.3733	-0.00043945	0.00149016	0.79	-0.0006	0.0094	0.9472
363	Frequent insomnia symptoms	rs4655141	1	22985532	LACTBL1	C	T	0.1638	0.0173	0.0022	0.1569	0.000507773	0.00185916	0.73	0.021	0.0116	0.06947
364	Frequent insomnia symptoms	rs4671328	1	58708147	LINC01122	T	G	0.4496	0.0214	0.0017	0.0003219	-0.0104638	0.00139997	7.7e-14	0.002	0.0088	0.8191
365	Frequent insomnia symptoms	rs4688760	3	49943163	RBM6	T	C	0.6839	0.0198	0.002	0.2336	0.0107674	0.00149946	1e-12	-0.0118	0.0095	0.2122
366	Frequent insomnia symptoms	rs4700608	4	63730453	AC010376.1	C	T	0.4764	0.0155	0.0017	0.5164	0.00503345	0.00138216	0.00023	-0.0223	0.0088	0.01087
367	Frequent insomnia symptoms	rs4721089	5	1833285	MAD1L1	T	C	0.783	0.0167	0.0023	4.32e-20	0.00446088	0.00168778	0.0079	0.0109	0.0105	0.2979
368	Frequent insomnia symptoms	rs4740383	7	130908179	FIBCD1	A	G	0.4185	0.0131	0.0018	0.0002779	0.00132001	0.00141207	0.36	-0.0057	0.009	0.5257
369	Frequent insomnia symptoms	rs4740619	7	15634328	CCDC171	T	C	0.5436	0.0189	0.0016	0.01943	-0.000102914	0.00138997	0.94	0.0208	0.0089	0.01871
370	Frequent insomnia symptoms	rs474605	6	42032756	PIK3C3	G	A	0.5321	0.0125	0.0017	1.51e-08	-0.00120771	0.00139342	0.4	-0.0039	0.0089	0.6647
371	Frequent insomnia symptoms	rs4751	10	1754601	NADK	G	T	0.5845	0.0122	0.0019	0.002477	-0.00772701	0.00139656	1.6e-08	-0.0073	0.009	0.4162
372	Frequent insomnia symptoms	rs478707	16	7543209	PTPRM	C	T	0.7968	0.015	0.0024	4.77e-12	0.00352027	0.00177064	0.051	-0.0065	0.0109	0.5525
373	Frequent insomnia symptoms	rs4812405	20	36648182	SLA2	C	A	0.9237	0.0202	0.0033	0.0474	-0.00798964	0.00258851	0.0022	0.0265	0.019	0.1639
374	Frequent insomnia symptoms	rs4813619	1	2835069	PCED1A	G	T	0.4695	0.0106	0.0018	0.09297	0.000529172	0.00139364	0.7	-0.0041	0.0089	0.6447
375	Frequent insomnia symptoms	rs4858193	1	20399558	SGO1-AS1	T	C	0.7199	0.0133	0.0019	0.002189	0.00108985	0.00154601	0.43	0.005	0.0101	0.621
376	Frequent insomnia symptoms	rs4864201	4	129810129	RP11-422J15.1	T	C	0.3471	0.0137	0.0017	6.59e-07	0.00243611	0.00144927	0.076	0.0008	0.0091	0.9294
377	Frequent insomnia symptoms	rs4865796	6	53976834	ARL15	G	A	0.2956	0.0096	0.0018	0.02981	0.00091709	0.00149944	0.52	-0.0141	0.0095	0.1398
378	Frequent insomnia symptoms	rs4880341	12	132179185	JAKMIP3	C	T	0.4275	0.013	0.0017	0.6064	0.000388419	0.00140004	0.74	0.004	0.0089	0.657
379	Frequent insomnia symptoms	rs4886140	9	59259385	RPP40P2	G	A	0.6772	0.0058	0.002	0.01888	0.00924246	0.00148079	3.1e-10	0.0031	0.0094	0.743
380	Frequent insomnia symptoms	rs4886860	10	74047995	PML	G	C	0.2349	0.0105	0.0022	3.06e-14	0.0112372	0.00163281	6.1e-12	-0.0088	0.0105	0.4009
381	Frequent insomnia symptoms	rs4889366	13	81687813	CMIP	A	G	0.2574	0.0131	0.002	0.004758	-0.00525604	0.00159921	0.001	-0.0017	0.0101	0.8624
382	Frequent insomnia symptoms	rs4900714	15	46833016	MDGA2	T	G	0.4776	0.015	0.0017	2.95e-06	0.00127522	0.00138496	0.4	-0.0039	0.0088	0.6575
383	Frequent insomnia symptoms	rs4921301	14	160557485	CTC-207P7.1	C	T	0.7873	0.0129	0.0024	0.06379	-0.000784564	0.00172088	0.66	0.0102	0.0107	0.3384
384	Frequent insomnia symptoms	rs4970991	5	151031527	PRUNE1	T	C	0.2151	0.0116	0.0021	0.01285	2.05645e-05	0.00171115	0.91	0.0157	0.0109	0.1473
385	Frequent insomnia symptoms	rs4973618	2	228137904	SPHKAP	G	A	0.3377	0.0148	0.0018	0.1015	-0.000253525	0.00145507	0.86	0.0023	0.0091	0.8048
386	Frequent insomnia symptoms	rs4981693	5	29211125	RP11-562L8.1	A	G	0.7743	0.0202	0.002	0.003245	-0.00189761	0.00165361	0.26	-0.0026	0.0104	0.802
387	Frequent insomnia symptoms	rs4986044	15	21358248	KCNJ12	C	T	0.545	0.0177	0.0016	0.004673	0.00162435	0.00139065	0.22	0.0187	0.0088	0.03263
388	Frequent insomnia symptoms	rs4988235	16	135851076	MCM6	A	G	0.7206	0.0124	0.0017	0.02002	-0.00226525	0.00163364	0.17	-0.0437	0.0102	1.9e-05
389	Frequent insomnia symptoms	rs5011579	17	69153415	UTP4	G	C	0.7172	0.0135	0.0021	1.27e-27	-0.00256617	0.00153574	0.077	-0.0081	0.0108	0.4528
390	Frequent insomnia symptoms	rs543874	7	177920345	SEC16B	G	A	0.2214	0.0479	0.002	0.3097	-0.000603947	0.00170661	0.76	0.0136	0.0111	0.22
391	Frequent insomnia symptoms	rs557951	14	62727588	CADPS	G	T	0.3171	0.0135	0.002	0.07248	0.00125655	0.00149221	0.43	0.015	0.0095	0.1119
392	Frequent insomnia symptoms	rs55966114	17	97190579	RP11-541G9.1	T	C	0.1885	0.0146	0.0024	0.07508	0.000952639	0.00175766	0.71	-0.0178	0.0111	0.1103
393	Frequent insomnia symptoms	rs56133507	3	171961945	HAT1	G	T	0.1935	0.0131	0.0024	3.68e-12	-0.00225512	0.00173279	0.17	-0.0231	0.0113	0.04071
394	Frequent insomnia symptoms	rs56151256	19	77732464	LINGO1	A	C	0.7555	0.0166	0.0022	0.0001703	0.00238671	0.0015952	0.15	-0.0096	0.0104	0.3528
395	Frequent insomnia symptoms	rs56161855	2	48211287	SKAP1	T	A	0.1322	0.0233	0.0028	4.31e-08	-0.00230599	0.00204148	0.24	0.0229	0.0123	0.06202
396	Frequent insomnia symptoms	rs56211164	17	158224072	PTPRN2	G	A	0.7605	0.0128	0.0022	1.41e-16	0.00105643	0.00161709	0.48	0.0111	0.0105	0.293
397	Frequent insomnia symptoms	rs56862898	15	92174816	RP11-777J24.1	A	T	0.7954	0.0132	0.0024	3.36e-13	0.00101288	0.00172602	0.58	0.0099	0.0108	0.3619
398	Frequent insomnia symptoms	rs570463	8	28717771	RP11-115J23.1	C	A	0.6734	0.0121	0.0018	2.35e-08	0.00328234	0.00149582	0.027	0.0198	0.0096	0.03853
399	Frequent insomnia symptoms	rs57989773	22	100181202	RP3-344J20.1	C	T	0.2424	0.0142	0.0023	0.05822	-0.00387046	0.0016607	0.026	-0.012	0.0106	0.2594
400	Frequent insomnia symptoms	rs587271	1	54277438	SSBP3	T	C	0.69	0.012	0.0018	0.8749	-0.00365202	0.00155573	0.018	-0.0017	0.0099	0.86
401	Frequent insomnia symptoms	rs592483	19	69630405	CCND1	C	T	0.4067	0.0137	0.0017	0.4103	-0.00183366	0.00140649	0.17	0.0081	0.0089	0.3633
402	Frequent insomnia symptoms	rs59302296	1	9465630	SETD5	A	T	0.0991	0.0217	0.0032	0.0003769	-0.000713844	0.00227704	0.78	0.0024	0.0144	0.8661
403	Frequent insomnia symptoms	rs6010784	22	62908967	DIDO1	T	C	0.5062	0.0106	0.0016	0.04677	-0.00110947	0.0013854	0.38	0.0014	0.0088	0.8753
404	Frequent insomnia symptoms	rs61740466	18	19608406	MINOS1-NBL1	G	A	0.7654	0.0142	0.0022	1.45e-10	0.000381013	0.00162687	0.82	0.0096	0.0101	0.342
405	Frequent insomnia symptoms	rs61813324	1	156080086	MEX3A	T	C	0.1312	0.0289	0.0028	1.22e-09	0.00523412	0.0020442	0.012	0.0353	0.0148	0.01694
406	Frequent insomnia symptoms	rs61828641	4	174352859	RABGAP1L	A	G	0.1092	0.0223	0.003	0.5527	3.65388e-05	0.00222144	0.97	-0.0016	0.0135	0.9042
407	Frequent insomnia symptoms	rs62158170	2	113324598	PAX8	A	G	0.7854	0.0021	0.0023	7.93e-09	0.0120517	0.00168292	5.7e-13	0.0105	0.0106	0.3204
408	Frequent insomnia symptoms	rs62176243	2	165334371	SCN2A	A	T	0.7571	0.0148	0.0022	0.0008774	-0.00171424	0.0016023	0.28	0.0074	0.0101	0.4636
409	Frequent insomnia symptoms	rs62176993	2	156750287	RPLP0P7	A	G	0.3996	0.0119	0.0019	0.0158	-0.002571	0.00141424	0.067	0.0086	0.009	0.3377
410	Frequent insomnia symptoms	rs622285	2	34536259	PARD3	C	T	0.3925	0.0099	0.0017	0.6817	-0.00205842	0.0014175	0.12	0.0122	0.0089	0.1695
411	Frequent insomnia symptoms	rs62253188	1	69892322	MITF	A	G	0.3155	0.0113	0.002	0.2206	0.0041752	0.00148063	0.0046	-0.0034	0.0095	0.7225
412	Frequent insomnia symptoms	rs6265	7	27658369	BDNF	C	T	0.8164	0.0413	0.0021	0.8751	-0.00566753	0.00176791	0.0016	0.0131	0.0109	0.2312
413	Frequent insomnia symptoms	rs6430068	1	144870360	TEX41	A	G	0.1173	0.0155	0.0026	0.0006607	-0.00172147	0.00224202	0.4	-0.0046	0.0139	0.7398
414	Frequent insomnia symptoms	rs6441396	3	161689054	SLC2A2	A	G	0.4883	0.0115	0.0019	0.03428	0.00224218	0.00138742	0.1	0.0183	0.0088	0.03824
415	Frequent insomnia symptoms	rs6443750	3	181611894	SOX2-OT	C	T	0.8006	0.0152	0.0021	0.9501	0.00474517	0.00174863	0.0082	0.0059	0.0121	0.6253
416	Frequent insomnia symptoms	rs6445258	3	62126524	PTPRG	T	C	0.207	0.0131	0.0023	1.58e-09	-0.000262766	0.00170187	0.87	0.0125	0.0115	0.277
417	Frequent insomnia symptoms	rs6463489	6	5502882	FBXL18	T	C	0.0959	0.0167	0.0026	0.02384	0.00311602	0.00219743	0.16	-0.0042	0.0146	0.7744
418	Frequent insomnia symptoms	rs6470144	7	123140005	TBC1D31	T	G	0.6503	0.0098	0.0018	2.5e-10	-0.000730176	0.00145351	0.63	0.0047	0.0092	0.6101
419	Frequent insomnia symptoms	rs647248	8	90184531	NAALAD2	A	G	0.5426	0.0108	0.0017	0.6712	0.00257597	0.0014039	0.059	0.0017	0.0087	0.8483
420	Frequent insomnia symptoms	rs6476617	8	37200106	ZCCHC7	G	A	0.6203	0.0149	0.0017	3.06e-08	0.00344374	0.00142854	0.013	-0.0089	0.0091	0.3282
421	Frequent insomnia symptoms	rs6493498	9	51462254	DMXL2	T	C	0.4465	0.0137	0.0016	0.03772	0.00270844	0.00139393	0.046	0.0215	0.0088	0.01486
422	Frequent insomnia symptoms	rs6500208	15	48977338	MTND4LP25	A	G	0.2021	0.0146	0.002	4.84e-17	0.00274799	0.00171041	0.11	0.0097	0.0111	0.3817
423	Frequent insomnia symptoms	rs650198	3	69280815	C1GALT1P1	C	T	0.2706	0.0137	0.0019	0.2337	0.00329109	0.00154977	0.032	-0.0221	0.0097	0.02201
424	Frequent insomnia symptoms	rs6512302	16	64060197	TCEA2	C	G	0.7391	0.0134	0.002	3.21e-13	0.00034419	0.00159095	0.83	-0.0075	0.0102	0.4641
425	Frequent insomnia symptoms	rs6539064	22	103312976	C12orf42	C	G	0.7468	0.0194	0.0019	0.2116	-0.00100692	0.00158902	0.5	0.0023	0.0099	0.8139
426	Frequent insomnia symptoms	rs6545714	12	59080590	LINC01122	G	A	0.3888	0.0194	0.0016	0.07255	0.00413244	0.00141307	0.003	0.0148	0.0089	0.09617
427	Frequent insomnia symptoms	rs6556301	2	177100576	FGFR4	G	T	0.6293	0.0113	0.0017	4.06e-08	-0.00115384	0.00144143	0.43	0.0117	0.0092	0.2037
428	Frequent insomnia symptoms	rs6567160	6	60161902	RNU4-17P	C	T	0.2482	0.0552	0.0019	0.0723	-0.00532391	0.00163594	0.0011	0.0179	0.0103	0.08137
429	Frequent insomnia symptoms	rs657452	14	49124175	AGBL4	A	G	0.4042	0.0188	0.0016	0.00291	0.00285819	0.00141871	0.04	0.0171	0.009	0.05746
430	Frequent insomnia symptoms	rs6591407	1	57146683	LRRC55	C	A	0.8016	0.0124	0.0021	3.17e-30	0.00249621	0.00178583	0.13	0.035	0.0111	0.001648
431	Frequent insomnia symptoms	rs6593005	14	52516929	snoU13	G	A	0.7417	0.0034	0.0019	0.0001395	0.00903102	0.00157978	8.6e-09	-0.0043	0.01	0.6681
432	Frequent insomnia symptoms	rs6607337	15	36700930	CTD-3194G12.1	C	T	0.7022	0.0124	0.0019	0.002065	0.00185036	0.00151571	0.22	0.0208	0.0096	0.02955
433	Frequent insomnia symptoms	rs6656785	11	74540092	FPGT-TNNI3K	G	A	0.3875	0.0178	0.0016	5.89e-05	-0.00215486	0.00141477	0.14	-0.0013	0.009	0.8872
434	Frequent insomnia symptoms	rs66595146	1	60537082	RP11-325K19.6	A	C	0.6291	0.0135	0.002	3.06e-27	-0.00276822	0.00143122	0.059	-0.009	0.009	0.3161
435	Frequent insomnia symptoms	rs6661316	3	209922182	SYT14	T	C	0.5893	0.012	0.0016	9.6e-19	-0.00433988	0.00140083	0.0024	0.0032	0.0088	0.7165
436	Frequent insomnia symptoms	rs6696828	1	80346335	AL606519.1	C	G	0.2976	0.012	0.0018	0.113	0.00382045	0.00150032	0.013	0.0011	0.0097	0.9117
437	Frequent insomnia symptoms	rs6716898	1	198079547	PLCL1	A	G	0.4873	0.0127	0.0019	6.42e-11	-0.00331448	0.00138518	0.018	0.0042	0.0089	0.6341
438	Frequent insomnia symptoms	rs6720868	2	229798860	TRIP12	T	C	0.3083	0.0154	0.0018	2.33e-11	0.00196111	0.00148611	0.19	0.0019	0.0093	0.834
439	Frequent insomnia symptoms	rs6725931	2	219340424	SERPINE2	T	C	0.8483	0.0187	0.0024	1.82e-17	-0.00160809	0.00193669	0.38	0.0075	0.0125	0.55
440	Frequent insomnia symptoms	rs6783054	3	11631331	VGLL4	A	C	0.5028	0.0099	0.0017	0.07732	-0.00127998	0.00139891	0.38	-0.0001	0.0087	0.9933
441	Frequent insomnia symptoms	rs6785034	3	185064042	TMEM207	A	G	0.4258	0.0034	0.0019	0.09058	0.00546761	0.0014021	9.6e-05	-0.0002	0.0089	0.9859
442	Frequent insomnia symptoms	rs6803161	2	196478823	RNF168	T	C	0.3945	0.0107	0.0019	5.71e-15	0.000482584	0.0014212	0.73	0.0044	0.009	0.6302
443	Frequent insomnia symptoms	rs6804842	3	25064946	AC133680.1	G	A	0.5699	0.0141	0.0016	0.997	0.0030759	0.00139976	0.027	-0.0027	0.0088	0.7573
444	Frequent insomnia symptoms	rs6809307	3	157144252	CCNL1	T	C	0.259	0.0139	0.0019	2.71e-08	-0.000842346	0.00158487	0.65	0.0006	0.01	0.9496
445	Frequent insomnia symptoms	rs68094047	3	109417396	MYO1H	T	C	0.2508	0.0045	0.0022	7.57e-18	0.00941756	0.00160041	3.3e-09	-0.0053	0.0099	0.5931
446	Frequent insomnia symptoms	rs6812882	3	51906818	DCUN1D4	C	T	0.3077	0.0115	0.0018	0.0008436	-0.00311026	0.00151978	0.044	0.014	0.0097	0.1497
447	Frequent insomnia symptoms	rs6850421	4	179265880	RN7SKP13	A	G	0.4564	0.0113	0.0019	4.85e-05	-0.00076747	0.00139071	0.6	-0.0016	0.0088	0.8564
448	Frequent insomnia symptoms	rs687339	4	136213517	KRT18P35	T	C	0.7697	0.0188	0.0019	0.5989	-0.000306396	0.00165146	0.86	0.0123	0.0104	0.2375
449	Frequent insomnia symptoms	rs6882366	4	96528989	CAST	C	T	0.6041	0.0131	0.0017	0.999	-0.00277005	0.00141253	0.047	-0.0014	0.009	0.8789
450	Frequent insomnia symptoms	rs6886072	3	137262771	SPOCK1	C	T	0.5335	0.01	0.0017	4.32e-22	0.00174633	0.00139012	0.21	-0.0001	0.0087	0.9892
451	Frequent insomnia symptoms	rs6888194	5	107574956	EFNA5	C	T	0.1557	0.0127	0.0023	4.39e-14	0.00295114	0.00190751	0.11	-0.0237	0.0125	0.05776
452	Frequent insomnia symptoms	rs6890310	5	27193466	CTD-2197M16.1	G	A	0.7077	0.0119	0.0019	0.1704	-0.000998465	0.00153895	0.54	-0.0149	0.0098	0.1291
453	Frequent insomnia symptoms	rs6893539	5	123370043	CEP120	C	A	0.3019	0.0122	0.0019	0.2975	-0.00122046	0.00151804	0.43	0.0084	0.0096	0.3845
454	Frequent insomnia symptoms	rs6909685	5	97306076	RP11-436D23.1	C	T	0.6705	0.0149	0.0018	4.13e-09	0.0013851	0.00148315	0.35	0.0132	0.0094	0.1613
455	Frequent insomnia symptoms	rs6915002	5	54163271	MLIP	T	C	0.4113	0.0099	0.0017	3.58e-08	-0.00142322	0.00140546	0.31	0.0033	0.0089	0.7099
456	Frequent insomnia symptoms	rs6921533	5	73032611	KCNQ5	T	C	0.2933	0.0104	0.0018	6.17e-11	0.00129399	0.00152554	0.36	-0.0076	0.0097	0.4316
457	Frequent insomnia symptoms	rs6922607	6	142382346	ADGRG6	G	A	0.192	0.013	0.0022	2.78e-16	-0.00306805	0.00176163	0.087	-0.0146	0.0113	0.1955
458	Frequent insomnia symptoms	rs6950388	6	1231063	UNCX	A	G	0.7782	0.0135	0.0022	1.37e-08	1.32995e-05	0.00171811	0.96	-0.0011	0.0109	0.9208
459	Frequent insomnia symptoms	rs698147	7	3513371	LINC01019	A	G	0.447	0.0116	0.0017	0.02529	0.00125426	0.00138977	0.39	-0.001	0.0087	0.9067
460	Frequent insomnia symptoms	rs7024334	8	106309794	LINC01505	T	G	0.2254	0.0135	0.002	3.57e-06	0.00271413	0.00166767	0.13	0.0043	0.0104	0.6753
461	Frequent insomnia symptoms	rs7037266	9	6942940	KDM4C	C	A	0.6424	0.0106	0.0018	4.71e-12	0.00156706	0.00143676	0.33	0.0096	0.0091	0.2903
462	Frequent insomnia symptoms	rs7070670	9	60082887	-	C	T	0.6772	0.0126	0.0021	1.2e-07	-0.00238666	0.00148201	0.12	0.0074	0.0095	0.44
463	Frequent insomnia symptoms	rs7084454	10	21532345	MLLT10	A	G	0.3086	0.0198	0.0018	0.01596	0.00473392	0.00148037	0.0015	0.0207	0.0096	0.0312
464	Frequent insomnia symptoms	rs7102454	9	65827349	CFL1	C	T	0.3563	0.0168	0.0018	0.001089	0.00333117	0.00143944	0.024	0.0228	0.0092	0.01309
465	Frequent insomnia symptoms	rs7124681	11	47508395	CELF1	A	C	0.4162	0.0257	0.0016	5.98e-05	-0.00444857	0.00140484	0.0017	0.0054	0.0089	0.5429
466	Frequent insomnia symptoms	rs7138803	11	49853685	RP11-70F11.7	A	G	0.387	0.0297	0.0017	0.001914	0.00100018	0.00143297	0.47	0.0054	0.0091	0.5518
467	Frequent insomnia symptoms	rs7143963	12	102838088	TRAF3	T	C	0.1681	0.0203	0.0021	0.7996	0.00446396	0.00184164	0.018	-0.0176	0.0112	0.1182
468	Frequent insomnia symptoms	rs7144011	2	79474040	NRXN3	T	G	0.2334	0.0263	0.002	0.0004926	-0.00152628	0.00166632	0.35	0.0045	0.0111	0.6878
469	Frequent insomnia symptoms	rs7161194	14	101062668	MIR369	A	G	0.3437	0.019	0.0019	2.37e-40	0.000742575	0.00153183	0.69	0.0126	0.0097	0.1941
470	Frequent insomnia symptoms	rs7171864	14	72934908	NPM1P42	A	G	0.6935	0.0132	0.0017	0.852	-0.00107853	0.00146736	0.51	0.0222	0.0094	0.01776
471	Frequent insomnia symptoms	rs7172627	14	31585487	OTUD7A	G	A	0.477	0.0114	0.0017	2.23e-24	0.000758403	0.00139037	0.58	-0.0214	0.0089	0.01561
472	Frequent insomnia symptoms	rs7245985	17	30219503	AC005597.1	T	G	0.7956	0.0119	0.0021	0.005558	0.000447383	0.00170844	0.74	0.0065	0.0108	0.5434
473	Frequent insomnia symptoms	rs72649373	19	79688812	RP11-452C8.1	C	T	0.1381	0.0167	0.0028	1.88e-08	0.00691592	0.00201966	0.00085	-0.0078	0.0129	0.5464
474	Frequent insomnia symptoms	rs72673947	19	117872140	EXT1	G	A	0.1098	0.0223	0.0031	3.95e-05	-0.00173553	0.00225924	0.42	0.0058	0.0137	0.6717
475	Frequent insomnia symptoms	rs72826719	2	66749722	LINC01798	A	G	0.0465	0.0011	0.0046	0.04235	0.022684	0.00322827	2.2e-12	-0.0091	0.0221	0.6786
476	Frequent insomnia symptoms	rs73213484	12	28487717	RP11-123O22.1	A	T	0.8565	0.0208	0.0027	0.6642	-0.000300684	0.00199695	0.97	-0.0012	0.0122	0.9227
477	Frequent insomnia symptoms	rs73225274	13	21231398	RP11-24P4.1	G	A	0.1351	0.0156	0.0028	0.2969	-0.00159864	0.00203489	0.41	0.0045	0.0129	0.7237
478	Frequent insomnia symptoms	rs7323	4	27434894	GTF3A	G	C	0.732	0.0166	0.0019	2.04e-14	0.00146558	0.001537	0.34	-0.0099	0.01	0.3257
479	Frequent insomnia symptoms	rs7334078	13	98468230	STK24	T	C	0.7316	0.0139	0.0019	2.18e-18	-0.000860007	0.00153466	0.61	-0.0259	0.0098	0.007946
480	Frequent insomnia symptoms	rs7357754	13	89592393	GADD45G	G	A	0.5015	0.012	0.0017	1.58e-05	0.00169555	0.00138771	0.24	-0.0099	0.0088	0.2576
481	Frequent insomnia symptoms	rs73985439	9	211434524	ERBB4	C	A	0.3086	0.0131	0.0021	1.81e-12	0.000896557	0.00150082	0.51	-0.0082	0.0095	0.3885
482	Frequent insomnia symptoms	rs742748	14	40664757	LINC01728	C	T	0.4136	0.0113	0.0017	0.001747	0.00170738	0.00142436	0.18	0.0017	0.0089	0.8474
483	Frequent insomnia symptoms	rs74887628	8	147561000	BCL9	A	G	0.0339	0.0305	0.0054	0.5148	0.00476316	0.00382783	0.22	0.0004	0.0271	0.9879
484	Frequent insomnia symptoms	rs7498665	2	28871920	SH2B1	G	A	0.3821	0.0285	0.0017	0.457	-0.00354973	0.00141237	0.012	0.0061	0.0091	0.5009
485	Frequent insomnia symptoms	rs750090	1	152010284	FHDC1	T	C	0.6258	0.0113	0.0018	1.76e-08	0.00225064	0.00145809	0.11	-0.0144	0.0093	0.122
486	Frequent insomnia symptoms	rs7512146	17	33817407	CSMD2	G	T	0.4728	0.0097	0.0017	0.05399	-0.00145321	0.00138118	0.33	0.0116	0.0087	0.1863
487	Frequent insomnia symptoms	rs7534091	1	118321993	RNA5SP56	G	A	0.2818	0.012	0.0018	1.29e-08	-0.00262974	0.00157159	0.1	-0.0223	0.01	0.02486
488	Frequent insomnia symptoms	rs7561278	3	48727766	STON1-GTF2A1L	T	C	0.7668	0.0169	0.0021	2.86e-08	0.000484807	0.0016831	0.78	-0.0111	0.0106	0.2973
489	Frequent insomnia symptoms	rs756717	1	72962263	ZFHX3	G	A	0.606	0.0134	0.0017	6.66e-33	-0.00172084	0.00142808	0.22	0.0009	0.0092	0.9256
490	Frequent insomnia symptoms	rs7588437	2	180710554	SCHLAP1	G	A	0.6336	0.0165	0.0017	0.02659	0.00176547	0.00143657	0.22	0.0047	0.0092	0.607
491	Frequent insomnia symptoms	rs7593917	2	203066289	NBEAL1	G	A	0.5465	0.0115	0.0016	8.42e-05	-0.000912578	0.00138918	0.5	-0.0004	0.0089	0.9613
492	Frequent insomnia symptoms	rs7599312	2	212548507	ENSAP3	G	A	0.7263	0.0182	0.0018	0.4766	-0.000814174	0.00157517	0.65	0.014	0.01	0.1602
493	Frequent insomnia symptoms	rs7616009	2	195161027	XXYLT1	G	A	0.8405	0.0157	0.0024	0.342	0.000160445	0.00194096	0.94	0.0082	0.0122	0.5014
494	Frequent insomnia symptoms	rs7631156	3	132032784	CPNE4	A	G	0.3091	0.0215	0.0018	0.8155	-0.00165811	0.00148292	0.26	-0.0009	0.0095	0.9239
495	Frequent insomnia symptoms	rs7640424	3	108101216	CD200R1L	C	T	0.6894	0.0135	0.0018	0.9685	0.002759	0.00149565	0.059	0.0069	0.0098	0.4797
496	Frequent insomnia symptoms	rs765125	3	2047041	CACNA1C	C	T	0.4145	0.0098	0.0017	1.23e-14	0.00518021	0.00141045	0.00029	-0.0046	0.0089	0.6042
497	Frequent insomnia symptoms	rs765875	8	142864546	HIVEP2	C	T	0.5311	0.0132	0.0017	0.3399	0.000435991	0.0013844	0.78	0.0195	0.0087	0.02552
498	Frequent insomnia symptoms	rs76638898	12	20810655	NEBL	G	A	0.9766	0.0376	0.0065	1.27e-08	-0.000681587	0.00459967	0.83	0.008	0.031	0.7975
499	Frequent insomnia symptoms	rs767943	19	23446463	ZFP57	A	C	0.2759	0.0109	0.0019	0.0001145	0.00365106	0.00158389	0.02	0.0165	0.0098	0.09375
500	Frequent insomnia symptoms	rs768023	10	108554799	RP11-697G4.4	A	G	0.6033	0.0161	0.0016	8.15e-09	-0.00116622	0.00143159	0.43	0.018	0.009	0.04535
501	Frequent insomnia symptoms	rs7685048	6	94106633	MANBA	C	T	0.5258	0.0101	0.0017	0.182	0.000257118	0.00138782	0.85	0.0302	0.0088	0.0005808
502	Frequent insomnia symptoms	rs76942203	4	117102531	SIK3	A	G	0.0587	0.0263	0.0041	0.1919	-0.00505882	0.00299845	0.085	-0.0048	0.0182	0.7926
503	Frequent insomnia symptoms	rs7696649	4	119401022	RP11-170N16.1	A	G	0.278	0.0116	0.0019	2.34e-09	0.00193088	0.00151092	0.2	0.0299	0.0097	0.002015
504	Frequent insomnia symptoms	rs7711696	4	136150847	SMAD5	G	T	0.6926	0.0035	0.0021	4.73e-10	-0.0101773	0.00150096	9.9e-12	0.0129	0.0095	0.1758
505	Frequent insomnia symptoms	rs7713317	5	96381018	CTD-2337A12.1	G	A	0.2802	0.0166	0.0018	0.782	0.000665832	0.0015306	0.61	0.0071	0.0096	0.4616
506	Frequent insomnia symptoms	rs7715256	3	154158333	MFAP3	G	T	0.4356	0.0158	0.0016	0.08671	-0.00226133	0.00139674	0.12	0.0113	0.009	0.2077
507	Frequent insomnia symptoms	rs77165542	5	430975	AC105393.2	C	T	0.9659	0.0939	0.0053	0.09088	-0.00514934	0.00379844	0.17	0.0601	0.0272	0.027
508	Frequent insomnia symptoms	rs7727781	2	165758566	CTC-535M15.2	T	C	0.5164	0.0093	0.0017	1.51e-70	-0.00104575	0.00139262	0.4	-0.0072	0.0088	0.4107
509	Frequent insomnia symptoms	rs7730004	5	43190931	NIM1K	T	C	0.6614	0.0139	0.0018	0.001124	0.00101661	0.00147969	0.46	0.0142	0.0094	0.131
510	Frequent insomnia symptoms	rs7734385	2	159033204	EBF1	G	A	0.5551	0.0101	0.0016	4.99e-07	-0.00171462	0.00139782	0.24	0.0206	0.0089	0.02003
511	Frequent insomnia symptoms	rs77432547	5	85920682	MOB1AP1	G	A	0.2771	0.017	0.0021	1.46e-14	0.000780329	0.0015307	0.59	0.0095	0.01	0.3443
512	Frequent insomnia symptoms	rs7760482	5	147033140	STXBP5-AS1	G	A	0.3841	0.0102	0.0018	0.04436	-0.000108513	0.00143731	0.9	-0.0097	0.009	0.2844
513	Frequent insomnia symptoms	rs7802342	12	137751179	DGKI	G	T	0.2952	0.0124	0.0019	0.5654	-0.00221671	0.00152244	0.17	0.0035	0.0101	0.7299
514	Frequent insomnia symptoms	rs7842934	7	131826674	EFR3A	C	T	0.0789	0.0178	0.0031	0.7141	0.000651591	0.00273084	0.86	-0.0131	0.0166	0.4297
515	Frequent insomnia symptoms	rs7861160	8	78184663	RP11-336N8.3	T	C	0.5941	0.0095	0.0017	1.55e-08	0.00154559	0.0014118	0.29	-0.0116	0.0089	0.1938
516	Frequent insomnia symptoms	rs7893571	3	16708130	RSU1	T	G	0.6736	0.0125	0.0018	6.84e-09	0.00130736	0.00146717	0.38	-0.0013	0.0095	0.8931
517	Frequent insomnia symptoms	rs7899106	9	85651147	GRID1	G	A	0.0504	0.0327	0.0037	3.68e-08	-0.00281125	0.00318347	0.39	-0.0398	0.0208	0.05586
518	Frequent insomnia symptoms	rs7903146	5	112998590	TCF7L2	C	T	0.7213	0.0178	0.0018	0.3422	0.00186214	0.0015208	0.25	-0.0099	0.0098	0.312
519	Frequent insomnia symptoms	rs7907470	10	10227026	Y_RNA	G	A	0.0839	0.0177	0.0031	1.72e-18	0.0042977	0.00256057	0.075	0.0102	0.0163	0.5307
520	Frequent insomnia symptoms	rs79113395	10	1659060	CDK11B	G	A	0.734	0.02	0.0022	0.2157	-0.00273557	0.0015711	0.087	-0.0079	0.012	0.5093
521	Frequent insomnia symptoms	rs79186842	10	49072499	CSE1L	A	G	0.8597	0.0202	0.0028	0.2642	-0.00403462	0.00195525	0.033	-0.0172	0.0132	0.1933
522	Frequent insomnia symptoms	rs7944782	7	130925803	SNX19	G	T	0.4984	0.0144	0.0017	9.58e-06	-0.0011372	0.00138959	0.45	0.0101	0.0088	0.251
523	Frequent insomnia symptoms	rs79716074	1	277003	ACP1	A	G	0.6537	0.0111	0.002	0.03888	0.000753895	0.00144279	0.56	0.0022	0.0092	0.8151
524	Frequent insomnia symptoms	rs79780963	12	103192742	NT5C2	T	C	0.0804	0.0244	0.0035	0.05097	-0.0148998	0.00257912	6.3e-09	0.0508	0.015	0.0007076
525	Frequent insomnia symptoms	rs79906980	12	57422313	DAB1	T	C	0.1555	0.0158	0.0026	0.6016	0.000576197	0.00188506	0.76	-0.0094	0.0123	0.4468
526	Frequent insomnia symptoms	rs8008285	10	100680177	RP11-566J3.2	C	T	0.151	0.0135	0.0024	2.63e-12	0.000603323	0.00196257	0.76	0.0156	0.0126	0.2162
527	Frequent insomnia symptoms	rs805412	16	53893683	PSME4	G	A	0.5663	0.0098	0.0017	0.1193	0.000997301	0.00140401	0.51	-0.0121	0.0088	0.1722
528	Frequent insomnia symptoms	rs8055197	16	53769244	FTO	A	G	0.526	0.0611	0.0016	5.5e-38	0.00112736	0.00138311	0.41	-0.0079	0.0087	0.3642
529	Frequent insomnia symptoms	rs8057911	16	54109440	FTO	T	C	0.234	0.0125	0.0023	0.009093	0.00394844	0.00165323	0.014	0.0091	0.0105	0.3852
530	Frequent insomnia symptoms	rs8097672	16	1839600	RP11-161I6.2	T	A	0.1455	0.0209	0.0024	3.66e-08	-0.00202143	0.00196774	0.34	0.0076	0.0125	0.5417
531	Frequent insomnia symptoms	rs8122855	17	25211413	ENTPD6	A	G	0.3377	0.0137	0.0018	0.001375	0.000547227	0.00146566	0.75	-0.01	0.0093	0.2856
532	Frequent insomnia symptoms	rs8126575	17	45015695	-	T	G	0.8673	0.0152	0.0025	0.04155	-0.000965582	0.00204679	0.69	-0.0006	0.0135	0.9644
533	Frequent insomnia symptoms	rs8134638	20	39272244	BRWD1	C	T	0.3727	0.0133	0.002	4.11e-14	-0.000540753	0.00143047	0.67	-0.0004	0.0091	0.9636
534	Frequent insomnia symptoms	rs8181823	21	64903808	LGMNP1	C	A	0.7656	0.0125	0.002	5.88e-10	-0.000441898	0.00162167	0.79	0.0048	0.0104	0.6472
535	Frequent insomnia symptoms	rs845084	16	123460520	RP11-282I1.1	A	G	0.2666	0.0136	0.0019	0.01382	-0.000368159	0.0015877	0.82	-0.012	0.0098	0.2217
536	Frequent insomnia symptoms	rs852056	19	17122215	BANF2	T	C	0.2538	0.0123	0.0019	0.002518	0.00120028	0.00161479	0.47	-0.0007	0.0103	0.9462
537	Frequent insomnia symptoms	rs865809	20	184279947	ECE2	A	G	0.2246	0.0124	0.002	2.15e-10	0.00121975	0.00164078	0.47	0.0104	0.0105	0.3233
538	Frequent insomnia symptoms	rs879620	17	3965728	ADCY9	T	C	0.5966	0.0226	0.0017	0.04441	-0.00472339	0.00142395	0.00077	0.0142	0.0089	0.1118
539	Frequent insomnia symptoms	rs889398	16	69522812	NFAT5	C	T	0.5849	0.0195	0.0016	3.97e-29	0.00113239	0.00141219	0.38	0.0207	0.0089	0.02003
540	Frequent insomnia symptoms	rs891387	3	23523945	C18orf8	T	C	0.4951	0.0208	0.0017	6.5e-10	0.00228647	0.0013844	0.1	0.0109	0.0089	0.2199
541	Frequent insomnia symptoms	rs895330	16	4060709	ZBTB7A	C	G	0.806	0.0196	0.0022	8.45e-39	0.00824168	0.00176223	3.4e-06	-0.0237	0.0113	0.03636
542	Frequent insomnia symptoms	rs900144	16	13272721	ARNTL	T	C	0.5784	0.0148	0.0017	3.23e-32	-0.004816	0.00139474	0.00049	-0.0138	0.0088	0.1166
543	Frequent insomnia symptoms	rs9294260	7	82723511	RP11-207F8.1	A	G	0.4689	0.014	0.0016	0.004324	-0.00208932	0.00139132	0.16	-0.0038	0.0089	0.6695
544	Frequent insomnia symptoms	rs9299	6	48592068	HOXB5	T	C	0.6447	0.0119	0.0018	0.02324	-0.000948472	0.00145572	0.53	0.0111	0.0091	0.2212
545	Frequent insomnia symptoms	rs930295	6	50006214	NRXN1	A	C	0.1548	0.0208	0.0023	1.23e-15	-0.00231053	0.00186765	0.24	0.0039	0.0119	0.7456
546	Frequent insomnia symptoms	rs9304665	3	47099320	ZC3H4	A	T	0.7423	0.023	0.002	0.5227	-0.00161288	0.00163457	0.31	-0.0033	0.0105	0.7514
547	Frequent insomnia symptoms	rs9320823	17	97981461	RP11-436D23.1	C	T	0.5882	0.0165	0.0017	1.87e-11	0.00308617	0.0014159	0.027	0.0288	0.0089	0.001259
548	Frequent insomnia symptoms	rs935166	6	26726498	KCNK3	G	A	0.5052	0.0152	0.0019	0.004989	0.000805989	0.00138294	0.58	0.0229	0.0089	0.009718
549	Frequent insomnia symptoms	rs9370410	6	55307044	RP11-228O6.2	A	G	0.7293	0.0105	0.0019	0.01657	0.00245673	0.00153001	0.1	0.0067	0.0097	0.4945
550	Frequent insomnia symptoms	rs9375702	6	130063042	L3MBTL3	C	T	0.3215	0.0106	0.0018	0.5176	-0.00311704	0.00149599	0.032	-0.0079	0.0095	0.4065
551	Frequent insomnia symptoms	rs942066	6	93565568	UNC79	G	A	0.627	0.0202	0.002	0.0001597	0.00307315	0.00144101	0.041	-0.0063	0.0092	0.4899
552	Frequent insomnia symptoms	rs9458814	6	163350273	RP1-155D22.1	C	T	0.2292	0.0112	0.002	0.05781	-0.00142392	0.00162301	0.34	0.0213	0.0104	0.04021
553	Frequent insomnia symptoms	rs946824	14	243520717	AKT3	T	C	0.1355	0.0197	0.0025	2.36e-24	0.000986862	0.00205752	0.56	-0.0013	0.013	0.9174
554	Frequent insomnia symptoms	rs9478496	1	154012048	OPRM1	C	T	0.1547	0.0157	0.0023	0.5488	0.00250763	0.00187383	0.18	0.0163	0.0119	0.1722
555	Frequent insomnia symptoms	rs9512648	1	27359773	LINC01079	A	G	0.4741	0.0095	0.0017	4.82e-15	-0.000249859	0.00138699	0.91	0.0089	0.0089	0.3152
556	Frequent insomnia symptoms	rs9522285	6	111578354	RP11-65D24.2	A	G	0.3976	0.0136	0.0017	8.17e-12	0.00117673	0.00140629	0.43	0.0039	0.0088	0.6562
557	Frequent insomnia symptoms	rs9527895	6	58793633	DNAJA1P1	C	T	0.181	0.0158	0.0023	0.007247	-0.00129364	0.0018196	0.48	0.0009	0.0119	0.9384
558	Frequent insomnia symptoms	rs9569777	13	57910652	RNA5SP30	G	T	0.8135	0.0201	0.0021	0.03621	-9.4072e-05	0.00183976	0.91	0.006	0.0115	0.6008
559	Frequent insomnia symptoms	rs9595908	13	32610151	PDS5B	T	C	0.6427	0.0154	0.0017	0.59	-0.00211016	0.00143255	0.18	-0.0051	0.0091	0.5771
560	Frequent insomnia symptoms	rs9599161	13	66859884	PCDH9	T	C	0.57	0.0098	0.0016	4.52e-15	-0.000902098	0.00141176	0.48	0.0084	0.0089	0.342
561	Frequent insomnia symptoms	rs9603697	13	40209186	LINC00598	T	C	0.3184	0.0134	0.0018	3.43e-21	0.00139375	0.00147428	0.34	-0.0059	0.0093	0.5244
562	Frequent insomnia symptoms	rs962796	13	53811149	LINC00558	T	C	0.1937	0.014	0.0021	3.73e-20	0.0101185	0.00172803	3.6e-09	0.0196	0.0108	0.06974
563	Frequent insomnia symptoms	rs9808302	19	235945806	AGAP1	G	A	0.4722	0.0116	0.0019	1.73e-20	0.00415821	0.00138461	0.0029	0.0103	0.0088	0.246
564	Frequent insomnia symptoms	rs9816226	13	186116710	DGKG	T	A	0.8245	0.0315	0.0021	0.2616	0.000998937	0.00178013	0.62	-0.0163	0.0116	0.1601
565	Frequent insomnia symptoms	rs9818122	4	85811914	CADM2	C	T	0.2067	0.0228	0.002	0.002988	-4.04023e-05	0.00170245	0.96	-0.0228	0.0109	0.03588
566	Frequent insomnia symptoms	rs982305	11	165135187	CTC-340A15.2	G	A	0.3805	0.0105	0.0017	0.04365	0.000343635	0.00142391	0.78	0.0152	0.0091	0.09419
567	Frequent insomnia symptoms	rs9826775	1	156577552	SPTSSB	A	G	0.8513	0.0155	0.0024	0.9906	0.00370028	0.0019299	0.047	0.0072	0.0124	0.5583
568	Frequent insomnia symptoms	rs9827823	7	84172623	HSPE1P19	T	C	0.8552	0.0182	0.0023	1.53e-12	-8.02852e-05	0.00192567	0.93	-0.0019	0.0123	0.8765
569	Frequent insomnia symptoms	rs9845387	5	116707088	LSAMP	A	C	0.0385	0.0008	0.0049	1.84e-09	-0.0196529	0.00350129	2.1e-08	0.0113	0.0231	0.6229
570	Frequent insomnia symptoms	rs9926784	5	19930646	AC134300.1	T	C	0.8007	0.0237	0.0021	0.1185	-0.00558251	0.00178544	0.0017	-0.0058	0.0112	0.6038
571	Frequent insomnia symptoms	rs9944219	17	46208414	RP11-315O8.1	G	A	0.3956	0.0119	0.0017	1.3e-11	0.000518984	0.00141351	0.73	-0.0017	0.0089	0.8505
572	Frequent insomnia symptoms	rs994596	11	18458205	MTCO3P44	T	C	0.3247	0.013	0.0018	7.1e-06	0.00259791	0.00148214	0.088	0.0045	0.0093	0.6283
573	Frequent insomnia symptoms	rs9951619	16	59215094	GRP	G	T	0.7761	0.0152	0.0019	0.0279	-0.00189475	0.00165155	0.22	0.0021	0.0103	0.8415
574	Frequent insomnia symptoms	rs998732	18	19267862	TM6SF2	A	G	0.8339	0.0171	0.0022	0.04249	-0.000372158	0.00188731	0.86	-0.0291	0.012	0.01555
1	Sleep duration	rs10002111	4	66949786	AC112518.3	A	G	0.2227	0.0125	0.0021	1.26e-09	0.000422944	0.00274881	0.89	-0.0008	0.0106	0.9362
2	Sleep duration	rs10033843	4	76107630	ART3	A	G	0.215	0.014	0.0021	1.07e-11	-0.00371577	0.00283935	0.2	0.0027	0.0106	0.8009
3	Sleep duration	rs10050620	5	64631412	AC010376.1	C	T	0.6692	0.013	0.002	1.2e-10	0.000206525	0.00241658	0.93	0.001	0.0093	0.918
4	Sleep duration	rs1006317	1	209379291	LINC01698	T	G	0.1268	0.016	0.0026	3.75e-10	-0.00119435	0.00335682	0.72	-0.0381	0.0131	0.003764
5	Sleep duration	rs10099330	8	142302333	TSNARE1	G	A	0.462	0.0119	0.0017	3.22e-12	-0.0046598	0.00227561	0.046	0.0019	0.0088	0.8271
6	Sleep duration	rs10101364	8	20777377	RP11-108E14.1	T	C	0.6801	0.012	0.0018	5.61e-11	-0.00530994	0.00242793	0.027	0.019	0.0097	0.04907
7	Sleep duration	rs10110189	8	15535871	TUSC3	C	T	0.8943	0.0156	0.0028	2.2e-08	0.000185373	0.00384801	0.95	-0.0277	0.0148	0.06225
8	Sleep duration	rs1011613	3	117134738	LSAMP	A	C	0.7338	0.0118	0.002	1.57e-09	0.00174032	0.0026051	0.51	-0.0049	0.0098	0.6183
9	Sleep duration	rs10132280	14	25458973	RP11-388G3.1	C	A	0.689	0.0214	0.0018	2.28e-33	-0.00367741	0.00248415	0.13	-0.0062	0.0096	0.5193
10	Sleep duration	rs10161401	12	109654283	RN7SKP250	A	G	0.2723	0.0108	0.002	3.63e-08	-0.00370319	0.00259867	0.16	0.0021	0.0101	0.8328
11	Sleep duration	rs10168563	2	35327107	AC013442.1	A	G	0.7031	0.0126	0.0018	9.33e-12	-0.00687212	0.00247151	0.0057	0.0071	0.0096	0.461
12	Sleep duration	rs10169594	2	41410548	AC010739.1	C	T	0.3525	0.012	0.0018	1.34e-11	0.00652208	0.00235696	0.0045	0.0043	0.0093	0.6425
13	Sleep duration	rs10173260	2	209513121	MAP2	C	T	0.5987	0.0008	0.0019	0.6915	0.0128368	0.00231322	2.9e-08	0.0028	0.009	0.7522
14	Sleep duration	rs10182181	2	24927427	ADCY3	G	A	0.4948	0.0327	0.0016	2.45e-91	0.00978388	0.00226372	1.5e-05	-0.002	0.0088	0.8238
15	Sleep duration	rs10185199	2	40055062	SLC8A1-AS1	G	A	0.714	0.0143	0.002	3.18e-13	0.00138918	0.00258869	0.6	-0.0182	0.01	0.06825
16	Sleep duration	rs10197031	2	104838132	LINC01158	C	T	0.2738	0.0161	0.0019	5.05e-18	0.00156564	0.00250429	0.51	-0.0041	0.0098	0.6754
17	Sleep duration	rs1021985	15	97742428	LINC00923	G	A	0.6375	0.0105	0.0018	2.85e-09	-0.00266702	0.00235147	0.26	-0.0155	0.009	0.08483
18	Sleep duration	rs10273733	7	107617676	BCAP29	C	T	0.7227	0.0022	0.0019	0.2385	0.0132882	0.00251099	1.2e-07	0.0158	0.0098	0.1059
19	Sleep duration	rs10483350	14	29346949	RP11-562L8.1	G	A	0.2002	0.0153	0.0021	1.1e-13	0.017369	0.0028676	1.5e-09	0.0017	0.0111	0.8793
20	Sleep duration	rs1048637	3	13316671	NUP210	G	T	0.4526	0.0094	0.0017	2.94e-08	-0.00341937	0.00227162	0.13	-0.0233	0.0088	0.007974
21	Sleep duration	rs10492861	16	82833162	CDH13	T	G	0.2862	0.0119	0.0019	3.39e-10	0.000534624	0.00251506	0.82	0.0243	0.0099	0.01458
22	Sleep duration	rs10499694	7	50546475	DDC	A	G	0.4935	0.013	0.0016	1.29e-15	-0.00161662	0.0022674	0.46	0.001	0.0087	0.905
23	Sleep duration	rs10506971	12	89364160	RP11-1109F11.3	G	A	0.4479	0.0142	0.0017	4.69e-17	-0.00472739	0.00227233	0.037	-0.0024	0.0088	0.7873
24	Sleep duration	rs10510419	3	12385437	PPARG	G	T	0.8533	0.0168	0.0023	2.23e-13	0.00299822	0.00319232	0.35	-0.0298	0.0125	0.01732
25	Sleep duration	rs10518694	15	52780476	ONECUT1	A	C	0.1394	0.0144	0.0024	3.43e-09	0.000885945	0.0032251	0.8	0.0133	0.0127	0.2954
26	Sleep duration	rs10520330	2	81592361	LOC102724542	G	C	0.143	0.0144	0.0024	3.57e-09	0.00261343	0.00324746	0.43	0.0107	0.0124	0.3905
27	Sleep duration	rs1057703	11	122959543	C11orf63	T	G	0.8491	0.0074	0.0027	0.005713	-0.0194018	0.00320661	1.1e-09	-0.0072	0.0121	0.5511
28	Sleep duration	rs10733051	1	167311117	POU2F1	A	G	0.512	0.0093	0.0016	6.96e-09	0.00162998	0.00226566	0.47	0.0191	0.0089	0.03172
29	Sleep duration	rs10733682	9	126698635	LMX1B	A	G	0.4594	0.0148	0.0016	1.76e-19	-0.00183555	0.00230098	0.43	0.0005	0.0088	0.9543
30	Sleep duration	rs10742752	11	45416824	RP11-430H10.4	C	T	0.6239	0.0123	0.0017	1.2e-13	-0.00303831	0.00232161	0.19	-0.0119	0.0089	0.1813
31	Sleep duration	rs1075901	17	16040596	NCOR1	C	T	0.5484	0.0118	0.0016	4.43e-13	-0.00355624	0.00228116	0.12	-0.0073	0.0089	0.4076
32	Sleep duration	rs10761674	10	62858580	EGR2	T	C	0.5182	0.0022	0.0019	0.2412	-0.0123329	0.00226591	4.2e-08	0.0069	0.0087	0.4288
33	Sleep duration	rs10761785	10	63559006	REEP3	G	T	0.4864	0.0133	0.0016	3.47e-16	0.00428252	0.00226917	0.062	-0.0054	0.0088	0.5363
34	Sleep duration	rs10772983	12	16988648	EEF1A1P16	C	T	0.4606	0.01	0.0016	6.21e-10	-0.00330734	0.00226716	0.15	-0.0034	0.0088	0.6966
35	Sleep duration	rs10779751	1	11224279	MTOR	A	G	0.2787	0.0131	0.0018	2.66e-13	0.00504186	0.00255507	0.053	0.0001	0.0099	0.995
36	Sleep duration	rs10803390	1	15538923	DNAJC16	G	A	0.7123	0.0102	0.0018	1.86e-08	0.00319523	0.00243239	0.17	-0.0162	0.0094	0.08497
37	Sleep duration	rs10811871	9	23200768	RP11-370B11.4	A	G	0.6202	0.0104	0.0018	3.19e-09	0.00134025	0.00233162	0.56	0.0144	0.0091	0.1114
38	Sleep duration	rs10829164	10	27029441	ANKRD26	T	C	0.1468	0.0151	0.0024	2.37e-10	0.00142012	0.00329022	0.6	0.0051	0.0123	0.6774
39	Sleep duration	rs10842240	12	23907141	SOX5	C	G	0.1256	0.0195	0.0025	1.21e-14	0.00224803	0.0035488	0.57	0.0049	0.0128	0.704
40	Sleep duration	rs10858334	9	135097939	OLFM1	G	C	0.1516	0.0148	0.0025	4.91e-09	-0.00942526	0.00325399	0.0032	-0.0087	0.013	0.5039
41	Sleep duration	rs10864728	1	230169168	GALNT2	A	G	0.3978	0.011	0.0019	1.2e-08	-0.00519952	0.00232331	0.027	0.0012	0.009	0.8954
42	Sleep duration	rs10899469	11	78307267	GAB2	T	C	0.8539	0.0122	0.0022	3.56e-08	-0.00174824	0.00313378	0.56	-0.0113	0.0117	0.3351
43	Sleep duration	rs10909880	1	2811239	RP11-740P5.2	C	T	0.5478	0.0135	0.0016	2.21e-16	6.8377e-05	0.00228635	0.99	0.0199	0.0088	0.02314
44	Sleep duration	rs10920336	1	202146817	ARL8A	G	A	0.4673	0.0101	0.0017	4.2e-09	-0.00182131	0.0022669	0.43	0.0205	0.0088	0.01989
45	Sleep duration	rs10920678	1	190270777	BRINP3	A	G	0.425	0.0149	0.0016	7.15e-20	-0.00584946	0.00228063	0.011	-0.0086	0.0088	0.3278
46	Sleep duration	rs10929925	2	6015425	LINC01105	C	A	0.5895	0.0142	0.0016	3.05e-18	-0.00439278	0.00228904	0.055	0.0087	0.0088	0.3239
47	Sleep duration	rs10938397	4	45180510	NMU	G	A	0.43	0.0322	0.0016	2.42e-86	0.00580446	0.00228618	0.01	-0.0008	0.0088	0.925
48	Sleep duration	rs10942267	5	81546095	SSBP2	A	G	0.6927	0.0148	0.0018	6.53e-16	0.0085589	0.00243012	0.00039	0.002	0.0095	0.833
49	Sleep duration	rs10953740	7	113820227	PPP1R3A	A	G	0.4633	0.0144	0.0017	1.2e-17	0.00148012	0.0022751	0.55	-0.008	0.009	0.3758
50	Sleep duration	rs10962550	9	16720331	BNC2	C	G	0.1756	0.0186	0.0022	5.68e-17	-0.008765	0.00293913	0.0028	0.0197	0.011	0.07421
51	Sleep duration	rs10968114	9	27800009	RP11-575I8.1	A	C	0.5331	0.0113	0.0017	3.3e-11	-0.00352064	0.00227588	0.13	0.015	0.0089	0.09104
52	Sleep duration	rs10968576	9	28414341	LINGO2	G	A	0.3085	0.0237	0.0017	2.58e-42	0.00993393	0.00241634	4.4e-05	0.0301	0.0095	0.001509
53	Sleep duration	rs10969298	9	29634627	RP11-48L13.1	T	C	0.5644	0.0109	0.0017	3.2e-10	0.00295583	0.00230765	0.19	0.0027	0.0089	0.7608
54	Sleep duration	rs10973207	9	37100528	EBLN3P	T	G	0.153	0.0034	0.0024	0.1445	0.0204339	0.00312394	6e-11	-0.0164	0.0121	0.1741
55	Sleep duration	rs10989064	9	100349683	TEX10	T	C	0.3202	0.0161	0.0018	1.89e-19	-0.00170929	0.00243785	0.53	0.0118	0.0094	0.2096
56	Sleep duration	rs10992867	9	93698731	PHF2	A	G	0.2687	0.0162	0.0019	3.2e-17	0.00227902	0.00260601	0.36	-0.0122	0.0099	0.2178
57	Sleep duration	rs11030618	11	29221746	RP11-466I1.1	T	C	0.5786	0.011	0.0017	1.67e-10	-0.0029631	0.00228645	0.22	-0.0117	0.0088	0.1828
58	Sleep duration	rs11044430	12	19134482	PLEKHA5	A	T	0.844	0.0161	0.0023	3.77e-12	-0.00342396	0.00330574	0.3	0.0198	0.0121	0.103
59	Sleep duration	rs11046972	12	23553035	SOX5	T	C	0.0714	0.0176	0.0032	3.72e-08	0.00101718	0.00421868	0.81	0.0028	0.0155	0.8567
60	Sleep duration	rs11060853	12	122939524	ABCB9	G	A	0.409	0.0107	0.0019	3.1e-08	-0.00099587	0.00229944	0.71	0.006	0.0094	0.5225
61	Sleep duration	rs11066188	12	112172910	HECTD4	G	A	0.6238	0.0114	0.0016	3.05e-12	0.000198755	0.00230615	0.94	0.063	0.0091	4.129e-12
62	Sleep duration	rs11115176	12	82072018	RP11-362A1.2	T	C	0.7839	0.0131	0.0019	6.79e-12	-0.00325406	0.00266389	0.18	-0.0009	0.0104	0.932
63	Sleep duration	rs11121210	1	8648470	RERE	C	T	0.6555	0.0111	0.0017	2.37e-10	0.0101333	0.00236293	2e-05	0.0085	0.0091	0.3509
64	Sleep duration	rs11128021	3	88089866	ZNF654	G	A	0.8385	0.0181	0.0024	1.63e-14	-0.00398485	0.0031329	0.2	0.0119	0.0127	0.3471
65	Sleep duration	rs11135570	5	92449834	RP11-348J24.2	A	G	0.3238	0.001	0.0018	0.5678	-0.0127398	0.00243357	1.6e-07	0.008	0.0094	0.3918
66	Sleep duration	rs11150911	18	75786573	RP11-173L6.1	A	C	0.2848	0.0118	0.0018	3.72e-11	-0.00690897	0.00254273	0.0068	0.0038	0.0095	0.691
67	Sleep duration	rs11155606	6	100716039	ASCC3	C	T	0.4467	0.0111	0.0017	2.13e-10	-0.0114504	0.00227203	4.1e-07	-0.011	0.0088	0.2083
68	Sleep duration	rs11165643	1	96458541	EEF1A1P11	T	C	0.5796	0.0185	0.0016	4.49e-30	0.0023449	0.00230128	0.28	-0.0005	0.0089	0.9523
69	Sleep duration	rs11170468	12	39036246	RP11-554L12.2	A	C	0.7826	0.013	0.0019	1.12e-11	-0.000229338	0.00267593	0.98	0.0131	0.0104	0.2079
70	Sleep duration	rs11190970	10	101368575	BTRC	G	A	0.8048	0.0057	0.0024	0.01685	0.015379	0.00282318	4.6e-08	0.0005	0.0111	0.9623
71	Sleep duration	rs11218510	11	122051879	MIR100HG	G	A	0.6051	0.014	0.002	6.79e-13	-0.00248968	0.00231338	0.31	0.0033	0.009	0.7106
72	Sleep duration	rs112230981	3	55845241	ERC2	G	A	0.0477	0.0212	0.0045	2.51e-06	-0.0315275	0.00522787	2.2e-09	0.0146	0.023	0.5254
73	Sleep duration	rs11246136	11	371265	B4GALNT4	C	A	0.8979	0.0167	0.003	2.03e-08	0.000661997	0.00372278	0.86	-0.0135	0.0157	0.3871
74	Sleep duration	rs11264489	1	156511039	RP11-284F21.8	G	A	0.3652	0.0127	0.0018	6.71e-13	-0.00469698	0.00236199	0.044	0.0185	0.0091	0.04224
75	Sleep duration	rs112646560	1	39094578	MACF1	T	C	0.2119	0.018	0.0023	1.29e-14	-0.00288391	0.00276598	0.28	0.005	0.0108	0.6433
76	Sleep duration	rs1126930	12	49005349	PRKAG1	C	G	0.0339	0.0341	0.0053	1e-10	-0.000150995	0.00609085	0.96	-0.0058	0.0263	0.8256
77	Sleep duration	rs113113059	6	43192637	CUL9	C	T	0.2311	0.0023	0.0022	0.3019	-0.0161406	0.00273732	8.4e-09	-0.0235	0.0107	0.02771
78	Sleep duration	rs11525873	7	139132447	TTC26	T	C	0.8995	0.0232	0.0032	2.98e-13	-0.00376	0.00380614	0.34	0.0169	0.0149	0.2565
79	Sleep duration	rs11538	22	17738065	BID	G	A	0.1716	0.0138	0.0023	1.09e-09	0.000694528	0.00298916	0.84	0.0023	0.0119	0.8457
80	Sleep duration	rs11567976	5	138318529	CDC25C	C	T	0.4374	0.0071	0.0019	0.0001842	-0.0128042	0.00228516	2.1e-08	0.0015	0.0088	0.8661
81	Sleep duration	rs11577094	1	37560999	DNALI1	T	C	0.0791	0.0186	0.003	3.28e-10	0.00619021	0.00405884	0.14	-0.0362	0.0171	0.03379
82	Sleep duration	rs11594179	10	102632823	SUFU	C	T	0.7672	0.0109	0.0019	2.16e-08	-0.005614	0.00267202	0.033	0.0024	0.0106	0.8178
83	Sleep duration	rs1159692	5	64681988	MRPL49P1	A	C	0.4752	0.0135	0.0017	5.54e-15	0.00165672	0.00230241	0.48	0.0026	0.0089	0.7709
84	Sleep duration	rs11602180	11	48140901	PTPRJ	C	T	0.8351	0.0025	0.0023	0.2768	0.0182421	0.0030658	2.3e-09	0.0215	0.0115	0.06081
85	Sleep duration	rs11611246	12	830314	WNK1	T	G	0.199	0.0223	0.002	2.04e-28	-0.0029814	0.00276348	0.28	0.0109	0.0108	0.3123
86	Sleep duration	rs11614340	12	132849897	CHFR	C	T	0.2934	0.0117	0.0018	1.87e-10	0.000962174	0.00244773	0.69	0.0172	0.0097	0.07481
87	Sleep duration	rs11615578	12	121277132	CAMKK2	T	C	0.2575	0.0117	0.002	3.04e-09	-0.00695301	0.00260355	0.0079	0.0098	0.0108	0.3643
88	Sleep duration	rs11621908	14	78029418	FXNP1	T	C	0.0858	0.001	0.0031	0.7572	-0.0240951	0.00416298	5.6e-09	-0.0122	0.016	0.4467
89	Sleep duration	rs11629509	15	26790721	GABRB3	A	G	0.5198	0.0102	0.0017	1.6e-09	0.00199079	0.002265	0.38	0.0032	0.0087	0.7141
90	Sleep duration	rs11633626	15	94728149	RP11-255M2.3	C	A	0.3687	0.0157	0.0018	7.27e-19	-0.0036058	0.002368	0.13	0.0035	0.0091	0.7034
91	Sleep duration	rs11636611	15	36099764	RP11-184D12.1	T	C	0.4981	0.0104	0.0017	8.85e-10	-0.00289942	0.00226553	0.19	0.0134	0.0088	0.1261
92	Sleep duration	rs116374395	5	51427576	CTD-2335O3.2	A	G	0.0348	0.0321	0.0052	7.05e-10	-0.0022052	0.00615206	0.79	-0.0333	0.0225	0.1387
93	Sleep duration	rs11643715	16	23898217	PRKCB	G	C	0.293	0.0077	0.0021	0.0002519	0.013895	0.00249658	3.2e-08	0.0153	0.0095	0.1086
94	Sleep duration	rs11649864	17	58015700	RP11-159D12.6	A	G	0.0859	0.0192	0.003	2.52e-10	-0.000527257	0.00397004	0.91	0.0038	0.0158	0.8093
95	Sleep duration	rs11651715	17	33137158	ASIC2	A	G	0.7461	0.0111	0.0019	8.22e-09	0.00521029	0.00258273	0.048	0.0011	0.0098	0.9145
96	Sleep duration	rs11655587	17	49063432	IGF2BP1	C	T	0.6428	0.021	0.002	6.87e-26	-0.00495086	0.00236475	0.04	-0.0178	0.0092	0.05265
97	Sleep duration	rs11672660	19	45676926	GIPR	C	T	0.8129	0.0338	0.0021	6.83e-60	-0.00192918	0.00286052	0.5	-0.0054	0.0108	0.6135
98	Sleep duration	rs11692326	2	207398555	AC007879.5	T	C	0.2302	0.0147	0.0019	1.69e-14	-0.00820968	0.00268593	0.002	0.0042	0.0107	0.6932
99	Sleep duration	rs11713193	3	49886991	MST1R	A	G	0.5156	0.0246	0.0017	3.02e-48	-0.00486594	0.00226339	0.03	0.0031	0.0088	0.7246
100	Sleep duration	rs11739877	5	106541105	CTD-2285G11.1	T	C	0.6231	0.0116	0.0018	4.01e-11	0.000371073	0.00233402	0.91	0.0011	0.0089	0.9023
101	Sleep duration	rs11743711	5	61439703	ZSWIM6	T	C	0.6008	0.0101	0.0017	6.6e-09	-0.00466534	0.00232005	0.051	0.0062	0.0091	0.4923
102	Sleep duration	rs11757278	6	13180222	PHACTR1	T	C	0.6961	0.0133	0.0019	6.92e-13	-0.00401101	0.0024616	0.11	0.0046	0.0095	0.6285
103	Sleep duration	rs11772246	7	72138707	CALN1	T	C	0.8234	0.0145	0.0022	3.69e-11	-0.00694214	0.00293933	0.016	0.0293	0.0111	0.008533
104	Sleep duration	rs11773362	7	147971088	CNTNAP2	C	T	0.6604	0.0105	0.0018	6.39e-09	-0.00699551	0.00239555	0.0051	0.0111	0.0093	0.2347
105	Sleep duration	rs11782074	8	141606996	AC138647.1	T	G	0.3675	0.0124	0.0018	4.24e-12	0.0035717	0.00236304	0.13	0.004	0.0092	0.6654
106	Sleep duration	rs118081010	11	46153397	RP11-702F3.3	T	C	0.0165	0.0518	0.0075	5.28e-12	-0.000709155	0.00927917	0.9	0.0153	0.0368	0.6779
107	Sleep duration	rs11880870	19	18719894	CRTC1	A	G	0.5188	0.0187	0.0017	4.19e-29	0.00465276	0.00226406	0.048	0.0238	0.0089	0.007337
108	Sleep duration	rs11882409	19	33528779	PEPD	A	C	0.303	0.0121	0.0019	3.31e-10	0.00433268	0.0025464	0.085	-0.0186	0.0099	0.0605
109	Sleep duration	rs11885663	2	166087494	SCN1A	T	C	0.2471	0.0055	0.0022	0.01213	0.0162176	0.00261811	8.6e-10	-0.0019	0.01	0.8514
110	Sleep duration	rs11902450	2	12705242	RP11-333O1.1	T	C	0.1052	0.0167	0.0027	1.06e-09	0.00195463	0.00370118	0.57	-0.0082	0.0147	0.575
111	Sleep duration	rs11915371	3	70490408	PROK2	C	A	0.1981	0.0154	0.0021	2.29e-13	-0.0123815	0.00279145	8.3e-06	0.0238	0.011	0.03001
112	Sleep duration	rs11921432	3	35076284	KRT8P18	C	T	0.1094	0.0189	0.0027	5.38e-12	-0.00021066	0.00359149	0.92	0.0119	0.0142	0.4023
113	Sleep duration	rs11973097	7	111285702	IMMP2L	C	T	0.0436	0.023	0.004	1.12e-08	-0.00083674	0.00534728	0.89	-0.0137	0.023	0.5508
114	Sleep duration	rs12072739	1	97850337	DPYD	G	A	0.2238	0.0169	0.0023	1.5e-13	-0.00503876	0.00271144	0.056	-0.0072	0.0107	0.4996
115	Sleep duration	rs12098284	10	74287706	ADK	T	C	0.1212	0.0184	0.0026	9.87e-13	0.00116106	0.00343458	0.78	-0.0034	0.0134	0.7976
116	Sleep duration	rs12140153	1	62114219	PATJ	G	T	0.9089	0.0353	0.0034	1.44e-25	0.00372308	0.00395004	0.34	-0.0045	0.0166	0.787
117	Sleep duration	rs12150665	17	36558947	GGNBP2	T	C	0.5931	0.0168	0.0016	1.74e-24	-0.00519331	0.00230034	0.024	0.0017	0.0089	0.8454
118	Sleep duration	rs12243061	10	76997057	KCNMA1	T	C	0.6282	0.0105	0.0018	5.82e-09	0.000605805	0.00238065	0.81	0.0136	0.009	0.1308
119	Sleep duration	rs12246842	10	21541651	MLLT10	G	A	0.5464	0.0123	0.0019	9.74e-11	-0.0133949	0.00227425	3.9e-09	0.0061	0.0091	0.503
120	Sleep duration	rs12259464	10	51920339	PRKG1	A	G	0.4811	0.0109	0.0017	1.48e-10	-0.00222592	0.00227444	0.35	0.0029	0.0089	0.7439
121	Sleep duration	rs12282785	11	76764986	RP11-21L23.4	C	A	0.7796	0.0157	0.0023	1.43e-11	0.00635405	0.00279132	0.023	-0.0016	0.0105	0.8792
122	Sleep duration	rs12286929	11	115151684	CADM1	G	A	0.4993	0.0177	0.0016	1.93e-27	-0.0023712	0.00226902	0.29	-0.0113	0.0088	0.1966
123	Sleep duration	rs12334877	8	66281936	LINC00967	G	A	0.8087	0.0144	0.0021	2.17e-11	-0.0014939	0.00287118	0.62	-0.0067	0.0108	0.5351
124	Sleep duration	rs12364470	11	134731118	RP11-469N6.1	G	T	0.1465	0.0187	0.0022	2.18e-17	-0.00130853	0.00304753	0.66	-0.0003	0.0125	0.9822
125	Sleep duration	rs12369179	12	122479003	ZCCHC8	C	T	0.915	0.034	0.0031	2.32e-28	0.00738366	0.00393164	0.054	0.018	0.0167	0.2795
126	Sleep duration	rs12421848	11	891338	CHID1	G	A	0.6038	0.0141	0.0019	3.99e-13	0.000109469	0.00232255	0.98	-0.0141	0.009	0.119
127	Sleep duration	rs12429545	13	53528071	RP11-384G23.1	A	G	0.1218	0.0313	0.0024	1.42e-37	0.00232828	0.00340501	0.5	-0.0046	0.0129	0.7199
128	Sleep duration	rs12439632	15	58811764	MINDY2	C	G	0.1682	0.0145	0.0023	3.68e-10	-0.00127836	0.0031254	0.71	-0.0223	0.0124	0.07248
129	Sleep duration	rs12448257	16	3549655	NLRC3	A	G	0.2185	0.0161	0.002	9.04e-16	0.00118599	0.00276924	0.68	-0.0013	0.0109	0.9035
130	Sleep duration	rs12462975	19	29781295	CCNE1	A	G	0.3243	0.0193	0.0018	1.47e-25	0.00698779	0.00242157	0.0035	0.0249	0.0094	0.008031
131	Sleep duration	rs12527426	6	153070867	RGS17	A	G	0.3	0.015	0.0019	5.54e-16	0.000781373	0.002509	0.74	0.0064	0.0095	0.5028
132	Sleep duration	rs12567114	1	98062395	MIR137HG	A	G	0.2747	0.0013	0.0021	0.5399	0.0148307	0.0025403	4.3e-09	0.0137	0.0098	0.1638
133	Sleep duration	rs12602912	17	67873957	BPTF	T	C	0.212	0.0166	0.002	2.9e-16	0.00170313	0.00285622	0.56	0.0071	0.0108	0.5096
134	Sleep duration	rs12607679	18	55392517	TCF4	C	T	0.2583	0.0013	0.002	0.5011	-0.0201387	0.00259284	8.3e-15	0.0016	0.0099	0.8681
135	Sleep duration	rs12611523	2	138437758	AC097721.2	A	G	0.5429	0.0009	0.0019	0.6314	0.0126347	0.00227627	3.1e-08	-0.0134	0.009	0.1357
136	Sleep duration	rs12628051	22	40258272	TNRC6B	T	C	0.6407	0.0161	0.0018	2.9e-19	0.00229245	0.00237942	0.33	0.0161	0.0092	0.08106
137	Sleep duration	rs12628891	22	37921130	MICALL1	C	T	0.6814	0.0115	0.0019	5.85e-10	0.00490666	0.00243537	0.043	-0.0019	0.0099	0.8451
138	Sleep duration	rs1263056	11	116705699	BUD13	A	G	0.5275	0.0007	0.0016	0.6776	0.0127992	0.00227722	2e-08	-0.0125	0.0088	0.1558
139	Sleep duration	rs12636480	3	82670261	HSPE1P19	T	G	0.3507	0.0128	0.0018	6.96e-13	-6.22557e-05	0.00236005	0.94	0.0059	0.0092	0.5219
140	Sleep duration	rs1268065	6	125721637	RP11-624M8.1	G	A	0.5	0.01	0.0016	7.12e-10	0.000469053	0.00228098	0.81	0.0006	0.0088	0.9464
141	Sleep duration	rs12680842	8	94570378	RP11-267M23.4	A	G	0.6839	0.0142	0.0017	3.41e-16	-0.00218449	0.00243602	0.35	0.0078	0.0092	0.3958
142	Sleep duration	rs12681792	8	61141904	CLVS1	A	C	0.2024	0.015	0.0021	2.88e-12	0.00262624	0.0028727	0.35	0.0208	0.0113	0.06614
143	Sleep duration	rs12692596	2	160409399	RBMS1	T	C	0.3618	0.012	0.0017	1.03e-12	-0.00210416	0.00233725	0.35	0.013	0.0091	0.1527
144	Sleep duration	rs12714199	2	86585426	RNF103-CHMP3	C	T	0.3854	0.0141	0.0017	3.22e-16	0.00146238	0.00232727	0.51	-0.0009	0.0091	0.9254
145	Sleep duration	rs12765914	10	33724579	LINC00838	T	C	0.0801	0.0226	0.0031	1.96e-13	-0.00238708	0.00408771	0.54	0.024	0.0153	0.1169
146	Sleep duration	rs12791153	11	80974138	RP11-170L9.1	T	A	0.079	0.0092	0.0036	0.0107	0.0235481	0.0042169	1.9e-08	-0.0274	0.0168	0.1029
147	Sleep duration	rs12888545	14	87841700	GALC	G	A	0.2536	0.0133	0.002	1.76e-11	0.00218015	0.00260804	0.39	0.0042	0.0104	0.69
148	Sleep duration	rs12891477	14	103866422	CTD-2134A5.4	T	C	0.3648	0.012	0.0018	1.69e-11	0.00429495	0.00235725	0.077	0.0006	0.0099	0.9552
149	Sleep duration	rs12912198	15	46811755	RP11-627D16.1	C	T	0.7269	0.01	0.0018	3.44e-08	0.000778099	0.00251742	0.75	0.0067	0.0099	0.5029
150	Sleep duration	rs12914623	15	80701229	ABHD17C	G	C	0.7278	0.0159	0.0019	2e-16	0.00465726	0.00256238	0.067	-0.0312	0.01	0.001769
151	Sleep duration	rs12922346	16	82404732	RP11-481E4.1	C	G	0.2641	0.0133	0.002	1.48e-11	0.00162968	0.00257464	0.53	-0.0018	0.01	0.8554
152	Sleep duration	rs1293037	6	69538453	-	T	C	0.7544	0.0129	0.0022	5.73e-09	-0.00292417	0.00262645	0.28	-0.0062	0.0102	0.5437
153	Sleep duration	rs12939549	17	80637924	RPTOR	A	G	0.5572	0.018	0.0016	3.68e-28	-0.00203172	0.00227717	0.35	-0.0015	0.0088	0.8646
154	Sleep duration	rs1296328	4	136162038	RP11-775H9.2	A	C	0.4464	0.0166	0.0017	3.49e-22	-0.0037761	0.00228952	0.11	-0.0145	0.009	0.108
155	Sleep duration	rs12981256	19	1865902	KLF16	A	G	0.5284	0.0151	0.0017	1.43e-18	-6.52528e-08	0.00228175	0.97	0.0014	0.0093	0.8806
156	Sleep duration	rs13021737	2	632348	TMEM18	G	A	0.8433	0.0578	0.0021	2.89e-161	-0.00580196	0.00299999	0.05	0.0159	0.0115	0.166
157	Sleep duration	rs13033310	2	132766032	NCKAP5	A	G	0.2519	0.0146	0.0022	3.4e-11	-0.000313682	0.00261936	0.93	-0.0003	0.01	0.9777
158	Sleep duration	rs1304549	20	55803200	RP13-379L11.3	G	A	0.7738	0.0118	0.0021	1.35e-08	-0.0032409	0.00278473	0.23	-0.0104	0.0107	0.3283
159	Sleep duration	rs13088093	3	136119756	PPP2R3A	G	T	0.3362	0.0134	0.002	3.62e-11	0.0162722	0.00240235	7e-12	-0.0058	0.0095	0.5412
160	Sleep duration	rs13107325	4	102267552	SLC39A8	T	C	0.082	0.0468	0.0032	0.9925	-0.0303711	0.00431595	2e-12	0.0059	0.0169	0.7273
161	Sleep duration	rs13109404	4	101975434	BANK1	G	T	0.0691	0.0363	0.0038	3.81e-47	-0.0312035	0.00440829	1.4e-12	-0.0162	0.0182	0.3736
162	Sleep duration	rs13110266	4	161208692	TOMM22P4	G	A	0.5963	0.0124	0.0016	6.53e-22	-0.00228953	0.00229958	0.34	0.0167	0.009	0.06387
163	Sleep duration	rs13132853	4	38678394	KLF3	A	G	0.6583	0.0148	0.0018	3.96e-14	0.00610296	0.00236881	0.012	-0.0044	0.0096	0.6498
164	Sleep duration	rs13174863	5	139701160	CTB-35F21.1	G	A	0.1458	0.0197	0.0023	0.7488	-0.0051325	0.00321101	0.11	0.0261	0.0122	0.03281
165	Sleep duration	rs13191362	5	162612318	PARK2	A	G	0.8572	0.0235	0.0025	0.4194	-0.0118877	0.00343627	0.00043	0.0158	0.0137	0.2498
166	Sleep duration	rs13240600	6	99466843	ATP5J2-PTCD1	A	G	0.8343	0.018	0.0022	0.2897	0.00288718	0.00313125	0.31	0.0078	0.0118	0.5087
167	Sleep duration	rs13263601	8	14238391	SGCZ	C	A	0.3415	0.0145	0.0018	0.6865	-0.0119614	0.00237212	5.3e-07	-0.0094	0.0092	0.3074
168	Sleep duration	rs1327259	8	51313013	RP11-228O6.2	A	G	0.6096	0.0157	0.0017	4.87e-16	-0.00393338	0.00233452	0.1	0.0119	0.009	0.1867
169	Sleep duration	rs13298487	6	123349825	CRB2	T	C	0.6076	0.0115	0.002	1.47e-19	-0.00243707	0.00240766	0.33	0.0162	0.0097	0.09648
170	Sleep duration	rs1331547	9	85408825	LINC00351	G	A	0.6363	0.0111	0.0018	1.43e-08	-0.00540228	0.00237007	0.022	0.009	0.0091	0.3259
171	Sleep duration	rs1346841	2	64786012	AC112518.3	G	A	0.5884	0.0126	0.0017	0.05356	0.0007235	0.00231584	0.75	0.0032	0.0089	0.7194
172	Sleep duration	rs1350430	4	41425413	PDZRN4	C	T	0.4672	0.0125	0.0017	3.18e-13	0.00521861	0.00227258	0.023	-0.0031	0.0088	0.7285
173	Sleep duration	rs1356506	12	43128073	RIT2	T	C	0.6287	0.0137	0.0018	2.08e-13	2.88921e-05	0.00235003	1	0.0146	0.0091	0.1081
174	Sleep duration	rs1358980	18	43796814	ACTG1P9	C	T	0.5265	0.0129	0.0017	8.39e-15	2.87933e-05	0.00228346	0.94	-0.0048	0.0087	0.5838
175	Sleep duration	rs1383592	17	105418448	ZFPM2	A	G	0.212	0.0122	0.0021	0.01041	0.00440383	0.0028212	0.14	-0.0073	0.0107	0.4941
176	Sleep duration	rs1409818	6	21400483	NKX2-4	T	C	0.1074	0.0195	0.0028	0.008231	-0.000223256	0.0037625	0.97	0.0065	0.0145	0.6528
177	Sleep duration	rs1421334	16	31008217	PURG	A	C	0.4546	0.0135	0.0017	0	-0.00694202	0.00228628	0.0023	0.0136	0.0089	0.1267
178	Sleep duration	rs1436348	11	104893824	CD200R1L	G	A	0.5703	0.0147	0.0017	0.9067	-0.004254	0.00229396	0.065	0.0059	0.0089	0.5061
179	Sleep duration	rs1437842	3	172675865	GALNTL6	G	A	0.5093	0.0106	0.0017	1.18e-17	-0.0049899	0.00227101	0.029	0.0042	0.0088	0.6308
180	Sleep duration	rs1441264	4	79006784	NIPA2P5	A	G	0.5846	0.0174	0.0017	8.49e-10	0.00128781	0.00235342	0.62	0.0201	0.0091	0.02706
181	Sleep duration	rs1451077	4	147143639	snoU13	G	A	0.4224	0.0169	0.0019	0.8152	0.00172929	0.00229907	0.46	0.0141	0.0088	0.1108
182	Sleep duration	rs147568678	20	91302094	PCGF5	T	C	0.7684	0.0134	0.0023	0.008746	0.000304333	0.00266202	0.9	-0.0181	0.0108	0.09376
183	Sleep duration	rs1477199	4	53678223	RPGRIP1L	G	A	0.1574	0.0221	0.0023	1.45e-05	-0.00293763	0.00330386	0.34	0.0102	0.0124	0.4125
184	Sleep duration	rs1492014	8	94352637	RNU6-461P	C	T	0.4326	0.0171	0.0017	0.5894	1.75423e-05	0.00227926	0.96	-0.0038	0.0089	0.6724
185	Sleep duration	rs1492767	3	54355300	RP11-231C18.1	T	C	0.4681	0.0095	0.0016	1.44e-23	0.000719407	0.00226002	0.77	0.0005	0.0088	0.9553
186	Sleep duration	rs1501673	6	88667782	LINC00461	A	G	0.1355	0.0289	0.0025	0.1292	-0.0132141	0.00336081	7.3e-05	0.0016	0.0123	0.8937
187	Sleep duration	rs150215901	5	51640069	AC116606.1	T	A	0.9586	0.0275	0.0049	2.73e-31	0.00142264	0.00564347	0.82	-0.0186	0.0235	0.4283
188	Sleep duration	rs1504804	4	88401328	RP11-586K2.1	G	A	0.6923	0.0107	0.0018	0.3466	0.00676922	0.00245644	0.0059	-0.0059	0.0094	0.5296
189	Sleep duration	rs151014368	11	177324058	-	A	G	0.2025	0.0035	0.0024	0.2024	0.0160924	0.00281958	9.1e-09	-0.0086	0.011	0.4349
190	Sleep duration	rs1517572	5	28808335	RP11-115J23.1	A	C	0.417	0.0071	0.0017	0.1411	-0.0146443	0.00229467	1.5e-10	0.0052	0.0089	0.5582
191	Sleep duration	rs1522569	11	170711486	LINC02174	T	G	0.8183	0.0141	0.0022	3.47e-05	-0.000246455	0.00293033	0.94	0.0045	0.0114	0.6921
192	Sleep duration	rs1553132	5	88564572	GRM5	A	G	0.7434	0.0027	0.0022	0.006366	-0.0145068	0.00258447	2.5e-08	-0.0054	0.0101	0.5902
193	Sleep duration	rs1559673	5	61864315	VPS13C	A	C	0.9688	0.0359	0.0049	0.5041	0.000489036	0.00766182	0.96	0.0242	0.025	0.3333
194	Sleep duration	rs156201	8	104399566	RP3-359N14.1	C	G	0.7459	0.0124	0.0019	0.02532	0.00484587	0.00262427	0.066	0.0069	0.01	0.489
195	Sleep duration	rs16851483	12	141556594	RASA2	T	G	0.0717	0.0352	0.0034	0.2629	0.00253591	0.00455799	0.62	-0.0075	0.0169	0.6586
196	Sleep duration	rs16906838	4	137201593	RNU6-144P	C	T	0.9514	0.0247	0.004	0.03104	-0.0012149	0.00542019	0.78	0.0096	0.0199	0.6291
197	Sleep duration	rs17024393	20	109612066	GNAI3	C	T	0.0311	0.0644	0.0049	0.02479	0.00213215	0.00710996	0.78	0.0022	0.0267	0.9354
198	Sleep duration	rs17066856	12	60382423	MC4R	T	C	0.8915	0.035	0.0027	0.6204	0.0070797	0.00393662	0.068	0.0239	0.0152	0.1152
199	Sleep duration	rs17094222	18	100635683	HIF1AN	C	T	0.2088	0.0173	0.002	7.1e-38	0.00178526	0.00277459	0.51	0.0055	0.0106	0.6049
200	Sleep duration	rs171390	14	154320623	DHX36	C	T	0.3988	0.015	0.0017	0.6149	0.0068015	0.00230459	0.0034	0.0062	0.0089	0.487
201	Sleep duration	rs17149254	16	77005146	DTX2P1-UPK3BP1-PMS2P11	T	C	0.2051	0.0238	0.0023	0.01379	-0.00332217	0.00293678	0.27	0.0094	0.0113	0.4062
202	Sleep duration	rs17182027	7	72881422	DPF3	G	A	0.4353	0.011	0.0017	0.7614	-0.00369085	0.00230371	0.11	0.0121	0.0089	0.1733
203	Sleep duration	rs17207196	16	75471799	POM121C	C	T	0.58	0.022	0.0017	0.004363	-0.00362233	0.00229257	0.11	0.0023	0.0097	0.8153
204	Sleep duration	rs17367750	4	139861388	MAML3	C	T	0.6883	0.0122	0.0018	1.44e-09	0.000623523	0.00241271	0.83	0.0051	0.0094	0.5879
205	Sleep duration	rs17405603	20	145228777	CTC-367F4.1	T	A	0.2938	0.0125	0.0019	0.9038	0.00247096	0.0025043	0.38	-0.0083	0.0101	0.4072
206	Sleep duration	rs17405819	2	75894349	snoU13	T	C	0.6845	0.0211	0.0018	0.7838	-0.00112122	0.00247612	0.64	0.0041	0.0095	0.6615
207	Sleep duration	rs17427571	18	81333754	RNU5A-2P	A	G	0.6954	0.0003	0.0018	0.108	0.0138255	0.00243544	1.3e-08	-0.0129	0.0095	0.1731
208	Sleep duration	rs174560	1	61814292	FADS1	C	T	0.3092	0.0038	0.0021	6.48e-06	0.0135751	0.00243675	2.8e-08	-0.0551	0.0096	1.12e-08
209	Sleep duration	rs17636031	16	124905509	RP11-298J20.4	C	T	0.2756	0.0154	0.0018	0.01788	0.00212534	0.00250033	0.37	-0.0037	0.0101	0.7175
210	Sleep duration	rs17681451	5	114680449	ZBTB20	G	A	0.9238	0.0225	0.0031	0.04124	0.00578319	0.00415791	0.15	0.0123	0.0161	0.4449
211	Sleep duration	rs17724992	8	18344015	PGPEP1	A	G	0.7197	0.0172	0.0018	1.98e-18	-0.00566797	0.00256334	0.026	-0.0029	0.0098	0.7688
212	Sleep duration	rs1776776	3	137602620	ARRDC1	C	T	0.2013	0.007	0.0027	3.45e-10	-0.019963	0.00341071	4.9e-09	-0.0093	0.013	0.4737
213	Sleep duration	rs17783165	9	65794402	CDH7	C	T	0.329	0.0128	0.0017	0.009985	0.0069609	0.0024365	0.0042	-0.0015	0.0095	0.8706
214	Sleep duration	rs17806224	9	52449315	LINC01524	G	A	0.8192	0.026	0.0022	0.0425	0.00728016	0.00292887	0.014	0.0265	0.0115	0.02192
215	Sleep duration	rs17814208	2	143280429	ARHGAP15	G	A	0.2425	0.0129	0.002	0.1834	-0.00767896	0.00263985	0.0037	0	0.0102	0.9986
216	Sleep duration	rs1799923	18	42264802	CCK	G	A	0.8883	0.0224	0.0026	5.85e-21	-0.00547974	0.0035608	0.12	0.0116	0.0135	0.3896
217	Sleep duration	rs1808629	22	72523729	KCNB2	G	A	0.326	0.0202	0.002	0.4583	-0.00180105	0.00244892	0.48	-0.0134	0.0095	0.1571
218	Sleep duration	rs185350	12	33815911	KCTD15	T	C	0.4902	0.0137	0.0016	0.5061	0.0012605	0.0022693	0.56	0.0079	0.0089	0.3741
219	Sleep duration	rs1860561	4	110345436	ATP2A2	A	G	0.2087	0.0159	0.0019	0.4418	-0.00100053	0.00269103	0.76	0.0048	0.0111	0.6686
220	Sleep duration	rs1877875	8	117902191	RP11-281A20.1	C	T	0.5659	0.0109	0.0017	0.1441	-0.00842872	0.00228393	0.00026	-0.0065	0.0088	0.4619
221	Sleep duration	rs1884389	9	1429938	RP5-971N18.3	C	T	0.5614	0.0108	0.0017	2.51e-10	0.0015544	0.00228983	0.51	0.0001	0.0089	0.9926
222	Sleep duration	rs1884897	11	6632185	-	G	A	0.6253	0.0184	0.0017	0.4064	0.000155678	0.00235146	0.97	-0.0581	0.0091	1.482e-10
223	Sleep duration	rs1927790	19	96269937	HS6ST3	C	T	0.394	0.014	0.0016	0.0003887	-0.00511861	0.00230093	0.033	-0.0024	0.0088	0.7873
224	Sleep duration	rs1928295	13	117616205	RP11-500B12.1	T	C	0.5712	0.0134	0.0016	1.57e-17	-0.0048028	0.00228385	0.036	0.0188	0.0087	0.03147
225	Sleep duration	rs1933437	1	28050157	FLT3	G	A	0.3786	0.0143	0.0017	9.42e-05	-0.000857835	0.0023387	0.76	-0.0162	0.009	0.06991
226	Sleep duration	rs1939455	6	101650155	TRPC6	T	G	0.1213	0.0019	0.003	0.8313	-0.0204253	0.00356118	1.2e-08	-0.0019	0.0142	0.8928
227	Sleep duration	rs1941213	13	133255434	OPCML	A	C	0.7114	0.0108	0.0019	2.36e-16	0.00306274	0.00258228	0.24	0.007	0.0098	0.4742
228	Sleep duration	rs1941696	11	33672165	ASXL3	A	G	0.5174	0.0112	0.0017	0.5224	-0.00410661	0.00226716	0.071	-0.0027	0.0088	0.7594
229	Sleep duration	rs1945160	18	24584252	LINC01915	G	A	0.6181	0.0104	0.0018	4.74e-11	-0.000877153	0.00234461	0.7	-0.0014	0.0091	0.8818
230	Sleep duration	rs1948080	18	11852043	RP11-32D4.1	T	G	0.6303	0.0136	0.0018	5.65e-09	-0.000114557	0.00233447	0.99	-0.0132	0.0091	0.1469
231	Sleep duration	rs194809	2	23793635	CHP2	A	G	0.1871	0.0126	0.0022	2.43e-11	0.00971838	0.00287615	0.00069	0.019	0.011	0.08361
232	Sleep duration	rs1951455	9	91045995	RPS6KA5	C	T	0.7187	0.0148	0.0019	1.13e-14	-0.00514134	0.00251606	0.038	-0.0034	0.0098	0.7309
233	Sleep duration	rs1958898	14	40417682	RP11-662J14.2	G	C	0.7902	0.0146	0.0021	6.05e-15	-0.00344328	0.00278683	0.22	0.0142	0.0109	0.1922
234	Sleep duration	rs1965529	5	78196390	-	A	G	0.773	0.0161	0.0022	0.02456	-0.00962785	0.00277284	0.0005	-0.0133	0.0108	0.2178
235	Sleep duration	rs197374	21	111747361	FAM212B	T	C	0.4027	0.0141	0.0017	4.69e-13	0.000450204	0.00232867	0.8	0.0131	0.0089	0.1417
236	Sleep duration	rs1991556	6	46006036	MAPT	A	G	0.2179	0.0043	0.0021	0.0005207	-0.0165655	0.00272373	1e-09	-0.016	0.0107	0.1341
237	Sleep duration	rs1999433	17	78756525	MTND2P8	C	T	0.5597	0.0107	0.0017	0.03825	-0.00199724	0.00227992	0.4	0.0028	0.0088	0.7516
238	Sleep duration	rs2007518	9	132769711	OPCML	G	A	0.4382	0.013	0.0017	2.9e-10	0.000901062	0.00227955	0.72	-0.0055	0.0089	0.5342
239	Sleep duration	rs2009416	1	93079405	CTD-2151A2.3	C	T	0.6355	0.0119	0.0018	0.5172	-0.00212979	0.00235812	0.35	0.0278	0.0092	0.002605
240	Sleep duration	rs205024	11	11324035	SHISA6	C	T	0.6067	0.0022	0.0017	4.59e-83	-0.0138261	0.00232711	3.9e-09	-0.0003	0.0089	0.969
241	Sleep duration	rs2051559	6	3297073	RGS12	C	T	0.1412	0.0167	0.0025	0.06264	0.0010166	0.00334236	0.72	0.0204	0.0129	0.114
242	Sleep duration	rs2053682	4	171172323	RANBP17	A	C	0.6784	0.017	0.0018	3.78e-11	-0.00550579	0.00244269	0.024	0.0046	0.0095	0.6298
243	Sleep duration	rs2058527	16	6654748	RBFOX1	G	T	0.7285	0.0115	0.0019	0.1853	0.00438088	0.00254863	0.09	-0.0227	0.01	0.02314
244	Sleep duration	rs2064044	16	20747572	LINC00320	C	A	0.1938	0.0123	0.0021	0.3669	-5.98686e-05	0.00285436	0.96	0.0161	0.011	0.1436
245	Sleep duration	rs2065418	8	30400521	MPPED2	T	G	0.646	0.0139	0.0018	0.1799	-0.00304695	0.00235481	0.22	0.0176	0.0091	0.05337
246	Sleep duration	rs2066295	21	26168675	HIST1H2BD	A	G	0.7577	0.0142	0.002	1.02e-08	0.00578061	0.0026945	0.032	0.0097	0.0102	0.3421
247	Sleep duration	rs2074314	7	17390274	KCNJ11	T	C	0.6356	0.0105	0.0017	7.47e-13	-0.00375778	0.00236562	0.1	-0.0071	0.0091	0.4362
248	Sleep duration	rs2079070	20	114486377	FOXP2	G	C	0.7394	0.0006	0.0019	0.4458	-0.0175475	0.00256638	7.5e-12	0.0148	0.01	0.1388
249	Sleep duration	rs2108719	5	39441457	POU6F2	A	G	0.727	0.0107	0.0019	0.1696	0.00166887	0.00258034	0.51	0.0041	0.0099	0.6794
250	Sleep duration	rs2112347	4	75719417	POC5	T	G	0.6298	0.0276	0.0017	1.35e-08	-0.0014119	0.00236189	0.59	0.0125	0.0091	0.1662
251	Sleep duration	rs2114824	7	86359258	GRID1	G	A	0.4841	0.0132	0.0017	2.28e-08	-0.00248594	0.00226886	0.28	0.0009	0.0088	0.9145
252	Sleep duration	rs2134858	5	71222239	TRPM3	C	T	0.4881	0.0117	0.0017	1.17e-61	-0.0041708	0.00226384	0.063	0.013	0.0087	0.134
253	Sleep duration	rs213518	10	26901446	SKAP2	C	T	0.1502	0.0153	0.0024	6.28e-15	-0.00326316	0.00320697	0.29	-0.0005	0.0128	0.9711
254	Sleep duration	rs214249	17	298687	AXIN1	T	G	0.6071	0.0138	0.0017	0.04955	0.00428823	0.00232374	0.071	0.0072	0.009	0.4215
255	Sleep duration	rs215669	16	32339367	PDE1C	G	A	0.3976	0.0149	0.0017	2.72e-15	0.00490151	0.00233404	0.037	-0.0058	0.009	0.5203
256	Sleep duration	rs217433	7	44513897	NPC1L1	C	T	0.1969	0.0115	0.0021	8.94e-18	-0.00331841	0.00283068	0.23	-0.0008	0.0112	0.9401
257	Sleep duration	rs217669	2	61893357	SYT16	C	T	0.2776	0.0172	0.0021	0.5337	0.000220525	0.00254494	0.93	-0.0009	0.0099	0.931
258	Sleep duration	rs2192158	6	54639193	NMU	A	G	0.4492	0.0137	0.0017	5.47e-08	-0.000367578	0.00227521	0.88	-0.0269	0.0088	0.002241
259	Sleep duration	rs2192528	4	18326273	MTCO3P44	G	A	0.5324	0.0123	0.0019	7.42e-16	-0.0133687	0.0022692	2.7e-09	0.0098	0.0089	0.27
260	Sleep duration	rs2196618	4	84177202	RALYL	G	A	0.7366	0.0137	0.0019	1.12e-10	-0.00599589	0.00257372	0.019	-0.0045	0.01	0.6498
261	Sleep duration	rs2206277	8	50830813	TFAP2B	T	C	0.1557	0.0408	0.0021	1.49e-12	-0.00227906	0.00295342	0.44	-0.0059	0.0112	0.5971
262	Sleep duration	rs2228213	6	12124622	HIVEP1	G	A	0.6626	0.0144	0.0017	1.82e-83	-0.00511979	0.00237862	0.027	0.0072	0.0092	0.4309
263	Sleep duration	rs2228550	18	31698605	COL16A1	G	T	0.6487	0.0124	0.002	0.04189	0.00678376	0.00237937	0.0047	-0.0043	0.0092	0.6387
264	Sleep duration	rs2231265	6	89080482	PNRC1	A	G	0.2229	0.0052	0.0023	5.5e-17	-0.014955	0.00269917	2.7e-08	-0.0056	0.0104	0.5875
265	Sleep duration	rs2238799	6	20121802	RANBP1	A	G	0.6187	0.0102	0.0018	0.02196	0.00707277	0.00233496	0.0017	0.0027	0.009	0.7671
266	Sleep duration	rs2241423	11	67794500	MAP2K5	G	A	0.7715	0.0298	0.0019	1.56e-05	-0.000598997	0.0027138	0.85	0.042	0.0103	4.645e-05
267	Sleep duration	rs2241743	22	95170373	UNC5C	G	A	0.4301	0.0106	0.0016	8.65e-09	0.00144615	0.00228617	0.5	0.0007	0.0089	0.9383
268	Sleep duration	rs2244625	1	64258672	PLCB3	A	G	0.674	0.0103	0.0017	0.2735	-0.00592575	0.00244364	0.017	0.027	0.0094	0.004265
269	Sleep duration	rs2246012	11	131577068	MED23	C	T	0.1488	0.0161	0.0022	2.18e-09	-0.00328007	0.00303214	0.26	0.0148	0.0119	0.2132
270	Sleep duration	rs2257791	6	116884159	SHTN1	G	A	0.244	0.0139	0.002	0.5305	-0.00782467	0.00265124	0.0028	-0.0212	0.0102	0.03749
271	Sleep duration	rs225882	10	30010917	PRKD1	T	C	0.7513	0.0113	0.0018	1.63e-12	0.00573202	0.00260074	0.026	-0.0062	0.0097	0.5224
272	Sleep duration	rs2267958	12	128253000	DNM1	G	A	0.4912	0.013	0.0018	0.7338	-0.00123433	0.00231173	0.6	-0.0116	0.0093	0.2136
273	Sleep duration	rs2271189	9	56101207	ERBB3	G	A	0.604	0.0141	0.0018	2.01e-13	-0.00185796	0.00230963	0.44	0.0103	0.0091	0.2572
274	Sleep duration	rs2281819	1	33803896	MLN	T	A	0.7707	0.0154	0.002	3.57e-15	0.00197107	0.00269424	0.5	0.0134	0.0104	0.1993
275	Sleep duration	rs2283006	10	93456410	CALCR	A	G	0.4881	0.0132	0.0017	0.02282	8.03433e-05	0.00227385	0.99	-0.012	0.0089	0.1779
276	Sleep duration	rs2283093	7	127081177	GRM8	T	C	0.1949	0.0121	0.0021	8.06e-15	-0.00187647	0.0028085	0.55	0.0074	0.0108	0.4948
277	Sleep duration	rs2289379	7	44764626	ZMIZ2	C	T	0.6083	0.0137	0.0018	1.1e-08	0.0066478	0.00232228	0.0042	0.0154	0.009	0.08823
278	Sleep duration	rs2299383	1	103778399	RELN	T	C	0.3982	0.0162	0.0016	1.49e-08	-0.00374531	0.00230075	0.11	-0.0053	0.0088	0.5441
279	Sleep duration	rs2316901	5	8657469	TRIM66	G	A	0.6699	0.0186	0.0017	8.98e-59	0.000460139	0.00238515	0.84	-0.0011	0.0091	0.9051
280	Sleep duration	rs2322460	11	20261808	SLIT2	C	T	0.6566	0.0111	0.002	0.1484	0.000120222	0.00240135	1	-0.0089	0.0093	0.3396
281	Sleep duration	rs2342892	8	24529485	RBBP6	T	G	0.4855	0.0126	0.0017	5.07e-06	-0.00239902	0.00226345	0.3	0.0055	0.0088	0.5296
282	Sleep duration	rs2357760	1	119892734	TRMT11	A	G	0.6735	0.0143	0.0017	0.2693	-0.00158916	0.00242957	0.49	0.0007	0.0093	0.9376
283	Sleep duration	rs2365389	3	61250788	FHIT	C	T	0.6001	0.0168	0.0016	0.0007109	0.000967511	0.00230676	0.7	0.0172	0.009	0.05552
284	Sleep duration	rs2400414	3	194996070	AL357932.1	C	T	0.6539	0.0126	0.0018	6.49e-25	-0.00519392	0.00234581	0.027	0.0247	0.009	0.006258
285	Sleep duration	rs2423668	15	12450025	BANF2	T	C	0.4196	0.0106	0.0018	0.02023	-0.00406113	0.00227732	0.08	-0.0091	0.009	0.3109
286	Sleep duration	rs2436728	2	40397862	LRFN2	A	G	0.4073	0.0189	0.0017	0.14	0.00413705	0.00223693	0.069	0.0091	0.0088	0.3007
287	Sleep duration	rs2439823	12	98018469	CRTAC1	G	A	0.5486	0.0165	0.0017	1.21e-05	-0.00179626	0.00227921	0.42	-0.002	0.0089	0.8269
288	Sleep duration	rs2466103	8	32554786	NRG1	G	T	0.3072	0.0121	0.0018	0.0001976	0.00402798	0.00246007	0.11	0.0127	0.0096	0.1855
289	Sleep duration	rs2470893	15	74727108	CYP1A1	T	C	0.3049	0.0107	0.0017	9.34e-08	0.00140193	0.00240208	0.55	-0.0154	0.0099	0.121
290	Sleep duration	rs2479958	15	111331897	TEX29	A	G	0.4852	0.0129	0.0018	9.43e-10	0.00153754	0.00229016	0.48	0.0205	0.0089	0.02157
291	Sleep duration	rs2503185	13	65995718	PDE4B	A	G	0.5097	0.013	0.0017	1.79e-13	-0.0119448	0.00228039	1.8e-07	-0.004	0.0088	0.6458
292	Sleep duration	rs2513999	14	103148904	DYNC2H1	G	A	0.8407	0.0154	0.0026	0.1286	0.00427642	0.00314889	0.17	0.019	0.0124	0.1275
293	Sleep duration	rs254927	11	70583799	AUTS2	T	C	0.5481	0.0107	0.0019	3.07e-09	-0.00150532	0.00227001	0.51	-0.0049	0.0089	0.5775
294	Sleep duration	rs2600226	2	12887263	LINC02022	C	T	0.3288	0.0116	0.0018	0.4321	-0.00587148	0.00243217	0.018	-0.0129	0.0093	0.1688
295	Sleep duration	rs2605603	13	93487939	SMCO4	G	A	0.5188	0.0103	0.0016	0.657	-0.00312911	0.00226863	0.18	0.0083	0.0088	0.3459
296	Sleep duration	rs2612576	3	45387985	SLC14A2	T	A	0.7055	0.0108	0.0019	1.42e-10	-0.0012656	0.00250469	0.62	0.0104	0.0099	0.2931
297	Sleep duration	rs2622274	18	63530611	PTP4A1	G	T	0.5447	0.0107	0.0017	8.49e-09	-0.000307352	0.00227803	0.94	0.0061	0.0089	0.4903
298	Sleep duration	rs262255	1	180038859	CWC22	T	C	0.3902	0.0096	0.0017	2.51e-52	-0.00238041	0.00231522	0.29	0.0002	0.0092	0.9821
299	Sleep duration	rs264941	10	103680962	AC018880.2	C	A	0.5321	0.0124	0.0017	1.25e-05	-0.00627521	0.0022632	0.0056	0.0005	0.0088	0.9528
300	Sleep duration	rs2707183	4	116519802	RP11-148B3.1	G	T	0.4679	0.0093	0.0017	0.002351	0.000425179	0.00227102	0.86	0.0159	0.0089	0.07466
301	Sleep duration	rs2712666	2	99195811	ANKS1B	T	A	0.252	0.0144	0.002	0.004382	-0.00572165	0.00261459	0.031	-0.0128	0.0099	0.1978
302	Sleep duration	rs2715423	12	98968644	PGPEP1L	G	A	0.7195	0.0115	0.0019	4.89e-08	0.0012979	0.00250617	0.61	0.0075	0.0101	0.4604
303	Sleep duration	rs273505	5	18106337	MAST3	C	T	0.4217	0.0173	0.0019	0.01537	0.00428235	0.00229323	0.056	-0.0145	0.0089	0.1023
304	Sleep duration	rs2744974	19	34611654	C6orf106	T	C	0.3239	0.0261	0.0017	3.32e-19	-0.000998124	0.00241436	0.64	-0.0112	0.0092	0.2247
305	Sleep duration	rs274628	8	86636539	GRM3	C	A	0.6634	0.0102	0.0018	2.31e-19	0.00159596	0.0023771	0.51	0.0104	0.0093	0.2592
306	Sleep duration	rs2777768	7	81571819	TLE1	A	G	0.7228	0.0119	0.0019	1.36e-08	0.00299037	0.00255574	0.26	0.0043	0.01	0.6688
307	Sleep duration	rs2820295	15	201831740	IPO9	A	G	0.3266	0.0235	0.0018	0.1893	-0.0110586	0.00238844	2.9e-06	0.0313	0.0095	0.0009624
308	Sleep duration	rs28350	1	42376954	-	A	G	0.1717	0.0172	0.0022	9.99e-07	0.0014858	0.00296552	0.58	0.0075	0.0114	0.5075
309	Sleep duration	rs2836754	21	38919816	AF064858.6	C	T	0.6303	0.0138	0.0017	0.3935	-0.00707019	0.00235643	0.0023	-0.0087	0.009	0.3357
310	Sleep duration	rs28489620	9	41408712	SCUBE1	G	A	0.7182	0.0151	0.0021	5.35e-06	-0.00322968	0.00251126	0.19	-0.0198	0.01	0.04677
311	Sleep duration	rs2861685	15	67610421	AC010987.5	T	C	0.5864	0.0165	0.0019	2.06e-05	-1.54403e-05	0.00229322	0.99	-0.0061	0.0089	0.4917
312	Sleep duration	rs2862996	3	43632283	RP11-472I20.4	G	T	0.2988	0.0216	0.0017	2.1e-09	-0.00880551	0.00244856	0.00031	-0.0011	0.0095	0.9102
313	Sleep duration	rs2875762	3	124603886	NKAIN2	C	G	0.252	0.0129	0.002	0.0007446	-0.00614431	0.00265671	0.023	-0.0067	0.0103	0.5154
314	Sleep duration	rs2907948	21	150941396	KCNH2	G	A	0.756	0.0145	0.0019	0.005073	-0.00497837	0.00262049	0.06	-0.005	0.0104	0.6294
315	Sleep duration	rs2910026	5	153150376	LINC01470	C	T	0.2778	0.0132	0.0021	0.8997	-0.000376452	0.00252336	0.88	-0.0036	0.01	0.7207
316	Sleep duration	rs2962334	9	87583239	CTD-2232E5.2	T	G	0.0272	0.0396	0.0059	0.09214	-0.00615777	0.00809481	0.46	0.0077	0.0292	0.7928
317	Sleep duration	rs2984618	14	47224766	TAL1	T	G	0.4408	0.0165	0.0016	0.4042	-0.00624509	0.00229738	0.0063	-0.015	0.0091	0.09918
318	Sleep duration	rs3019466	3	92743012	FAT3	C	T	0.8323	0.0128	0.0024	0.228	-0.00548006	0.00312257	0.077	0.0053	0.0122	0.665
319	Sleep duration	rs308604	1	62184870	LINC01075	G	A	0.1689	0.0043	0.0023	0.4188	0.0161664	0.00307182	1.4e-07	-0.0024	0.0116	0.8332
320	Sleep duration	rs3095508	13	6500399	RBFOX1	C	A	0.6052	0.0009	0.0017	0.0616	0.0153518	0.00230437	3.1e-11	0.01	0.0089	0.2649
321	Sleep duration	rs3101336	16	72285502	NEGR1	C	T	0.6175	0.0254	0.0016	0.8574	-0.00303048	0.00230737	0.21	-0.0139	0.0092	0.1304
322	Sleep duration	rs3115667	16	31675622	XXbac-BPG32J3.22	C	T	0.7179	0.0179	0.0019	5.62e-07	-0.00655273	0.00251649	0.011	0.0489	0.0104	2.508e-06
323	Sleep duration	rs312750	6	70347398	CTD-2378E21.1	A	G	0.4986	0.0097	0.0016	5.92e-21	0.00182981	0.00227327	0.43	0.003	0.0088	0.7334
324	Sleep duration	rs321237	4	96012569	RP11-147C23.1	A	G	0.7498	0.0126	0.002	0.01319	-0.00163115	0.00262977	0.54	-0.0039	0.0102	0.6989
325	Sleep duration	rs3213967	5	74969874	KAT6B	T	C	0.1747	0.0122	0.0022	0.06985	-0.00398768	0.00311177	0.19	0.0291	0.0116	0.01252
326	Sleep duration	rs326893	12	111770620	RP11-119H12.3	T	C	0.5812	0.0121	0.0017	0.0003904	0.00188163	0.00231302	0.42	-0.008	0.0089	0.3709
327	Sleep duration	rs329078	3	168515530	EGFEM1P	A	G	0.5186	0.0107	0.0019	0.001708	-0.00185383	0.00226506	0.4	-0.0137	0.0088	0.1178
328	Sleep duration	rs329651	5	133897727	MIR4697HG	T	G	0.806	0.016	0.0021	5.45e-15	0.00207055	0.00286606	0.46	0.0023	0.0114	0.8384
329	Sleep duration	rs330088	5	9292236	RP11-115J16.1	C	T	0.5484	0.0173	0.0019	5.5e-15	0.0144687	0.00227678	2.7e-10	0.0119	0.0094	0.2094
330	Sleep duration	rs339991	4	60621438	RORA	G	A	0.5799	0.0125	0.0017	6.24e-16	0.00196043	0.00229021	0.4	0.0224	0.0088	0.01103
331	Sleep duration	rs34184235	1	86143696	HSPE1P19	C	T	0.5647	0.0115	0.0019	0.2906	0.000326476	0.00228343	0.87	-0.0034	0.0088	0.7033
332	Sleep duration	rs34234296	17	174301908	AC013467.1	G	A	0.6124	0.0145	0.002	4.32e-06	-6.90777e-05	0.00234112	0.9	0.0147	0.0094	0.1174
333	Sleep duration	rs34270657	3	72008736	DHODH	G	A	0.1025	0.0199	0.0032	2.14e-09	0.00186716	0.00370625	0.6	0.0194	0.0151	0.1998
334	Sleep duration	rs34354917	5	38370757	ALG10B	C	A	0.7206	0.0058	0.0021	2.6e-05	0.0137464	0.00250081	3.9e-08	-0.0141	0.0107	0.1877
335	Sleep duration	rs34517439	16	77984833	DNAJB4	A	C	0.1168	0.0391	0.003	5.4e-06	-0.00963991	0.00348342	0.0052	-0.0001	0.0151	0.9953
336	Sleep duration	rs34556183	2	28616998	ZBED9	G	A	0.2799	0.0109	0.0021	0.001797	-0.0169228	0.00252323	2.3e-11	0.0127	0.01	0.2066
337	Sleep duration	rs34731055	13	2067293	MAD1L1	C	T	0.8182	0.0155	0.0025	0.09397	-0.0194603	0.00294778	3.7e-11	0.0137	0.0109	0.21
338	Sleep duration	rs34811474	15	25407216	ANAPC4	G	A	0.7776	0.0293	0.0023	0.5035	-0.00325544	0.00268212	0.23	0.021	0.0119	0.07828
339	Sleep duration	rs349088	17	85103349	DLG2	C	A	0.5223	0.013	0.0017	3.3e-08	0.00238697	0.00227132	0.27	0.0114	0.0087	0.1896
340	Sleep duration	rs35408866	3	186822091	DUX4L2	A	G	0.1339	0.0159	0.0028	0.7922	0.0030918	0.0033241	0.41	0.0044	0.0133	0.7412
341	Sleep duration	rs35483388	7	122674438	UBASH3B	T	C	0.3794	0.0125	0.002	0.05596	-0.00530404	0.00234242	0.019	-0.0105	0.0091	0.2459
342	Sleep duration	rs35531607	4	91612074	LNCPRESS2	T	C	0.528	0.0053	0.0019	1.79e-31	-0.0128402	0.00227278	1.5e-08	-0.0049	0.0088	0.5808
343	Sleep duration	rs35867081	4	81073478	BAIAP2	A	G	0.4871	0.015	0.0019	0.005521	-0.00112243	0.00227574	0.61	-0.0035	0.009	0.6982
344	Sleep duration	rs35949039	2	70538702	SF3B3	G	T	0.8944	0.0215	0.0031	1.14e-06	0.00280879	0.00369915	0.45	-0.0188	0.0148	0.2022
345	Sleep duration	rs365663	4	1428768	SLC6A3	A	G	0.5358	0.0021	0.0019	1.67e-10	0.0146291	0.00227857	1e-10	-0.0012	0.0088	0.8937
346	Sleep duration	rs374153	5	40155572	SLC8A1	C	T	0.169	0.0065	0.0022	0.2808	0.0176119	0.00310308	9.1e-09	-0.0239	0.0128	0.06081
347	Sleep duration	rs3764625	17	49145794	PPFIA3	T	G	0.3989	0.0096	0.0017	0.1654	0.00555137	0.00230194	0.018	0.01	0.0089	0.2612
348	Sleep duration	rs3764835	6	158662856	PKP4	G	A	0.8495	0.013	0.0024	0.1317	-0.0122634	0.00314465	8.4e-05	-0.0024	0.0122	0.843
349	Sleep duration	rs3770890	2	36430849	CRIM1	G	T	0.0275	0.0297	0.0053	3.84e-08	-0.00333759	0.0071593	0.59	-0.0173	0.031	0.5782
350	Sleep duration	rs3788337	10	23069838	RSPH14	G	A	0.622	0.0048	0.0018	0.003242	0.0126345	0.00237572	1.6e-07	0.0112	0.0091	0.2172
351	Sleep duration	rs3806114	7	20482104	E2F3	G	A	0.3084	0.012	0.0018	0.05292	0.00652057	0.00243033	0.0072	-0.009	0.0095	0.3432
352	Sleep duration	rs3808477	6	115658120	TRPS1	C	T	0.726	0.0182	0.0019	1.46e-11	-0.00540743	0.00251846	0.028	-0.0004	0.0099	0.9715
353	Sleep duration	rs3814883	7	29983601	TAOK2	T	C	0.4795	0.0227	0.0017	0.431	0.00530817	0.00227286	0.021	0.0041	0.0089	0.6453
354	Sleep duration	rs3825061	13	119073965	VPS11	T	C	0.3863	0.014	0.0017	0.005112	-0.00526164	0.00231363	0.024	0.0129	0.0091	0.1552
355	Sleep duration	rs3902951	10	69323038	GALNT16	G	T	0.2309	0.0134	0.0019	3.51e-06	-0.000613412	0.00268758	0.81	-0.0182	0.0103	0.07846
356	Sleep duration	rs391300	1	2312964	SRR	T	C	0.3639	0.0116	0.0017	0.001414	-0.00287545	0.00236196	0.24	0.0049	0.0091	0.5915
357	Sleep duration	rs3914628	14	146516867	SLC10A7	T	C	0.8593	0.0165	0.0023	2.88e-12	0.00457101	0.00321795	0.16	-0.0159	0.0121	0.1861
358	Sleep duration	rs3923783	17	1939895	RTN4RL1	C	A	0.8216	0.0222	0.0022	7.16e-12	-0.00237276	0.00291213	0.43	-0.0017	0.0116	0.8856
359	Sleep duration	rs39654	7	173377333	U8	G	A	0.5487	0.0163	0.0017	2.31e-22	-0.00184408	0.00227628	0.45	-0.0003	0.0089	0.969
360	Sleep duration	rs3966782	12	4903803	CHRNE	C	T	0.3307	0.0119	0.0018	0.2	0.00274699	0.00243324	0.26	-0.0039	0.0093	0.6758
361	Sleep duration	rs40067	17	108103311	FBXL17	G	A	0.8299	0.0252	0.0023	1.17e-10	0.00103111	0.00301823	0.74	0.0007	0.0115	0.9484
362	Sleep duration	rs4017425	2	43987272	RP11-944L7.4	C	T	0.5324	0.0118	0.0017	3.56e-08	-0.00649497	0.0022701	0.0045	-0.007	0.0088	0.4228
363	Sleep duration	rs4097319	5	33571587	RP11-476F14.1	T	G	0.5641	0.0107	0.0017	8.52e-08	-0.00203439	0.0022898	0.35	-0.0052	0.0089	0.5565
364	Sleep duration	rs4128364	11	146855166	LINC01911	T	C	0.6482	0.0014	0.0018	0.7449	-0.0145951	0.00239086	1.4e-09	0.0099	0.0092	0.2812
365	Sleep duration	rs4148155	2	88133515	ABCG2	A	G	0.8867	0.0192	0.0026	0.433	0.00818984	0.00355526	0.022	0.0057	0.0139	0.6798
366	Sleep duration	rs4240673	5	10930102	XKR6	T	C	0.4545	0.0175	0.0016	0.0007763	0.0102936	0.00228044	9.1e-06	0.0122	0.0095	0.1994
367	Sleep duration	rs4261944	8	31002014	PCDH7	G	T	0.377	0.0119	0.0017	1.58e-26	0.00362065	0.00235957	0.12	0.0044	0.0091	0.6337
368	Sleep duration	rs4267103	4	60572959	RP11-154D9.1	C	T	0.1933	0.015	0.0024	9.99e-17	-0.00483518	0.00291678	0.12	0.0031	0.0112	0.7839
369	Sleep duration	rs427943	12	45150981	ADARB1	C	A	0.5712	0.0177	0.0017	5.54e-10	0.00538977	0.00228777	0.02	-0.01	0.0089	0.2588
370	Sleep duration	rs4286488	5	93518875	GRID2	A	G	0.7608	0.0121	0.002	2.39e-06	0.00190763	0.0026762	0.52	0.0146	0.0102	0.1528
371	Sleep duration	rs429358	21	44908684	APOE	T	C	0.8459	0.0257	0.0026	3.6e-25	0.010346	0.00312879	0.00093	-0.0088	0.0128	0.4914
372	Sleep duration	rs4303732	4	100213578	LINC01104	T	C	0.6137	0.0169	0.0017	1.7e-09	0.00194232	0.00230589	0.4	0.0156	0.0089	0.0816
373	Sleep duration	rs4307239	19	24314681	NPY	G	A	0.4639	0.0115	0.0017	2.6e-22	-0.00159936	0.00227505	0.53	0.0081	0.0088	0.3626
374	Sleep duration	rs4342589	11	34644028	LINC01288	G	A	0.5703	0.0105	0.0017	0.006459	-0.000313277	0.00229862	0.9	0.0114	0.0089	0.1999
375	Sleep duration	rs4349008	3	105150705	DAOA-AS1	A	G	0.0623	0.0204	0.0037	0.0002396	0.000683139	0.00467373	0.91	-0.0092	0.0174	0.5952
376	Sleep duration	rs4430672	11	62627689	ATP5A1P4	T	C	0.1958	0.0124	0.0021	2.56e-07	0.00239723	0.00284081	0.42	0.0094	0.0108	0.3811
377	Sleep duration	rs4476935	5	113347595	RP11-703P11.1	C	T	0.5736	0.017	0.0017	6.03e-05	-0.00137764	0.00228303	0.53	-0.0001	0.0088	0.9877
378	Sleep duration	rs4482463	2	204511186	AC016903.2	C	A	0.083	0.031	0.0031	0.01739	0.013396	0.00427567	0.0017	0.0018	0.0156	0.91
379	Sleep duration	rs4534948	7	47267048	SKOR2	G	A	0.5412	0.0093	0.0017	2.69e-23	0.00627163	0.00228083	0.0055	0.0009	0.0089	0.9214
380	Sleep duration	rs4538155	18	156184261	LINC01876	C	T	0.3653	0.0102	0.0018	4.87e-08	-0.0129753	0.00237383	3.6e-08	-0.0105	0.0091	0.2512
381	Sleep duration	rs45486197	2	2244850	SF3A2	A	G	0.0635	0.0279	0.004	6.1e-09	0.00278734	0.00459814	0.56	-0.0041	0.0209	0.8447
382	Sleep duration	rs4592416	5	43778924	HSD17B12	A	G	0.5424	0.0128	0.0019	0.0003254	-0.0146828	0.0022701	9.3e-11	-0.0035	0.0088	0.692
383	Sleep duration	rs459552	2	112841059	APC	T	A	0.2253	0.0133	0.0019	0.2738	-0.00423751	0.00268518	0.12	-0.0165	0.0106	0.1191
384	Sleep duration	rs460692	11	3126470	LINC02142	T	C	0.8641	0.0002	0.0028	1.77e-11	-0.0210557	0.00333164	3.6e-10	-0.0041	0.0133	0.7555
385	Sleep duration	rs4653017	5	33311127	A3GALT2	T	C	0.6679	0.0118	0.0018	0.3733	-0.00575712	0.00243766	0.019	-0.0006	0.0094	0.9472
386	Sleep duration	rs4655141	1	22985532	LACTBL1	C	T	0.1638	0.0173	0.0022	0.1569	0.00362697	0.00304903	0.21	0.021	0.0116	0.06947
387	Sleep duration	rs4671328	1	58708147	LINC01122	T	G	0.4496	0.0214	0.0017	0.0003219	0.0125538	0.00229142	5.6e-08	0.002	0.0088	0.8191
388	Sleep duration	rs4700608	4	63730453	AC010376.1	C	T	0.4764	0.0155	0.0017	0.5164	0.000912091	0.00226318	0.69	-0.0223	0.0088	0.01087
389	Sleep duration	rs4721089	5	1833285	MAD1L1	T	C	0.783	0.0167	0.0023	4.32e-20	-0.0147472	0.00275735	6.9e-08	0.0109	0.0105	0.2979
390	Sleep duration	rs4740383	7	130908179	FIBCD1	A	G	0.4185	0.0131	0.0018	0.0002779	-0.00225021	0.00231224	0.33	-0.0057	0.009	0.5257
391	Sleep duration	rs4740619	7	15634328	CCDC171	T	C	0.5436	0.0189	0.0016	0.01943	-0.00135653	0.00227563	0.51	0.0208	0.0089	0.01871
392	Sleep duration	rs474605	6	42032756	PIK3C3	G	A	0.5321	0.0125	0.0017	1.51e-08	5.58327e-05	0.00227819	0.95	-0.0039	0.0089	0.6647
393	Sleep duration	rs4767550	6	117513345	KSR2	G	A	0.4193	0.0018	0.0017	0.8878	0.0143001	0.0023096	6.3e-10	-0.0021	0.009	0.8184
394	Sleep duration	rs478707	16	7543209	PTPRM	C	T	0.7968	0.015	0.0024	4.77e-12	-0.00583773	0.00289976	0.043	-0.0065	0.0109	0.5525
395	Sleep duration	rs4812405	20	36648182	SLA2	C	A	0.9237	0.0202	0.0033	0.0474	-0.000700591	0.00423588	0.86	0.0265	0.019	0.1639
396	Sleep duration	rs4813619	1	2835069	PCED1A	G	T	0.4695	0.0106	0.0018	0.09297	-0.00388644	0.00228378	0.094	-0.0041	0.0089	0.6447
397	Sleep duration	rs4858193	1	20399558	SGO1-AS1	T	C	0.7199	0.0133	0.0019	0.002189	0.00251184	0.00253175	0.3	0.005	0.0101	0.621
398	Sleep duration	rs4864201	4	129810129	RP11-422J15.1	T	C	0.3471	0.0137	0.0017	6.59e-07	-0.00118167	0.00237484	0.56	0.0008	0.0091	0.9294
399	Sleep duration	rs4865796	6	53976834	ARL15	G	A	0.2956	0.0096	0.0018	0.02981	7.75546e-05	0.00244974	0.96	-0.0141	0.0095	0.1398
400	Sleep duration	rs4880341	12	132179185	JAKMIP3	C	T	0.4275	0.013	0.0017	0.6064	9.48721e-05	0.00229408	0.97	0.004	0.0089	0.657
401	Sleep duration	rs4889366	13	81687813	CMIP	A	G	0.2574	0.0131	0.002	0.004758	0.00377641	0.0026171	0.15	-0.0017	0.0101	0.8624
402	Sleep duration	rs4900714	15	46833016	MDGA2	T	G	0.4776	0.015	0.0017	2.95e-06	-0.00386458	0.00226674	0.083	-0.0039	0.0088	0.6575
403	Sleep duration	rs4921301	14	160557485	CTC-207P7.1	C	T	0.7873	0.0129	0.0024	0.06379	-0.00381374	0.00281089	0.17	0.0102	0.0107	0.3384
404	Sleep duration	rs4970991	5	151031527	PRUNE1	T	C	0.2151	0.0116	0.0021	0.01285	-0.00757878	0.00280171	0.0071	0.0157	0.0109	0.1473
405	Sleep duration	rs4973618	2	228137904	SPHKAP	G	A	0.3377	0.0148	0.0018	0.1015	0.000762814	0.00238339	0.73	0.0023	0.0091	0.8048
406	Sleep duration	rs4981693	5	29211125	RP11-562L8.1	A	G	0.7743	0.0202	0.002	0.003245	0.00744392	0.00270431	0.0069	-0.0026	0.0104	0.802
407	Sleep duration	rs4986044	15	21358248	KCNJ12	C	T	0.545	0.0177	0.0016	0.004673	-0.00407017	0.00227761	0.081	0.0187	0.0088	0.03263
408	Sleep duration	rs4988235	16	135851076	MCM6	A	G	0.7206	0.0124	0.0017	0.02002	0.013685	0.00267528	4.1e-07	-0.0437	0.0102	1.9e-05
409	Sleep duration	rs5011579	17	69153415	UTP4	G	C	0.7172	0.0135	0.0021	1.27e-27	0.000887643	0.00251094	0.73	-0.0081	0.0108	0.4528
410	Sleep duration	rs543874	7	177920345	SEC16B	G	A	0.2214	0.0479	0.002	0.3097	-0.00418519	0.00279517	0.12	0.0136	0.0111	0.22
411	Sleep duration	rs55658675	13	65087920	MAX	T	C	0.3462	0.0036	0.002	0.5324	-0.0131415	0.00236892	2e-08	-0.0191	0.0093	0.04007
412	Sleep duration	rs557951	14	62727588	CADPS	G	T	0.3171	0.0135	0.002	0.07248	-0.00174611	0.002446	0.5	0.015	0.0095	0.1119
413	Sleep duration	rs55966114	17	97190579	RP11-541G9.1	T	C	0.1885	0.0146	0.0024	0.07508	0.00196119	0.00287434	0.49	-0.0178	0.0111	0.1103
414	Sleep duration	rs56133507	3	171961945	HAT1	G	T	0.1935	0.0131	0.0024	3.68e-12	-0.000529862	0.00283789	0.86	-0.0231	0.0113	0.04071
415	Sleep duration	rs56151256	19	77732464	LINGO1	A	C	0.7555	0.0166	0.0022	0.0001703	0.00117011	0.00260861	0.69	-0.0096	0.0104	0.3528
416	Sleep duration	rs56161855	2	48211287	SKAP1	T	A	0.1322	0.0233	0.0028	4.31e-08	0.00563004	0.00333875	0.099	0.0229	0.0123	0.06202
417	Sleep duration	rs56211164	17	158224072	PTPRN2	G	A	0.7605	0.0128	0.0022	1.41e-16	0.000593481	0.00264636	0.86	0.0111	0.0105	0.293
418	Sleep duration	rs56372231	5	102986201	PAM	T	C	0.3302	0.0076	0.002	0.1283	0.0169439	0.00239981	2.2e-12	0.0062	0.0093	0.507
419	Sleep duration	rs56862898	15	92174816	RP11-777J24.1	A	T	0.7954	0.0132	0.0024	3.36e-13	0.0060662	0.0028282	0.039	0.0099	0.0108	0.3619
420	Sleep duration	rs570463	8	28717771	RP11-115J23.1	C	A	0.6734	0.0121	0.0018	2.35e-08	-0.00891394	0.00244755	0.00025	0.0198	0.0096	0.03853
421	Sleep duration	rs57989773	22	100181202	RP3-344J20.1	C	T	0.2424	0.0142	0.0023	0.05822	-0.0116403	0.00271628	1.3e-05	-0.012	0.0106	0.2594
422	Sleep duration	rs587271	1	54277438	SSBP3	T	C	0.69	0.012	0.0018	0.8749	-0.000487518	0.00254649	0.82	-0.0017	0.0099	0.86
423	Sleep duration	rs592483	19	69630405	CCND1	C	T	0.4067	0.0137	0.0017	0.4103	-0.002087	0.0022988	0.36	0.0081	0.0089	0.3633
424	Sleep duration	rs59302296	1	9465630	SETD5	A	T	0.0991	0.0217	0.0032	0.0003769	-0.00176492	0.00373703	0.63	0.0024	0.0144	0.8661
425	Sleep duration	rs6010784	22	62908967	DIDO1	T	C	0.5062	0.0106	0.0016	0.04677	-0.00535124	0.00226659	0.018	0.0014	0.0088	0.8753
426	Sleep duration	rs61740466	18	19608406	MINOS1-NBL1	G	A	0.7654	0.0142	0.0022	1.45e-10	-0.00163687	0.00266661	0.54	0.0096	0.0101	0.342
427	Sleep duration	rs61796569	16	66010754	PDE4B	C	T	0.7323	0.0131	0.0022	0.1594	-0.0154442	0.00256443	1.5e-09	-0.0049	0.0098	0.6172
428	Sleep duration	rs61813324	1	156080086	MEX3A	T	C	0.1312	0.0289	0.0028	1.22e-09	-0.015386	0.00334877	3.5e-06	0.0353	0.0148	0.01694
429	Sleep duration	rs61828641	4	174352859	RABGAP1L	A	G	0.1092	0.0223	0.003	0.5527	-0.00932478	0.00364034	0.01	-0.0016	0.0135	0.9042
430	Sleep duration	rs61985058	1	59767123	RTN1	C	T	0.8604	0.008	0.0027	2.49e-13	-0.0185938	0.00322893	1.3e-08	0.0121	0.0129	0.3504
431	Sleep duration	rs62120041	18	9045435	HMGB1P25	C	T	0.0645	0.0033	0.0039	0.6437	-0.0261113	0.00457497	9.6e-09	-0.0067	0.0182	0.7118
432	Sleep duration	rs62176243	2	165334371	SCN2A	A	T	0.7571	0.0148	0.0022	0.0008774	0.00298254	0.00262211	0.26	0.0074	0.0101	0.4636
433	Sleep duration	rs62176993	2	156750287	RPLP0P7	A	G	0.3996	0.0119	0.0019	0.0158	-0.000171619	0.00231714	0.99	0.0086	0.009	0.3377
434	Sleep duration	rs622285	2	34536259	PARD3	C	T	0.3925	0.0099	0.0017	0.6817	0.000824782	0.00231689	0.75	0.0122	0.0089	0.1695
435	Sleep duration	rs62253188	1	69892322	MITF	A	G	0.3155	0.0113	0.002	0.2206	-0.00748245	0.00242475	0.0022	-0.0034	0.0095	0.7225
436	Sleep duration	rs6265	7	27658369	BDNF	C	T	0.8164	0.0413	0.0021	0.8751	-0.0052781	0.00289327	0.065	0.0131	0.0109	0.2312
437	Sleep duration	rs6430068	1	144870360	TEX41	A	G	0.1173	0.0155	0.0026	0.0006607	0.00376895	0.00367495	0.3	-0.0046	0.0139	0.7398
438	Sleep duration	rs6441396	3	161689054	SLC2A2	A	G	0.4883	0.0115	0.0019	0.03428	-0.00381035	0.00227137	0.11	0.0183	0.0088	0.03824
439	Sleep duration	rs6443750	3	181611894	SOX2-OT	C	T	0.8006	0.0152	0.0021	0.9501	-0.00805074	0.00286577	0.006	0.0059	0.0121	0.6253
440	Sleep duration	rs6445258	3	62126524	PTPRG	T	C	0.207	0.0131	0.0023	1.58e-09	-0.00184782	0.00278406	0.5	0.0125	0.0115	0.277
441	Sleep duration	rs6463489	6	5502882	FBXL18	T	C	0.0959	0.0167	0.0026	0.02384	-0.000618392	0.00359862	0.9	-0.0042	0.0146	0.7744
442	Sleep duration	rs6470144	7	123140005	TBC1D31	T	G	0.6503	0.0098	0.0018	2.5e-10	-0.00190659	0.00237798	0.44	0.0047	0.0092	0.6101
443	Sleep duration	rs647248	8	90184531	NAALAD2	A	G	0.5426	0.0108	0.0017	0.6712	0.00248776	0.00229765	0.25	0.0017	0.0087	0.8483
444	Sleep duration	rs6476617	8	37200106	ZCCHC7	G	A	0.6203	0.0149	0.0017	3.06e-08	0.00254019	0.00233911	0.28	-0.0089	0.0091	0.3282
445	Sleep duration	rs6493498	9	51462254	DMXL2	T	C	0.4465	0.0137	0.0016	0.03772	-0.00347327	0.00228292	0.13	0.0215	0.0088	0.01486
446	Sleep duration	rs6500208	15	48977338	MTND4LP25	A	G	0.2021	0.0146	0.002	4.84e-17	-0.00449086	0.00280236	0.13	0.0097	0.0111	0.3817
447	Sleep duration	rs650198	3	69280815	C1GALT1P1	C	T	0.2706	0.0137	0.0019	0.2337	-0.00801309	0.00253898	0.0022	-0.0221	0.0097	0.02201
448	Sleep duration	rs6512302	16	64060197	TCEA2	C	G	0.7391	0.0134	0.002	3.21e-13	0.000908696	0.00260075	0.69	-0.0075	0.0102	0.4641
449	Sleep duration	rs6539064	22	103312976	C12orf42	C	G	0.7468	0.0194	0.0019	0.2116	-0.00454419	0.00260558	0.083	0.0023	0.0099	0.8139
450	Sleep duration	rs6545714	12	59080590	LINC01122	G	A	0.3888	0.0194	0.0016	0.07255	-0.00187872	0.00231261	0.42	0.0148	0.0089	0.09617
451	Sleep duration	rs6556301	2	177100576	FGFR4	G	T	0.6293	0.0113	0.0017	4.06e-08	0.00642412	0.00235876	0.0062	0.0117	0.0092	0.2037
452	Sleep duration	rs6567160	6	60161902	RNU4-17P	C	T	0.2482	0.0552	0.0019	0.0723	0.00226135	0.00267926	0.39	0.0179	0.0103	0.08137
453	Sleep duration	rs657452	14	49124175	AGBL4	A	G	0.4042	0.0188	0.0016	0.00291	-0.00288307	0.00232553	0.21	0.0171	0.009	0.05746
454	Sleep duration	rs6575005	14	26484872	NOVA1	T	C	0.7572	0.0075	0.002	0.3756	0.0155637	0.00264172	4.4e-09	0.0251	0.0102	0.01355
455	Sleep duration	rs6591407	1	57146683	LRRC55	C	A	0.8016	0.0124	0.0021	3.17e-30	0.000594086	0.00292447	0.84	0.035	0.0111	0.001648
456	Sleep duration	rs6607337	15	36700930	CTD-3194G12.1	C	T	0.7022	0.0124	0.0019	0.002065	0.000881465	0.00247976	0.71	0.0208	0.0096	0.02955
457	Sleep duration	rs6656785	11	74540092	FPGT-TNNI3K	G	A	0.3875	0.0178	0.0016	5.89e-05	-0.00279412	0.0023166	0.22	-0.0013	0.009	0.8872
458	Sleep duration	rs66595146	1	60537082	RP11-325K19.6	A	C	0.6291	0.0135	0.002	3.06e-27	-1.90826e-05	0.00234532	0.96	-0.009	0.009	0.3161
459	Sleep duration	rs6661316	3	209922182	SYT14	T	C	0.5893	0.012	0.0016	9.6e-19	0.0022843	0.00229339	0.34	0.0032	0.0088	0.7165
460	Sleep duration	rs6696828	1	80346335	AL606519.1	C	G	0.2976	0.012	0.0018	0.113	-0.00767337	0.00245469	0.0015	0.0011	0.0097	0.9117
461	Sleep duration	rs6716898	1	198079547	PLCL1	A	G	0.4873	0.0127	0.0019	6.42e-11	0.00172017	0.00226482	0.46	0.0042	0.0089	0.6341
462	Sleep duration	rs6720868	2	229798860	TRIP12	T	C	0.3083	0.0154	0.0018	2.33e-11	-0.0050437	0.00243444	0.036	0.0019	0.0093	0.834
463	Sleep duration	rs6725931	2	219340424	SERPINE2	T	C	0.8483	0.0187	0.0024	1.82e-17	0.00341544	0.0031691	0.26	0.0075	0.0125	0.55
464	Sleep duration	rs6783054	3	11631331	VGLL4	A	C	0.5028	0.0099	0.0017	0.07732	-0.0017358	0.00229209	0.46	-0.0001	0.0087	0.9933
465	Sleep duration	rs6803161	2	196478823	RNF168	T	C	0.3945	0.0107	0.0019	5.71e-15	0.00188063	0.00232479	0.39	0.0044	0.009	0.6302
466	Sleep duration	rs6804842	3	25064946	AC133680.1	G	A	0.5699	0.0141	0.0016	0.997	-0.0050855	0.00229314	0.028	-0.0027	0.0088	0.7573
467	Sleep duration	rs6809307	3	157144252	CCNL1	T	C	0.259	0.0139	0.0019	2.71e-08	-0.00270454	0.00259681	0.31	0.0006	0.01	0.9496
468	Sleep duration	rs6812882	3	51906818	DCUN1D4	C	T	0.3077	0.0115	0.0018	0.0008436	0.00313012	0.00248543	0.21	0.014	0.0097	0.1497
469	Sleep duration	rs6850421	4	179265880	RN7SKP13	A	G	0.4564	0.0113	0.0019	4.85e-05	-0.00371335	0.00227378	0.11	-0.0016	0.0088	0.8564
470	Sleep duration	rs687339	4	136213517	KRT18P35	T	C	0.7697	0.0188	0.0019	0.5989	0.0102514	0.00269886	0.00013	0.0123	0.0104	0.2375
471	Sleep duration	rs6882366	4	96528989	CAST	C	T	0.6041	0.0131	0.0017	0.999	-0.00103948	0.00231341	0.59	-0.0014	0.009	0.8789
472	Sleep duration	rs6886072	3	137262771	SPOCK1	C	T	0.5335	0.01	0.0017	4.32e-22	-0.00115462	0.00227622	0.58	-0.0001	0.0087	0.9892
473	Sleep duration	rs6888194	5	107574956	EFNA5	C	T	0.1557	0.0127	0.0023	4.39e-14	-0.00483283	0.00312233	0.13	-0.0237	0.0125	0.05776
474	Sleep duration	rs6890310	5	27193466	CTD-2197M16.1	G	A	0.7077	0.0119	0.0019	0.1704	-0.00050984	0.00251661	0.83	-0.0149	0.0098	0.1291
475	Sleep duration	rs6893539	5	123370043	CEP120	C	A	0.3019	0.0122	0.0019	0.2975	0.00490544	0.00248422	0.037	0.0084	0.0096	0.3845
476	Sleep duration	rs6909685	5	97306076	RP11-436D23.1	C	T	0.6705	0.0149	0.0018	4.13e-09	0.00187685	0.0024246	0.41	0.0132	0.0094	0.1613
477	Sleep duration	rs6915002	5	54163271	MLIP	T	C	0.4113	0.0099	0.0017	3.58e-08	-0.0026362	0.00229957	0.23	0.0033	0.0089	0.7099
478	Sleep duration	rs6921533	5	73032611	KCNQ5	T	C	0.2933	0.0104	0.0018	6.17e-11	0.000546393	0.00249937	0.8	-0.0076	0.0097	0.4316
479	Sleep duration	rs6922607	6	142382346	ADGRG6	G	A	0.192	0.013	0.0022	2.78e-16	-0.00126785	0.00288173	0.65	-0.0146	0.0113	0.1955
480	Sleep duration	rs6950388	6	1231063	UNCX	A	G	0.7782	0.0135	0.0022	1.37e-08	-0.0009722	0.00281164	0.72	-0.0011	0.0109	0.9208
481	Sleep duration	rs698147	7	3513371	LINC01019	A	G	0.447	0.0116	0.0017	0.02529	-0.000264431	0.00227406	0.91	-0.001	0.0087	0.9067
482	Sleep duration	rs7024334	8	106309794	LINC01505	T	G	0.2254	0.0135	0.002	3.57e-06	-0.00757132	0.00273018	0.0064	0.0043	0.0104	0.6753
483	Sleep duration	rs7037266	9	6942940	KDM4C	C	A	0.6424	0.0106	0.0018	4.71e-12	-0.00311695	0.00235345	0.18	0.0096	0.0091	0.2903
484	Sleep duration	rs7070670	9	60082887	-	C	T	0.6772	0.0126	0.0021	1.2e-07	0.0016274	0.0024252	0.52	0.0074	0.0095	0.44
485	Sleep duration	rs7084454	10	21532345	MLLT10	A	G	0.3086	0.0198	0.0018	0.01596	-0.0120182	0.00242631	7.5e-07	0.0207	0.0096	0.0312
486	Sleep duration	rs7102454	9	65827349	CFL1	C	T	0.3563	0.0168	0.0018	0.001089	-0.00627148	0.002355	0.011	0.0228	0.0092	0.01309
487	Sleep duration	rs7115226	11	113537796	-	A	C	0.0768	0.0083	0.0036	0.179	0.0265725	0.00435799	1.7e-09	-0.0214	0.0175	0.2205
488	Sleep duration	rs7124681	11	47508395	CELF1	A	C	0.4162	0.0257	0.0016	5.98e-05	0.00587081	0.00229654	0.012	0.0054	0.0089	0.5429
489	Sleep duration	rs7138803	11	49853685	RP11-70F11.7	A	G	0.387	0.0297	0.0017	0.001914	-0.000128375	0.00234545	0.97	0.0054	0.0091	0.5518
490	Sleep duration	rs7143963	12	102838088	TRAF3	T	C	0.1681	0.0203	0.0021	0.7996	0.00147429	0.00301177	0.6	-0.0176	0.0112	0.1182
491	Sleep duration	rs7144011	2	79474040	NRXN3	T	G	0.2334	0.0263	0.002	0.0004926	0.00481847	0.00272511	0.075	0.0045	0.0111	0.6878
492	Sleep duration	rs7161194	14	101062668	MIR369	A	G	0.3437	0.019	0.0019	2.37e-40	-0.00266823	0.00250666	0.29	0.0126	0.0097	0.1941
493	Sleep duration	rs7171864	14	72934908	NPM1P42	A	G	0.6935	0.0132	0.0017	0.852	0.00129781	0.00240143	0.61	0.0222	0.0094	0.01776
494	Sleep duration	rs7172627	14	31585487	OTUD7A	G	A	0.477	0.0114	0.0017	2.23e-24	0.00058173	0.00227397	0.81	-0.0214	0.0089	0.01561
495	Sleep duration	rs7245985	17	30219503	AC005597.1	T	G	0.7956	0.0119	0.0021	0.005558	0.00497643	0.00279736	0.07	0.0065	0.0108	0.5434
496	Sleep duration	rs72649373	19	79688812	RP11-452C8.1	C	T	0.1381	0.0167	0.0028	1.88e-08	-0.00189172	0.00329874	0.56	-0.0078	0.0129	0.5464
497	Sleep duration	rs72673947	19	117872140	EXT1	G	A	0.1098	0.0223	0.0031	3.95e-05	0.00377094	0.00370109	0.32	0.0058	0.0137	0.6717
498	Sleep duration	rs72804080	16	59131524	LINC01122	A	G	0.8564	0.0039	0.0027	0.9653	-0.0177935	0.00319642	2.9e-08	0.0034	0.013	0.7908
499	Sleep duration	rs73213484	12	28487717	RP11-123O22.1	A	T	0.8565	0.0208	0.0027	0.6642	-0.00366166	0.00326435	0.27	-0.0012	0.0122	0.9227
500	Sleep duration	rs73219758	3	14421937	SGCZ	A	G	0.2826	0.0119	0.0021	0.5391	-0.0164012	0.00249526	5.6e-11	0.0008	0.0098	0.9388
501	Sleep duration	rs73225274	13	21231398	RP11-24P4.1	G	A	0.1351	0.0156	0.0028	0.2969	-0.00256331	0.00334012	0.41	0.0045	0.0129	0.7237
502	Sleep duration	rs7323	4	27434894	GTF3A	G	C	0.732	0.0166	0.0019	2.04e-14	-0.00359945	0.00251515	0.15	-0.0099	0.01	0.3257
503	Sleep duration	rs7334078	13	98468230	STK24	T	C	0.7316	0.0139	0.0019	2.18e-18	-0.000962026	0.00251429	0.67	-0.0259	0.0098	0.007946
504	Sleep duration	rs7357754	13	89592393	GADD45G	G	A	0.5015	0.012	0.0017	1.58e-05	0.00547589	0.00227009	0.014	-0.0099	0.0088	0.2576
505	Sleep duration	rs73985439	9	211434524	ERBB4	C	A	0.3086	0.0131	0.0021	1.81e-12	-0.00513488	0.00245548	0.037	-0.0082	0.0095	0.3885
506	Sleep duration	rs742748	14	40664757	LINC01728	C	T	0.4136	0.0113	0.0017	0.001747	0.00471551	0.00232679	0.041	0.0017	0.0089	0.8474
507	Sleep duration	rs74887628	8	147561000	BCL9	A	G	0.0339	0.0305	0.0054	0.5148	0.00177453	0.00628077	0.8	0.0004	0.0271	0.9879
508	Sleep duration	rs7498665	2	28871920	SH2B1	G	A	0.3821	0.0285	0.0017	0.457	0.000290089	0.00231178	0.91	0.0061	0.0091	0.5009
509	Sleep duration	rs750090	1	152010284	FHDC1	T	C	0.6258	0.0113	0.0018	1.76e-08	-0.00182191	0.00238655	0.44	-0.0144	0.0093	0.122
510	Sleep duration	rs7503199	5	8230957	CTC1	C	T	0.7376	0.0082	0.0022	0.7598	0.0147449	0.00256383	1e-08	-0.0101	0.0098	0.3002
511	Sleep duration	rs7512146	17	33817407	CSMD2	G	T	0.4728	0.0097	0.0017	0.05399	0.00653768	0.00226322	0.0037	0.0116	0.0087	0.1863
512	Sleep duration	rs7534091	1	118321993	RNA5SP56	G	A	0.2818	0.012	0.0018	1.29e-08	-0.00500249	0.0025744	0.057	-0.0223	0.01	0.02486
513	Sleep duration	rs75539574	1	58644523	LINC01122	C	A	0.0827	0.0118	0.0035	9.72e-13	0.0362482	0.00406522	6.9e-19	-0.0048	0.0161	0.7634
514	Sleep duration	rs7556815	1	113328208	PAX8	G	A	0.7809	0.0017	0.0023	6.65e-11	-0.0407248	0.00274023	1.3e-49	0.0099	0.0104	0.3399
515	Sleep duration	rs7561278	3	48727766	STON1-GTF2A1L	T	C	0.7668	0.0169	0.0021	2.86e-08	-0.0029414	0.00275611	0.26	-0.0111	0.0106	0.2973
516	Sleep duration	rs756717	1	72962263	ZFHX3	G	A	0.606	0.0134	0.0017	6.66e-33	0.00173449	0.00233796	0.46	0.0009	0.0092	0.9256
517	Sleep duration	rs7588437	2	180710554	SCHLAP1	G	A	0.6336	0.0165	0.0017	0.02659	0.00264617	0.00235668	0.25	0.0047	0.0092	0.607
518	Sleep duration	rs7593917	2	203066289	NBEAL1	G	A	0.5465	0.0115	0.0016	8.42e-05	-0.00331369	0.0022748	0.15	-0.0004	0.0089	0.9613
519	Sleep duration	rs7599312	2	212548507	ENSAP3	G	A	0.7263	0.0182	0.0018	0.4766	-0.0025484	0.00257429	0.33	0.014	0.01	0.1602
520	Sleep duration	rs7616009	2	195161027	XXYLT1	G	A	0.8405	0.0157	0.0024	0.342	0.00467483	0.0031816	0.14	0.0082	0.0122	0.5014
521	Sleep duration	rs7631156	3	132032784	CPNE4	A	G	0.3091	0.0215	0.0018	0.8155	-0.00289217	0.00242721	0.24	-0.0009	0.0095	0.9239
522	Sleep duration	rs7640424	3	108101216	CD200R1L	C	T	0.6894	0.0135	0.0018	0.9685	-0.00616778	0.00244607	0.0092	0.0069	0.0098	0.4797
523	Sleep duration	rs7644809	3	107845612	LINC00635	C	T	0.5609	0.0021	0.0017	0.8157	-0.0130621	0.00230148	1.6e-08	0.0157	0.009	0.08099
524	Sleep duration	rs765125	3	2047041	CACNA1C	C	T	0.4145	0.0098	0.0017	1.23e-14	-0.00580429	0.00231372	0.013	-0.0046	0.0089	0.6042
525	Sleep duration	rs765875	8	142864546	HIVEP2	C	T	0.5311	0.0132	0.0017	0.3399	0.00477663	0.00226426	0.035	0.0195	0.0087	0.02552
526	Sleep duration	rs76638898	12	20810655	NEBL	G	A	0.9766	0.0376	0.0065	1.27e-08	0.0132228	0.00755047	0.075	0.008	0.031	0.7975
527	Sleep duration	rs767943	19	23446463	ZFP57	A	C	0.2759	0.0109	0.0019	0.0001145	-0.006583	0.00259167	0.011	0.0165	0.0098	0.09375
528	Sleep duration	rs768023	10	108554799	RP11-697G4.4	A	G	0.6033	0.0161	0.0016	8.15e-09	0.00267201	0.0023415	0.25	0.018	0.009	0.04535
529	Sleep duration	rs7683893	17	169282216	LINC02174	T	C	0.5074	0.0023	0.0018	0.0562	-0.0115334	0.00229802	4.6e-07	-0.0001	0.0089	0.9883
530	Sleep duration	rs7685048	6	94106633	MANBA	C	T	0.5258	0.0101	0.0017	0.182	0.000270287	0.00226951	0.86	0.0302	0.0088	0.0005808
531	Sleep duration	rs76942203	4	117102531	SIK3	A	G	0.0587	0.0263	0.0041	0.1919	-0.0142067	0.0049124	0.0047	-0.0048	0.0182	0.7926
532	Sleep duration	rs7696649	4	119401022	RP11-170N16.1	A	G	0.278	0.0116	0.0019	2.34e-09	-0.00112495	0.00247251	0.59	0.0299	0.0097	0.002015
533	Sleep duration	rs7713317	5	96381018	CTD-2337A12.1	G	A	0.2802	0.0166	0.0018	0.782	-0.000162653	0.00250822	0.99	0.0071	0.0096	0.4616
534	Sleep duration	rs7715256	3	154158333	MFAP3	G	T	0.4356	0.0158	0.0016	0.08671	0.00132391	0.00228586	0.56	0.0113	0.009	0.2077
535	Sleep duration	rs77165542	5	430975	AC105393.2	C	T	0.9659	0.0939	0.0053	0.09088	-0.00834817	0.00619415	0.17	0.0601	0.0272	0.027
536	Sleep duration	rs7727781	2	165758566	CTC-535M15.2	T	C	0.5164	0.0093	0.0017	1.51e-70	0.000400295	0.00227737	0.83	-0.0072	0.0088	0.4107
537	Sleep duration	rs7730004	5	43190931	NIM1K	T	C	0.6614	0.0139	0.0018	0.001124	-0.00137095	0.00242148	0.59	0.0142	0.0094	0.131
538	Sleep duration	rs7734385	2	159033204	EBF1	G	A	0.5551	0.0101	0.0016	4.99e-07	0.00422038	0.00228795	0.057	0.0206	0.0089	0.02003
539	Sleep duration	rs77432547	5	85920682	MOB1AP1	G	A	0.2771	0.017	0.0021	1.46e-14	-0.00354881	0.00250914	0.17	0.0095	0.01	0.3443
540	Sleep duration	rs7760482	5	147033140	STXBP5-AS1	G	A	0.3841	0.0102	0.0018	0.04436	-0.00131411	0.00235251	0.6	-0.0097	0.009	0.2844
541	Sleep duration	rs7802342	12	137751179	DGKI	G	T	0.2952	0.0124	0.0019	0.5654	-0.00311929	0.00249657	0.24	0.0035	0.0101	0.7299
542	Sleep duration	rs7806045	5	132925506	CHCHD3	C	T	0.2437	0.0077	0.0022	3.62e-06	-0.0147916	0.00262577	1.4e-08	0.0209	0.0104	0.04339
543	Sleep duration	rs7842934	7	131826674	EFR3A	C	T	0.0789	0.0178	0.0031	0.7141	-0.00296708	0.00447156	0.56	-0.0131	0.0166	0.4297
544	Sleep duration	rs7861160	8	78184663	RP11-336N8.3	T	C	0.5941	0.0095	0.0017	1.55e-08	-0.00174577	0.0023106	0.46	-0.0116	0.0089	0.1938
545	Sleep duration	rs7893571	3	16708130	RSU1	T	G	0.6736	0.0125	0.0018	6.84e-09	0.00268436	0.00240336	0.26	-0.0013	0.0095	0.8931
546	Sleep duration	rs7899106	9	85651147	GRID1	G	A	0.0504	0.0327	0.0037	3.68e-08	-0.00718361	0.00520522	0.18	-0.0398	0.0208	0.05586
547	Sleep duration	rs7903146	5	112998590	TCF7L2	C	T	0.7213	0.0178	0.0018	0.3422	-0.00200305	0.00249217	0.44	-0.0099	0.0098	0.312
548	Sleep duration	rs7907470	10	10227026	Y_RNA	G	A	0.0839	0.0177	0.0031	1.72e-18	-0.000666025	0.00419216	0.91	0.0102	0.0163	0.5307
549	Sleep duration	rs79113395	10	1659060	CDK11B	G	A	0.734	0.02	0.0022	0.2157	0.00330313	0.00257381	0.18	-0.0079	0.012	0.5093
550	Sleep duration	rs7915425	10	123256985	AC012391.1	T	C	0.1767	0.0057	0.0022	1.67e-23	0.0190638	0.00298959	2e-10	-0.0141	0.0113	0.2106
551	Sleep duration	rs79186842	10	49072499	CSE1L	A	G	0.8597	0.0202	0.0028	0.2642	0.000724514	0.0032012	0.8	-0.0172	0.0132	0.1933
552	Sleep duration	rs7944782	7	130925803	SNX19	G	T	0.4984	0.0144	0.0017	9.58e-06	-0.00151756	0.00227482	0.51	0.0101	0.0088	0.251
553	Sleep duration	rs7951019	11	118487312	KMT2A	T	G	0.969	0.0323	0.0056	0.001133	-0.0368792	0.00652085	1.2e-08	0.0595	0.0275	0.03083
554	Sleep duration	rs79716074	1	277003	ACP1	A	G	0.6537	0.0111	0.002	0.03888	-0.00723363	0.00236257	0.0025	0.0022	0.0092	0.8151
555	Sleep duration	rs79780963	12	103192742	NT5C2	T	C	0.0804	0.0244	0.0035	0.05097	-0.00838903	0.00423922	0.046	0.0508	0.015	0.0007076
556	Sleep duration	rs79906980	12	57422313	DAB1	T	C	0.1555	0.0158	0.0026	0.6016	-0.00107585	0.00309217	0.71	-0.0094	0.0123	0.4468
557	Sleep duration	rs8008285	10	100680177	RP11-566J3.2	C	T	0.151	0.0135	0.0024	2.63e-12	-0.00326853	0.00320436	0.28	0.0156	0.0126	0.2162
558	Sleep duration	rs80193650	14	33496586	TBC1D22B	G	A	0.1581	0.0117	0.0026	0.05892	0.0168389	0.00306723	4.1e-08	-0.0012	0.0117	0.9205
559	Sleep duration	rs8038326	14	47697602	SEMA6D	A	G	0.7423	0.0025	0.0019	0.2711	0.0159204	0.0025407	2.8e-10	0.0215	0.0099	0.02968
560	Sleep duration	rs8050478	15	56086549	RP11-461O7.1	A	G	0.4988	0.005	0.0019	0.02126	-0.0160009	0.00226476	1.7e-12	-0.016	0.0088	0.06929
561	Sleep duration	rs805412	16	53893683	PSME4	G	A	0.5663	0.0098	0.0017	0.1193	-0.00587738	0.00229674	0.011	-0.0121	0.0088	0.1722
562	Sleep duration	rs8055197	16	53769244	FTO	A	G	0.526	0.0611	0.0016	5.5e-38	-0.0145797	0.00226385	1.3e-10	-0.0079	0.0087	0.3642
563	Sleep duration	rs8057911	16	54109440	FTO	T	C	0.234	0.0125	0.0023	0.009093	-0.00264516	0.0027063	0.3	0.0091	0.0105	0.3852
564	Sleep duration	rs8097672	16	1839600	RP11-161I6.2	T	A	0.1455	0.0209	0.0024	3.66e-08	0.00237286	0.00322515	0.45	0.0076	0.0125	0.5417
565	Sleep duration	rs8122855	17	25211413	ENTPD6	A	G	0.3377	0.0137	0.0018	0.001375	0.00371656	0.00240047	0.12	-0.01	0.0093	0.2856
566	Sleep duration	rs8126575	17	45015695	-	T	G	0.8673	0.0152	0.0025	0.04155	-0.00094673	0.00334518	0.82	-0.0006	0.0135	0.9644
567	Sleep duration	rs8134638	20	39272244	BRWD1	C	T	0.3727	0.0133	0.002	4.11e-14	0.00273042	0.00233907	0.25	-0.0004	0.0091	0.9636
568	Sleep duration	rs8181823	21	64903808	LGMNP1	C	A	0.7656	0.0125	0.002	5.88e-10	-0.00476325	0.00265537	0.079	0.0048	0.0104	0.6472
569	Sleep duration	rs845084	16	123460520	RP11-282I1.1	A	G	0.2666	0.0136	0.0019	0.01382	-0.00510438	0.00259682	0.05	-0.012	0.0098	0.2217
570	Sleep duration	rs852056	19	17122215	BANF2	T	C	0.2538	0.0123	0.0019	0.002518	-0.00182876	0.00264133	0.47	-0.0007	0.0103	0.9462
571	Sleep duration	rs865809	20	184279947	ECE2	A	G	0.2246	0.0124	0.002	2.15e-10	-0.00623412	0.00269403	0.016	0.0104	0.0105	0.3233
572	Sleep duration	rs879620	17	3965728	ADCY9	T	C	0.5966	0.0226	0.0017	0.04441	0.00433374	0.00233324	0.066	0.0142	0.0089	0.1118
573	Sleep duration	rs889398	16	69522812	NFAT5	C	T	0.5849	0.0195	0.0016	3.97e-29	0.00804055	0.00230873	0.00047	0.0207	0.0089	0.02003
574	Sleep duration	rs891387	3	23523945	C18orf8	T	C	0.4951	0.0208	0.0017	6.5e-10	-0.000191716	0.00226621	0.96	0.0109	0.0089	0.2199
575	Sleep duration	rs895330	16	4060709	ZBTB7A	C	G	0.806	0.0196	0.0022	8.45e-39	-0.00541149	0.0028833	0.063	-0.0237	0.0113	0.03636
576	Sleep duration	rs900144	16	13272721	ARNTL	T	C	0.5784	0.0148	0.0017	3.23e-32	0.00358664	0.00228351	0.089	-0.0138	0.0088	0.1166
577	Sleep duration	rs915416	19	34266383	-	C	G	0.2953	0.0008	0.0021	1.59e-19	0.0192587	0.00249452	9.9e-15	-0.0048	0.0096	0.6153
578	Sleep duration	rs9294260	7	82723511	RP11-207F8.1	A	G	0.4689	0.014	0.0016	0.004324	-0.000278022	0.00227879	0.96	-0.0038	0.0089	0.6695
579	Sleep duration	rs9299	6	48592068	HOXB5	T	C	0.6447	0.0119	0.0018	0.02324	0.000386362	0.00238144	0.88	0.0111	0.0091	0.2212
580	Sleep duration	rs930295	6	50006214	NRXN1	A	C	0.1548	0.0208	0.0023	1.23e-15	-0.00387481	0.00305941	0.22	0.0039	0.0119	0.7456
581	Sleep duration	rs9304665	3	47099320	ZC3H4	A	T	0.7423	0.023	0.002	0.5227	0.0024522	0.00267354	0.36	-0.0033	0.0105	0.7514
582	Sleep duration	rs9320823	17	97981461	RP11-436D23.1	C	T	0.5882	0.0165	0.0017	1.87e-11	-0.00557655	0.00231603	0.022	0.0288	0.0089	0.001259
583	Sleep duration	rs9345234	19	92452921	RP11-374I15.1	C	A	0.5704	0.0046	0.0019	2.2e-31	0.0130117	0.00229893	1.8e-08	0.0041	0.0088	0.6427
584	Sleep duration	rs935166	6	26726498	KCNK3	G	A	0.5052	0.0152	0.0019	0.004989	0.00481798	0.00226357	0.036	0.0229	0.0089	0.009718
585	Sleep duration	rs9370410	6	55307044	RP11-228O6.2	A	G	0.7293	0.0105	0.0019	0.01657	0.00197273	0.00249943	0.42	0.0067	0.0097	0.4945
586	Sleep duration	rs9375702	6	130063042	L3MBTL3	C	T	0.3215	0.0106	0.0018	0.5176	0.00153148	0.00245041	0.56	-0.0079	0.0095	0.4065
587	Sleep duration	rs9382445	6	55073176	RP11-228O6.2	T	C	0.6394	0.0065	0.0017	0.16	0.014536	0.00233387	4.8e-10	-0.008	0.0092	0.3862
588	Sleep duration	rs942066	6	93565568	UNC79	G	A	0.627	0.0202	0.002	0.0001597	-0.00314192	0.00235717	0.2	-0.0063	0.0092	0.4899
589	Sleep duration	rs9458814	6	163350273	RP1-155D22.1	C	T	0.2292	0.0112	0.002	0.05781	0.00268097	0.00265149	0.36	0.0213	0.0104	0.04021
590	Sleep duration	rs946824	14	243520717	AKT3	T	C	0.1355	0.0197	0.0025	2.36e-24	0.00452516	0.00336574	0.17	-0.0013	0.013	0.9174
591	Sleep duration	rs9478496	1	154012048	OPRM1	C	T	0.1547	0.0157	0.0023	0.5488	0.00166688	0.00306479	0.57	0.0163	0.0119	0.1722
592	Sleep duration	rs9512648	1	27359773	LINC01079	A	G	0.4741	0.0095	0.0017	4.82e-15	0.00265226	0.0022715	0.25	0.0089	0.0089	0.3152
593	Sleep duration	rs9522285	6	111578354	RP11-65D24.2	A	G	0.3976	0.0136	0.0017	8.17e-12	0.00592515	0.00229814	0.01	0.0039	0.0088	0.6562
594	Sleep duration	rs9527895	6	58793633	DNAJA1P1	C	T	0.181	0.0158	0.0023	0.007247	0.00124848	0.00298098	0.69	0.0009	0.0119	0.9384
595	Sleep duration	rs9569777	13	57910652	RNA5SP30	G	T	0.8135	0.0201	0.0021	0.03621	-0.00194157	0.0030113	0.53	0.006	0.0115	0.6008
596	Sleep duration	rs9595908	13	32610151	PDS5B	T	C	0.6427	0.0154	0.0017	0.59	0.00509663	0.00234692	0.036	-0.0051	0.0091	0.5771
597	Sleep duration	rs9599161	13	66859884	PCDH9	T	C	0.57	0.0098	0.0016	4.52e-15	0.00305846	0.00231014	0.2	0.0084	0.0089	0.342
598	Sleep duration	rs9603697	13	40209186	LINC00598	T	C	0.3184	0.0134	0.0018	3.43e-21	-0.00397049	0.0024142	0.11	-0.0059	0.0093	0.5244
599	Sleep duration	rs962796	13	53811149	LINC00558	T	C	0.1937	0.014	0.0021	3.73e-20	0.000591979	0.00282985	0.81	0.0196	0.0108	0.06974
600	Sleep duration	rs9808302	19	235945806	AGAP1	G	A	0.4722	0.0116	0.0019	1.73e-20	-0.00334936	0.00226844	0.16	0.0103	0.0088	0.246
601	Sleep duration	rs9816226	13	186116710	DGKG	T	A	0.8245	0.0315	0.0021	0.2616	0.00369261	0.00291974	0.2	-0.0163	0.0116	0.1601
602	Sleep duration	rs9818122	4	85811914	CADM2	C	T	0.2067	0.0228	0.002	0.002988	-0.000538451	0.00278836	0.86	-0.0228	0.0109	0.03588
603	Sleep duration	rs982305	11	165135187	CTC-340A15.2	G	A	0.3805	0.0105	0.0017	0.04365	0.00250333	0.00233317	0.29	0.0152	0.0091	0.09419
[truncated: 10 more rows]

## Sheet: Table S30
Supplementary Table S30. Summary information for genetic variants used as instrumental variables in Multivariable Mendelian randomization analysis of sleep traits on colorectal cancer risk, independently of alcohol use, in both sexes combined
X	Sleep trait	GVs	Chr	Positiona	Gene	Effect allele	Other allele	Alcohol, sex combined GWAS				Sleep trait, sex combined GWAS			Colorectal cancer
								EAF	Beta	SE	P	Beta	SE	P	Beta	SE	P
1	Chronotype	rs10058356	5	35220302	PRLR	T	C	0.325	0.00367	0.00209	0.0832	-0.00570449	0.00115285	6.7e-07	0.0164	0.0095	0.08339
2	Chronotype	rs10085696	7	70318034	AUTS2, AUTS2, AUTS2	G	A	0.799	0.016	0.00249	1.24e-10	0.00120238	0.00136096	0.37	0.0008	0.0111	0.9423
3	Chronotype	rs10109566	8	58887887	TOX	G	A	0.477	0.00488	0.00195	0.0138	0.00459553	0.00106036	1.4e-05	-0.0069	0.0088	0.434
4	Chronotype	rs1013987	18	25050872	RP11-958F21.3	C	T	0.375	0.00414	0.00196	0.0384	0.00632096	0.00107757	4.5e-09	0.0209	0.009	0.01946
5	Chronotype	rs10175975	2	59202672	LINC01793	T	C	0.812	0.00257	0.00255	0.327	0.00716275	0.00137929	2.5e-07	-0.0174	0.0111	0.1174
6	Chronotype	rs10237162	7	24045786	RNA5SP228	T	C	0.296	0.00297	0.00218	0.176	0.00673023	0.00118314	1.2e-08	-0.0178	0.0097	0.06524
7	Chronotype	rs10254050	7	96838765	MARK2P10	G	C	0.205	0.00101	0.00245	0.698	0.00990088	0.0013523	2.7e-13	0.0106	0.011	0.3352
8	Chronotype	rs1025601	18	75344323	RP11-321M21.4	C	T	0.367	0.0027	0.00204	0.204	0.00528795	0.00110081	1.8e-06	0.0102	0.009	0.2553
9	Chronotype	rs10402849	19	2695663	GNG7	T	C	0.784	0.000817	0.00247	0.746	0.00648004	0.00131847	7.3e-07	0.0161	0.011	0.145
10	Chronotype	rs10520176	2	76990184	LRRTM4	C	T	0.46	0.00022	0.00193	0.949	-0.0078142	0.00105651	2e-13	0.0015	0.0089	0.8669
11	Chronotype	rs1061032	17	8160765	VAMP2	G	T	0.115	0.00375	0.00345	0.293	-0.0139409	0.00187539	5e-14	0.0094	0.014	0.5024
12	Chronotype	rs1064213	2	198085516	PLCL1	G	A	0.482	0.00307	0.00194	0.112	-0.006653	0.00105464	2.9e-10	-0.0045	0.0088	0.6062
13	Chronotype	rs10742179	11	27628977	BDNF-AS	A	G	0.713	0.00851	0.0022	0.000107	0.00729282	0.00120362	1.1e-09	-0.0046	0.0098	0.6404
14	Chronotype	rs10753661	1	165150555	LMX1A, LMX1A, LMX1A	A	G	0.298	0.0113	0.00209	4.24e-08	0.000482244	0.00113551	0.67	0.0044	0.0096	0.6454
15	Chronotype	rs10759208	9	107043918	RP11-508N12.2	T	C	0.401	0.000816	0.00199	0.69	-0.00495979	0.0010859	1.7e-06	-0.0226	0.009	0.01209
16	Chronotype	rs10762434	10	71284656	UNC5B	C	G	0.239	0.00188	0.00238	0.406	0.00410004	0.00126859	0.0011	-0.0058	0.0104	0.5747
17	Chronotype	rs10818834	9	123555045	DENND1A	C	T	0.705	0.0035	0.0022	0.113	-0.00756474	0.00119777	4.2e-10	-0.0069	0.0097	0.4799
18	Chronotype	rs10830107	10	127505811	NPS	G	A	0.799	0.000734	0.0025	0.778	-0.00569976	0.00133131	1.6e-05	0.005	0.0109	0.6458
19	Chronotype	rs10832648	11	16596760	SOX6	C	A	0.218	0.000356	0.00243	0.829	0.00750568	0.00132804	8.3e-09	-0.0066	0.0108	0.5418
20	Chronotype	rs10838687	11	47291341	MADD	T	G	0.217	0.000507	0.00235	0.778	0.00614917	0.00129343	1.7e-06	0.0092	0.0107	0.3895
21	Chronotype	rs10877962	12	63127132	AVPR1A	C	T	0.39	0.00186	0.00198	0.342	-0.00622981	0.00107533	3.8e-09	-0.0173	0.009	0.05472
22	Chronotype	rs10916892	1	20874832	EIF4G3	T	C	0.376	0.00142	0.00199	0.478	-0.00726296	0.00109232	1.4e-11	0.0065	0.0092	0.4797
23	Chronotype	rs10951325	7	32225933	PDE1C	C	T	0.63	0.000686	0.00203	0.765	-0.00692024	0.00110062	2e-10	-0.0037	0.0091	0.6811
24	Chronotype	rs10988239	9	129181161	IER5L	C	T	0.512	5.26e-05	0.00202	0.999	0.00660447	0.00107319	1.1e-09	-0.0061	0.0091	0.4991
25	Chronotype	rs11032362	11	33737546	CD59	A	G	0.9042	0.00688	0.00342	0.0432	0.0157553	0.00183529	7.3e-18	-0.0499	0.015	0.0009152
26	Chronotype	rs11102807	1	114518963	TRIM33	G	A	0.559	0.00441	0.00196	0.0239	0.0054969	0.0010621	5e-08	-0.0005	0.009	0.9566
27	Chronotype	rs111261826	3	7147930	GRM7	C	A	0.691	0.00294	0.00204	0.15	0.00542839	0.00113061	9.6e-07	-0.0208	0.0094	0.027
28	Chronotype	rs11152350	18	62573119	ZCCHC2	A	C	0.55	0.000341	0.00194	0.852	-0.00655438	0.00105787	6.4e-10	0.0105	0.009	0.2405
29	Chronotype	rs11154718	6	99144528	RP3-359N14.1	T	C	0.572	0.00108	0.00195	0.535	-0.0048371	0.00106913	4e-06	0.0047	0.0088	0.5899
30	Chronotype	rs11165655	1	96493548	EEF1A1P11	A	G	0.457	0.00365	0.00195	0.0632	-0.00638946	0.00105594	1.2e-09	0.0086	0.0087	0.3264
31	Chronotype	rs111867612	3	158004030	SPTSSB	A	C	0.9075	0.00705	0.00332	0.0396	-0.00645747	0.00173612	0.00015	-0.0155	0.015	0.3038
32	Chronotype	rs11200159	10	121793877	ATE1	A	C	0.34	0.000159	0.00201	0.95	-0.00569226	0.00111162	2e-07	0.0045	0.0092	0.6266
33	Chronotype	rs11208844	1	66385464	PDE4B	G	A	0.151	0.00588	0.00282	0.0367	0.0066215	0.00152966	1.1e-05	-0.013	0.0126	0.3031
34	Chronotype	rs113161209	7	148867275	EZH2	G	A	0.081	0.00391	0.00382	0.297	-0.00981643	0.00208684	3.2e-06	-0.0143	0.0168	0.3976
35	Chronotype	rs113851554	2	66523432	MEIS1	G	T	0.0491	0.00452	0.00443	0.276	0.0114726	0.00235197	4.6e-07	-0.0015	0.0209	0.9442
36	Chronotype	rs1144566	1	182600491	RGS16	T	C	0.976	0.00454	0.00582	0.424	0.0399461	0.00307713	2.8e-38	0.0222	0.0285	0.4357
37	Chronotype	rs114848860	3	36818003	LINC02033	T	A	0.9774	0.0156	0.00625	0.0145	0.0183933	0.00341737	1.3e-07	0.0023	0.0307	0.94
38	Chronotype	rs115073088	1	174246720	RABGAP1L	G	A	0.9775	0.0147	0.00665	0.0282	0.0179436	0.00350582	2.4e-07	-0.0116	0.03	0.6977
39	Chronotype	rs11545787	17	17494964	RASD1	G	A	0.223	0.005	0.00238	0.0452	0.00849587	0.00123114	5.8e-12	0.0039	0.0107	0.717
40	Chronotype	rs11588913	1	79498131	ADH5P2	A	G	0.592	0.00293	0.00198	0.137	-0.00591051	0.00107535	2.5e-08	0.0158	0.0089	0.07572
41	Chronotype	rs11611435	12	23936388	SOX5	T	C	0.42	0.00265	0.00196	0.165	0.00699213	0.00106132	7.6e-11	-0.0035	0.0089	0.6927
42	Chronotype	rs1163238	10	103184236	NT5C2	A	G	0.631	0.00395	0.00198	0.0467	-0.00491926	0.00107991	3e-06	-0.0015	0.0091	0.8682
43	Chronotype	rs1163628	13	111574073	RP11-65D24.2	A	C	0.158	0.000409	0.00274	0.902	-0.00613838	0.00151025	8.1e-05	-0.0239	0.0124	0.05377
44	Chronotype	rs11641239	16	23112872	USP31	T	C	0.742	0.00113	0.00214	0.63	0.00625274	0.00116587	1.3e-07	0.0089	0.0101	0.3752
45	Chronotype	rs11670534	19	46500649	PPP5D1	T	C	0.855	0.00714	0.00262	0.00694	-0.00769877	0.00142483	4.7e-08	0.0014	0.0125	0.9119
46	Chronotype	rs11677484	2	190713446	AC006460.2	G	T	0.254	0.000847	0.00219	0.692	-0.00646384	0.00121484	9.7e-08	0.0021	0.0101	0.8337
47	Chronotype	rs11678584	2	32338357	AL133245.2	A	T	0.134	0.00637	0.00286	0.0315	-0.0060981	0.00152848	0.00012	-0.0163	0.0129	0.206
48	Chronotype	rs11681299	2	88602214	EIF2AK3	C	T	0.289	0.000475	0.00214	0.82	-0.00354114	0.00116275	0.003	-0.0052	0.0097	0.5943
49	Chronotype	rs11845599	14	100550487	BEGAIN	G	A	0.615	0.000854	0.00204	0.632	0.00540556	0.00110622	1.2e-06	0.0032	0.0093	0.7328
50	Chronotype	rs11860773	16	73878604	RPSAP56, RPSAP56, RPSAP56	C	T	0.824	0.0155	0.00251	8.35e-10	-2.6467e-05	0.00134148	0.99	0.0214	0.012	0.07505
51	Chronotype	rs12040629	1	77239680	PIGK	G	A	0.16	0.000276	0.00262	0.967	-0.0141954	0.00143297	3.4e-23	0.0187	0.0118	0.1142
52	Chronotype	rs12051	17	48026394	COPZ2	G	A	0.624	0.00478	0.00198	0.0178	0.00505764	0.00108484	1.5e-06	0.0078	0.009	0.3845
53	Chronotype	rs12065331	1	14181336	KAZN	T	C	0.682	0.00135	0.0021	0.517	-0.00454454	0.00115186	8.1e-05	-0.0073	0.0096	0.4479
54	Chronotype	rs12140153	1	62114219	PATJ	G	T	0.0715	0.000821	0.00347	0.849	0.0113556	0.00184465	4.8e-10	-0.0045	0.0166	0.787
55	Chronotype	rs12195792	6	98257419	RP11-436D23.1	T	A	0.271	0.00721	0.00216	0.000899	-0.00556575	0.00119128	2.1e-06	0.0195	0.0097	0.04376
56	Chronotype	rs1221502	1	193307845	LINC01031	A	C	0.27	0.000163	0.00218	0.998	0.0051927	0.00119818	1.3e-05	0.0136	0.0099	0.1697
57	Chronotype	rs12249410	10	62542182	-	G	T	0.106	0.00496	0.00324	0.105	0.00904419	0.00171953	1.4e-07	0.0104	0.0141	0.4584
58	Chronotype	rs12298405	12	16862333	RP11-239A17.1	T	C	0.652	0.00257	0.00206	0.219	-0.00540081	0.00112511	1.7e-06	-0.0089	0.0093	0.3369
59	Chronotype	rs1229984	4	99318162	ADH1B, ADH1B, ADH1B	T	C	0.953	0.209	0.00673	1.6e-203	0.0048597	0.00342488	0.16	-0.0396	0.0198	0.04542
60	Chronotype	rs12378543	9	80581182	MTND2P9	T	C	0.632	2.39e-05	0.002	0.996	-0.00567369	0.00108815	1.4e-07	-0.0024	0.009	0.7937
61	Chronotype	rs12380242	9	136415735	PMPCA	C	T	0.518	0.00204	0.00198	0.312	0.00542926	0.00105474	1.7e-07	-0.0045	0.0088	0.6112
62	Chronotype	rs12442008	15	53432915	WDR72	T	C	0.746	0.00252	0.00226	0.252	0.00539319	0.00122206	7.3e-06	0.0032	0.0101	0.7538
63	Chronotype	rs12442674	15	96364590	AC087477.1	C	A	0.743	0.00301	0.00232	0.201	-0.0036503	0.0011823	0.0013	0.0037	0.0107	0.7312
64	Chronotype	rs12464387	2	75218418	TACR1	A	G	0.549	0.00266	0.00197	0.192	-0.00477506	0.00105887	6.8e-06	-0.0142	0.0088	0.1053
65	Chronotype	rs12470914	2	50305702	NRXN1	T	A	0.0929	0.00143	0.00329	0.652	-0.00934356	0.00174437	4.9e-08	-0.0197	0.015	0.1886
66	Chronotype	rs12518401	5	174112585	HMP19	G	A	0.366	0.00386	0.00215	0.0668	0.00425955	0.00111819	0.0001	0.0087	0.0095	0.3596
67	Chronotype	rs12600452	17	46977198	GOSR2	A	G	0.794	0.00719	0.00235	0.00226	0.00488349	0.00130828	0.00015	-0.0068	0.011	0.5374
68	Chronotype	rs1260326	2	27508073	GCKR, GCKR, GCKR	T	C	0.595	0.0233	0.00196	3.33e-33	8.16751e-05	0.00107713	0.98	-0.0358	0.0089	6.107e-05
69	Chronotype	rs12631477	3	83755410	HSPE1P19	T	C	0.2	0.0027	0.00242	0.249	0.00576631	0.00132143	1.4e-05	-0.0092	0.0107	0.3903
70	Chronotype	rs12636669	3	49965890	RBM6	C	T	0.066	0.00227	0.00371	0.548	-0.0118592	0.0019513	1.4e-09	0.0182	0.0172	0.29
71	Chronotype	rs12771973	10	131935790	PPP2R2D	G	A	0.237	0.00294	0.00225	0.196	0.00412513	0.00121615	0.00085	-0.0046	0.0103	0.6526
72	Chronotype	rs1278402	11	83261055	CCDC90B	A	G	0.248	0.000111	0.00223	0.967	0.00445843	0.00119555	0.00016	-0.0159	0.0102	0.1179
73	Chronotype	rs12808544	11	58605748	ZFP91	C	A	0.241	0.00134	0.0022	0.558	0.00789514	0.0012358	1.2e-10	-0.0177	0.0101	0.07965
74	Chronotype	rs12927162	16	52651004	CASC16	G	A	0.743	0.00537	0.00223	0.0213	-0.0107688	0.00117833	2e-20	0.0025	0.0104	0.8102
75	Chronotype	rs12950382	17	32276975	RHBDL3	A	G	0.319	0.00355	0.00216	0.0932	0.0050193	0.00118421	2.9e-05	0.0169	0.0097	0.08166
76	Chronotype	rs12969848	18	40572871	RNU7-145P	T	C	0.473	0.00438	0.00194	0.023	0.00847793	0.00106089	2.6e-15	0.0016	0.0089	0.8571
77	Chronotype	rs13004345	2	173172619	MAP3K20	T	C	0.386	0.000733	0.00202	0.696	-0.00423058	0.00110669	0.00011	-0.0101	0.0091	0.2666
78	Chronotype	rs13011556	2	4604333	LINC01249	G	C	0.759	0.000131	0.00231	0.934	0.00789624	0.0012412	2.4e-10	-0.0186	0.0105	0.0769
79	Chronotype	rs1302808	4	99369963	MANBA, MANBA, MANBA	C	A	0.185	0.0245	0.00246	1.36e-23	0.00326109	0.00134349	0.013	-0.0123	0.0117	0.2948
80	Chronotype	rs13065394	3	133252483	TMEM108	T	G	0.731	0.000659	0.00211	0.795	-0.0069786	0.00116398	2.2e-09	-0.0101	0.0099	0.3081
81	Chronotype	rs13107325	4	102267552	SLC39A8	T	C	0.9346	0.0369	0.00395	1.23e-20	0.00328505	0.00200858	0.09	0.0059	0.0169	0.7273
82	Chronotype	rs13332432	16	85688203	GINS2, GINS2, GINS2	C	G	0.296	0.0142	0.00219	5.94e-11	0.00135508	0.00117382	0.21	0.0062	0.0098	0.5261
83	Chronotype	rs13414393	2	54048025	ACYP2	C	T	0.539	0.00334	0.00194	0.0955	0.00453817	0.00105957	2.8e-05	0.0132	0.0088	0.1317
84	Chronotype	rs1387766	12	91688023	RP11-1041F24.1, RP11-1041F24.1, RP11-1041F24.1	A	G	0.378	0.0108	0.00198	4.79e-08	-0.000520729	0.00108169	0.62	-0.0111	0.009	0.2172
85	Chronotype	rs1398346	3	110553096	RNU6ATAC15P	T	C	0.166	0.00178	0.00287	0.498	0.00603791	0.00158066	0.00014	0.0181	0.0124	0.1427
86	Chronotype	rs139911	22	40308048	TNRC6B	C	T	0.576	0.00432	0.00198	0.0265	0.00883065	0.00107225	2.2e-16	-0.0046	0.0088	0.5985
87	Chronotype	rs1421085	16	53767042	FTO	C	T	0.6	0.00993	0.00196	4.15e-07	0.00974888	0.00107619	1.8e-19	-0.0049	0.009	0.5875
88	Chronotype	rs1449403	3	85542317	CADM2	G	A	0.109	0.00334	0.00299	0.28	-0.0062818	0.00159642	4.4e-05	0.0184	0.0137	0.178
89	Chronotype	rs1468945	3	186272603	DGKG	A	G	0.212	0.000203	0.00238	0.971	-0.00857192	0.00128444	2.6e-11	-0.0194	0.0106	0.06668
90	Chronotype	rs1474754	20	20096534	CFAP61	G	A	0.239	0.000405	0.00218	0.857	0.00412726	0.00119504	0.00055	-0.0154	0.0102	0.132
91	Chronotype	rs149611468	3	8775737	RAD18	T	C	0.0106	0.0163	0.0101	0.0967	0.0280881	0.00494504	1.3e-08	-0.0729	0.0448	0.1035
92	Chronotype	rs1502249	4	27493757	snoU13	G	A	0.537	4.73e-05	0.00196	0.995	-0.00415459	0.00105953	7.3e-05	0.001	0.0089	0.911
93	Chronotype	rs1508608	11	93160659	SLC36A4	G	A	0.324	0.000406	0.00205	0.812	-0.00485448	0.00112932	1.8e-05	-0.0106	0.0094	0.2634
94	Chronotype	rs153106	16	28515576	IL27, IL27, IL27	C	T	0.591	0.0137	0.00196	3.63e-12	0.00237148	0.00106944	0.02	0.003	0.0089	0.7395
95	Chronotype	rs1559253	5	107321314	RP11-231G15.1	G	A	0.345	0.00144	0.00205	0.501	-0.00362678	0.001108	0.0016	0.0011	0.0093	0.9078
96	Chronotype	rs1599374	3	161173939	NMD3	G	A	0.531	0.00362	0.00196	0.0645	-0.00534963	0.00106165	4.6e-07	-0.0002	0.0089	0.978
97	Chronotype	rs16854020	4	42115542	BEND4, BEND4, BEND4	G	A	0.127	0.018	0.00289	4.82e-10	-0.00252127	0.0015728	0.097	0.0068	0.0136	0.6155
98	Chronotype	rs16939162	8	75740921	AC016194.1	A	G	0.167	0.00114	0.0026	0.699	0.00845857	0.00140712	1.6e-09	-0.0129	0.0117	0.2686
99	Chronotype	rs17140201	5	116604200	RPL7L1P4	A	G	0.834	0.00634	0.00265	0.0163	-0.00773533	0.00142514	7.6e-08	-0.0022	0.0117	0.8539
100	Chronotype	rs17177078	16	24799360	TNRC6A, TNRC6A, TNRC6A	T	C	0.9336	0.0248	0.0041	9.51e-10	0.00393688	0.00229915	0.075	-0.0404	0.0177	0.02274
101	Chronotype	rs17302081	7	116033025	TFEC	C	T	0.427	0.00146	0.00195	0.483	-0.0059214	0.00106218	2.2e-08	-0.0162	0.0089	0.06701
102	Chronotype	rs1737893	20	32463896	NOL4L	C	T	0.423	0.00443	0.002	0.0262	0.00520928	0.00109497	1.5e-06	-0.0064	0.0092	0.4877
103	Chronotype	rs17396357	2	48025172	AC079807.4	T	C	0.624	0.0029	0.00201	0.146	0.00347039	0.00108837	0.00096	-0.0067	0.0091	0.4656
104	Chronotype	rs17448682	1	15640218	DDI2	T	C	0.775	0.00851	0.00228	0.000249	0.00713801	0.0012495	8.3e-09	-0.0088	0.0105	0.3998
105	Chronotype	rs17455138	4	129982356	RP11-404I7.1	T	C	0.225	0.000653	0.00232	0.805	0.00438588	0.00125425	0.00039	0.014	0.0105	0.1837
106	Chronotype	rs17542254	11	113784974	CLDN25, CLDN25, CLDN25	A	G	0.251	0.0131	0.00214	8.96e-10	-0.0027705	0.00117122	0.019	0.0089	0.01	0.3744
107	Chronotype	rs17575798	1	109543829	GPR61	G	A	0.187	0.000584	0.0025	0.803	0.00918867	0.0013323	7.8e-12	-0.0188	0.0111	0.08922
108	Chronotype	rs17577073	11	99282070	CNTN5	A	C	0.413	0.00359	0.00198	0.0733	0.00566259	0.00107292	1.5e-07	0.0063	0.0089	0.4777
109	Chronotype	rs17604349	16	72176966	PMFBP1	G	A	0.188	0.00891	0.00251	0.000482	0.00793421	0.00138036	5.7e-09	0.0007	0.0114	0.9532
110	Chronotype	rs17712705	10	67863513	RPL12P8	G	A	0.334	0.00139	0.00206	0.482	0.00440164	0.00112294	9e-05	0.0231	0.0094	0.01407
111	Chronotype	rs1788784	18	23579666	NPC1	A	G	0.659	0.00792	0.00205	0.000132	-0.00366861	0.00111334	0.00057	0.0048	0.0093	0.603
112	Chronotype	rs1799464	12	16133148	SLC15A5	A	G	0.697	0.00146	0.00215	0.509	-0.0045718	0.00116546	0.00011	0.0015	0.0098	0.8813
113	Chronotype	rs1800828	3	114172702	DRD3	G	C	0.763	0.00201	0.00223	0.382	-0.00643131	0.00121173	1.6e-07	0.0047	0.0102	0.6475
114	Chronotype	rs1811899	6	14877829	RP11-146I2.1	T	C	0.203	0.00167	0.0024	0.488	-0.00508912	0.00130202	0.00011	0.0028	0.0107	0.7958
115	Chronotype	rs184033703	2	206091414	AC007383.3	A	G	0.9422	0.00602	0.00431	0.149	0.0144765	0.00226237	2.2e-10	0.0242	0.0197	0.2197
116	Chronotype	rs1843888	12	38343508	ALG10B	G	A	0.541	0.00676	0.00194	0.000463	-0.0106337	0.00106338	3.3e-23	0.0072	0.0089	0.4206
117	Chronotype	rs1871729	8	135211459	LINC01591	A	G	0.308	0.000217	0.00207	0.936	-0.00433747	0.00113249	8.1e-05	0.0007	0.0096	0.9413
118	Chronotype	rs1873958	15	100607521	ASB7	G	A	0.407	0.00136	0.00201	0.453	-0.0045704	0.00108102	1.7e-05	0.0017	0.0091	0.8522
119	Chronotype	rs1886205	13	93409842	GPC6	A	C	0.238	0.000134	0.00229	0.963	0.00659342	0.0012417	9.4e-08	-0.008	0.0104	0.4408
120	Chronotype	rs1931814	6	61879262	KHDRBS2	G	A	0.487	0.00309	0.00196	0.12	-0.00520055	0.0010561	9.4e-07	-0.0101	0.0087	0.2496
121	Chronotype	rs2011528	17	35653547	AP2B1	C	T	0.826	0.00113	0.00257	0.642	0.00792776	0.00141013	1.2e-08	-0.0095	0.0115	0.41
122	Chronotype	rs2049045	11	27672694	BDNF, BDNF	C	G	0.811	0.0137	0.00251	3.97e-08	0.00743111	0.00135502	3.7e-08	-0.0163	0.0113	0.1511
123	Chronotype	rs2050185	6	147615645	SAMD5	A	G	0.372	0.00308	0.00201	0.139	0.0054224	0.0010969	8.5e-07	-0.01	0.009	0.2669
124	Chronotype	rs2072413	7	150950881	KCNH2	C	T	0.279	0.000743	0.00222	0.782	0.00457546	0.00119388	0.00012	0.0012	0.01	0.9029
125	Chronotype	rs2072727	20	44910092	PABPC1L	T	C	0.576	0.00591	0.00195	0.00221	0.0065192	0.00106575	5.6e-10	0.0051	0.0088	0.567
126	Chronotype	rs2166559	2	148794089	EPC2	T	C	0.158	0.000864	0.00283	0.747	-0.00808203	0.00152036	5.4e-08	0.0099	0.0126	0.4307
127	Chronotype	rs2298117	10	68586983	TET1	C	T	0.447	0.00167	0.00194	0.388	0.00496743	0.00106098	6.8e-06	-0.0062	0.0088	0.4833
128	Chronotype	rs2299409	7	104171723	ORC5, ORC5	A	G	0.507	0.0104	0.00192	4.8e-08	0.000272141	0.0010571	0.79	-0.0247	0.0088	0.004891
129	Chronotype	rs2322605	8	27306932	TRIM35	A	G	0.557	0.00709	0.00194	0.000305	-0.00474328	0.00105611	6.6e-06	0.0229	0.0089	0.01005
130	Chronotype	rs2362775	3	24882930	AC133680.1	C	T	0.56	0.00105	0.00194	0.601	0.00738382	0.00106133	5e-12	-0.0001	0.0089	0.9927
131	Chronotype	rs2396004	6	43388113	ACTG1P9	A	G	0.545	0.00081	0.00186	0.706	0.00424656	0.00106306	6e-05	-0.0141	0.0088	0.1099
132	Chronotype	rs2433634	12	22907429	RP11-114G22.1	A	C	0.258	0.000175	0.0021	0.947	-0.00643487	0.00117329	4.3e-08	-0.0067	0.01	0.5024
133	Chronotype	rs2514214	11	113524607	DRD2	G	A	0.291	0.01	0.00217	4.3e-06	-0.00611032	0.00119278	3.2e-07	0.0048	0.0097	0.6229
134	Chronotype	rs2550298	16	56334057	GNAO1	C	T	0.412	0.00153	0.00203	0.506	0.0081554	0.00109052	5.3e-14	0.0131	0.009	0.1451
135	Chronotype	rs2580160	18	1816035	CTD-2015H3.1	A	G	0.453	0.00454	0.00197	0.0214	0.00627306	0.00107316	6.8e-09	-0.0121	0.0089	0.1754
136	Chronotype	rs2593487	13	69328926	RP11-459J23.1	G	A	0.33	0.000609	0.00205	0.73	0.00477661	0.00111656	2.9e-05	0.0059	0.0093	0.5256
137	Chronotype	rs2653349	6	55277539	HCRTR2	A	G	0.809	0.00447	0.00234	0.0444	0.0143657	0.00128556	5.2e-29	0.0163	0.0111	0.1441
138	Chronotype	rs2706762	2	70261338	PCYOX1	C	T	0.127	0.00529	0.00274	0.0519	0.0063611	0.00147484	1.4e-05	-0.0234	0.0132	0.07773
139	Chronotype	rs2737245	8	115646356	TRPS1	T	G	0.737	0.00675	0.00216	0.00166	0.0072004	0.00117834	9.1e-10	0.0013	0.01	0.8967
140	Chronotype	rs2844016	9	24582749	RP11-20A20.2	T	C	0.738	0.00398	0.00214	0.0596	0.00513841	0.00115552	1.8e-05	-0.0089	0.01	0.3726
141	Chronotype	rs28458909	9	137362737	EXD3	C	T	0.126	0.00209	0.00316	0.544	0.0158432	0.00160134	4.7e-23	0.0268	0.0164	0.1021
142	Chronotype	rs28459838	22	35450175	SCUBE1	T	C	0.759	0.00279	0.00241	0.312	0.00495759	0.0012527	5.5e-05	-0.0141	0.0108	0.1903
143	Chronotype	rs2850979	4	101173607	PPP3CA	C	T	0.749	0.00218	0.00227	0.343	0.00599917	0.00123821	6.6e-07	0.008	0.0102	0.4338
144	Chronotype	rs28680958	1	173879670	ZBTB37, ZBTB37	A	G	0.77	0.0136	0.00237	9.78e-09	0.00437065	0.00128013	0.00073	-0.0134	0.0105	0.2018
145	Chronotype	rs28712821	4	39412160	KLB, KLB	G	A	0.594	0.0284	0.00199	1.1e-46	0.00255883	0.00108847	0.023	-0.0032	0.0089	0.7184
146	Chronotype	rs28732378	3	85354742	CADM2, CADM2	G	A	0.271	0.0163	0.00217	2.24e-14	0.00185432	0.00119984	0.14	0.025	0.0099	0.0116
147	Chronotype	rs2878172	14	54906952	-	A	G	0.422	0.00145	0.00193	0.379	-0.00357826	0.00107138	0.00062	0.0176	0.009	0.04982
148	Chronotype	rs2881955	6	71769560	RNU6-248P	C	T	0.27	0.00361	0.00214	0.0944	-0.00552825	0.00117872	1.6e-06	0.0097	0.0098	0.3242
149	Chronotype	rs28929474	14	94378610	SERPINA1, SERPINA1	T	C	0.9846	0.0477	0.00719	2.39e-11	0.0040773	0.00377714	0.29	-0.0974	0.0353	0.005841
150	Chronotype	rs2901796	5	163903702	CTC-207P7.1	A	G	0.59	0.00313	0.002	0.117	0.0051864	0.00108047	1.2e-06	0.0077	0.009	0.3924
151	Chronotype	rs2916148	17	67485993	PITPNC1	A	G	0.563	0.00119	0.00197	0.506	0.00617571	0.00107345	8.3e-09	-0.024	0.0089	0.006812
152	Chronotype	rs2944831	7	72314650	CALN1	A	G	0.728	0.00426	0.00214	0.0439	0.00556088	0.00115815	2.5e-06	0.0082	0.01	0.4102
153	Chronotype	rs295268	9	83814390	GKAP1	C	T	0.726	0.00584	0.00222	0.00947	0.00685162	0.0012091	7e-09	-0.03	0.0103	0.003453
154	Chronotype	rs2978382	14	64302356	ESR2	T	C	0.416	0.00329	0.00197	0.109	0.00514582	0.0010766	2.4e-06	0.0163	0.0089	0.06563
155	Chronotype	rs2979139	8	8410803	CTA-398F10.1	G	A	0.489	0.0014	0.00193	0.467	0.00589927	0.00105743	4.9e-08	0.0208	0.0094	0.02584
156	Chronotype	rs301218	3	176379131	U8	G	A	0.369	0.0026	0.00197	0.196	0.00398536	0.00107863	0.00025	0.0103	0.009	0.2553
157	Chronotype	rs308521	9	37367097	ZCCHC7	T	C	0.403	0.00186	0.002	0.37	0.00653616	0.0010817	1.5e-09	-0.0122	0.009	0.1742
158	Chronotype	rs3100052	8	100954911	YWHAZ	G	A	0.404	0.00187	0.00197	0.349	-0.00666323	0.00108374	7e-10	-0.0069	0.0091	0.4475
159	Chronotype	rs331939	4	142733736	INPP4B, INPP4B	A	G	0.661	0.0118	0.00202	4.5e-09	-0.000501036	0.00110871	0.67	-0.0123	0.0093	0.1832
160	Chronotype	rs34054660	8	64103102	RP11-32K4.1	A	G	0.422	0.00604	0.00194	0.00175	0.00357001	0.00106707	0.0014	-0.0209	0.0088	0.01818
161	Chronotype	rs34121753	17	7830515	DNAH2, DNAH2	A	G	0.532	0.0112	0.00199	1.39e-08	0.00354437	0.00107033	0.00071	-0.0197	0.009	0.02918
162	Chronotype	rs34329963	18	66858996	RNU6-1037P	T	C	0.889	0.00263	0.00302	0.358	-0.00677506	0.00166454	4.2e-05	0.0163	0.0139	0.2414
163	Chronotype	rs34509802	2	100975248	NPAS2	A	G	0.837	0.00408	0.00257	0.112	0.00671642	0.00137336	5.7e-07	0.0082	0.0117	0.4837
164	Chronotype	rs34704785	13	67543549	LINC00364, LINC00364	T	C	0.588	0.0114	0.00214	4.52e-08	-0.000126102	0.0012049	0.91	-0.002	0.0099	0.842
165	Chronotype	rs34967119	3	105059586	CD200R1L	G	A	0.508	0.00477	0.00194	0.0152	-0.00430983	0.00105494	6.7e-05	0.0227	0.0089	0.01037
166	Chronotype	rs35346733	3	2479638	CNTN4	G	A	0.184	0.000352	0.0026	0.912	0.00660103	0.00134001	9.1e-07	0.0188	0.0115	0.1017
167	Chronotype	rs35524253	8	4966086	CSMD1	A	G	0.665	0.00249	0.00204	0.222	0.00600681	0.00110426	2e-08	0.0073	0.0093	0.4326
168	Chronotype	rs359248	2	60250326	AC007381.3	T	G	0.524	0.00344	0.00204	0.0954	-0.00477202	0.00106459	6.2e-06	-0.0069	0.0088	0.4327
169	Chronotype	rs36055559	19	5799422	DUS3L	G	A	0.148	0.00801	0.003	0.0083	0.0077847	0.00146168	9.4e-08	0.0208	0.0136	0.1273
170	Chronotype	rs3760381	17	44969715	C1QL1	A	G	0.744	0.000398	0.00224	0.85	0.00485134	0.00122288	7.4e-05	0.0069	0.0101	0.4968
171	Chronotype	rs3782860	12	252830	SLC6A13	C	T	0.522	0.000945	0.00196	0.627	-0.00505033	0.00106185	1.3e-06	0.0074	0.0088	0.4007
172	Chronotype	rs3808964	10	123667111	GPR26	G	T	0.599	0.00286	0.00204	0.158	-0.00518298	0.0010977	3.3e-06	0.0035	0.0091	0.6967
173	Chronotype	rs3814877	16	30031356	FAM57B, FAM57B	T	G	0.619	0.0113	0.00198	1.07e-08	0.00399693	0.00107558	0.0002	0.0076	0.0089	0.3962
174	Chronotype	rs3815983	13	109127558	MYO16	C	T	0.363	0.000412	0.00206	0.883	0.00470441	0.00110995	2.1e-05	0.0106	0.0092	0.2462
175	Chronotype	rs3850174	3	172646303	NCEH1	T	A	0.254	0.00194	0.00227	0.399	0.00745898	0.00121696	1.4e-09	-0.0041	0.0103	0.6943
176	Chronotype	rs3857599	6	50970534	RP11-228O6.2	A	C	0.843	0.0042	0.00261	0.118	0.0080302	0.00142814	1.2e-08	0.0049	0.0119	0.681
177	Chronotype	rs3867239	11	122222382	MIR100HG	A	G	0.645	0.00023	0.00201	0.931	0.00510799	0.00109116	4.4e-06	-0.0021	0.0092	0.8158
178	Chronotype	rs3923809	6	38473194	BTBD9	A	G	0.326	0.00125	0.00202	0.544	-0.00418082	0.00114695	0.00037	0.0054	0.0094	0.5658
179	Chronotype	rs3955311	12	113906013	RBM19	T	C	0.862	0.00467	0.00274	0.0906	0.00619309	0.0014798	3.3e-05	-0.0015	0.0123	0.9052
180	Chronotype	rs4027217	7	14054289	RPL6P21	C	A	0.248	0.000632	0.00237	0.837	0.00538982	0.00128931	2.1e-05	-0.0141	0.0104	0.1776
181	Chronotype	rs42210	5	166981783	HMP19	G	C	0.692	0.00207	0.00217	0.385	0.00513926	0.00117154	1.2e-05	-0.0066	0.0098	0.5011
182	Chronotype	rs4233567	2	143514807	ARHGAP15, ARHGAP15	T	C	0.66	0.013	0.00208	3.83e-10	-0.00445642	0.00111694	0.0001	-0.0042	0.0095	0.6571
183	Chronotype	rs4236237	7	70471491	AUTS2	C	A	0.588	0.00565	0.00196	0.00426	0.00415222	0.00107547	8.5e-05	0.007	0.009	0.4337
184	Chronotype	rs4241964	4	136132804	RP11-775H9.2	T	G	0.514	0.00523	0.00195	0.00901	-0.00764427	0.00106171	7.2e-13	0.0123	0.009	0.1694
185	Chronotype	rs4269995	5	88405406	TMEM161B-AS1	C	T	0.26	0.000217	0.00222	0.944	0.00623775	0.00121476	3.6e-07	-0.0006	0.01	0.9503
186	Chronotype	rs4309187	11	113541721	DRD2, DRD2	A	C	0.697	0.0149	0.0021	1.37e-12	-0.00486345	0.00113899	1.9e-05	-0.0005	0.0096	0.9581
187	Chronotype	rs4419127	18	34083690	NOL4	A	G	0.34	0.00415	0.00204	0.0416	0.00799336	0.00112106	5.7e-13	-0.0057	0.0092	0.537
188	Chronotype	rs4535583	6	115378116	RP11-282C5.1	T	C	0.286	0.000468	0.00206	0.857	0.00428712	0.0011457	0.00023	0.0012	0.0096	0.8979
189	Chronotype	rs4550384	14	84883798	RP11-688D15.1	G	T	0.754	0.0015	0.00224	0.491	-0.00528289	0.00122779	2e-05	-0.0047	0.0103	0.6497
190	Chronotype	rs45597035	13	73075014	KLF5	G	A	0.66	0.000738	0.00204	0.703	0.00437679	0.00111677	5.6e-05	-0.0549	0.0092	2.661e-09
191	Chronotype	rs465670	5	177450623	PRR7	C	T	0.499	0.00889	0.00201	9.38e-06	-0.00496654	0.00105886	2.1e-06	-0.015	0.0088	0.08823
192	Chronotype	rs4657983	1	195485427	AL357932.1	A	G	0.347	0.00198	0.00205	0.356	-0.00434143	0.00110822	0.00011	-0.0124	0.0092	0.1766
193	Chronotype	rs4666682	2	185339016	AC080125.1	G	A	0.172	0.00202	0.00254	0.418	0.00535476	0.00138292	0.00014	-0.0095	0.0113	0.3979
194	Chronotype	rs4672458	2	53509224	AC069157.1	T	C	0.527	0.00318	0.00191	0.0971	-0.00554341	0.00105457	1.4e-07	0.004	0.0087	0.6488
195	Chronotype	rs4690085	4	2695573	FAM193A	G	A	0.539	0.00119	0.00195	0.539	0.0051446	0.00105603	1.1e-06	0.0031	0.0087	0.7245
196	Chronotype	rs4698678	4	18259153	MTCO3P44	G	C	0.27	0.00426	0.00215	0.0491	-0.00514073	0.00117192	1.4e-05	0.0055	0.0099	0.5795
197	Chronotype	rs4752999	11	47407014	SLC39A13, SLC39A13	T	C	0.679	0.0145	0.00207	2.03e-12	0.00221133	0.00112776	0.044	0.0083	0.0093	0.3738
198	Chronotype	rs4775086	15	58677093	ADAM10	A	G	0.734	0.00131	0.00227	0.565	-0.00502066	0.0012429	5.2e-05	-0.0192	0.0102	0.05939
199	Chronotype	rs4785296	16	49433323	RP11-189E14.5	G	C	0.219	0.00401	0.00226	0.0764	-0.00513497	0.00125097	2.8e-05	0.0069	0.0104	0.5079
200	Chronotype	rs4800998	18	55762424	RP11-397A16.1	A	T	0.826	0.00764	0.00248	0.00188	0.00638976	0.00136148	2.7e-06	0.0044	0.0114	0.6982
201	Chronotype	rs4860734	4	66231186	AC112518.3	G	A	0.297	0.000296	0.00221	0.913	-0.00439482	0.00118383	0.00028	-0.0046	0.0097	0.6318
202	Chronotype	rs486416	6	31888293	EHMT2	A	G	0.293	0.00253	0.00211	0.225	-0.00519535	0.00109095	1.4e-06	-0.0068	0.0097	0.4838
203	Chronotype	rs4903203	14	74193805	LIN52	A	G	0.659	0.000237	0.00206	0.911	0.00541275	0.00113024	7.1e-07	-0.0038	0.0094	0.686
204	Chronotype	rs4916723	5	88558577	LINC00461, LINC00461	C	A	0.596	0.0115	0.00199	8.07e-09	0.00181745	0.00108011	0.078	-0.035	0.009	0.0001054
205	Chronotype	rs4923541	11	28457988	METTL15	C	T	0.483	0.00674	0.00191	0.000318	-0.00482555	0.00105504	5e-06	-0.0148	0.0088	0.09082
206	Chronotype	rs4936290	11	114138533	ZBTB16	C	A	0.656	0.00561	0.00203	0.00527	0.0062047	0.00110997	3.4e-08	0.002	0.0093	0.8273
207	Chronotype	rs495593	13	72345662	SNORD37	A	G	0.258	0.00092	0.00221	0.655	0.00447197	0.00120991	0.00022	-0.0149	0.0099	0.131
208	Chronotype	rs497338	10	758375	RP11-164C1.2	C	T	0.305	9.96e-05	0.00214	0.962	-0.00517834	0.00117277	1.7e-05	-0.0105	0.0095	0.2723
209	Chronotype	rs5016898	1	81206328	RP3-445O10.1	C	T	0.405	0.00242	0.00197	0.227	0.00460576	0.00107169	1.9e-05	-0.0002	0.0091	0.9863
210	Chronotype	rs528301	2	44927769	LINC01833, LINC01833	G	A	0.605	0.0156	0.00195	1.25e-15	0.00311807	0.00105931	0.0031	0.025	0.009	0.005542
211	Chronotype	rs55846845	17	52014841	CA10	G	A	0.507	0.00413	0.00192	0.032	0.0054042	0.00105822	2.1e-07	-0.0112	0.0088	0.2038
212	Chronotype	rs55872084	5	156474993	SGCD, SGCD	G	T	0.218	0.0129	0.00228	1.98e-08	-0.000225827	0.00123057	0.79	-0.0026	0.0104	0.8056
213	Chronotype	rs55932213	9	105993341	LINC01505, LINC01505	A	G	0.701	0.0129	0.0023	1.8e-08	-0.000549512	0.00123377	0.79	0.013	0.01	0.1943
214	Chronotype	rs55938136	17	45720994	LINC02210-CRHR1, LINC02210-CRHR1	G	A	0.794	0.0191	0.00244	1.39e-15	0.00323769	0.00126254	0.013	-0.0164	0.0108	0.1284
215	Chronotype	rs56113850	19	40847202	CYP2A6	T	C	0.568	0.00236	0.00198	0.207	-0.00432021	0.00106887	3.5e-05	-0.0046	0.0092	0.6178
216	Chronotype	rs58681483	17	59857293	TUBD1	G	A	0.9006	0.00406	0.00359	0.255	-0.0054943	0.00197837	0.0059	-0.0164	0.015	0.2751
217	Chronotype	rs58876439	19	42096832	POU2F2	A	G	0.9423	0.00819	0.00393	0.0336	0.0106256	0.00208305	3.6e-07	0.0207	0.0181	0.251
218	Chronotype	rs59986227	15	47717066	SEMA6D	C	G	0.246	0.00272	0.00227	0.201	-0.00658386	0.00121689	6.4e-08	-0.0075	0.0102	0.4641
219	Chronotype	rs6007594	22	45332489	FAM118A	A	G	0.704	0.00159	0.00221	0.469	-0.00615049	0.00120232	5.1e-07	0.0446	0.0097	3.947e-06
220	Chronotype	rs60616179	6	109923562	RP11-282C5.1	A	G	0.0704	0.00576	0.00422	0.165	0.013174	0.00233375	9.2e-09	-0.0105	0.018	0.5608
221	Chronotype	rs6106989	20	25046994	ACSS1, ACSS1	G	A	0.628	0.0113	0.00204	3.81e-08	0.00101565	0.0010822	0.29	0.002	0.009	0.8212
222	Chronotype	rs6131805	20	16241448	BANF2	T	G	0.559	0.000573	0.00208	0.805	0.00604864	0.00109909	2.3e-08	-0.0102	0.0091	0.2614
223	Chronotype	rs6131942	20	17367963	PCSK2	A	G	0.583	0.00364	0.00196	0.0711	-0.00554741	0.00107289	2.2e-07	0.0171	0.0089	0.05488
224	Chronotype	rs61773390	1	7824465	PER3	T	G	0.815	0.00284	0.00243	0.268	0.013002	0.00132655	1.3e-22	-0.0218	0.0114	0.05572
225	Chronotype	rs61875203	10	92129053	CPEB3	C	T	0.263	0.00233	0.00218	0.277	-0.00508338	0.00117783	1.5e-05	-0.0037	0.0099	0.7109
226	Chronotype	rs61990287	14	41600686	CTD-2298J14.2	A	C	0.766	0.00221	0.00219	0.281	0.00515361	0.00117611	9.4e-06	-0.0212	0.0103	0.03982
227	Chronotype	rs62082402	18	5186567	AKAIN1	T	G	0.796	0.00113	0.00244	0.699	0.0101499	0.00134503	1.2e-14	-0.0177	0.011	0.109
228	Chronotype	rs62124718	2	12682869	RP11-333O1.1	G	A	0.9022	0.002	0.00322	0.56	0.00795353	0.00171149	2.7e-06	-0.0193	0.0147	0.1884
229	Chronotype	rs621421	11	30384367	MPPED2	T	C	0.354	0.000326	0.002	0.837	-0.00621562	0.00108973	6.8e-09	-0.0212	0.0092	0.02202
230	Chronotype	rs62182135	2	239345610	HDAC4	C	A	0.313	0.00522	0.00208	0.011	0.00599196	0.00111881	9.5e-08	0.0087	0.0095	0.3585
231	Chronotype	rs62465218	7	132609553	PLXNA4	A	C	0.871	0.00211	0.0027	0.434	-0.00426843	0.00148407	0.0039	-0.0075	0.0128	0.5589
232	Chronotype	rs62479736	8	3796798	CSMD1	G	T	0.311	0.0031	0.00214	0.147	-0.00535432	0.00115865	1.6e-06	0.0229	0.0096	0.017
233	Chronotype	rs62553781	9	74064861	RP11-401G5.1	C	T	0.0253	0.00422	0.00543	0.462	0.0193977	0.00288108	3e-11	-0.0294	0.0264	0.2663
234	Chronotype	rs6429233	1	240973733	RGS7	A	G	0.552	0.00574	0.00195	0.00322	0.0049675	0.00106099	3.5e-06	0.0109	0.0088	0.2144
235	Chronotype	rs6433478	2	174376754	CIR1	T	C	0.506	0.00509	0.0019	0.00391	-0.00462682	0.00106592	8.2e-06	-0.0058	0.009	0.5199
236	Chronotype	rs6440833	3	152928455	SPTSSB	A	G	0.534	0.00275	0.00197	0.166	0.00349945	0.00106144	0.0011	-0.0074	0.0088	0.3962
237	Chronotype	rs6468316	8	35380270	UNC5D	C	T	0.494	0.00133	0.00193	0.483	0.00525575	0.0010558	6.2e-07	0.0073	0.0088	0.4061
238	Chronotype	rs6477309	9	8450638	PTPRD	T	C	0.332	0.00181	0.00201	0.363	0.00628358	0.00112419	1.6e-08	-0.0032	0.0094	0.7353
239	Chronotype	rs6544906	2	46636733	CRIPT	C	A	0.557	0.00258	0.00194	0.193	-0.00403637	0.00106297	0.0002	0.0225	0.0089	0.0115
240	Chronotype	rs6560218	9	71630510	RPL35AP21	T	C	0.48	0.000685	0.00197	0.726	-0.0050079	0.00106602	1.8e-06	0.004	0.0089	0.6527
241	Chronotype	rs6573197	14	58257490	PSMA3, PSMA3	T	C	0.274	0.0123	0.00214	9.3e-09	0.000608725	0.00116995	0.63	0.012	0.0099	0.2236
242	Chronotype	rs6573308	14	60340258	CTD-2568P8.1	C	T	0.426	0.000766	0.00201	0.739	-0.0048849	0.00108966	8.7e-06	0.0074	0.009	0.4117
243	Chronotype	rs662094	11	66575220	CTSF	G	A	0.499	0.000676	0.00192	0.74	-0.00507408	0.00105584	2.1e-06	0.0008	0.0087	0.9274
244	Chronotype	rs66617308	10	54939578	PCDH15	T	C	0.308	0.00314	0.00207	0.136	0.00482689	0.00112312	1.1e-05	-0.0075	0.0095	0.4344
245	Chronotype	rs6665637	1	153783607	SLC27A3	A	G	0.734	0.000847	0.00228	0.652	-0.00429023	0.00119793	0.00035	-0.0213	0.0103	0.03855
246	Chronotype	rs6690292	1	112645797	CAPZA1	C	T	0.73	0.000743	0.00215	0.746	0.00502019	0.00118281	1.5e-05	-0.0048	0.0098	0.6266
247	Chronotype	rs6727752	2	76134657	SUCLA2P2	G	A	0.349	0.00266	0.00205	0.194	-0.00578533	0.00108981	1.1e-07	-0.0068	0.0091	0.4525
248	Chronotype	rs6739804	2	63042469	EHBP1, EHBP1	C	T	0.34	0.0129	0.00208	4.72e-10	-0.00258429	0.00114121	0.032	0.0023	0.0093	0.8052
249	Chronotype	rs6816922	4	79285118	LINC01088	A	C	0.477	0.00422	0.00193	0.0298	-0.00350655	0.00105928	0.00087	0.0015	0.0088	0.8646
250	Chronotype	rs682011	11	121673577	SORL1, SORL1	T	C	0.567	0.011	0.00194	1.53e-08	0.00185453	0.0010614	0.087	0.0194	0.0088	0.02814
251	Chronotype	rs6838677	4	65654949	EPHA5	C	A	0.692	0.00413	0.00208	0.0543	0.00505054	0.00112198	4.6e-06	0.0018	0.0096	0.8473
252	Chronotype	rs6846730	4	82357888	HNRNPD	C	T	0.238	0.00162	0.00228	0.494	0.00796282	0.00124864	1.1e-10	0.0087	0.0105	0.4043
253	Chronotype	rs6951574	7	153792659	DPP6, DPP6	T	C	0.459	0.0135	0.00205	4.44e-11	0.00477881	0.00106698	1.2e-05	0.0045	0.0092	0.6253
254	Chronotype	rs695459	22	28452290	TTC28	T	C	0.586	0.00158	0.00198	0.439	-0.00549645	0.00108418	5e-07	-0.0078	0.0089	0.3814
255	Chronotype	rs6958557	7	133901041	EXOC4	G	T	0.594	8e-05	0.00199	0.974	-0.0044074	0.0010805	2.6e-05	-0.0109	0.0089	0.2199
256	Chronotype	rs6967481	7	50575004	DDC	C	T	0.482	0.00251	0.00199	0.22	-0.0070078	0.00105984	1.9e-11	0.007	0.0088	0.423
257	Chronotype	rs6968240	7	122302620	FEZF1	C	A	0.395	0.00562	0.00202	0.00568	-0.00379683	0.00107191	0.00048	-0.0009	0.0092	0.9238
258	Chronotype	rs6988733	8	90523458	LINC00534	T	C	0.64	0.00286	0.00204	0.167	0.00442955	0.00110825	8.1e-05	-0.0074	0.0091	0.4185
259	Chronotype	rs6993892	8	33871682	RP11-317N12.1	C	T	0.607	0.00576	0.00201	0.00431	0.00731485	0.00108211	1.4e-11	0.0099	0.009	0.2724
260	Chronotype	rs7006885	8	92271350	RP11-700E23.3	A	G	0.726	0.00188	0.00214	0.343	0.00383191	0.00116624	0.0014	-0.0018	0.0097	0.8528
261	Chronotype	rs710284	14	98066203	RP11-61O1.1	T	C	0.43	0.000637	0.00196	0.785	0.00445494	0.00107287	3.7e-05	-0.0032	0.0089	0.72
262	Chronotype	rs7106546	11	116208453	snoU13, snoU13	G	T	0.755	0.0132	0.00229	1.28e-08	0.00197553	0.00125333	0.14	0.0072	0.0102	0.4804
263	Chronotype	rs711098	12	77582779	NAV3	A	C	0.589	0.000565	0.00197	0.769	0.00335109	0.00107809	0.0016	0.0004	0.009	0.9645
264	Chronotype	rs7111582	11	43871672	RP11-613D13.5	A	G	0.11	0.00164	0.00328	0.667	-0.00813927	0.00173631	3.6e-06	-0.005	0.0148	0.7371
265	Chronotype	rs7143933	14	61993501	SYT16	T	G	0.747	0.00114	0.00217	0.638	0.00380903	0.00119821	0.001	0.0026	0.01	0.7908
266	Chronotype	rs71523448	8	31959977	NRG1	C	G	0.9369	0.00635	0.00377	0.0967	-0.0103464	0.00198477	2.2e-07	-0.0083	0.0174	0.6326
267	Chronotype	rs7203707	16	24507248	CTD-2313J23.1	C	A	0.522	0.000713	0.00195	0.746	0.00558924	0.00105978	9.6e-08	0.0067	0.0089	0.4478
268	Chronotype	rs7248205	19	10659629	ILF3	T	C	0.412	0.00178	0.00203	0.357	0.00506242	0.00108148	2.4e-06	0.0282	0.009	0.001798
269	Chronotype	rs72720396	1	90726025	BARHL2	G	A	0.797	0.00833	0.00232	0.000484	0.0100913	0.00125031	5.3e-16	-0.0036	0.0107	0.7384
270	Chronotype	rs72729847	4	146375778	SLC10A7	C	T	0.797	0.00355	0.00245	0.155	0.00556849	0.00132959	3e-05	-0.007	0.0108	0.5191
271	Chronotype	rs72773411	16	678514	STUB1	G	A	0.135	0.0027	0.00283	0.368	-0.00488743	0.00144612	0.00078	-0.005	0.0132	0.7059
272	Chronotype	rs72790386	16	68103029	NFATC3	T	G	0.9659	0.00439	0.0056	0.467	0.0115474	0.00294507	4.6e-05	-0.0094	0.0269	0.7265
273	Chronotype	rs72796401	2	23957208	UBXN2A	A	T	0.816	0.00658	0.0025	0.00866	0.00591674	0.00134619	8.3e-06	-0.0009	0.0113	0.9382
274	Chronotype	rs72829706	17	56096372	ANKFN1	A	G	0.0432	0.0086	0.00514	0.0899	0.0136811	0.00272242	6.1e-07	-0.0548	0.0241	0.02288
275	Chronotype	rs72841368	17	63313753	TANC2	A	T	0.182	0.00329	0.00245	0.186	-0.00750626	0.00135106	2.3e-08	0.0239	0.0111	0.03124
276	Chronotype	rs72950188	3	116384428	LSAMP	T	C	0.077	0.00371	0.00353	0.273	0.00888553	0.00199856	6.1e-06	0.0183	0.0169	0.2796
277	Chronotype	rs72966564	3	123430969	ADCY5	T	C	0.747	0.000194	0.00245	0.926	-0.00616779	0.00122846	8.4e-07	-0.0002	0.0107	0.9821
278	Chronotype	rs7298532	12	112072600	NAA25	T	C	0.308	0.00147	0.0021	0.487	0.00696326	0.0011713	3.1e-09	-0.0253	0.0098	0.01015
279	Chronotype	rs7299922	12	54308735	COPZ1	A	G	0.376	0.00569	0.00197	0.00187	0.00516619	0.0010988	1.5e-06	-0.0021	0.0094	0.8208
280	Chronotype	rs73026775	19	30562047	ZNF536	A	G	0.887	0.00712	0.00318	0.0279	-0.00574882	0.00163668	0.00036	-0.0135	0.0143	0.3451
281	Chronotype	rs7304278	12	106596137	RFX4	A	G	0.728	0.00105	0.00216	0.605	-0.00767601	0.001187	9.6e-11	0.0067	0.0098	0.4963
282	Chronotype	rs73050286	3	23183193	CRIP1P2	C	T	0.789	0.000808	0.00231	0.732	-0.00644904	0.00128083	4e-07	-0.0228	0.0106	0.03127
283	Chronotype	rs7429614	3	77156287	ROBO2	G	T	0.401	0.00145	0.00205	0.478	-0.00604327	0.00106919	9e-09	-0.0118	0.009	0.1872
284	Chronotype	rs74357745	11	122941114	C11orf63	A	G	0.116	0.00247	0.00299	0.428	0.0093778	0.00161937	6e-09	-0.0152	0.0136	0.2634
285	Chronotype	rs747003	2	161059898	AC009313.2	T	C	0.384	0.00536	0.002	0.00674	0.00560474	0.00108197	3.9e-07	-0.0023	0.0089	0.7947
286	Chronotype	rs75120545	2	44044357	AC019129.1	T	C	0.978	0.036	0.00627	7.59e-09	0.0228269	0.0032546	2.9e-12	0.0208	0.0303	0.4936
287	Chronotype	rs76064513	2	124681064	CNTNAP5	C	T	0.151	0.000794	0.00298	0.808	-0.0062096	0.00159122	9.1e-05	0.0022	0.0128	0.8638
288	Chronotype	rs7626335	3	71526026	FOXP1	A	C	0.645	0.00145	0.00206	0.47	-0.0044052	0.0011254	5.1e-05	-0.0151	0.0094	0.1078
289	Chronotype	rs7649164	3	151070245	CLRN1-AS1	G	T	0.562	0.00117	0.00206	0.539	-0.004623	0.00109009	3.6e-05	0.03	0.0091	0.0009705
290	Chronotype	rs76518095	10	129351712	RP11-168C9.1	T	C	0.9287	0.00346	0.00376	0.346	0.00852138	0.00198596	2.2e-05	0.0007	0.0171	0.9685
291	Chronotype	rs76640332	17	46112492	KANSL1, KANSL1	A	G	0.796	0.0219	0.0025	1.47e-18	0.00335242	0.00126769	0.01	-0.0175	0.0109	0.1084
292	Chronotype	rs766406	6	26319360	HIST1H3PS1	G	T	0.658	0.000486	0.00201	0.782	0.00370245	0.00109432	0.00091	0.0032	0.0093	0.7311
293	Chronotype	rs7700110	4	113518738	CAMK2D	A	G	0.756	0.00454	0.0022	0.0409	0.00494424	0.0012044	4e-05	0.0035	0.0102	0.7312
294	Chronotype	rs7701529	5	64565648	RGS7BP	T	A	0.237	0.00234	0.00231	0.316	0.00702764	0.00124617	1.7e-08	0.0135	0.0102	0.1861
295	Chronotype	rs7721608	5	77285433	PDE8B	G	T	0.493	0.000869	0.0019	0.674	-0.00400133	0.00105892	0.00023	0.002	0.0089	0.8217
296	Chronotype	rs77248969	2	135733161	R3HDM1	A	G	0.841	0.000593	0.00329	0.841	-0.00744418	0.0018491	3.9e-05	0.0294	0.0126	0.01971
297	Chronotype	rs7735794	5	175912981	THOC3	G	A	0.231	0.00463	0.00264	0.062	-0.00735125	0.00133671	4.5e-08	-0.0033	0.0118	0.7792
298	Chronotype	rs77960	5	104628884	RP11-6N13.1	G	A	0.31	0.00111	0.00208	0.588	-0.00624077	0.00112444	2.3e-08	0.0171	0.0094	0.06904
299	Chronotype	rs7845620	8	52216509	ST18	A	C	0.165	0.00346	0.00266	0.211	-0.00759975	0.00142429	9.8e-08	0.0022	0.0119	0.8503
300	Chronotype	rs7900191	10	117386263	PDZD8	C	T	0.435	0.000405	0.00202	0.92	0.0048008	0.00108435	1.7e-05	0.007	0.0095	0.4625
301	Chronotype	rs7943634	11	126864424	KIRREL3	T	C	0.705	0.00387	0.00207	0.0581	-0.00601421	0.00114227	1.7e-07	-0.0147	0.0095	0.1213
302	Chronotype	rs7959983	12	90059201	RP11-567C2.1	C	T	0.602	0.00349	0.00196	0.0784	0.00745399	0.00107164	4.7e-12	0.0203	0.0089	0.02212
303	Chronotype	rs79616692	16	72304608	LINC01572, LINC01572	G	C	0.11	0.019	0.00315	2.38e-09	0.00605468	0.00171265	0.00026	0.0099	0.0144	0.4908
304	Chronotype	rs7975791	12	49019703	KMT2D	T	C	0.9727	0.0118	0.0053	0.0282	0.0114868	0.00270841	1.4e-05	0.0065	0.0242	0.7872
305	Chronotype	rs80097534	12	120591801	-	T	G	0.899	0.0049	0.00319	0.116	-0.00976486	0.00178889	6.5e-08	0.0034	0.0151	0.8209
306	Chronotype	rs80271258	2	238402864	TRAF3IP1	C	T	0.0817	0.00593	0.00345	0.0826	0.0193549	0.00187234	1.1e-24	-0.0134	0.0163	0.4086
307	Chronotype	rs8044054	16	60594532	GNPATP	T	C	0.617	0.0012	0.00198	0.521	0.00720064	0.00108191	2.3e-11	-0.0073	0.0089	0.4131
308	Chronotype	rs8072058	17	57656837	MSI2	T	A	0.771	7.13e-05	0.00234	0.982	0.00528977	0.00127919	3.6e-05	-0.0253	0.0105	0.01552
309	Chronotype	rs838145	19	48745473	IZUMO1, IZUMO1	A	G	0.416	0.0161	0.00198	3.87e-16	0.00373318	0.00106633	0.00075	-0.0241	0.0092	0.008681
310	Chronotype	rs9348050	6	165850000	PDE10A	T	C	0.501	0.00127	0.00194	0.511	0.00580706	0.00105618	5e-08	0.0026	0.0088	0.7658
311	Chronotype	rs9381812	6	13183766	PHACTR1	A	G	0.293	3.67e-05	0.00204	0.918	-0.00853812	0.00115707	1.2e-13	0.0055	0.0096	0.5654
312	Chronotype	rs938836	4	139018499	NOCT	G	A	0.449	0.00436	0.00191	0.0194	0.00389241	0.00105875	0.00035	0.0045	0.009	0.6162
313	Chronotype	rs9416744	10	58808177	BICC1	C	A	0.27	0.00207	0.00218	0.329	-0.00674731	0.00121007	3.7e-08	-0.0251	0.0099	0.01157
314	Chronotype	rs9436119	1	150495277	TARS2	A	G	0.611	0.00383	0.002	0.054	0.00789271	0.00107559	1.7e-13	-0.005	0.0089	0.5767
315	Chronotype	rs9465253	6	19102016	RP1-130G2.1	C	T	0.283	0.00106	0.00218	0.62	-0.00501804	0.00117881	2.1e-05	-0.0147	0.0097	0.1318
316	Chronotype	rs9479402	6	152814204	RP1-200K18.1	T	C	0.0222	0.00149	0.0095	0.864	-0.0394763	0.00516706	1.7e-14	-0.0101	0.0316	0.7499
317	Chronotype	rs9496623	6	143430488	ADAT2	A	G	0.253	0.00161	0.00226	0.457	-0.00549498	0.00124136	1.2e-05	0.0052	0.0104	0.6142
318	Chronotype	rs9558942	13	107047870	AL354741.1	C	T	0.677	0.00618	0.00211	0.00353	0.00324123	0.00112594	0.0038	-0.0015	0.0092	0.875
319	Chronotype	rs9571526	13	66016736	MIR548X2	G	T	0.759	0.00187	0.0023	0.404	0.00560807	0.00125482	5.5e-06	-0.01	0.0103	0.3311
320	Chronotype	rs9573980	13	77016606	CLN5	A	G	0.0347	0.00123	0.00526	0.841	0.0252895	0.00292863	9.1e-18	-0.0358	0.0237	0.1308
321	Chronotype	rs9597241	13	55707137	RP11-415G4.1	A	C	0.173	0.00041	0.00248	0.822	0.00755228	0.00135682	2.7e-08	-0.0043	0.0114	0.7028
322	Chronotype	rs962961	14	56814436	OTX2	T	C	0.671	0.0122	0.00204	2.78e-09	-0.00512752	0.0011261	5.5e-06	-0.0161	0.0093	0.08432
323	Chronotype	rs9636202	19	18338428	PGPEP1	A	G	0.747	0.0003	0.00226	0.829	-0.00658396	0.0012004	2.7e-08	0.0021	0.0099	0.8354
324	Chronotype	rs9664044	10	125022222	CTBP2	T	C	0.764	0.00197	0.0023	0.441	-0.0070375	0.00125033	2.8e-08	0.0129	0.0105	0.2171
325	Chronotype	rs975025	1	179369192	AXDND1	T	C	0.9212	0.000343	0.0037	0.909	-0.0106643	0.00197316	4e-08	0.027	0.016	0.09143
326	Chronotype	rs9817910	3	18205378	TBC1D5	G	A	0.547	0.00424	0.00194	0.0254	0.00687565	0.00106356	1.5e-10	-0.0227	0.0089	0.01066
327	Chronotype	rs9836621	3	182378523	TMEM207	C	T	0.537	0.00072	0.00197	0.696	0.00551385	0.00105789	2.9e-07	0.0215	0.0092	0.01907
328	Chronotype	rs9950528	18	38182497	RP11-687D19.1	G	A	0.646	0.00301	0.002	0.122	0.00510736	0.00112161	7.1e-06	0.0047	0.0092	0.61
329	Chronotype	rs9964420	18	59156809	SEC11C	A	C	0.705	0.000899	0.00211	0.657	-0.00951104	0.00115287	2.4e-16	-0.0057	0.0099	0.5633
330	Chronotype	rs9997394	4	162782931	LINC02174	A	G	0.721	0.000707	0.00215	0.742	-0.00562582	0.00116245	1.9e-06	0	0.0098	0.9971
1	Frequent insomnia symptoms	rs10085696	7	70318034	AUTS2, AUTS2, AUTS2	G	A	0.799	0.016	0.00249	1.24e-10	0.000151335	0.0017833	0.94	0.0008	0.0111	0.9423
2	Frequent insomnia symptoms	rs10156602	9	93583046	PHF2	G	A	0.649	0.00148	0.00204	0.489	-0.0101122	0.00144819	3.4e-12	-0.0108	0.0092	0.2393
3	Frequent insomnia symptoms	rs1031654	13	53807900	LINC00558	C	A	0.782	0.00205	0.00239	0.418	0.0102622	0.00172522	2e-09	0.0184	0.0108	0.08809
4	Frequent insomnia symptoms	rs10753661	1	165150555	LMX1A, LMX1A, LMX1A	A	G	0.298	0.0113	0.00209	4.24e-08	0.00167585	0.00148814	0.23	0.0044	0.0096	0.6454
5	Frequent insomnia symptoms	rs10838708	11	47419962	PSMC3	A	G	0.542	0.0102	0.00198	2.57e-07	-0.00840241	0.00140024	2.5e-09	-0.0011	0.0089	0.9033
6	Frequent insomnia symptoms	rs10947690	6	37663992	MDGA1	A	G	0.219	0.00273	0.00224	0.217	-0.00868595	0.0015737	3.5e-08	0	0.0108	0.9982
7	Frequent insomnia symptoms	rs11184946	1	106642603	RP11-478L17.1	C	T	0.408	0.000508	0.00198	0.809	-0.00878653	0.00139968	2.9e-10	-0.0017	0.0089	0.8495
8	Frequent insomnia symptoms	rs11635495	15	67512344	IQCH-AS1	T	C	0.485	0.000681	0.00189	0.734	-0.00813358	0.00138626	6.8e-09	-0.0072	0.0089	0.419
9	Frequent insomnia symptoms	rs11651809	17	45178314	RP13-890H12.2	C	G	0.303	0.00258	0.00216	0.237	-0.0122282	0.00152535	2.1e-15	0.0125	0.0096	0.1932
10	Frequent insomnia symptoms	rs11793074	9	23820072	ELAVL2	G	A	0.846	0.00799	0.00269	0.00311	-0.010132	0.00194928	2.3e-07	0.0122	0.0119	0.3057
11	Frequent insomnia symptoms	rs11793831	9	23362313	RP11-370B11.4	T	G	0.592	3.92e-05	0.00197	1	-0.00668951	0.00140596	1.5e-06	0.0078	0.0089	0.3817
12	Frequent insomnia symptoms	rs11804386	1	87273264	RP5-1043L3.1	A	G	0.682	0.00149	0.00205	0.486	0.00805764	0.00146423	2.6e-08	0.0171	0.0094	0.07004
13	Frequent insomnia symptoms	rs11860773	16	73878604	RPSAP56, RPSAP56, RPSAP56	C	T	0.824	0.0155	0.00251	8.35e-10	0.000216388	0.00176212	0.86	0.0214	0.012	0.07505
14	Frequent insomnia symptoms	rs1229984	4	99318162	ADH1B, ADH1B, ADH1B	T	C	0.953	0.209	0.00673	1.6e-203	-0.0111865	0.0045475	0.011	-0.0396	0.0198	0.04542
15	Frequent insomnia symptoms	rs12405761	1	57385242	DAB1	C	A	0.568	0.00631	0.00195	0.00129	-0.00923926	0.00139853	2.6e-11	-0.0022	0.0089	0.8029
16	Frequent insomnia symptoms	rs1260326	2	27508073	GCKR, GCKR, GCKR	T	C	0.595	0.0233	0.00196	3.33e-33	-0.000718296	0.00141067	0.6	-0.0358	0.0089	6.11e-05
17	Frequent insomnia symptoms	rs1302808	4	99369963	MANBA, MANBA, MANBA	C	A	0.185	0.0245	0.00246	1.36e-23	-0.00434935	0.0017649	0.012	-0.0123	0.0117	0.2948
18	Frequent insomnia symptoms	rs13107325	4	102267552	SLC39A8	T	C	0.9346	0.0369	0.00395	1.23e-20	0.00660615	0.00262937	0.011	0.0059	0.0169	0.7273
19	Frequent insomnia symptoms	rs13332432	16	85688203	GINS2, GINS2, GINS2	C	G	0.296	0.0142	0.00219	5.94e-11	-0.000250023	0.00153873	0.94	0.0062	0.0098	0.5261
20	Frequent insomnia symptoms	rs1387766	12	91688023	RP11-1041F24.1, RP11-1041F24.1, RP11-1041F24.1	A	G	0.378	0.0108	0.00198	4.79e-08	0.00109572	0.00141922	0.51	-0.0111	0.009	0.2172
21	Frequent insomnia symptoms	rs1430205	5	88382768	TMEM161B-AS1	C	T	0.494	0.00754	0.00194	0.000105	-0.00769252	0.0013907	3.6e-08	-0.0219	0.0088	0.01278
22	Frequent insomnia symptoms	rs153106	16	28515576	IL27, IL27, IL27	C	T	0.591	0.0137	0.00196	3.63e-12	-0.00351588	0.00140109	0.013	0.003	0.0089	0.7395
23	Frequent insomnia symptoms	rs16854020	4	42115542	BEND4, BEND4, BEND4	G	A	0.127	0.018	0.00289	4.82e-10	0.00117591	0.00205961	0.6	0.0068	0.0136	0.6155
24	Frequent insomnia symptoms	rs17151854	8	10379049	MSRA	G	T	0.143	0.00125	0.00288	0.645	-0.010705	0.00192286	2.4e-08	0.0038	0.0127	0.7622
25	Frequent insomnia symptoms	rs17177078	16	24799360	TNRC6A, TNRC6A, TNRC6A	T	C	0.9336	0.0248	0.0041	9.51e-10	0.0028278	0.00301122	0.34	-0.0404	0.0177	0.02274
26	Frequent insomnia symptoms	rs17542254	11	113784974	CLDN25, CLDN25, CLDN25	A	G	0.251	0.0131	0.00214	8.96e-10	-0.00458748	0.00153352	0.0035	0.0089	0.01	0.3744
27	Frequent insomnia symptoms	rs17669584	17	30572596	AC005562.1	A	G	0.178	0.00919	0.00258	0.000348	-0.00964647	0.00178391	3.6e-08	0.0008	0.0118	0.9442
28	Frequent insomnia symptoms	rs1841625	4	90366326	CCSER1	G	A	0.568	0.000756	0.00196	0.719	0.00771112	0.00139836	3.6e-08	0.011	0.0088	0.213
29	Frequent insomnia symptoms	rs1942262	18	55206086	TCF4	A	G	0.705	0.00713	0.00214	0.000939	0.0111508	0.00152288	1.1e-13	0.0058	0.0096	0.5479
30	Frequent insomnia symptoms	rs2049045	11	27672694	BDNF, BDNF	C	G	0.811	0.0137	0.00251	3.97e-08	0.0060305	0.00177548	0.00082	-0.0163	0.0113	0.1511
31	Frequent insomnia symptoms	rs2062113	16	59442275	AC040163.1	T	C	0.534	0.00054	0.00196	0.779	0.00889979	0.00140332	1.9e-10	0.0004	0.0088	0.9598
32	Frequent insomnia symptoms	rs2192338	2	59606033	AC007131.2	G	C	0.787	0.00587	0.00233	0.011	-0.00881522	0.00166498	1.2e-07	0.0016	0.0106	0.8813
33	Frequent insomnia symptoms	rs2299409	7	104171723	ORC5, ORC5	A	G	0.507	0.0104	0.00192	4.8e-08	0.000418014	0.00138608	0.74	-0.0247	0.0088	0.004891
34	Frequent insomnia symptoms	rs2613503	1	72374091	RPL31P12	A	C	0.173	0.00483	0.00245	0.0495	0.00884018	0.00173566	2.8e-07	0.0108	0.0117	0.3559
35	Frequent insomnia symptoms	rs28061	5	103208177	PPIP5K2	A	G	0.305	0.00157	0.00211	0.437	0.00836258	0.00150548	2.1e-08	-0.0102	0.0096	0.2851
36	Frequent insomnia symptoms	rs28680958	1	173879670	ZBTB37, ZBTB37	A	G	0.77	0.0136	0.00237	9.78e-09	-0.00332652	0.00167664	0.044	-0.0134	0.0105	0.2018
37	Frequent insomnia symptoms	rs28712821	4	39412160	KLB, KLB	G	A	0.594	0.0284	0.00199	1.1e-46	-0.000480297	0.00142789	0.74	-0.0032	0.0089	0.7184
38	Frequent insomnia symptoms	rs28732378	3	85354742	CADM2, CADM2	G	A	0.271	0.0163	0.00217	2.24e-14	-0.000744366	0.0015692	0.65	0.025	0.0099	0.0116
39	Frequent insomnia symptoms	rs28929474	14	94378610	SERPINA1, SERPINA1	T	C	0.9846	0.0477	0.00719	2.39e-11	-0.0170665	0.00490017	0.00062	-0.0974	0.0353	0.005841
40	Frequent insomnia symptoms	rs2956278	12	84304455	RP11-788H18.1	A	G	0.215	0.000384	0.00236	0.897	-0.00952347	0.00168476	1.3e-08	0.0084	0.0106	0.4287
41	Frequent insomnia symptoms	rs302165	7	18284276	HDAC9	A	G	0.221	0.000335	0.00232	0.879	-0.0078991	0.00168551	2.4e-06	-0.0056	0.0106	0.5942
42	Frequent insomnia symptoms	rs3104778	16	52599740	CASC16	G	A	0.57	0.00281	0.00194	0.183	-0.0078046	0.00141099	4.2e-08	-0.0111	0.0089	0.2122
43	Frequent insomnia symptoms	rs324017	12	57094031	NAB2	A	C	0.705	0.00629	0.00215	0.00413	0.00967624	0.00151903	1.1e-10	-0.0305	0.0097	0.001695
44	Frequent insomnia symptoms	rs331939	4	142733736	INPP4B, INPP4B	A	G	0.661	0.0118	0.00202	4.5e-09	0.00262908	0.0014524	0.073	-0.0123	0.0093	0.1832
45	Frequent insomnia symptoms	rs34121753	17	7830515	DNAH2, DNAH2	A	G	0.532	0.0112	0.00199	1.39e-08	-0.00378096	0.00140246	0.0071	-0.0197	0.009	0.02918
46	Frequent insomnia symptoms	rs34704785	13	67543549	LINC00364, LINC00364	T	C	0.588	0.0114	0.00214	4.52e-08	0.00218345	0.00157774	0.16	-0.002	0.0099	0.842
47	Frequent insomnia symptoms	rs35881094	2	58695786	LINC01122	T	G	0.451	0.00391	0.00196	0.0458	-0.0110528	0.00140168	3e-15	-0.0067	0.0088	0.4476
48	Frequent insomnia symptoms	rs3814877	16	30031356	FAM57B, FAM57B	T	G	0.619	0.0113	0.00198	1.07e-08	-0.0015496	0.00140961	0.26	0.0076	0.0089	0.3962
49	Frequent insomnia symptoms	rs3824081	7	984945	CYP2W1	C	T	0.48	0.00166	0.00201	0.385	-0.00801355	0.0013892	1.1e-08	0.0016	0.0089	0.8613
50	Frequent insomnia symptoms	rs4233567	2	143514807	ARHGAP15, ARHGAP15	T	C	0.66	0.013	0.00208	3.83e-10	-0.00238936	0.00146317	0.11	-0.0042	0.0095	0.6571
51	Frequent insomnia symptoms	rs4309187	11	113541721	DRD2, DRD2	A	C	0.697	0.0149	0.0021	1.37e-12	-0.00276612	0.00149165	0.079	-0.0005	0.0096	0.9581
52	Frequent insomnia symptoms	rs4577309	2	190424107	MFSD6	A	G	0.554	0.000582	0.00195	0.779	0.00811816	0.00138836	3.7e-09	0.0004	0.0088	0.9653
53	Frequent insomnia symptoms	rs4688760	3	49943163	RBM6	T	C	0.324	0.000975	0.00213	0.649	0.0107674	0.00149946	1e-12	-0.0118	0.0095	0.2122
54	Frequent insomnia symptoms	rs4751	1	1754601	NADK	G	T	0.411	0.00176	0.00201	0.398	-0.00772701	0.00139656	1.6e-08	-0.0073	0.009	0.4162
55	Frequent insomnia symptoms	rs4752999	11	47407014	SLC39A13, SLC39A13	T	C	0.679	0.0145	0.00207	2.03e-12	-0.00772425	0.00147898	2.5e-07	0.0083	0.0093	0.3738
56	Frequent insomnia symptoms	rs4886140	13	59259385	RPP40P2	G	A	0.33	0.000711	0.00208	0.752	0.00924246	0.00148079	3.1e-10	0.0031	0.0094	0.743
57	Frequent insomnia symptoms	rs4886860	15	74047995	PML	G	C	0.781	0.00163	0.00229	0.507	0.0112372	0.00163281	6.1e-12	-0.0088	0.0105	0.4009
58	Frequent insomnia symptoms	rs4916723	5	88558577	LINC00461, LINC00461	C	A	0.596	0.0115	0.00199	8.07e-09	-0.00521889	0.00141449	0.00024	-0.035	0.009	0.0001054
59	Frequent insomnia symptoms	rs528301	2	44927769	LINC01833, LINC01833	G	A	0.605	0.0156	0.00195	1.25e-15	-0.000262047	0.00138837	0.78	0.025	0.009	0.005542
60	Frequent insomnia symptoms	rs55872084	5	156474993	SGCD, SGCD	G	T	0.218	0.0129	0.00228	1.98e-08	0.0012842	0.00161399	0.41	-0.0026	0.0104	0.8056
61	Frequent insomnia symptoms	rs55932213	9	105993341	LINC01505, LINC01505	A	G	0.701	0.0129	0.0023	1.8e-08	0.00120267	0.00161716	0.46	0.013	0.01	0.1943
62	Frequent insomnia symptoms	rs55938136	17	45720994	LINC02210-CRHR1, LINC02210-CRHR1	G	A	0.794	0.0191	0.00244	1.39e-15	-0.00281022	0.00165978	0.094	-0.0164	0.0108	0.1284
63	Frequent insomnia symptoms	rs6106989	20	25046994	ACSS1, ACSS1	G	A	0.628	0.0113	0.00204	3.81e-08	0.00119231	0.0014185	0.34	0.002	0.009	0.8212
64	Frequent insomnia symptoms	rs62158170	2	113324598	PAX8	G	A	0.792	0.00318	0.00237	0.182	-0.0120517	0.00168292	5.7e-13	-0.0105	0.0106	0.3204
65	Frequent insomnia symptoms	rs6573197	14	58257490	PSMA3, PSMA3	T	C	0.274	0.0123	0.00214	9.3e-09	-0.000406383	0.00153258	0.74	0.012	0.0099	0.2236
66	Frequent insomnia symptoms	rs6593005	7	52516929	snoU13	G	A	0.271	0.000429	0.00218	0.819	0.00903102	0.00157978	8.6e-09	-0.0043	0.01	0.6681
67	Frequent insomnia symptoms	rs6739804	2	63042469	EHBP1, EHBP1	C	T	0.34	0.0129	0.00208	4.72e-10	-0.00104192	0.00149711	0.48	0.0023	0.0093	0.8052
68	Frequent insomnia symptoms	rs6785034	3	185064042	TMEM207	G	A	0.427	0.00103	0.00195	0.595	-0.00546761	0.0014021	9.6e-05	0.0002	0.0089	0.9859
69	Frequent insomnia symptoms	rs68094047	12	109417396	MYO1H	C	T	0.253	0.00362	0.00225	0.113	-0.00941756	0.00160041	3.3e-09	0.0053	0.0099	0.5931
70	Frequent insomnia symptoms	rs682011	11	121673577	SORL1, SORL1	T	C	0.567	0.011	0.00194	1.53e-08	-0.00108801	0.00139031	0.47	0.0194	0.0088	0.02814
71	Frequent insomnia symptoms	rs6951574	7	153792659	DPP6, DPP6	T	C	0.459	0.0135	0.00205	4.44e-11	-0.00274544	0.00139789	0.048	0.0045	0.0092	0.6253
72	Frequent insomnia symptoms	rs7106546	11	116208453	snoU13, snoU13	G	T	0.755	0.0132	0.00229	1.28e-08	0.00248188	0.00164253	0.14	0.0072	0.0102	0.4804
73	Frequent insomnia symptoms	rs72826719	2	66749722	LINC01798	G	A	0.0455	0.00714	0.00462	0.125	-0.022684	0.00322827	2.2e-12	0.0091	0.0221	0.6786
74	Frequent insomnia symptoms	rs75120545	2	44044357	AC019129.1	T	C	0.978	0.036	0.00627	7.59e-09	-0.00433528	0.00425027	0.31	0.0208	0.0303	0.4936
75	Frequent insomnia symptoms	rs76640332	17	46112492	KANSL1, KANSL1	A	G	0.796	0.0219	0.0025	1.47e-18	-0.00298762	0.00166633	0.076	-0.0175	0.0109	0.1084
76	Frequent insomnia symptoms	rs7711696	5	136150847	SMAD5	T	G	0.678	0.00275	0.00211	0.195	0.0101773	0.00150096	9.9e-12	-0.0129	0.0095	0.1758
77	Frequent insomnia symptoms	rs79616692	16	72304608	LINC01572, LINC01572	G	C	0.11	0.019	0.00315	2.38e-09	-0.00067953	0.00223877	0.86	0.0099	0.0144	0.4908
78	Frequent insomnia symptoms	rs838145	19	48745473	IZUMO1, IZUMO1	A	G	0.416	0.0161	0.00198	3.87e-16	-0.000343053	0.00140125	0.79	-0.0241	0.0092	0.008681
79	Frequent insomnia symptoms	rs962961	14	56814436	OTX2	T	C	0.671	0.0122	0.00204	2.78e-09	-0.00164594	0.00147582	0.24	-0.0161	0.0093	0.08432
80	Frequent insomnia symptoms	rs9845387	3	116707088	LSAMP	A	C	0.962	0.0127	0.00478	0.00616	-0.0196529	0.00350129	2.1e-08	0.0113	0.0231	0.6229
1	Sleep duration	rs10085696	7	70318034	AUTS2, AUTS2, AUTS2	G	A	0.799	0.016	0.00249	1.24e-10	0.0110201	0.00292105	0.0002	0.0008	0.0111	0.9423
2	Sleep duration	rs10173260	2	209513121	MAP2	C	T	0.399	0.00236	0.00197	0.25	0.0128368	0.00231322	2.9e-08	0.0028	0.009	0.7522
3	Sleep duration	rs10273733	7	107617676	BCAP29	C	T	0.281	0.000904	0.00214	0.649	0.0132882	0.00251099	1.2e-07	0.0158	0.0098	0.1059
4	Sleep duration	rs10483350	14	29346949	RP11-562L8.1	G	A	0.794	0.000239	0.00245	0.899	0.017369	0.0028676	1.5e-09	0.0017	0.0111	0.8793
5	Sleep duration	rs1057703	11	122959543	C11orf63	T	G	0.155	0.00397	0.00275	0.16	-0.0194018	0.00320661	1.1e-09	-0.0072	0.0121	0.5511
6	Sleep duration	rs10753661	1	165150555	LMX1A, LMX1A, LMX1A	A	G	0.298	0.0113	0.00209	4.24e-08	-0.00380511	0.0024388	0.11	0.0044	0.0096	0.6454
7	Sleep duration	rs10761674	10	62858580	EGR2	T	C	0.49	0.00138	0.00194	0.497	-0.0123329	0.00226591	4.2e-08	0.0069	0.0087	0.4288
8	Sleep duration	rs10973207	9	37100528	EBLN3P	T	G	0.843	0.0062	0.00267	0.027	0.0204339	0.00312394	6e-11	-0.0164	0.0121	0.1741
9	Sleep duration	rs11135570	5	92449834	RP11-348J24.2	A	G	0.659	0.0012	0.00209	0.588	-0.0127398	0.00243357	1.6e-07	0.008	0.0094	0.3918
10	Sleep duration	rs11155606	6	100716039	ASCC3	T	C	0.47	0.00383	0.00193	0.0488	0.0114504	0.00227203	4.1e-07	0.011	0.0088	0.2083
11	Sleep duration	rs11190970	10	101368575	BTRC	A	G	0.812	0.00249	0.0024	0.275	-0.015379	0.00282318	4.6e-08	-0.0005	0.0111	0.9623
12	Sleep duration	rs112230981	3	55845241	ERC2	A	G	0.0333	0.00616	0.00464	0.168	0.0315275	0.00522787	2.2e-09	-0.0146	0.023	0.5254
13	Sleep duration	rs113113059	6	43192637	CUL9	C	T	0.786	0.00025	0.00235	0.928	-0.0161406	0.00273732	8.4e-09	-0.0235	0.0107	0.02771
14	Sleep duration	rs11567976	5	138318529	CDC25C	C	T	0.515	0.00375	0.00196	0.0551	-0.0128042	0.00228516	2.1e-08	0.0015	0.0088	0.8661
15	Sleep duration	rs11602180	11	48140901	PTPRJ	C	T	0.17	0.00485	0.00266	0.0795	0.0182421	0.0030658	2.3e-09	0.0215	0.0115	0.06081
16	Sleep duration	rs11621908	14	78029418	FXNP1	T	C	0.911	0.00318	0.00361	0.351	-0.0240951	0.00416298	5.6e-09	-0.0122	0.016	0.4467
17	Sleep duration	rs11643715	16	23898217	PRKCB	G	C	0.709	0.00514	0.00215	0.0171	0.013895	0.00249658	3.2e-08	0.0153	0.0095	0.1086
18	Sleep duration	rs11860773	16	73878604	RPSAP56, RPSAP56, RPSAP56	C	T	0.824	0.0155	0.00251	8.35e-10	0.000972324	0.00287782	0.71	0.0214	0.012	0.07505
19	Sleep duration	rs11885663	2	166087494	SCN1A	C	T	0.248	0.00352	0.00224	0.115	-0.0162176	0.00261811	8.6e-10	0.0019	0.01	0.8514
20	Sleep duration	rs12246842	10	21541651	MLLT10	A	G	0.563	0.000181	0.00197	0.887	0.0133949	0.00227425	3.9e-09	-0.0061	0.0091	0.503
21	Sleep duration	rs1229984	4	99318162	ADH1B, ADH1B, ADH1B	T	C	0.953	0.209	0.00673	1.6e-203	-0.00840256	0.00746964	0.24	-0.0396	0.0198	0.04542
22	Sleep duration	rs12567114	1	98062395	MIR137HG	G	A	0.282	0.00233	0.00219	0.302	-0.0148307	0.0025403	4.3e-09	-0.0137	0.0098	0.1638
23	Sleep duration	rs1260326	2	27508073	GCKR, GCKR, GCKR	T	C	0.595	0.0233	0.00196	3.33e-33	0.00242387	0.00231249	0.25	-0.0358	0.0089	6.11e-05
24	Sleep duration	rs12607679	18	55392517	TCF4	C	T	0.743	0.00631	0.00222	0.00496	-0.0201387	0.00259284	8.3e-15	0.0016	0.0099	0.8681
25	Sleep duration	rs12611523	2	138437758	AC097721.2	A	G	0.459	0.00136	0.00197	0.505	0.0126347	0.00227627	3.1e-08	-0.0134	0.009	0.1357
26	Sleep duration	rs1263056	11	116705699	BUD13	A	G	0.513	5.84e-05	0.00196	0.998	0.0127992	0.00227722	2e-08	-0.0125	0.0088	0.1558
27	Sleep duration	rs12791153	11	80974138	RP11-170L9.1	T	A	0.9196	0.00292	0.00363	0.385	0.0235481	0.0042169	1.9e-08	-0.0274	0.0168	0.1029
28	Sleep duration	rs1302808	4	99369963	MANBA, MANBA, MANBA	C	A	0.185	0.0245	0.00246	1.36e-23	-0.00204481	0.00288853	0.49	-0.0123	0.0117	0.2948
29	Sleep duration	rs13088093	3	136119756	PPP2R3A	T	G	0.31	0.0025	0.00207	0.237	-0.0162722	0.00240235	7e-12	0.0058	0.0095	0.5412
30	Sleep duration	rs13107325	4	102267552	SLC39A8	T	C	0.9346	0.0369	0.00395	1.23e-20	-0.0303711	0.00431595	2e-12	0.0059	0.0169	0.7273
31	Sleep duration	rs13109404	4	101975434	BANK1	G	T	0.9425	0.0252	0.00411	9.22e-10	-0.0312035	0.00440829	1.4e-12	-0.0162	0.0182	0.3736
32	Sleep duration	rs13332432	16	85688203	GINS2, GINS2, GINS2	C	G	0.296	0.0142	0.00219	5.94e-11	-0.00300039	0.00251761	0.2	0.0062	0.0098	0.5261
33	Sleep duration	rs1387766	12	91688023	RP11-1041F24.1, RP11-1041F24.1, RP11-1041F24.1	A	G	0.378	0.0108	0.00198	4.79e-08	-0.0025647	0.00232107	0.27	-0.0111	0.009	0.2172
34	Sleep duration	rs151014368	5	177324058	-	A	G	0.795	0.00208	0.00243	0.399	0.0160924	0.00281958	9.1e-09	-0.0086	0.011	0.4349
35	Sleep duration	rs1517572	11	28808335	RP11-115J23.1	A	C	0.584	0.000211	0.00198	0.962	-0.0146443	0.00229467	1.5e-10	0.0052	0.0089	0.5582
36	Sleep duration	rs153106	16	28515576	IL27, IL27, IL27	C	T	0.591	0.0137	0.00196	3.63e-12	0.000327929	0.00229367	0.88	0.003	0.0089	0.7395
37	Sleep duration	rs1553132	11	88564572	GRM5	G	A	0.746	0.00419	0.00221	0.0617	0.0145068	0.00258447	2.5e-08	0.0054	0.0101	0.5902
38	Sleep duration	rs16854020	4	42115542	BEND4, BEND4, BEND4	G	A	0.127	0.018	0.00289	4.82e-10	0.00264048	0.0033732	0.46	0.0068	0.0136	0.6155
39	Sleep duration	rs17177078	16	24799360	TNRC6A, TNRC6A, TNRC6A	T	C	0.9336	0.0248	0.0041	9.51e-10	0.00702895	0.0049332	0.14	-0.0404	0.0177	0.02274
40	Sleep duration	rs17427571	4	81333754	RNU5A-2P	G	A	0.683	0.000163	0.00205	0.92	-0.0138255	0.00243544	1.3e-08	0.0129	0.0095	0.1731
41	Sleep duration	rs174560	11	61814292	FADS1	T	C	0.309	0.00599	0.00207	0.00417	-0.0135751	0.00243675	2.8e-08	0.0551	0.0096	1.12e-08
42	Sleep duration	rs17542254	11	113784974	CLDN25, CLDN25, CLDN25	A	G	0.251	0.0131	0.00214	8.96e-10	0.00123859	0.00251114	0.61	0.0089	0.01	0.3744
43	Sleep duration	rs1776776	9	137602620	ARRDC1	C	T	0.865	0.00368	0.00289	0.213	-0.019963	0.00341071	4.9e-09	-0.0093	0.013	0.4737
44	Sleep duration	rs1939455	11	101650155	TRPC6	G	T	0.119	0.00764	0.00316	0.0156	0.0204253	0.00356118	1.2e-08	0.0019	0.0142	0.8928
45	Sleep duration	rs1991556	17	46006036	MAPT	A	G	0.793	0.0204	0.00241	2.6e-17	-0.0165655	0.00272373	1e-09	-0.016	0.0107	0.1341
46	Sleep duration	rs2049045	11	27672694	BDNF	C	G	0.811	0.0137	0.00251	3.97e-08	0.00450558	0.00290571	0.12	-0.0163	0.0113	0.1511
47	Sleep duration	rs205024	17	11324035	SHISA6	C	T	0.392	0.00102	0.00198	0.595	-0.0138261	0.00232711	3.9e-09	-0.0003	0.0089	0.969
48	Sleep duration	rs2079070	7	114486377	FOXP2	C	G	0.722	0.0037	0.00221	0.0931	0.0175475	0.00256638	7.5e-12	-0.0148	0.01	0.1388
49	Sleep duration	rs2192528	4	18326273	MTCO3P44	A	G	0.544	0.00859	0.00193	1.2e-05	0.0133687	0.0022692	2.7e-09	-0.0098	0.0089	0.27
50	Sleep duration	rs2231265	6	89080482	PNRC1	A	G	0.776	0.00115	0.00231	0.601	-0.014955	0.00269917	2.7e-08	-0.0056	0.0104	0.5875
51	Sleep duration	rs2299409	7	104171723	ORC5	A	G	0.507	0.0104	0.00192	4.8e-08	-0.00260489	0.0022684	0.23	-0.0247	0.0088	0.004891
52	Sleep duration	rs28680958	1	173879670	ZBTB37	A	G	0.77	0.0136	0.00237	9.78e-09	-0.00355559	0.00274713	0.17	-0.0134	0.0105	0.2018
53	Sleep duration	rs28712821	4	39412160	KLB	G	A	0.594	0.0284	0.00199	1.1e-46	-0.00338119	0.00233766	0.17	-0.0032	0.0089	0.7184
54	Sleep duration	rs28732378	3	85354742	CADM2	G	A	0.271	0.0163	0.00217	2.24e-14	0.00524622	0.00257287	0.042	0.025	0.0099	0.0116
55	Sleep duration	rs28929474	14	94378610	SERPINA1	T	C	0.9846	0.0477	0.00719	2.39e-11	-0.00416367	0.00808012	0.63	-0.0974	0.0353	0.005841
56	Sleep duration	rs308604	13	62184870	LINC01075	A	G	0.178	0.0043	0.00259	0.109	-0.0161664	0.00307182	1.4e-07	0.0024	0.0116	0.8332
57	Sleep duration	rs3095508	16	6500399	RBFOX1	A	C	0.612	0.00388	0.00196	0.0532	-0.0153518	0.00230437	3.1e-11	-0.01	0.0089	0.2649
58	Sleep duration	rs330088	8	9292236	RP11-115J16.1	C	T	0.442	0.000436	0.00194	0.823	0.0144687	0.00227678	2.7e-10	0.0119	0.0094	0.2094
59	Sleep duration	rs331939	4	142733736	INPP4B	A	G	0.661	0.0118	0.00202	4.5e-09	-0.00542243	0.00237808	0.026	-0.0123	0.0093	0.1832
60	Sleep duration	rs34121753	17	7830515	DNAH2	A	G	0.532	0.0112	0.00199	1.39e-08	0.00448196	0.00229502	0.055	-0.0197	0.009	0.02918
61	Sleep duration	rs34354917	12	38370757	ALG10B	A	C	0.722	0.00935	0.00223	2.33e-05	-0.0137464	0.00250081	3.9e-08	0.0141	0.0107	0.1877
62	Sleep duration	rs34556183	6	28616998	ZBED9	G	A	0.753	0.00622	0.00228	0.00517	-0.0169228	0.00252323	2.3e-11	0.0127	0.01	0.2066
63	Sleep duration	rs34704785	13	67543549	LINC00364	T	C	0.588	0.0114	0.00214	4.52e-08	-0.00353313	0.00258381	0.19	-0.002	0.0099	0.842
64	Sleep duration	rs34731055	7	2067293	MAD1L1	C	T	0.207	0.00609	0.00259	0.0208	-0.0194603	0.00294778	3.7e-11	0.0137	0.0109	0.21
65	Sleep duration	rs35531607	4	91612074	LNCPRESS2	C	T	0.535	0.00142	0.00194	0.441	0.0128402	0.00227278	1.5e-08	0.0049	0.0088	0.5808
66	Sleep duration	rs365663	5	1428768	SLC6A3	G	A	0.528	0.00137	0.00197	0.507	-0.0146291	0.00227857	1e-10	0.0012	0.0088	0.8937
67	Sleep duration	rs374153	2	40155572	SLC8A1	T	C	0.153	0.00391	0.00266	0.126	-0.0176119	0.00310308	9.1e-09	0.0239	0.0128	0.06081
68	Sleep duration	rs3788337	22	23069838	RSPH14	G	A	0.387	0.000618	0.00214	0.776	0.0126345	0.00237572	1.6e-07	0.0112	0.0091	0.2172
69	Sleep duration	rs3814877	16	30031356	FAM57B	T	G	0.619	0.0113	0.00198	1.07e-08	0.00705287	0.0023068	0.0027	0.0076	0.0089	0.3962
70	Sleep duration	rs4128364	2	146855166	LINC01911	C	T	0.66	0.00466	0.00204	0.0217	0.0145951	0.00239086	1.4e-09	-0.0099	0.0092	0.2812
71	Sleep duration	rs4233567	2	143514807	ARHGAP15	T	C	0.66	0.013	0.00208	3.83e-10	0.000933611	0.00239619	0.68	-0.0042	0.0095	0.6571
72	Sleep duration	rs4309187	11	113541721	DRD2	A	C	0.697	0.0149	0.0021	1.37e-12	-0.0092056	0.00244255	0.00017	-0.0005	0.0096	0.9581
73	Sleep duration	rs4538155	2	156184261	LINC01876	C	T	0.644	9.94e-05	0.00202	0.936	-0.0129753	0.00237383	3.6e-08	-0.0105	0.0091	0.2512
74	Sleep duration	rs4592416	11	43778924	HSD17B12	G	A	0.563	0.00567	0.00193	0.00355	0.0146828	0.0022701	9.3e-11	0.0035	0.0088	0.692
75	Sleep duration	rs460692	5	3126470	LINC02142	C	T	0.867	0.00157	0.00274	0.633	0.0210557	0.00333164	3.6e-10	0.0041	0.0133	0.7555
76	Sleep duration	rs4752999	11	47407014	SLC39A13	T	C	0.679	0.0145	0.00207	2.03e-12	0.00950203	0.00241733	0.0001	0.0083	0.0093	0.3738
77	Sleep duration	rs4767550	12	117513345	KSR2	G	A	0.589	0.00359	0.00197	0.0716	0.0143001	0.0023096	6.3e-10	-0.0021	0.009	0.8184
78	Sleep duration	rs4916723	5	88558577	LINC00461	C	A	0.596	0.0115	0.00199	8.07e-09	0.00328072	0.0023155	0.16	-0.035	0.009	0.0001054
79	Sleep duration	rs4988235	2	135851076	MCM6	A	G	0.462	0.00387	0.00222	0.105	0.013685	0.00267528	4.1e-07	-0.0437	0.0102	1.9e-05
80	Sleep duration	rs528301	2	44927769	LINC01833	G	A	0.605	0.0156	0.00195	1.25e-15	0.00440743	0.00227245	0.055	0.025	0.009	0.005542
81	Sleep duration	rs55658675	14	65087920	MAX	C	T	0.325	0.000588	0.00202	0.779	0.0131415	0.00236892	2e-08	0.0191	0.0093	0.04007
82	Sleep duration	rs55872084	5	156474993	SGCD	G	T	0.218	0.0129	0.00228	1.98e-08	-0.00407936	0.00263916	0.12	-0.0026	0.0104	0.8056
83	Sleep duration	rs55932213	9	105993341	LINC01505	A	G	0.701	0.0129	0.0023	1.8e-08	0.000840881	0.0026476	0.71	0.013	0.01	0.1943
84	Sleep duration	rs55938136	17	45720994	LINC02210-CRHR1	G	A	0.794	0.0191	0.00244	1.39e-15	-0.0156301	0.00271072	7.2e-09	-0.0164	0.0108	0.1284
85	Sleep duration	rs56372231	5	102986201	PAM	C	T	0.329	0.000815	0.00205	0.661	-0.0169439	0.00239981	2.2e-12	-0.0062	0.0093	0.507
86	Sleep duration	rs6106989	20	25046994	ACSS1	G	A	0.628	0.0113	0.00204	3.81e-08	-0.0051959	0.00232201	0.024	0.002	0.009	0.8212
87	Sleep duration	rs61796569	1	66010754	PDE4B	T	C	0.74	0.00791	0.00221	0.000323	0.0154442	0.00256443	1.5e-09	0.0049	0.0098	0.6172
88	Sleep duration	rs61985058	14	59767123	RTN1	C	T	0.13	0.00463	0.00281	0.0984	-0.0185938	0.00322893	1.3e-08	0.0121	0.0129	0.3504
89	Sleep duration	rs62120041	2	9045435	HMGB1P25	T	C	0.0678	0.00249	0.00396	0.505	0.0261113	0.00457497	9.6e-09	0.0067	0.0182	0.7118
90	Sleep duration	rs6573197	14	58257490	PSMA3	T	C	0.274	0.0123	0.00214	9.3e-09	-0.00306334	0.00250728	0.25	0.012	0.0099	0.2236
91	Sleep duration	rs6575005	14	26484872	NOVA1	T	C	0.244	0.00456	0.00225	0.0432	0.0155637	0.00264172	4.4e-09	0.0251	0.0102	0.01355
92	Sleep duration	rs6739804	2	63042469	EHBP1	C	T	0.34	0.0129	0.00208	4.72e-10	0.00342218	0.00245123	0.19	0.0023	0.0093	0.8052
93	Sleep duration	rs682011	11	121673577	SORL1	T	C	0.567	0.011	0.00194	1.53e-08	0.0040046	0.00227723	0.066	0.0194	0.0088	0.02814
94	Sleep duration	rs6951574	7	153792659	DPP6	T	C	0.459	0.0135	0.00205	4.44e-11	-0.00808651	0.00228893	0.00037	0.0045	0.0092	0.6253
95	Sleep duration	rs7106546	11	116208453	snoU13	G	T	0.755	0.0132	0.00229	1.28e-08	-0.00134876	0.00268608	0.65	0.0072	0.0102	0.4804
96	Sleep duration	rs7115226	11	113537796	-	C	A	0.0793	0.00148	0.00377	0.704	-0.0265725	0.00435799	1.7e-09	0.0214	0.0175	0.2205
97	Sleep duration	rs72804080	2	59131524	LINC01122	G	A	0.87	0.000829	0.00275	0.711	0.0177935	0.00319642	2.9e-08	-0.0034	0.013	0.7908
98	Sleep duration	rs73219758	8	14421937	SGCZ	A	G	0.729	0.0006	0.00214	0.781	-0.0164012	0.00249526	5.6e-11	0.0008	0.0098	0.9388
99	Sleep duration	rs7503199	17	8230957	CTC1	C	T	0.27	0.000857	0.00221	0.661	0.0147449	0.00256383	1e-08	-0.0101	0.0098	0.3002
100	Sleep duration	rs75120545	2	44044357	AC019129.1	T	C	0.978	0.036	0.00627	7.59e-09	0.00517667	0.00697353	0.42	0.0208	0.0303	0.4936
101	Sleep duration	rs75539574	2	58644523	LINC01122	A	C	0.0796	0.0029	0.00351	0.412	-0.0362482	0.00406522	6.9e-19	0.0048	0.0161	0.7634
102	Sleep duration	rs7556815	2	113328208	PAX8	A	G	0.783	0.00262	0.00232	0.261	0.0407248	0.00274023	1.3e-49	-0.0099	0.0104	0.3399
103	Sleep duration	rs7644809	3	107845612	LINC00635	C	T	0.464	0.00195	0.00198	0.335	-0.0130621	0.00230148	1.6e-08	0.0157	0.009	0.08099
104	Sleep duration	rs76640332	17	46112492	KANSL1	A	G	0.796	0.0219	0.0025	1.47e-18	-0.0156995	0.00272162	7e-09	-0.0175	0.0109	0.1084
105	Sleep duration	rs7683893	4	169282216	LINC02174	T	C	0.486	0.000429	0.00201	0.852	-0.0115334	0.00229802	4.6e-07	-0.0001	0.0089	0.9883
106	Sleep duration	rs7806045	7	132925506	CHCHD3	C	T	0.765	0.00405	0.00225	0.07	-0.0147916	0.00262577	1.4e-08	0.0209	0.0104	0.04339
107	Sleep duration	rs7915425	10	123256985	AC012391.1	T	C	0.823	0.000409	0.00261	0.832	0.0190638	0.00298959	2e-10	-0.0141	0.0113	0.2106
108	Sleep duration	rs7951019	11	118487312	KMT2A	T	G	0.0307	0.00435	0.00595	0.478	-0.0368792	0.00652085	1.2e-08	0.0595	0.0275	0.03083
109	Sleep duration	rs79616692	16	72304608	LINC01572	G	C	0.11	0.019	0.00315	2.38e-09	-0.00223857	0.00366824	0.53	0.0099	0.0144	0.4908
110	Sleep duration	rs80193650	6	33496586	TBC1D22B	A	G	0.152	0.00746	0.00269	0.00641	-0.0168389	0.00306723	4.1e-08	0.0012	0.0117	0.9205
111	Sleep duration	rs8038326	15	47697602	SEMA6D	G	A	0.731	0.0051	0.00216	0.0179	-0.0159204	0.0025407	2.8e-10	-0.0215	0.0099	0.02968
112	Sleep duration	rs8050478	16	56086549	RP11-461O7.1	A	G	0.503	0.0011	0.00193	0.558	-0.0160009	0.00226476	1.7e-12	-0.016	0.0088	0.06929
113	Sleep duration	rs838145	19	48745473	IZUMO1	A	G	0.416	0.0161	0.00198	3.87e-16	0.00126838	0.0022917	0.56	-0.0241	0.0092	0.008681
114	Sleep duration	rs915416	1	34266383	-	G	C	0.295	0.00169	0.00212	0.461	-0.0192587	0.00249452	9.9e-15	0.0048	0.0096	0.6153
115	Sleep duration	rs9345234	6	92452921	RP11-374I15.1	A	C	0.56	0.00318	0.00196	0.11	-0.0130117	0.00229893	1.8e-08	-0.0041	0.0088	0.6427
116	Sleep duration	rs9382445	6	55073176	RP11-228O6.2	C	T	0.626	0.000519	0.002	0.776	-0.014536	0.00233387	4.8e-10	0.008	0.0092	0.3862
117	Sleep duration	rs962961	14	56814436	OTX2	T	C	0.671	0.0122	0.00204	2.78e-09	0.00217852	0.00241524	0.38	-0.0161	0.0093	0.08432
118	Sleep duration	rs9903973	17	52493867	LINC01982	C	T	0.553	0.00108	0.00196	0.587	0.0127747	0.00227194	2.6e-08	0.0009	0.0088	0.9141
Abbreviations: Chr: Chromosome; EAF: Effect Allele Frequency; GVs: Genetic Variants; SE: Standard Error; X: Serial number of genetic variant
a Position based on GRCh38

## Sheet: Table S31
Supplementary Table S31. Summary information for genetic variants used as instrumental variables in Multivariable Mendelian randomization analysis of sleep traits on colorectal cancer risk, independently of educational attainment, in both sexes combined
X	Sleep trait	GVs	Chr	Positiona	Gene	Effect allele	Other allele	EA, sex combined GWAS				Sleep trait, sex combined GWAS			Colorectal cancer
								EAF	Beta	SE	P	Beta	SE	P	Beta	SE	P
1	Chronotype	rs10058356	5	35220302	PRLR	T	C	0.699	0.00312	0.00184	0.0901	-0.00570449	0.00115285	6.7e-07	0.0164	0.0095	0.08339
2	Chronotype	rs10060023	5	124968984	LMNB1	T	C	0.3622	0.01178	0.00182	9.59e-11	0.00134757	0.00111651	0.23	-0.0096	0.0093	0.3021
3	Chronotype	rs1007731	14	36585385	NKX2-8	C	A	0.8759	0.0151	0.00269	2.07e-08	0.000954071	0.00165113	0.6	-0.0145	0.0144	0.3144
4	Chronotype	rs1008078	1	90724174	BARHL2	C	T	0.5901	0.01738	0.00173	1.2e-23	0.00360777	0.00108057	0.00041	-0.0095	0.0089	0.2849
5	Chronotype	rs10098073	8	142228143	TSNARE1	C	A	0.5	0.01185	0.00171	3.71e-12	-0.00279734	0.00106313	0.0084	-0.0002	0.0089	0.9824
6	Chronotype	rs10109566	8	58887887	TOX	G	A	0.5187	0.00241	0.0017	0.156	0.00459553	0.00106036	1.4e-05	-0.0069	0.0088	0.434
7	Chronotype	rs10120798	9	93681194	PHF2	G	A	0.5833	0.01028	0.00173	2.74e-09	-0.00223916	0.00107623	0.034	0.0031	0.0089	0.7242
8	Chronotype	rs1013987	18	25050872	RP11-958F21.3	T	C	0.3946	0.00976	0.00173	1.55e-08	-0.00632096	0.00107757	4.5e-09	-0.0209	0.009	0.01946
9	Chronotype	rs10145520	14	21462773	RAB2B	G	T	0.2058	0.01191	0.00213	2.17e-08	-0.00244834	0.00132651	0.085	-0.0035	0.0111	0.7544
10	Chronotype	rs10175975	2	59202672	LINC01793	C	T	0.784	0.00249	0.00219	0.256	-0.00716274	0.00137929	2.5e-07	0.0174	0.0111	0.1174
11	Chronotype	rs10189857	2	60486100	BCL11A	A	G	0.5816	0.01725	0.00171	6.7e-24	-0.00205541	0.00106537	0.05	-0.0203	0.0089	0.02195
12	Chronotype	rs10205801	2	232732486	GIGYF2	G	A	0.4932	0.01053	0.00171	7.17e-10	-0.00292619	0.00106019	0.0041	-0.0068	0.0089	0.4439
13	Chronotype	rs10215082	7	93028671	RN7SL7P	G	A	0.5612	0.01303	0.00172	3.33e-14	0.00157397	0.00105816	0.15	0.0233	0.0089	0.00888
14	Chronotype	rs10237162	7	24045786	RNA5SP228	T	C	0.7483	0.00101	0.0019	0.593	0.00673024	0.00118314	1.2e-08	-0.0178	0.0097	0.06524
15	Chronotype	rs10254050	7	96838765	MARK2P10	G	C	0.8112	0.00377	0.00218	0.0832	0.00990088	0.0013523	2.7e-13	0.0106	0.011	0.3352
16	Chronotype	rs1025601	18	75344323	RP11-321M21.4	T	C	0.3776	0.00606	0.00174	0.000499	-0.00528795	0.00110081	1.8e-06	-0.0102	0.009	0.2553
17	Chronotype	rs10402747	19	45311990	CKM	T	C	0.551	0.0097	0.00172	1.73e-08	0.00217234	0.00106134	0.039	-0.0273	0.0089	0.002183
18	Chronotype	rs10402849	19	2695663	GNG7	T	C	0.1905	0.00525	0.00212	0.0133	0.00648005	0.00131847	7.3e-07	0.0161	0.011	0.145
19	Chronotype	rs10416924	19	19609031	PBX4	G	A	0.3895	0.01008	0.00174	6.45e-09	0.00210399	0.00107661	0.048	-0.0213	0.009	0.01716
20	Chronotype	rs1043209	14	22904777	RBM23	A	G	0.619	0.01364	0.00174	4.22e-15	0.00182922	0.00108103	0.1	-0.0244	0.0091	0.007075
21	Chronotype	rs10433551	3	53394716	CACNA1D	A	G	0.1003	0.01448	0.00265	4.73e-08	-0.00269434	0.00168577	0.14	0.0067	0.0139	0.6297
22	Chronotype	rs10456918	6	118912315	MCM9	C	A	0.182	0.01485	0.00224	3.67e-11	0.00224028	0.00136741	0.078	-0.0169	0.0119	0.1574
23	Chronotype	rs10460095	18	25044744	-	G	A	0.4133	0.01066	0.00171	4.87e-10	-0.00610086	0.00106998	1.5e-08	-0.0189	0.0089	0.03369
24	Chronotype	rs10470208	21	18650517	MIR548XHG	A	G	0.3061	0.01011	0.00185	4.38e-08	-0.000540369	0.00115326	0.69	0.0201	0.0096	0.0366
25	Chronotype	rs10496091	2	61255126	USP34	G	A	0.7109	0.01403	0.00188	7.47e-14	0.00365327	0.00117241	0.002	-0.0077	0.0099	0.436
26	Chronotype	rs1050847	16	87410128	ZCCHC14	T	C	0.585	0.01075	0.00172	4.09e-10	-0.000767069	0.00107173	0.4	0.0195	0.0091	0.03231
27	Chronotype	rs1051474	9	109119576	TMEM245	C	T	0.2738	0.01301	0.00188	4.86e-12	-0.003758	0.00116831	0.0012	-0.0167	0.0097	0.08452
28	Chronotype	rs10519504	4	139719129	MAML3	T	G	0.1446	0.01381	0.00235	3.92e-09	0.00122378	0.00145537	0.42	-0.0132	0.012	0.2734
29	Chronotype	rs10520176	2	76990184	LRRTM4	C	T	0.5289	0.00526	0.00174	0.00249	-0.0078142	0.00105651	2e-13	0.0015	0.0089	0.8669
30	Chronotype	rs1054442	12	48995537	DDN	C	A	0.3282	0.01426	0.00177	8.42e-16	-0.00230924	0.00108974	0.033	-0.0174	0.0091	0.05601
31	Chronotype	rs1061032	17	8160765	VAMP2	G	T	0.8946	0.00084	0.00304	0.782	-0.0139409	0.00187539	5e-14	0.0094	0.014	0.5024
32	Chronotype	rs10616	9	120601255	MEGF9	T	C	0.2993	0.0103	0.00185	2.74e-08	0.00122904	0.00115224	0.29	-0.0026	0.0096	0.7874
33	Chronotype	rs1061801	6	33314561	ZBTB22	G	A	0.8112	0.01354	0.0022	8.34e-10	0.00535629	0.00134248	6.9e-05	0.0033	0.0112	0.7712
34	Chronotype	rs1064213	2	198085516	PLCL1	G	A	0.483	0.00255	0.0017	0.133	-0.006653	0.00105464	2.9e-10	-0.0045	0.0088	0.6062
35	Chronotype	rs10742179	11	27628977	BDNF-AS	A	G	0.2806	0.0088	0.00194	5.65e-06	0.00729282	0.00120362	1.1e-09	-0.0046	0.0098	0.6404
36	Chronotype	rs10745307	1	110037593	STRIP1	G	A	0.449	0.00994	0.00171	5.99e-09	-0.00028304	0.0010614	0.82	-0.0081	0.0089	0.3677
37	Chronotype	rs10752262	10	12353101	CAMK1D	T	C	0.3741	0.01072	0.00174	7.8e-10	-0.000895045	0.00106744	0.36	0.0169	0.009	0.05958
38	Chronotype	rs10759208	9	107043918	RP11-508N12.2	C	T	0.3639	0.00154	0.00174	0.375	0.0049598	0.0010859	1.7e-06	0.0226	0.009	0.01209
39	Chronotype	rs10762434	10	71284656	UNC5B	C	G	0.801	0.00243	0.00205	0.236	0.00410004	0.00126859	0.0011	-0.0058	0.0104	0.5747
40	Chronotype	rs10765775	11	95923198	MTMR2	A	G	0.3963	0.01488	0.00176	2.62e-17	-0.00215946	0.00108744	0.071	-0.0058	0.0092	0.5301
41	Chronotype	rs10772644	12	13264683	EMP1	C	G	0.8929	0.01614	0.00267	1.5e-09	0.00217057	0.00171028	0.19	-0.0235	0.0143	0.09919
42	Chronotype	rs10773002	12	123262414	CDK2AP1	A	T	0.2789	0.02191	0.00197	8.68e-29	0.000797327	0.00122646	0.5	-0.0195	0.01	0.05069
43	Chronotype	rs10780329	9	79828183	RP11-403N16.5	C	T	0.551	0.01162	0.00171	1.08e-11	-0.000912515	0.0010627	0.39	-0.004	0.0088	0.6521
44	Chronotype	rs10795831	10	10901416	CELF2	G	T	0.7908	0.01223	0.00208	3.99e-09	-0.00090156	0.00130401	0.49	-0.0136	0.0106	0.2009
45	Chronotype	rs10797055	1	159937059	IGSF9	G	A	0.5102	0.00986	0.00172	1.04e-08	-0.000347156	0.00105544	0.78	-0.001	0.0088	0.9076
46	Chronotype	rs10810099	9	14161928	NFIB	G	A	0.7177	0.015	0.0019	3.31e-15	-0.00168603	0.00118094	0.14	-0.0127	0.0099	0.1985
47	Chronotype	rs10818834	9	123555045	DENND1A	T	C	0.7177	0.00448	0.00191	0.0188	0.00756474	0.00119777	4.2e-10	0.0069	0.0097	0.4799
48	Chronotype	rs10822743	10	66192728	CTNNA3	C	T	0.6037	0.01151	0.00172	2.05e-11	-0.000591835	0.00106579	0.61	-0.0026	0.0088	0.7714
49	Chronotype	rs10830107	10	127505811	NPS	A	G	0.7976	0.00035	0.00214	0.869	0.00569975	0.00133131	1.6e-05	-0.005	0.0109	0.6458
50	Chronotype	rs10831656	11	11639268	GALNT18	T	C	0.2942	0.01018	0.00183	2.75e-08	-0.000123881	0.00114822	0.91	-0.0149	0.0095	0.1155
51	Chronotype	rs10832648	11	16596760	SOX6	C	A	0.801	0.00699	0.00216	0.0012	0.00750568	0.00132804	8.3e-09	-0.0066	0.0108	0.5418
52	Chronotype	rs10838687	11	47291341	MADD	G	T	0.1854	0.00398	0.00207	0.0543	-0.00614917	0.00129343	1.7e-06	-0.0092	0.0107	0.3895
53	Chronotype	rs10853455	18	38551465	RP11-687D19.1	G	T	0.7857	0.01163	0.00211	3.61e-08	-0.00314399	0.00130806	0.02	-0.0228	0.0105	0.03003
54	Chronotype	rs10856785	2	16468907	AC010880.1	C	T	0.2704	0.01132	0.00192	3.83e-09	0.00273197	0.00118212	0.021	-0.008	0.01	0.4209
55	Chronotype	rs10862376	12	81863854	RP11-275O18.1	A	T	0.1361	0.01616	0.00239	1.4e-11	0.0011992	0.00150362	0.4	-0.014	0.0122	0.2502
56	Chronotype	rs10875121	1	97951890	LINC01930	C	G	0.8571	0.01834	0.00226	5.53e-16	-0.000147353	0.00142482	0.89	0.0177	0.0122	0.1481
57	Chronotype	rs10877962	12	63127132	AVPR1A	T	C	0.4184	0.0006	0.00173	0.727	0.00622981	0.00107533	3.8e-09	0.0173	0.009	0.05472
58	Chronotype	rs10879676	12	73758622	RP11-295G12.1	C	T	0.4082	0.00982	0.00173	1.26e-08	0.00205001	0.00107283	0.042	-0.0044	0.0089	0.6225
59	Chronotype	rs10887801	10	88319957	RNLS	T	G	0.4371	0.01087	0.00171	2.27e-10	0.000667567	0.0010672	0.41	-0.0033	0.0088	0.7077
60	Chronotype	rs10906186	10	12621987	CAMK1D	T	C	0.4354	0.00991	0.00172	7.91e-09	-0.00140274	0.00105899	0.19	0.0011	0.0088	0.9013
61	Chronotype	rs10916892	1	20874832	EIF4G3	C	T	0.3622	0.00054	0.00175	0.757	0.00726296	0.00109232	1.4e-11	-0.0065	0.0092	0.4797
62	Chronotype	rs10940921	5	30808538	CTD-2197M16.1	T	G	0.4303	0.01089	0.00177	7e-10	-0.00138602	0.00107401	0.23	0.0019	0.0088	0.8343
63	Chronotype	rs10951325	7	32225933	PDE1C	T	C	0.6684	0.01168	0.00177	4.09e-11	0.00692024	0.00110062	2e-10	0.0037	0.0091	0.6811
64	Chronotype	rs10963297	9	1791832	RP11-443B9.1	G	C	0.2517	0.01904	0.00198	7.36e-22	0.00199415	0.00123475	0.093	0.0223	0.0104	0.03154
65	Chronotype	rs10984445	9	119218308	BRINP1	A	G	0.4626	0.01158	0.00171	1.17e-11	0.00165453	0.00106265	0.15	-0.0076	0.0088	0.3862
66	Chronotype	rs10988239	9	129181161	IER5L	C	T	0.4694	0.00253	0.00172	0.142	0.00660447	0.00107319	1.1e-09	-0.0061	0.0091	0.4991
67	Chronotype	rs10994777	10	61474230	TMEM26-AS1	A	G	0.1395	0.0146	0.00232	3.36e-10	-0.00201827	0.00143741	0.19	-0.0073	0.0117	0.5348
68	Chronotype	rs11019128	11	90660419	DISC1FP1	C	T	0.6088	0.01123	0.00175	1.43e-10	-0.000274729	0.00107813	0.79	-0.0002	0.009	0.9838
69	Chronotype	rs11023749	11	15867726	RP11-222N13.1	A	G	0.6701	0.01132	0.0018	2.96e-10	-0.000319928	0.00111845	0.71	-0.0086	0.0093	0.354
70	Chronotype	rs11032362	11	33737546	CD59	A	G	0.09864	0.00415	0.00298	0.163	0.0157553	0.00183529	7.3e-18	-0.0499	0.015	0.0009152
71	Chronotype	rs1105307	9	69431124	APBA1	G	A	0.7551	0.01173	0.00195	1.67e-09	-0.00200428	0.00120854	0.091	-0.0039	0.0099	0.6914
72	Chronotype	rs1106090	2	57841606	VRK2	A	G	0.6259	0.01173	0.00175	2.09e-11	-0.00185522	0.00109731	0.092	0.0104	0.0089	0.2431
73	Chronotype	rs11081529	18	78142735	RP11-100K18.1	T	C	0.7432	0.01311	0.00186	1.82e-12	-0.00206202	0.00116068	0.093	-0.0013	0.01	0.9
74	Chronotype	rs11102807	1	114518963	TRIM33	A	G	0.5119	0.00204	0.00172	0.235	-0.0054969	0.0010621	5e-08	0.0005	0.009	0.9566
75	Chronotype	rs11123818	2	100250846	LINC01104	A	G	0.3946	0.02081	0.00175	1.72e-32	0.00197706	0.00108602	0.086	-0.0133	0.009	0.1407
76	Chronotype	rs111261826	3	7147930	GRM7	C	A	0.3435	0.00633	0.00182	0.000499	0.00542839	0.00113061	9.6e-07	-0.0208	0.0094	0.027
77	Chronotype	rs11152350	18	62573119	ZCCHC2	C	A	0.5221	0.004	0.0017	0.0189	0.00655438	0.00105787	6.4e-10	-0.0105	0.009	0.2405
78	Chronotype	rs11154718	6	99144528	RP3-359N14.1	C	T	0.6088	0.00342	0.00172	0.0462	0.0048371	0.00106913	4e-06	-0.0047	0.0088	0.5899
79	Chronotype	rs11165655	1	96493548	EEF1A1P11	G	A	0.432	0.00397	0.0017	0.0197	0.00638946	0.00105594	1.2e-09	-0.0086	0.0087	0.3264
80	Chronotype	rs111821073	9	96322511	SLC35D2	T	C	0.1633	0.01385	0.00237	4.85e-09	-0.00398852	0.0014654	0.0054	0.0411	0.0123	0.0008349
81	Chronotype	rs111852224	18	28016920	CDH2	T	C	0.1582	0.01663	0.00262	2.34e-10	0.00183443	0.00160928	0.27	0.0337	0.014	0.01627
82	Chronotype	rs11200159	10	121793877	ATE1	C	A	0.3639	0.00076	0.00179	0.67	0.00569226	0.00111162	2e-07	-0.0045	0.0092	0.6266
83	Chronotype	rs11208844	1	66385464	PDE4B	G	A	0.8418	0.00042	0.00246	0.864	0.0066215	0.00152966	1.1e-05	-0.013	0.0126	0.3031
84	Chronotype	rs11210934	1	43903763	ST3GAL3	A	G	0.716	0.01275	0.00194	4.84e-11	0.00135656	0.00120012	0.29	-0.0049	0.0098	0.6176
85	Chronotype	rs11223560	11	133691504	RP11-448P19.1	A	G	0.6173	0.00995	0.00173	9.68e-09	0.00470396	0.00107968	1.3e-05	-0.0188	0.0092	0.04025
86	Chronotype	rs11259919	15	83821050	ADAMTSL3	G	A	0.7364	0.01093	0.0019	9.31e-09	0.00177008	0.00118606	0.13	0.0201	0.01	0.04394
87	Chronotype	rs112687095	4	1775318	ABLIM2	A	G	0.165	0.01325	0.00238	2.42e-08	-0.00012986	0.00141904	0.9	-0.0236	0.0124	0.05631
88	Chronotype	rs112806496	2	80194680	CTNNA2	G	C	0.08503	0.0187	0.00305	8.28e-10	-0.00358074	0.00183913	0.043	0.0233	0.0161	0.1468
89	Chronotype	rs113161209	7	148867275	EZH2	G	A	0.93707	0.00206	0.00329	0.532	-0.00981643	0.00208684	3.2e-06	-0.0143	0.0168	0.3976
90	Chronotype	rs113182709	8	142216124	TSNARE1	A	G	0.02381	0.03225	0.00567	1.29e-08	0.00588913	0.00337161	0.12	-0.0113	0.0289	0.6962
91	Chronotype	rs113851554	2	66523432	MEIS1	G	T	0.94728	0.00519	0.00371	0.162	0.0114726	0.00235197	4.6e-07	-0.0015	0.0209	0.9442
92	Chronotype	rs1143770	11	122146890	MIR100HG	T	C	0.5918	0.01136	0.00172	4.31e-11	0.000638166	0.00107019	0.58	0.0177	0.0089	0.0474
93	Chronotype	rs1144566	1	182600491	RGS16	C	T	0.96429	0.01162	0.00515	0.024	-0.0399461	0.00307713	2.8e-38	-0.0222	0.0285	0.4357
94	Chronotype	rs114848860	3	36818003	LINC02033	A	T	0.96599	0.01166	0.00556	0.0358	-0.0183933	0.00341737	1.3e-07	-0.0023	0.0307	0.94
95	Chronotype	rs115000530	3	69881474	MITF	T	A	0.06122	0.02892	0.00381	3.3e-14	-0.00273401	0.00232668	0.26	-0.0118	0.0201	0.5555
96	Chronotype	rs115073088	1	174246720	RABGAP1L	G	A	0.03061	0.02174	0.00574	0.000151	0.0179436	0.00350582	2.4e-07	-0.0116	0.03	0.6977
97	Chronotype	rs115438240	2	185019150	ZNF804A	G	T	0.06463	0.02162	0.00378	1.08e-08	-0.000777615	0.00238801	0.81	-0.0003	0.0202	0.9879
98	Chronotype	rs11545787	17	17494964	RASD1	G	A	0.7517	0.00017	0.002	0.933	0.00849587	0.00123114	5.8e-12	0.0039	0.0107	0.717
99	Chronotype	rs11588913	1	79498131	ADH5P2	A	G	0.4371	0.00619	0.00174	0.000369	-0.00591051	0.00107535	2.5e-08	0.0158	0.0089	0.07572
100	Chronotype	rs11601122	11	72651674	PDE2A	A	G	0.8503	0.01947	0.0023	2.24e-17	-0.00455297	0.0014369	0.0021	0.0195	0.0123	0.1123
101	Chronotype	rs11609711	12	11755204	ETV6	C	G	0.1582	0.01371	0.00241	1.35e-08	-0.00113339	0.00151066	0.46	0.0041	0.0123	0.7397
102	Chronotype	rs11611435	12	23936388	SOX5	T	C	0.5663	0.00145	0.00171	0.396	0.00699213	0.00106132	7.6e-11	-0.0035	0.0089	0.6927
103	Chronotype	rs11620355	13	91392333	GPC5	A	G	0.1156	0.01756	0.003	4.77e-09	0.00248337	0.00189282	0.18	-0.0221	0.0152	0.146
104	Chronotype	rs11623285	14	24088433	NRL	G	T	0.1207	0.01413	0.00251	1.72e-08	-0.00211392	0.00153022	0.15	-0.0066	0.0137	0.6323
105	Chronotype	rs11627087	14	56833990	OTX2-AS1	A	G	0.91497	0.01788	0.00325	3.71e-08	-0.000587727	0.0020619	0.86	0.0077	0.017	0.6485
106	Chronotype	rs1163238	10	103184236	NT5C2	A	G	0.4031	0.00224	0.00175	0.2	-0.00491925	0.00107991	3e-06	-0.0015	0.0091	0.8682
107	Chronotype	rs11635092	15	26989406	GABRG3	G	A	0.6361	0.01231	0.00177	3.89e-12	-0.00130026	0.00110615	0.24	-0.0004	0.0091	0.9639
108	Chronotype	rs1163628	13	111574073	RP11-65D24.2	C	A	0.1599	0.00231	0.00244	0.343	0.00613838	0.00151025	8.1e-05	0.0239	0.0124	0.05377
109	Chronotype	rs11641239	16	23112872	USP31	C	T	0.7245	0.00361	0.00188	0.0549	-0.00625274	0.00116587	1.3e-07	-0.0089	0.0101	0.3752
110	Chronotype	rs11646221	16	7616086	RBFOX1	T	G	0.5646	0.01144	0.00172	3.01e-11	0.00103215	0.00107456	0.4	-0.0052	0.0089	0.5562
111	Chronotype	rs11655029	17	17745858	RAI1	C	T	0.6718	0.0109	0.00183	2.84e-09	2.42e-05	0.00115008	1	0.001	0.0094	0.9189
112	Chronotype	rs11657342	17	81381494	RP11-1055B8.3	A	G	0.3554	0.01404	0.00191	1.94e-13	0.00237588	0.00109565	0.027	-0.0177	0.0099	0.07433
113	Chronotype	rs11663602	18	79818191	RP11-154H12.3	C	A	0.7432	0.01213	0.0019	1.64e-10	0.00192254	0.00118358	0.094	-0.0144	0.0098	0.1442
114	Chronotype	rs11670534	19	46500649	PPP5D1	C	T	0.835	0.00066	0.00231	0.773	0.00769877	0.00142483	4.7e-08	-0.0014	0.0125	0.9119
115	Chronotype	rs11677484	2	190713446	AC006460.2	G	T	0.7466	0.00587	0.00193	0.00239	-0.00646384	0.00121484	9.7e-08	0.0021	0.0101	0.8337
116	Chronotype	rs1167827	7	75533848	HIP1	A	G	0.4337	0.00969	0.00173	2.31e-08	-0.00156231	0.00106507	0.12	-0.005	0.009	0.5767
117	Chronotype	rs11678584	2	32338357	AL133245.2	A	T	0.835	0.00146	0.00256	0.568	-0.0060981	0.00152848	0.00012	-0.0163	0.0129	0.206
118	Chronotype	rs11678980	2	161244750	LINC01806	G	A	0.5544	0.01744	0.00172	4.29e-24	0.00172914	0.00109231	0.12	-0.0011	0.009	0.9043
119	Chronotype	rs11681299	2	88602214	EIF2AK3	C	T	0.699	0.00211	0.00188	0.262	-0.00354114	0.00116275	0.003	-0.0052	0.0097	0.5943
120	Chronotype	rs11681861	2	29410221	ALK	T	G	0.8435	0.01435	0.00259	2.88e-08	-0.00377034	0.0015717	0.014	0.0152	0.0135	0.2596
121	Chronotype	rs11694904	2	180060718	CWC22	T	C	0.3384	0.01215	0.00185	4.78e-11	6.05e-06	0.00114329	0.96	0.0035	0.0095	0.7151
122	Chronotype	rs11703948	22	38421042	RP3-434P1.6	G	A	0.07483	0.01737	0.00285	1.06e-09	0.00274675	0.00174648	0.099	-0.0337	0.0151	0.025
123	Chronotype	rs11708375	3	72317639	RP11-447M4.1	G	C	0.8299	0.01376	0.00235	4.58e-09	-0.00432089	0.00147107	0.0049	-0.0228	0.0118	0.05325
124	Chronotype	rs11725086	4	21932419	KCNIP4	T	C	0.398	0.00973	0.00174	2.4e-08	-0.000238017	0.00107866	0.88	-0.0029	0.0091	0.7483
125	Chronotype	rs11732657	4	171505922	LINC02174	G	A	0.2993	0.01274	0.00197	9.54e-11	-0.00131723	0.00121019	0.29	0.0034	0.01	0.7313
126	Chronotype	rs11774212	8	144461122	CYHR1	T	C	0.4762	0.01196	0.00171	2.74e-12	-0.000385241	0.00105942	0.76	0.0136	0.009	0.1288
127	Chronotype	rs118093058	11	62646201	GANAB	T	G	0.1446	0.01525	0.00257	2.87e-09	-0.000100501	0.00153301	0.94	0.0062	0.0132	0.6396
128	Chronotype	rs11845599	14	100550487	BEGAIN	A	G	0.6276	0.00408	0.00178	0.0219	-0.00540556	0.00110622	1.2e-06	-0.0032	0.0093	0.7328
129	Chronotype	rs11871429	17	44843561	HIGD1B	A	G	0.7959	0.01425	0.00202	1.92e-12	-0.00123055	0.00126186	0.37	-0.0043	0.0103	0.6777
130	Chronotype	rs11875629	18	51212767	MEX3C	T	C	0.4796	0.00993	0.0017	5.66e-09	0.00139695	0.00105998	0.17	0.0133	0.0087	0.1291
131	Chronotype	rs12030427	1	11485221	DISP3	A	G	0.3027	0.01085	0.00198	4.34e-08	0.00174429	0.00119907	0.15	0.0032	0.0108	0.7659
132	Chronotype	rs12040629	1	77239680	PIGK	A	G	0.1361	0.00024	0.00231	0.918	0.0141954	0.00143297	3.4e-23	-0.0187	0.0118	0.1142
133	Chronotype	rs12051	17	48026394	COPZ2	A	G	0.6412	0.00359	0.00174	0.0385	-0.00505764	0.00108484	1.5e-06	-0.0078	0.009	0.3845
134	Chronotype	rs12065331	1	14181336	KAZN	C	T	0.6803	0.00017	0.00185	0.929	0.00454454	0.00115186	8.1e-05	0.0073	0.0096	0.4479
135	Chronotype	rs12118513	1	197547956	DENND1B	T	A	0.8129	0.01215	0.0021	7.47e-09	0.00346381	0.00128331	0.0071	0.0046	0.011	0.6768
136	Chronotype	rs12140153	1	62114219	PATJ	T	G	0.07653	0.0042	0.00293	0.152	-0.0113556	0.00184465	4.8e-10	0.0045	0.0166	0.787
137	Chronotype	rs12151248	19	13101211	LYL1	C	T	0.8895	0.01573	0.00271	6.75e-09	-0.00123389	0.00164804	0.41	-0.0149	0.0144	0.3012
138	Chronotype	rs12170452	22	39623768	CACNA1I	A	G	0.4371	0.01153	0.00171	1.4e-11	-0.00399833	0.00106183	0.00012	0.0026	0.0091	0.7754
139	Chronotype	rs12195792	6	98257419	RP11-436D23.1	A	T	0.2551	0.01173	0.0019	7.3e-10	0.00556575	0.00119128	2.1e-06	-0.0195	0.0097	0.04376
140	Chronotype	rs1221502	1	193307845	LINC01031	A	C	0.7058	0.00688	0.00192	0.000332	0.0051927	0.00119818	1.3e-05	0.0136	0.0099	0.1697
141	Chronotype	rs12249410	10	62542182	-	T	G	0.1054	0.00144	0.00279	0.607	-0.00904419	0.00171953	1.4e-07	-0.0104	0.0141	0.4584
142	Chronotype	rs12273435	11	133955960	IGSF9B	G	A	0.8027	0.01152	0.0021	3.96e-08	-0.00131254	0.00130437	0.35	0.0078	0.0116	0.5045
143	Chronotype	rs12290350	11	76769211	RP11-21L23.4	T	C	0.233	0.013	0.00209	4.7e-10	0.000167851	0.00130202	0.94	0.0017	0.0106	0.8738
144	Chronotype	rs12298405	12	16862333	RP11-239A17.1	C	T	0.6497	0.00251	0.00182	0.166	0.00540081	0.00112511	1.7e-06	0.0089	0.0093	0.3369
145	Chronotype	rs12359372	10	66008193	CTNNA3	C	T	0.3214	0.01001	0.0018	2.84e-08	0.00126615	0.00113185	0.29	0.0054	0.0094	0.5631
146	Chronotype	rs12364080	11	29221137	RP11-466I1.1	C	T	0.1276	0.01389	0.0025	2.89e-08	-0.000961589	0.00154304	0.49	0.0006	0.0126	0.9619
147	Chronotype	rs12375949	9	121855621	TTLL11	C	T	0.5697	0.01447	0.00172	3.31e-17	-0.00201503	0.00106241	0.045	0.0124	0.0088	0.1617
148	Chronotype	rs12378543	9	80581182	MTND2P9	C	T	0.6122	0.00488	0.00175	0.0053	0.00567369	0.00108815	1.4e-07	0.0024	0.009	0.7937
149	Chronotype	rs12380242	9	136415735	PMPCA	C	T	0.4864	0.00313	0.0017	0.066	0.00542926	0.00105474	1.7e-07	-0.0045	0.0088	0.6112
150	Chronotype	rs12442008	15	53432915	WDR72	C	T	0.7449	0.00042	0.00195	0.831	-0.00539319	0.00122206	7.3e-06	-0.0032	0.0101	0.7538
151	Chronotype	rs12442674	15	96364590	AC087477.1	A	C	0.7432	0.00154	0.00204	0.45	0.0036503	0.0011823	0.0013	-0.0037	0.0107	0.7312
152	Chronotype	rs12464387	2	75218418	TACR1	A	G	0.466	0.00306	0.00175	0.0808	-0.00477506	0.00105887	6.8e-06	-0.0142	0.0088	0.1053
153	Chronotype	rs12468040	2	44627842	CAMKMT	T	G	0.3963	0.01432	0.00175	2.46e-16	-0.00311708	0.00108473	0.0029	-0.0095	0.009	0.2945
154	Chronotype	rs12470914	2	50305702	NRXN1	T	A	0.8963	0.00713	0.00288	0.0133	-0.00934356	0.00174437	4.9e-08	-0.0197	0.015	0.1886
155	Chronotype	rs12503522	4	93622082	GRID2	C	T	0.7517	0.01125	0.00188	2.24e-09	-0.00145837	0.0011723	0.16	-0.0016	0.0097	0.8665
156	Chronotype	rs12515541	5	57799184	AC116606.1	G	T	0.4082	0.01135	0.00174	6.95e-11	0.000433246	0.00107784	0.71	-0.0066	0.009	0.4657
157	Chronotype	rs12518401	5	174112585	HMP19	G	A	0.6412	0.00151	0.00176	0.393	0.00425955	0.00111819	0.0001	0.0087	0.0095	0.3596
158	Chronotype	rs12574281	11	131335526	AP002856.5	C	A	0.3997	0.01077	0.00176	8.85e-10	0.00102797	0.0010888	0.38	0.0004	0.0092	0.9657
159	Chronotype	rs12600452	17	46977198	GOSR2	G	A	0.7823	0.00553	0.0021	0.00836	-0.00488349	0.00130828	0.00015	0.0068	0.011	0.5374
160	Chronotype	rs12602286	17	19333641	EPN2	T	G	0.8861	0.01701	0.00255	2.37e-11	0.00268246	0.00159478	0.1	0.004	0.0132	0.7604
161	Chronotype	rs12631477	3	83755410	HSPE1P19	C	T	0.1939	0.00407	0.0021	0.052	-0.00576631	0.00132143	1.4e-05	0.0092	0.0107	0.3903
162	Chronotype	rs12636669	3	49965890	RBM6	T	C	0.06463	0.00564	0.00316	0.0746	0.0118592	0.0019513	1.4e-09	-0.0182	0.0172	0.29
163	Chronotype	rs12643771	4	139831949	MAML3	T	C	0.3112	0.01518	0.00184	1.61e-16	0.000931162	0.001144	0.39	-0.0138	0.0096	0.1491
164	Chronotype	rs12646216	4	45978039	NMU	T	C	0.3912	0.01062	0.00174	1.1e-09	0.000914832	0.0010779	0.39	0.0023	0.009	0.7977
165	Chronotype	rs12646297	4	64938066	RP11-707A18.1	G	A	0.2874	0.0111	0.00187	2.76e-09	-0.000383027	0.00115607	0.64	-0.0033	0.0095	0.727
166	Chronotype	rs12655753	5	123347118	CEP120	G	A	0.97619	0.02903	0.00509	1.18e-08	-0.0046264	0.00344666	0.22	0.0602	0.0246	0.01428
167	Chronotype	rs12682775	9	132615104	DDX31	C	T	0.2143	0.01187	0.00204	5.99e-09	-0.000549015	0.00127884	0.6	-0.001	0.0105	0.923
168	Chronotype	rs12694681	2	225744525	NEU2	T	G	0.7075	0.01123	0.00183	9.06e-10	0.00567856	0.00113663	8.6e-07	-0.0162	0.0097	0.09467
169	Chronotype	rs12712269	2	106947659	PPP1R2P5	C	T	0.6344	0.01063	0.00174	9.51e-10	0.000736823	0.00108452	0.58	-0.0124	0.009	0.1681
170	Chronotype	rs12716848	16	78133761	WWOX	G	A	0.4439	0.00969	0.00174	2.43e-08	-0.00127169	0.00107882	0.23	0.008	0.0089	0.3693
171	Chronotype	rs12724430	1	196131153	LINC01724	T	G	0.4558	0.00979	0.0017	8.32e-09	0.000261623	0.00105364	0.9	-0.0056	0.0087	0.5197
172	Chronotype	rs12764593	10	105732137	YWHAZP5	C	G	0.06122	0.02293	0.00358	1.53e-10	0.00494825	0.00227019	0.036	0.0373	0.0188	0.04661
173	Chronotype	rs12771973	10	131935790	PPP2R2D	A	G	0.2364	0.01447	0.00197	2.11e-13	-0.00412513	0.00121615	0.00085	0.0046	0.0103	0.6526
174	Chronotype	rs1278402	11	83261055	CCDC90B	A	G	0.7704	0.00173	0.00193	0.371	0.00445843	0.00119555	0.00016	-0.0159	0.0102	0.1179
175	Chronotype	rs12808544	11	58605748	ZFP91	C	A	0.7636	0.0004	0.00199	0.842	0.00789514	0.0012358	1.2e-10	-0.0177	0.0101	0.07965
176	Chronotype	rs12908232	15	55717756	PRTG	A	G	0.4932	0.00975	0.0017	1e-08	-0.00341533	0.00105765	0.0013	-0.0019	0.0089	0.8342
177	Chronotype	rs1291818	10	11090227	CELF2	T	C	0.4847	0.01085	0.0017	1.78e-10	-0.000657822	0.00107498	0.59	0.0096	0.0089	0.2832
178	Chronotype	rs12926704	16	10147597	GRIN2A	G	A	0.91497	0.01737	0.00269	1.03e-10	0.00189147	0.00171353	0.3	-0.0049	0.0141	0.7259
179	Chronotype	rs12927162	16	52651004	CASC16	A	G	0.767	0.00301	0.00194	0.122	0.0107688	0.00117833	2e-20	-0.0025	0.0104	0.8102
180	Chronotype	rs12950382	17	32276975	RHBDL3	A	G	0.7245	0.00231	0.00194	0.233	0.0050193	0.00118421	2.9e-05	0.0169	0.0097	0.08166
181	Chronotype	rs12969848	18	40572871	RNU7-145P	C	T	0.4881	0.00633	0.0017	0.000203	-0.00847794	0.00106089	2.6e-15	-0.0016	0.0089	0.8571
182	Chronotype	rs13004345	2	173172619	MAP3K20	T	C	0.6327	0.00904	0.00178	3.93e-07	-0.00423058	0.00110669	0.00011	-0.0101	0.0091	0.2666
183	Chronotype	rs13010288	2	51597374	AC007682.1	T	G	0.1241	0.01953	0.00252	1.04e-14	-0.00498193	0.00155172	0.0017	-0.0176	0.0132	0.1806
184	Chronotype	rs13010566	2	125115631	snosnR60_Z15	C	A	0.5612	0.0106	0.0017	4.59e-10	-0.00179367	0.00105452	0.11	-0.0087	0.0088	0.3245
185	Chronotype	rs13011556	2	4604333	LINC01249	C	G	0.7806	0.00315	0.00206	0.126	-0.00789624	0.0012412	2.4e-10	0.0186	0.0105	0.0769
186	Chronotype	rs13029509	2	214509485	VWC2L	G	A	0.5323	0.01049	0.0017	7.17e-10	0.00183972	0.00105491	0.067	-0.0048	0.0088	0.5878
187	Chronotype	rs13035874	2	200244830	SPATS2L	G	A	0.6667	0.01114	0.00178	4.34e-10	0.000644021	0.00110779	0.5	-0.0277	0.0093	0.002722
188	Chronotype	rs13065394	3	133252483	TMEM108	G	T	0.7262	0.00498	0.00187	0.0078	0.0069786	0.00116398	2.2e-09	0.0101	0.0099	0.3081
189	Chronotype	rs13090388	3	49353649	GPX1	T	C	0.3095	0.02852	0.00184	4.29e-54	0.00308926	0.00114592	0.0085	0.002	0.0095	0.834
190	Chronotype	rs13091704	3	118700536	PARP15	C	A	0.7551	0.0108	0.00197	4.11e-08	-0.00177504	0.00122541	0.17	-0.0071	0.0103	0.4916
191	Chronotype	rs13141210	4	67025923	AC112518.3	T	C	0.5085	0.01361	0.00172	2.26e-15	-0.00304357	0.00106081	0.0045	0.0031	0.0089	0.7288
192	Chronotype	rs13145650	4	122042189	RP11-170N16.1	C	T	0.09184	0.01918	0.00306	3.8e-10	0.00136713	0.00188028	0.51	0.0161	0.0159	0.3129
193	Chronotype	rs13147223	4	17270097	MTCO3P44	A	G	0.5969	0.01087	0.00176	7.09e-10	-0.00331601	0.00106117	0.0023	-0.009	0.0094	0.3399
194	Chronotype	rs13163062	5	107619750	EFNA5	T	C	0.4167	0.01007	0.00172	4.71e-09	-0.00121179	0.00106804	0.2	0.0066	0.0089	0.4553
195	Chronotype	rs1334297	13	57761241	PCDH17	A	G	0.784	0.02449	0.00192	3.06e-37	-0.00249352	0.00119661	0.036	-0.0051	0.0101	0.6124
196	Chronotype	rs1335482	1	78137779	GIPC2	T	C	0.5816	0.0096	0.0017	1.63e-08	-0.00114527	0.00105681	0.27	-0.0196	0.009	0.02945
197	Chronotype	rs13414393	2	54048025	ACYP2	C	T	0.4354	0.00151	0.0017	0.376	0.00453817	0.00105957	2.8e-05	0.0132	0.0088	0.1317
198	Chronotype	rs13422673	2	154617843	RNA5SP107	C	T	0.5153	0.01201	0.0017	1.74e-12	-0.000764268	0.00105766	0.39	-0.0095	0.009	0.291
199	Chronotype	rs13428598	2	143492918	ARHGAP15	T	C	0.3793	0.01649	0.00175	3.9e-21	-0.00610079	0.00108229	2.6e-08	-0.0156	0.0092	0.09094
200	Chronotype	rs1364626	5	52448076	AC116606.1	T	C	0.4167	0.00956	0.00171	2.15e-08	0.00127514	0.00106114	0.22	0.0055	0.0088	0.5351
201	Chronotype	rs1381247	17	2399093	MNT	T	C	0.7092	0.01013	0.00182	2.46e-08	-0.0010393	0.00111948	0.41	-0.0221	0.0095	0.02038
202	Chronotype	rs1391438	4	105230686	TET2	T	C	0.3146	0.0167	0.00183	5.79e-20	-0.00104315	0.00113971	0.3	-0.0519	0.0092	2.06e-08
203	Chronotype	rs139244147	7	112272683	ZNF277	G	A	0.95408	0.02095	0.00365	9.9e-09	0.000616201	0.00231909	0.78	0.0296	0.0197	0.1327
204	Chronotype	rs139612798	6	124028800	NKAIN2	C	T	0.05442	0.02918	0.00511	1.11e-08	-0.00657323	0.00310928	0.031	-0.0136	0.0288	0.6382
205	Chronotype	rs1398346	3	110553096	RNU6ATAC15P	C	T	0.131	0.00788	0.00252	0.00176	-0.00603791	0.00158066	0.00014	-0.0181	0.0124	0.1427
206	Chronotype	rs139911	22	40308048	TNRC6B	C	T	0.4575	0.00295	0.00172	0.0868	0.00883065	0.00107225	2.2e-16	-0.0046	0.0088	0.5985
207	Chronotype	rs1405876	7	86608265	GRM3	T	G	0.6412	0.01038	0.00177	4.4e-09	-0.000794901	0.00110148	0.53	0.0076	0.0092	0.412
208	Chronotype	rs140711597	3	48428032	PLXNB1	C	G	0.97109	0.04026	0.0063	1.66e-10	0.00174	0.00371142	0.73	-0.0094	0.038	0.8037
209	Chronotype	rs1408284	6	93183868	RP11-374I15.1	G	C	0.1224	0.01388	0.0025	2.74e-08	-0.00327933	0.00154121	0.023	0.026	0.0129	0.04352
210	Chronotype	rs1421085	16	53767042	FTO	C	T	0.4167	0.00268	0.00173	0.121	0.00974889	0.00107619	1.8e-19	-0.0049	0.009	0.5875
211	Chronotype	rs1427298	2	144456854	ZEB2	T	C	0.4116	0.0102	0.00172	3.28e-09	-0.00072779	0.0010761	0.49	0.0169	0.0092	0.06601
212	Chronotype	rs143163770	2	99690211	AFF3	C	T	0.869	0.01625	0.00258	3.22e-10	0.00266305	0.00163161	0.14	-0.0147	0.0141	0.2973
213	Chronotype	rs143386970	11	47117703	C11orf49	T	C	0.8673	0.016	0.00286	2.2e-08	-0.00300015	0.00172288	0.085	-0.0108	0.0143	0.4504
214	Chronotype	rs1449403	3	85542317	CADM2	G	A	0.8724	0.01235	0.00262	2.39e-06	-0.0062818	0.00159642	4.4e-05	0.0184	0.0137	0.178
215	Chronotype	rs1450782	4	111593251	RP11-119H12.3	T	G	0.398	0.00945	0.00173	4.93e-08	0.00117952	0.00106474	0.27	0.0018	0.0091	0.8398
216	Chronotype	rs1455349	2	198632561	AC019330.1	A	G	0.5408	0.01607	0.0017	4.3e-21	-2.73e-05	0.0010652	0.9	-0.0397	0.0088	7.04e-06
217	Chronotype	rs145590108	16	89575216	CPNE7	T	G	0.04932	0.02232	0.00367	1.14e-09	0.00271263	0.00204702	0.17	-0.0331	0.0189	0.07926
218	Chronotype	rs1458145	4	162781629	LINC02174	C	T	0.3827	0.01001	0.00178	1.74e-08	0.00299471	0.0011019	0.007	-0.0162	0.0093	0.08048
219	Chronotype	rs1461515	3	137362807	KRT18P35	A	G	0.4898	0.0093	0.0017	4.55e-08	-0.00211666	0.00105516	0.037	-0.0028	0.0087	0.7504
220	Chronotype	rs1468945	3	186272603	DGKG	A	G	0.8027	0.00219	0.00209	0.296	-0.00857192	0.00128444	2.6e-11	-0.0194	0.0106	0.06668
221	Chronotype	rs1474754	20	20096534	CFAP61	G	A	0.7466	0.00268	0.00192	0.162	0.00412726	0.00119504	0.00055	-0.0154	0.0102	0.132
222	Chronotype	rs1475974	4	2940346	NOP14	C	T	0.3435	0.01269	0.0018	2.02e-12	-0.00239911	0.00112244	0.028	0.01	0.0094	0.2908
223	Chronotype	rs149611468	3	8775737	RAD18	T	C	0.98639	0.00052	0.00823	0.949	0.0280881	0.00494504	1.3e-08	-0.0729	0.0448	0.1035
224	Chronotype	rs1502249	4	27493757	snoU13	G	A	0.4575	0.00323	0.0017	0.0581	-0.00415459	0.00105953	7.3e-05	0.001	0.0089	0.911
225	Chronotype	rs1508608	11	93160659	SLC36A4	G	A	0.6752	0.00182	0.00182	0.317	-0.00485448	0.00112932	1.8e-05	-0.0106	0.0094	0.2634
226	Chronotype	rs152603	5	107439221	EFNA5	G	A	0.3861	0.01019	0.00177	9.47e-09	-0.00083785	0.00109537	0.47	-0.012	0.0091	0.1849
227	Chronotype	rs1527878	2	182581808	PDE1A	G	A	0.25	0.01182	0.00199	3.08e-09	0.00189758	0.00123476	0.13	-0.0101	0.0103	0.3258
228	Chronotype	rs1550816	5	61551192	AC010376.1	T	C	0.5408	0.01107	0.00172	1.33e-10	0.0013693	0.0010701	0.2	0.0111	0.0088	0.2073
229	Chronotype	rs1558727	12	97286853	RP11-541G9.2	C	T	0.5153	0.01069	0.0017	3.09e-10	0.000106485	0.00105803	0.96	-0.0207	0.0087	0.01793
230	Chronotype	rs1559253	5	107321314	RP11-231G15.1	G	A	0.6633	0.00395	0.00177	0.0256	-0.00362678	0.001108	0.0016	0.0011	0.0093	0.9078
231	Chronotype	rs1566085	8	141614427	AC138647.1	T	G	0.5697	0.01645	0.00171	6.9e-22	-0.0008071	0.00106861	0.38	0	0.0088	0.9973
232	Chronotype	rs1566504	14	58752243	AL121819.1	T	C	0.2432	0.01126	0.00203	3.05e-08	0.000519062	0.00127832	0.7	0.0299	0.0106	0.004849
233	Chronotype	rs1569092	1	74393040	FPGT-TNNI3K	A	G	0.182	0.01807	0.00234	1.16e-14	-0.00452974	0.00144847	0.0012	-0.0131	0.0131	0.318
234	Chronotype	rs1569723	20	46113425	CD40	A	C	0.7432	0.01168	0.00197	3.01e-09	0.00471637	0.00122779	0.00011	-0.0026	0.0099	0.7935
235	Chronotype	rs1584469	5	120765999	LMNB1	C	T	0.6888	0.01303	0.00185	2.1e-12	-4.07e-05	0.00115748	0.93	-0.0046	0.0097	0.6336
236	Chronotype	rs1599374	3	161173939	NMD3	A	G	0.5255	0.00767	0.0017	6.38e-06	0.00534964	0.00106165	4.6e-07	0.0002	0.0089	0.978
237	Chronotype	rs1599381	3	161149892	NMD3	A	G	0.4898	0.01002	0.0017	3.83e-09	0.00423726	0.00105933	6.9e-05	-0.0046	0.0088	0.604
238	Chronotype	rs1618725	18	23546988	NPC1	T	C	0.5204	0.01477	0.00174	2.22e-17	0.00293411	0.00105701	0.0049	-0.0117	0.0089	0.1878
239	Chronotype	rs1620977	1	72263459	NEGR1	A	G	0.3095	0.02046	0.00195	1.14e-25	0.000513687	0.00119007	0.73	-0.0093	0.0099	0.3469
240	Chronotype	rs1671770	12	120508765	COQ5	A	C	0.1939	0.01342	0.00223	1.91e-09	-0.000439773	0.00140584	0.68	0.0074	0.012	0.5355
241	Chronotype	rs16822665	2	162044817	DPP4	T	C	0.3027	0.01286	0.00185	3.57e-12	0.00300179	0.00114967	0.01	-0.0156	0.0094	0.09558
242	Chronotype	rs16854920	1	204997042	NFASC	C	T	0.3554	0.01007	0.00181	2.51e-08	0.00215988	0.00110762	0.04	0.0116	0.0093	0.2108
243	Chronotype	rs16939162	8	75740921	AC016194.1	A	G	0.8299	0.00933	0.0023	5.04e-05	0.00845857	0.00140712	1.6e-09	-0.0129	0.0117	0.2686
244	Chronotype	rs16995054	20	14831087	MACROD2	C	T	0.7993	0.0139	0.00208	2.52e-11	-0.00309364	0.00130288	0.02	-0.0051	0.0108	0.6381
245	Chronotype	rs17048855	3	8216487	LMCD1-AS1	A	G	0.3248	0.01184	0.00179	3.27e-11	0.000692818	0.00110782	0.6	-0.0112	0.0093	0.2294
246	Chronotype	rs17060737	13	62033975	LINC00358	T	C	0.6956	0.01192	0.0019	3.18e-10	-0.0011136	0.00119184	0.34	-0.0047	0.0096	0.6282
247	Chronotype	rs17110109	12	54275124	CBX5	C	T	0.3776	0.01023	0.00175	4.71e-09	-0.00447251	0.00108203	1.8e-05	0.0076	0.0093	0.4142
248	Chronotype	rs17126938	10	110001593	ADD3	C	T	0.1207	0.01536	0.0025	8.14e-10	-0.000507752	0.00154369	0.82	-0.0133	0.0123	0.2826
249	Chronotype	rs17140201	5	116604200	RPL7L1P4	A	G	0.1514	0.0035	0.00223	0.116	-0.00773533	0.00142514	7.6e-08	-0.0022	0.0117	0.8539
250	Chronotype	rs17302081	7	116033025	TFEC	T	C	0.4082	0.00208	0.00171	0.224	0.0059214	0.00106218	2.2e-08	0.0162	0.0089	0.06701
251	Chronotype	rs17321729	6	156947803	ARID1B	A	G	0.7772	0.01141	0.00196	6.06e-09	-0.00378156	0.00120775	0.0019	0.0112	0.0105	0.2889
252	Chronotype	rs1737893	20	32463896	NOL4L	C	T	0.6378	0.00393	0.00174	0.0237	0.00520928	0.00109497	1.5e-06	-0.0064	0.0092	0.4877
253	Chronotype	rs17396357	2	48025172	AC079807.4	C	T	0.6003	0.00278	0.00176	0.115	-0.00347039	0.00108837	0.00096	0.0067	0.0091	0.4656
254	Chronotype	rs17411339	18	53280989	DCC	A	G	0.5799	0.01302	0.00171	2.69e-14	0.00030279	0.00106923	0.76	-0.0125	0.009	0.1637
255	Chronotype	rs17425572	9	85391423	STK33P1	A	G	0.4575	0.01224	0.0017	6.89e-13	-0.00187748	0.00105963	0.064	0.0045	0.0089	0.6137
256	Chronotype	rs17428076	2	171987022	HAT1	C	G	0.7585	0.01216	0.00198	8.9e-10	0.00140275	0.00123145	0.27	0.0217	0.0103	0.0352
257	Chronotype	rs17448682	1	15640218	DDI2	C	T	0.7585	0.00134	0.002	0.501	-0.00713801	0.0012495	8.3e-09	0.0088	0.0105	0.3998
258	Chronotype	rs17455138	4	129982356	RP11-404I7.1	T	C	0.7772	0.00311	0.00204	0.128	0.00438588	0.00125425	0.00039	0.014	0.0105	0.1837
259	Chronotype	rs17489649	5	109820483	MAN2A1	A	G	0.6735	0.0139	0.00181	1.57e-14	-0.00208628	0.00111846	0.066	-0.0083	0.0095	0.386
260	Chronotype	rs17551064	7	49830175	VWC2	A	G	0.8401	0.01493	0.0023	8.62e-11	0.00125587	0.00142813	0.41	-0.0004	0.012	0.9725
261	Chronotype	rs17563464	5	26913666	CDH9	C	A	0.7959	0.01477	0.00212	2.89e-12	-0.00110317	0.00128545	0.38	-0.0017	0.0115	0.8806
262	Chronotype	rs17565975	11	111716226	SIK2	G	A	0.4694	0.01142	0.00171	2.56e-11	0.00034072	0.00106934	0.76	0.0195	0.0088	0.02625
263	Chronotype	rs17570033	2	50852526	NRXN1	G	T	0.91156	0.01862	0.00283	4.65e-11	0.000664131	0.00178723	0.76	0.0036	0.0151	0.8115
264	Chronotype	rs17575798	1	109543829	GPR61	G	A	0.8163	0.00141	0.00216	0.512	0.00918867	0.0013323	7.8e-12	-0.0188	0.0111	0.08922
265	Chronotype	rs17577073	11	99282070	CNTN5	A	C	0.5867	0.00388	0.00172	0.0241	0.00566259	0.00107292	1.5e-07	0.0063	0.0089	0.4777
266	Chronotype	rs1758747	9	25300645	RN7SKP120	A	G	0.6905	0.0101	0.00184	4.13e-08	-0.000396597	0.00114608	0.74	0.0044	0.0096	0.6479
267	Chronotype	rs17598675	4	175726486	GPM6A	C	T	0.5187	0.01199	0.0017	1.75e-12	-0.0019799	0.00106315	0.045	-0.0057	0.0088	0.5226
268	Chronotype	rs17604349	16	72176966	PMFBP1	A	G	0.1667	0.01201	0.00221	5.37e-08	-0.0079342	0.00138036	5.7e-09	-0.0007	0.0114	0.9532
269	Chronotype	rs176218	14	29131300	RP11-148E17.1	T	G	0.2007	0.01883	0.00215	1.85e-18	-0.00391721	0.00134913	0.0031	0.0077	0.011	0.4862
270	Chronotype	rs17638867	17	35725494	AP2B1	T	C	0.1871	0.01329	0.00222	2.11e-09	0.00690143	0.00138994	5e-07	-0.0101	0.0113	0.3716
271	Chronotype	rs17669337	5	92852225	CTD-2151A2.3	C	T	0.5765	0.01181	0.00172	7.11e-12	-0.00139504	0.00106907	0.18	0.0181	0.0089	0.04173
272	Chronotype	rs17712705	10	67863513	RPL12P8	G	A	0.6888	0.00912	0.00182	5.59e-07	0.00440164	0.00112294	9e-05	0.0231	0.0094	0.01407
273	Chronotype	rs1788784	18	23579666	NPC1	G	A	0.6786	0.01431	0.00178	8.16e-16	0.00366861	0.00111334	0.00057	-0.0048	0.0093	0.603
274	Chronotype	rs1799464	12	16133148	SLC15A5	A	G	0.2568	0.00406	0.00187	0.0304	-0.0045718	0.00116546	0.00011	0.0015	0.0098	0.8813
275	Chronotype	rs1800828	3	114172702	DRD3	C	G	0.7636	0.00066	0.00197	0.739	0.00643131	0.00121173	1.6e-07	-0.0047	0.0102	0.6475
276	Chronotype	rs1811899	6	14877829	RP11-146I2.1	T	C	0.8384	0.00779	0.00209	0.000195	-0.00508912	0.00130202	0.00011	0.0028	0.0107	0.7958
277	Chronotype	rs1827540	5	63705222	AC010376.1	A	G	0.534	0.0106	0.0017	4.5e-10	0.00244967	0.00105759	0.028	0.0231	0.0088	0.00859
278	Chronotype	rs184033703	2	206091414	AC007383.3	A	G	0.04762	0.01321	0.00372	0.000378	0.0144765	0.00226237	2.2e-10	0.0242	0.0197	0.2197
279	Chronotype	rs1843888	12	38343508	ALG10B	G	A	0.4371	0.00451	0.00171	0.00827	-0.0106337	0.00106338	3.3e-23	0.0072	0.0089	0.4206
280	Chronotype	rs1866823	8	56524018	RP11-17A4.2	A	G	0.551	0.01009	0.00171	3.81e-09	-0.000173832	0.00107115	0.78	-0.0202	0.009	0.0246
281	Chronotype	rs1871729	8	135211459	LINC01591	A	G	0.6718	0.00491	0.00184	0.00762	-0.00433747	0.00113249	8.1e-05	0.0007	0.0096	0.9413
282	Chronotype	rs1873958	15	100607521	ASB7	A	G	0.369	0.0019	0.00174	0.275	0.0045704	0.00108102	1.7e-05	-0.0017	0.0091	0.8522
283	Chronotype	rs1880692	11	80627025	ARL6IP1P3	A	G	0.5578	0.01008	0.0017	3.17e-09	-0.00336465	0.00106104	0.0011	-0.0086	0.0088	0.3289
284	Chronotype	rs1886205	13	93409842	GPC6	A	C	0.7313	0.00198	0.00199	0.32	0.00659342	0.0012417	9.4e-08	-0.008	0.0104	0.4408
285	Chronotype	rs1892417	1	41314001	RP11-399E6.1	T	C	0.7721	0.01732	0.00202	1.12e-17	-0.000962467	0.00126044	0.36	-0.0071	0.0104	0.4956
286	Chronotype	rs1918394	3	74854753	LINC02050	T	C	0.1565	0.01261	0.0023	4.15e-08	0.000418182	0.00142312	0.83	0.0027	0.0114	0.8108
287	Chronotype	rs192436652	19	54449569	LENG8	C	T	0.97789	0.03497	0.00545	1.35e-10	-0.00425773	0.00324104	0.19	-0.0028	0.0284	0.9224
288	Chronotype	rs1925587	10	66900347	CTNNA3	T	C	0.4048	0.01016	0.00171	3.03e-09	0.00313896	0.00106984	0.0054	-0.0119	0.0089	0.1809
289	Chronotype	rs1931259	1	95705397	RP11-286B14.1	G	A	0.2041	0.01237	0.00211	4.3e-09	0.00233469	0.00128147	0.086	0.0127	0.0107	0.2357
290	Chronotype	rs1931814	6	61879262	KHDRBS2	G	A	0.5527	0.00302	0.0017	0.0761	-0.00520055	0.0010561	9.4e-07	-0.0101	0.0087	0.2496
291	Chronotype	rs1947114	2	165324262	SCN2A	G	A	0.2551	0.01071	0.00192	2.64e-08	0.00322858	0.00120344	0.0058	-0.0071	0.01	0.4784
292	Chronotype	rs1952183	14	89377767	FOXN3	G	A	0.4745	0.01055	0.0017	5.57e-10	-0.00033628	0.0010563	0.73	0.004	0.0089	0.6551
293	Chronotype	rs1960603	5	59749367	-	C	G	0.2721	0.01096	0.00198	3.07e-08	0.00294317	0.00123419	0.018	-0.0087	0.0101	0.389
294	Chronotype	rs1964927	21	41281310	BACE2	A	G	0.3622	0.01423	0.00177	9.9e-16	-0.00032665	0.00110561	0.85	-0.0024	0.0091	0.7954
295	Chronotype	rs1979969	6	98266567	RP11-436D23.1	G	T	0.2551	0.01208	0.00195	6.17e-10	0.00550085	0.00119126	2.7e-06	-0.0203	0.0097	0.03595
296	Chronotype	rs1980628	14	30416743	RP11-1103G16.1	A	G	0.2398	0.01173	0.00209	1.89e-08	-0.00175663	0.00129437	0.18	-0.0041	0.0115	0.7231
297	Chronotype	rs199815	20	22339961	RP5-1004I9.2	C	T	0.3946	0.01092	0.00177	6.21e-10	3.04e-05	0.00110988	0.86	0.0144	0.0091	0.1121
298	Chronotype	rs2002058	1	58095657	DAB1	C	T	0.7908	0.01211	0.00216	1.97e-08	-0.000477991	0.00134188	0.7	-0.0027	0.0117	0.8187
299	Chronotype	rs2011528	17	35653547	AP2B1	C	T	0.1803	0.01288	0.00225	1.07e-08	0.00792776	0.00141013	1.2e-08	-0.0095	0.0115	0.41
300	Chronotype	rs2034670	2	236197558	ASB18	A	G	0.8384	0.01312	0.00214	8.09e-10	0.000329296	0.00133267	0.81	0.0077	0.0111	0.4868
301	Chronotype	rs2036281	3	71540604	FOXP1	T	G	0.415	0.01412	0.00174	4.37e-16	0.00118248	0.00107846	0.25	0.0251	0.0092	0.00606
302	Chronotype	rs2050185	6	147615645	SAMD5	G	A	0.398	0.00096	0.00176	0.586	-0.0054224	0.0010969	8.5e-07	0.01	0.009	0.2669
303	Chronotype	rs2052285	16	51154521	SALL1	A	G	0.5765	0.01123	0.00175	1.34e-10	0.00243272	0.00108266	0.033	-0.0168	0.0089	0.06045
304	Chronotype	rs2067854	14	71959102	RGS6	A	G	0.182	0.01477	0.00209	1.38e-12	0.000945638	0.00129676	0.44	-0.0116	0.0112	0.3025
305	Chronotype	rs2072727	20	44910092	PABPC1L	T	C	0.4252	0.00446	0.00171	0.00925	0.0065192	0.00106575	5.6e-10	0.0051	0.0088	0.567
306	Chronotype	rs2141277	7	39059578	POU6F2	A	G	0.4728	0.00952	0.0017	2.16e-08	0.00019972	0.00106093	0.83	-0.0072	0.0088	0.4157
307	Chronotype	rs2166559	2	148794089	EPC2	T	C	0.8537	0.00151	0.00246	0.54	-0.00808203	0.00152036	5.4e-08	0.0099	0.0126	0.4307
308	Chronotype	rs2179152	6	26325660	HIST1H3PS1	C	T	0.6429	0.01455	0.00176	1.21e-16	-0.00358793	0.00108923	0.0013	-0.0024	0.0092	0.7958
309	Chronotype	rs2182505	6	51789066	PKHD1	T	C	0.2636	0.01086	0.00192	1.64e-08	-0.00120306	0.00119057	0.29	-0.0114	0.0099	0.2485
310	Chronotype	rs2195086	2	60587331	BCL11A	T	G	0.835	0.01282	0.00228	2e-08	0.000851515	0.00142181	0.52	-0.0096	0.0125	0.4443
311	Chronotype	rs2220926	18	61276153	CDH20	C	T	0.585	0.01055	0.00172	7.99e-10	0.00267839	0.00107038	0.011	-0.02	0.0088	0.0233
312	Chronotype	rs2245901	2	193431569	AC092638.2	G	A	0.5935	0.01403	0.00174	6.26e-16	0.00181951	0.0010765	0.092	0.016	0.009	0.07657
313	Chronotype	rs2256965	6	31587353	LST1	A	G	0.4575	0.01128	0.00176	1.59e-10	0.000897829	0.00107255	0.33	-0.0446	0.0089	4.78e-07
314	Chronotype	rs2283076	7	126838136	GRM8	A	G	0.7857	0.01143	0.00204	2.07e-08	0.00059865	0.00125843	0.61	-0.0026	0.0108	0.8095
315	Chronotype	rs2287838	19	9848338	PIN1	G	A	0.466	0.01152	0.00171	1.53e-11	0.00337486	0.00106439	0.0018	0.0035	0.0088	0.6931
316	Chronotype	rs2297600	1	31741980	ADGRB2	T	G	0.8503	0.01569	0.00223	2.16e-12	0.00301301	0.00140167	0.027	0.0123	0.0115	0.2861
317	Chronotype	rs2298117	10	68586983	TET1	C	T	0.5459	0.00643	0.00171	0.000175	0.00496743	0.00106098	6.8e-06	-0.0062	0.0088	0.4833
318	Chronotype	rs2302761	17	7455201	CHRNB1	T	C	0.1905	0.01354	0.00209	1e-10	-0.00211092	0.00128997	0.11	0.0162	0.0108	0.1342
319	Chronotype	rs2322605	8	27306932	TRIM35	A	G	0.4609	0.00607	0.0017	0.000361	-0.00474328	0.00105611	6.6e-06	0.0229	0.0089	0.01005
320	Chronotype	rs2336721	3	52994359	SFMBT1	T	C	0.3605	0.00996	0.0018	3.05e-08	-0.0021425	0.00111912	0.054	0.0176	0.0094	0.06153
321	Chronotype	rs2343094	1	73871319	-	A	G	0.6173	0.01029	0.00181	1.29e-08	-0.00103281	0.00111703	0.35	-0.0165	0.0095	0.08146
322	Chronotype	rs2347526	4	158932425	C4orf45	C	T	0.6378	0.01395	0.00179	6.84e-15	0.00120838	0.00110991	0.32	0.0015	0.0093	0.8753
323	Chronotype	rs2362775	3	24882930	AC133680.1	T	C	0.551	0.00499	0.0017	0.00335	-0.00738383	0.00106133	5e-12	0.0001	0.0089	0.9927
324	Chronotype	rs2365376	5	89444506	MEF2C-AS1	A	C	0.3282	0.0107	0.00179	2.15e-09	0.00134943	0.00112441	0.2	-0.0194	0.0092	0.0355
325	Chronotype	rs2396004	6	43388113	ACTG1P9	A	G	0.4558	0.00249	0.00171	0.146	0.00424655	0.00106306	6e-05	-0.0141	0.0088	0.1099
326	Chronotype	rs2406253	7	100479650	NYAP1	A	G	0.7976	0.01411	0.00216	6.4e-11	0.00161387	0.00132866	0.28	-0.0323	0.0111	0.003503
327	Chronotype	rs2414073	15	50558361	TRPM7	A	C	0.5136	0.01004	0.00171	4.58e-09	0.00121023	0.00106291	0.29	-0.0153	0.0087	0.08026
328	Chronotype	rs242093	14	69014626	RPS29P1	G	A	0.4524	0.01031	0.00172	2.07e-09	0.00217557	0.0010756	0.045	0.02	0.009	0.02614
329	Chronotype	rs2433634	12	22907429	RP11-114G22.1	A	C	0.7466	0.00321	0.0019	0.0914	-0.00643487	0.00117329	4.3e-08	-0.0067	0.01	0.5024
330	Chronotype	rs2447535	8	117933944	EXT1	G	A	0.7245	0.01181	0.00185	1.69e-10	-0.000359938	0.00115818	0.68	-0.0116	0.0097	0.232
331	Chronotype	rs2496482	14	99283827	BCL11B	T	C	0.415	0.01109	0.00177	4.04e-10	-0.00181135	0.00107799	0.093	-0.0084	0.0092	0.3582
332	Chronotype	rs2514214	11	113524607	DRD2	G	A	0.7228	0.00562	0.00191	0.00335	-0.00611032	0.00119278	3.2e-07	0.0048	0.0097	0.6229
333	Chronotype	rs2550298	16	56334057	GNAO1	C	T	0.6293	0.00081	0.00175	0.643	0.0081554	0.00109052	5.3e-14	0.0131	0.009	0.1451
334	Chronotype	rs2554835	18	76429234	ZNF516	A	G	0.398	0.00974	0.00175	2.69e-08	-0.000441323	0.00108147	0.68	0.0034	0.0093	0.7145
335	Chronotype	rs2580160	18	1816035	CTD-2015H3.1	A	G	0.551	0.00199	0.00177	0.261	0.00627306	0.00107316	6.8e-09	-0.0121	0.0089	0.1754
336	Chronotype	rs2589091	2	55348845	CCDC88A	G	A	0.6105	0.00949	0.00172	3.26e-08	-0.00132249	0.00106834	0.21	0.0061	0.0089	0.4932
337	Chronotype	rs2593487	13	69328926	RP11-459J23.1	A	G	0.318	0.00282	0.0018	0.116	-0.00477661	0.00111656	2.9e-05	-0.0059	0.0093	0.5256
338	Chronotype	rs2653349	6	55277539	HCRTR2	G	A	0.8231	0.00334	0.00208	0.108	-0.0143657	0.00128556	5.2e-29	-0.0163	0.0111	0.1441
339	Chronotype	rs268120	2	65377780	-	A	G	0.2466	0.01244	0.00196	2.13e-10	-0.00249417	0.00121711	0.035	-0.0012	0.0102	0.9091
340	Chronotype	rs2702575	4	15057481	CPEB2	C	T	0.6395	0.00989	0.00175	1.56e-08	-0.00198436	0.00108961	0.071	-0.0132	0.0089	0.14
341	Chronotype	rs2706762	2	70261338	PCYOX1	T	C	0.1514	0.01484	0.00246	1.59e-09	-0.0063611	0.00147484	1.4e-05	0.0234	0.0132	0.07773
342	Chronotype	rs2725370	8	30995310	PURG	C	T	0.7109	0.01536	0.00187	1.97e-16	0.00230285	0.001152	0.041	-0.0045	0.0097	0.6396
343	Chronotype	rs2731665	5	177430269	GRK6	T	C	0.5255	0.01326	0.00171	8.51e-15	-0.00451089	0.00105711	1.6e-05	-0.0087	0.009	0.3307
344	Chronotype	rs273438	9	79303454	CHCHD2P9	G	A	0.5255	0.00937	0.00171	4.15e-08	0.00281087	0.00106507	0.011	0.0049	0.0088	0.5762
345	Chronotype	rs2737245	8	115646356	TRPS1	T	G	0.2313	0.00291	0.00189	0.124	0.0072004	0.00117834	9.1e-10	0.0013	0.01	0.8967
346	Chronotype	rs277828	13	109041537	MYO16	C	A	0.7432	0.01091	0.00196	2.71e-08	-0.000636948	0.0012075	0.65	-0.001	0.0104	0.9233
347	Chronotype	rs281302	15	47394465	SEMA6D	G	A	0.4252	0.0111	0.00172	9.84e-11	0.00110094	0.00108231	0.25	-0.0254	0.0088	0.003982
348	Chronotype	rs2819336	1	43550138	PTPRF	T	C	0.3384	0.01828	0.00177	5.46e-25	0.00339081	0.0010982	0.0026	0.0038	0.0092	0.6823
349	Chronotype	rs2820314	1	201903081	LMOD1	A	C	0.6837	0.011	0.0018	9.34e-10	0.00475761	0.00111106	1.4e-05	-0.031	0.0095	0.00108
350	Chronotype	rs2833483	21	31703091	SCAF4	C	T	0.06293	0.01974	0.00337	4.77e-09	-0.00490689	0.00211031	0.019	0.0051	0.0169	0.7637
351	Chronotype	rs28373063	4	182803690	TENM3	C	G	0.2075	0.01389	0.00229	1.23e-09	0.00228052	0.00138101	0.085	-0.0041	0.0117	0.725
352	Chronotype	rs2844016	9	24582749	RP11-20A20.2	C	T	0.7126	0.00334	0.00188	0.0754	-0.00513842	0.00115552	1.8e-05	0.0089	0.01	0.3726
353	Chronotype	rs28458909	9	137362737	EXD3	C	T	0.8537	0.0142	0.00274	2.18e-07	0.0158432	0.00160134	4.7e-23	0.0268	0.0164	0.1021
354	Chronotype	rs28459838	22	35450175	SCUBE1	C	T	0.7721	0.0043	0.00212	0.0423	-0.00495759	0.0012527	5.5e-05	0.0141	0.0108	0.1903
355	Chronotype	rs2850979	4	101173607	PPP3CA	C	T	0.2449	0.00338	0.00201	0.0922	0.00599917	0.00123821	6.6e-07	0.008	0.0102	0.4338
356	Chronotype	rs28513670	15	65690339	DENND4A	G	A	0.1531	0.01477	0.00225	5.06e-11	-0.00226898	0.00140275	0.11	-0.0074	0.0115	0.5171
357	Chronotype	rs28513882	3	107577781	BBX	G	A	0.8112	0.01246	0.00221	1.63e-08	-7.16e-05	0.00136259	0.96	-0.0062	0.0118	0.6012
358	Chronotype	rs28661002	9	123572932	DENND1A	T	C	0.7483	0.01099	0.00198	2.89e-08	0.00267132	0.00125372	0.028	-0.0016	0.0103	0.8745
359	Chronotype	rs2878172	14	54906952	-	G	A	0.4303	0.0023	0.00171	0.179	0.00357826	0.00107138	0.00062	-0.0176	0.009	0.04982
360	Chronotype	rs2881955	6	71769560	RNU6-248P	T	C	0.2602	0.001	0.0019	0.6	0.00552826	0.00117872	1.6e-06	-0.0097	0.0098	0.3242
361	Chronotype	rs2885198	3	143917579	SIAH2	A	G	0.4983	0.01025	0.0017	1.81e-09	-0.00109758	0.00106565	0.34	-0.0142	0.0091	0.1165
362	Chronotype	rs2898191	21	32916201	AP000282.2	A	C	0.6922	0.01041	0.00188	3.29e-08	0.00114328	0.00113887	0.32	-0.0042	0.0095	0.6562
363	Chronotype	rs2901796	5	163903702	CTC-207P7.1	A	G	0.4201	0.00033	0.00174	0.849	0.0051864	0.00108047	1.2e-06	0.0077	0.009	0.3924
364	Chronotype	rs2916148	17	67485993	PITPNC1	G	A	0.5527	0.006	0.00171	0.000464	-0.00617571	0.00107345	8.3e-09	0.024	0.0089	0.006812
365	Chronotype	rs2944831	7	72314650	CALN1	G	A	0.6548	0.00863	0.00188	4.68e-06	-0.00556088	0.00115815	2.5e-06	-0.0082	0.01	0.4102
366	Chronotype	rs295268	9	83814390	GKAP1	T	C	0.733	0.00605	0.00196	0.00206	-0.00685162	0.0012091	7e-09	0.03	0.0103	0.003453
367	Chronotype	rs2964197	5	58239379	AC010376.1	T	C	0.5	0.01177	0.0017	4.7e-12	0.00184048	0.00105751	0.085	-0.0064	0.0088	0.462
368	Chronotype	rs2971970	7	133959025	EXOC4	G	T	0.7721	0.01654	0.00207	1.25e-15	-0.00565797	0.00127887	6.2e-06	-0.0196	0.0108	0.07089
369	Chronotype	rs2974295	8	42512411	SLC20A2	T	C	0.5238	0.01098	0.0017	1.03e-10	-0.0011344	0.00105608	0.27	-0.0107	0.0088	0.2239
370	Chronotype	rs2978382	14	64302356	ESR2	C	T	0.4218	0.00961	0.00173	2.84e-08	-0.00514581	0.0010766	2.4e-06	-0.0163	0.0089	0.06563
371	Chronotype	rs2979139	8	8410803	CTA-398F10.1	A	G	0.5272	1e-05	0.0017	0.995	-0.00589927	0.00105743	4.9e-08	-0.0208	0.0094	0.02584
372	Chronotype	rs2998315	14	84566363	RNU6-976P	G	A	0.5782	0.01269	0.00171	1.12e-13	0.00133554	0.00105914	0.22	-0.0046	0.0088	0.5999
373	Chronotype	rs301218	3	176379131	U8	G	A	0.6259	0.00124	0.00174	0.477	0.00398536	0.00107863	0.00025	0.0103	0.009	0.2553
374	Chronotype	rs301800	1	8430543	RERE	T	C	0.1803	0.01516	0.00224	1.33e-11	-0.00160741	0.00139003	0.21	0.0042	0.0113	0.7119
375	Chronotype	rs3026996	1	159197500	CADM3	A	C	0.716	0.01537	0.00199	1.05e-14	-0.00309151	0.0012278	0.011	0.0133	0.0107	0.2138
376	Chronotype	rs308521	9	37367097	ZCCHC7	T	C	0.6139	0.00134	0.00174	0.443	0.00653616	0.0010817	1.5e-09	-0.0122	0.009	0.1742
377	Chronotype	rs3100052	8	100954911	YWHAZ	A	G	0.3895	7e-05	0.00174	0.97	0.00666323	0.00108374	7e-10	0.0069	0.0091	0.4475
378	Chronotype	rs31940	5	11476700	-	A	G	0.1344	0.01548	0.00246	3.24e-10	-0.000463904	0.00152506	0.79	-0.0001	0.0128	0.9908
379	Chronotype	rs324805	12	83537780	RP11-384P14.1	T	C	0.4558	0.01141	0.0017	2.17e-11	-0.000161072	0.00105793	0.91	0.012	0.0088	0.1705
380	Chronotype	rs337637	4	38602849	RP11-500G9.1	A	G	0.3367	0.01123	0.00177	2.11e-10	-8.29e-05	0.00108926	0.87	-0.0001	0.0092	0.9897
381	Chronotype	rs339054	7	128742457	CALU	G	T	0.5221	0.0117	0.0017	5.9e-12	-0.000466567	0.00105374	0.72	-0.0109	0.0088	0.2148
382	Chronotype	rs34054660	8	64103102	RP11-32K4.1	G	A	0.4201	0.00402	0.00172	0.0194	-0.00357001	0.00106707	0.0014	0.0209	0.0088	0.01818
383	Chronotype	rs34316	5	88719728	MEF2C	A	C	0.4201	0.02016	0.00177	3.35e-30	-0.00272556	0.00107462	0.011	0.0124	0.0088	0.1612
384	Chronotype	rs34329963	18	66858996	RNU6-1037P	C	T	0.8929	0.00633	0.00266	0.0172	0.00677506	0.00166454	4.2e-05	-0.0163	0.0139	0.2414
385	Chronotype	rs34394051	1	6793031	CAMTA1	G	A	0.1599	0.01392	0.0024	6.2e-09	-0.000910963	0.00144726	0.59	-0.0102	0.012	0.3965
386	Chronotype	rs34485537	16	83575319	CDH13	T	C	0.3895	0.01075	0.00173	5.67e-10	-0.000427831	0.00108114	0.68	-0.0172	0.0092	0.06074
387	Chronotype	rs34509802	2	100975248	NPAS2	G	A	0.818	0.00463	0.00224	0.0388	-0.00671642	0.00137336	5.7e-07	-0.0082	0.0117	0.4837
388	Chronotype	rs34967119	3	105059586	CD200R1L	G	A	0.5153	0.00397	0.0017	0.0193	-0.00430983	0.00105494	6.7e-05	0.0227	0.0089	0.01037
389	Chronotype	rs35039375	1	171547724	PRRC2C	A	G	0.90646	0.01983	0.00293	1.22e-11	-0.00373887	0.00183577	0.043	-0.0271	0.0159	0.08707
390	Chronotype	rs35104491	6	96942587	KLHL32	A	G	0.233	0.01218	0.00219	2.62e-08	0.00018488	0.00134998	0.95	-0.014	0.0112	0.2098
391	Chronotype	rs35309068	12	14382974	ATF7IP	G	T	0.466	0.01321	0.00171	1.15e-14	-8.16e-05	0.0010639	1	0.0004	0.0088	0.9631
392	Chronotype	rs35316276	16	67816797	TSNAXIP1	T	C	0.2942	0.01173	0.00194	1.52e-09	0.00254689	0.0011818	0.031	-0.0194	0.0101	0.05364
393	Chronotype	rs35346733	3	2479638	CNTN4	A	G	0.1803	0.00541	0.00223	0.0154	-0.00660103	0.00134001	9.1e-07	-0.0188	0.0115	0.1017
394	Chronotype	rs35417702	7	72274931	CALN1	C	T	0.4235	0.01445	0.0017	1.93e-17	-0.00439396	0.00105681	4.1e-05	-0.0017	0.0087	0.8468
395	Chronotype	rs35475880	3	169135560	MECOM	G	T	0.8163	0.01511	0.00208	3.8e-13	-0.000881909	0.00130427	0.48	0.0111	0.0111	0.3159
396	Chronotype	rs35518360	4	102225733	MANBA	A	T	0.8946	0.01875	0.00327	9.79e-09	-0.00220013	0.00196598	0.26	-0.0002	0.0164	0.9891
397	Chronotype	rs35524253	8	4966086	CSMD1	A	G	0.381	0.00095	0.00178	0.594	0.00600681	0.00110426	2e-08	0.0073	0.0093	0.4326
398	Chronotype	rs35532491	22	33933614	ISX	T	A	0.1071	0.02007	0.00286	2.42e-12	0.000475562	0.00174241	0.77	-0.0162	0.0158	0.305
399	Chronotype	rs35919256	3	123837324	MYLK	A	C	0.602	0.01032	0.00177	5.56e-09	-0.000116895	0.00110598	0.88	0.0118	0.0093	0.2064
400	Chronotype	rs359248	2	60250326	AC007381.3	T	G	0.4694	0.00335	0.00175	0.0551	-0.00477202	0.00106459	6.2e-06	-0.0069	0.0088	0.4327
401	Chronotype	rs36055559	19	5799422	DUS3L	A	G	0.165	0.01297	0.00253	2.8e-07	-0.0077847	0.00146168	9.4e-08	-0.0208	0.0136	0.1273
402	Chronotype	rs36083520	4	23714253	RP11-380P13.1	C	T	0.1667	0.01629	0.00223	2.6e-13	8.72e-05	0.00138644	0.93	0.0348	0.0117	0.003094
403	Chronotype	rs36119825	7	48780940	AC004899.3	A	G	0.4694	0.01063	0.00171	4.82e-10	-0.000449429	0.00106009	0.63	0.0027	0.0088	0.761
404	Chronotype	rs363096	4	3178294	HTT	C	T	0.5748	0.01363	0.00172	2.04e-15	-0.00167217	0.00106794	0.096	-0.0096	0.0089	0.281
405	Chronotype	rs3747631	1	204618441	LRRN2	C	G	0.2279	0.02207	0.00208	2.97e-26	-0.000745844	0.00129373	0.61	-0.0131	0.0106	0.2184
406	Chronotype	rs3760381	17	44969715	C1QL1	A	G	0.2517	0.00122	0.00197	0.534	0.00485134	0.00122288	7.4e-05	0.0069	0.0101	0.4968
407	Chronotype	rs3781339	10	103668394	SH3PXD2A	C	T	0.8095	0.01247	0.00219	1.3e-08	0.0033309	0.00133145	0.013	-0.014	0.0111	0.2102
408	Chronotype	rs3796348	3	53799371	CACNA1D	A	G	0.6207	0.01032	0.00175	3.66e-09	-0.00081598	0.00107754	0.43	-0.0227	0.0091	0.01239
409	Chronotype	rs3800546	6	169666926	WDR27	C	G	0.7296	0.01183	0.00194	9.73e-10	0.00145054	0.00121204	0.23	-0.0056	0.01	0.5773
410	Chronotype	rs3808964	10	123667111	GPR26	G	T	0.3537	0.00079	0.00176	0.656	-0.00518298	0.0010977	3.3e-06	0.0035	0.0091	0.6967
411	Chronotype	rs3809634	16	53504245	AKTIP	G	A	0.335	0.01058	0.00185	1.09e-08	0.000257	0.0011474	0.87	-0.0064	0.0096	0.5049
412	Chronotype	rs3812281	7	135397999	CNOT4	T	C	0.5867	0.01228	0.00174	1.58e-12	-0.00167784	0.00107721	0.096	-0.0041	0.0089	0.6452
413	Chronotype	rs3815983	13	109127558	MYO16	C	T	0.6344	4e-05	0.00177	0.983	0.00470441	0.00110995	2.1e-05	0.0106	0.0092	0.2462
414	Chronotype	rs3850174	3	172646303	NCEH1	T	A	0.7602	0.00126	0.00196	0.521	0.00745898	0.00121696	1.4e-09	-0.0041	0.0103	0.6943
415	Chronotype	rs3857599	6	50970534	RP11-228O6.2	C	A	0.8435	0.0029	0.00227	0.201	-0.0080302	0.00142814	1.2e-08	-0.0049	0.0119	0.681
416	Chronotype	rs3867239	11	122222382	MIR100HG	A	G	0.4286	0.00469	0.00175	0.00747	0.00510799	0.00109116	4.4e-06	-0.0021	0.0092	0.8158
417	Chronotype	rs3890802	5	152702367	LINC01470	G	A	0.7313	0.01133	0.00191	2.74e-09	-0.00791549	0.00117907	2.1e-11	-0.0056	0.0101	0.5772
418	Chronotype	rs3897821	1	243257086	SDCCAG8	A	G	0.6497	0.01502	0.0018	8.25e-17	0.0027401	0.0011175	0.015	-0.0057	0.0093	0.5383
419	Chronotype	rs3923809	6	38473194	BTBD9	A	G	0.7143	0.00129	0.00184	0.483	-0.00418082	0.00114695	0.00037	0.0054	0.0094	0.5658
420	Chronotype	rs3955311	12	113906013	RBM19	T	C	0.165	0.00083	0.0024	0.729	0.00619309	0.0014798	3.3e-05	-0.0015	0.0123	0.9052
421	Chronotype	rs4027217	7	14054289	RPL6P21	A	C	0.2211	0.00357	0.00206	0.0842	-0.00538982	0.00128931	2.1e-05	0.0141	0.0104	0.1776
422	Chronotype	rs406413	5	114562884	RP11-492A10.1	A	T	0.7891	0.01695	0.00209	4.84e-16	0.000482321	0.0012929	0.75	0.0119	0.0106	0.2619
423	Chronotype	rs4073894	7	104826517	LHFPL3	A	G	0.1769	0.01524	0.00211	5.4e-13	0.00368252	0.00131795	0.006	-0.0042	0.0109	0.7023
424	Chronotype	rs4144624	13	53543177	RP11-384G23.1	C	T	0.1497	0.01338	0.00239	2.3e-08	-0.00341732	0.00150931	0.021	0.0004	0.0126	0.9746
425	Chronotype	rs42210	5	166981783	HMP19	G	C	0.2908	0.00973	0.00189	2.71e-07	0.00513926	0.00117154	1.2e-05	-0.0066	0.0098	0.5011
426	Chronotype	rs4235642	5	104482711	RP11-6N13.1	A	G	0.5952	0.01005	0.00177	1.44e-08	-0.00567118	0.00108784	1.7e-07	0.0151	0.009	0.09473
427	Chronotype	rs4236237	7	70471491	AUTS2	A	C	0.602	0.0065	0.00173	0.000172	-0.00415222	0.00107547	8.5e-05	-0.007	0.009	0.4337
428	Chronotype	rs4241964	4	136132804	RP11-775H9.2	T	G	0.5272	0.00279	0.0017	0.102	-0.00764427	0.00106171	7.2e-13	0.0123	0.009	0.1694
429	Chronotype	rs4269995	5	88405406	TMEM161B-AS1	T	C	0.2381	0.00255	0.00196	0.193	-0.00623775	0.00121476	3.6e-07	0.0006	0.01	0.9503
430	Chronotype	rs4328757	3	36896689	TRANK1	T	C	0.6514	0.01067	0.00174	9.39e-10	-0.00323584	0.00108298	0.0027	-0.0066	0.009	0.466
431	Chronotype	rs4352658	6	87570154	RARS2	C	T	0.90986	0.0212	0.00308	5.55e-12	0.0018457	0.00193391	0.3	-0.0262	0.0163	0.1067
432	Chronotype	rs4369924	20	43325743	SPINT3	A	G	0.1684	0.01362	0.00234	5.82e-09	-0.00132535	0.001449	0.39	-0.0152	0.0118	0.1968
433	Chronotype	rs4382592	9	131995368	MED27	G	T	0.699	0.01636	0.00185	1.01e-18	-0.00146026	0.0011519	0.18	-0.0013	0.0095	0.8916
434	Chronotype	rs4384309	10	131312333	TCERG1L	A	G	0.4796	0.0109	0.00172	2.52e-10	0.000642349	0.00106668	0.53	-0.0093	0.0088	0.2913
435	Chronotype	rs4419127	18	34083690	NOL4	G	A	0.335	0.00355	0.00179	0.047	-0.00799336	0.00112106	5.7e-13	0.0057	0.0092	0.537
[truncated: 1,387 more rows]

## Sheet: Table S32
Supplementary Table S32. Summary information for genetic variants used as instrumental variables in Multivariable Mendelian randomization analysis of sleep traits on colorectal cancer risk, independently of smoking, in both sexes combined
[truncated: 827 more rows]

[truncated: 3 more sheets: Table S33, Table S34, Table S35]
