# Supplementary material for: Mendelian randomization study of sleep traits and risk of colorectal cancer
Source: Sci Rep. 2025 Apr 18;15:13478. doi: 10.1038/s41598-024-83693-w (PMC12008275; doi:10.1038/s41598-024-83693-w)
Supplement: Supplementary file 6 — Supplementary Information 6. [file 41598_2024_83693_MOESM6_ESM.xlsx]

## Sheet: Table S36
Supplementary Table S36. Summary information for genetic variants used as instrumental variables in bi-directional Mendelian randomization analysis of chronotype on educational attainment, of educational attainment on chronotype and of educational attainment on colorectal cancer and summary information for the association of these genetic variants with educational attainment, chronotype and color…
Exposure	Outcome	GVs	Chr	Positiona	Gene	Effect allele	Other allele	Exposure GWAS			Outcome GWAS
								EAF	Beta	SE	EAF	Beta	SE
Chronotype meta-GWAS	Educational attainment	rs10058356	5	35220302	PRLR	C	T	0.3042	0.0207	0.0034523	0.301	-0.00312	0.00184
Chronotype meta-GWAS	Educational attainment	rs10109566	8	58887887	TOX	G	A	0.5151	0.0222	0.00385752	0.5187	0.00241	0.0017
Chronotype meta-GWAS	Educational attainment	rs1013987	18	25050872	RP11-958F21.3	C	T	0.5967	0.0291	0.0040355	0.6054	-0.00976	0.00173
Chronotype meta-GWAS	Educational attainment	rs10175975	2	59202672	LINC01793	T	C	0.1853	0.0252	0.00413589	0.216	-0.00249	0.00219
Chronotype meta-GWAS	Educational attainment	rs10237162	7	24045786	RNA5SP228	T	C	0.7232	0.0368	0.00419852	0.7483	0.00101	0.0019
Chronotype meta-GWAS	Educational attainment	rs10254050	7	96838765	MARK2P10	G	C	0.8095	0.0577	0.00514673	0.8112	0.00377	0.00218
Chronotype meta-GWAS	Educational attainment	rs1025601	18	75344323	RP11-321M21.4	C	T	0.6145	0.0218	0.00391945	0.6224	-0.00606	0.00174
Chronotype meta-GWAS	Educational attainment	rs10402849	19	2695663	GNG7	T	C	0.2002	0.0259	0.00436541	0.1905	0.00525	0.00212
Chronotype meta-GWAS	Educational attainment	rs10520176	2	76990184	LRRTM4	T	C	0.4926	0.0377	0.00372566	0.4711	-0.00526	0.00174
Chronotype meta-GWAS	Educational attainment	rs1061032	17	8160765	VAMP2	T	G	0.094	0.0644	0.00644645	0.1054	-0.00084	0.00304
Chronotype meta-GWAS	Educational attainment	rs1064213	2	198085516	PLCL1	A	G	0.4826	0.0444	0.00382528	0.517	-0.00255	0.0017
Chronotype meta-GWAS	Educational attainment	rs10742179	11	27628977	BDNF-AS	A	G	0.2627	0.0352	0.00446927	0.2806	0.0088	0.00194
Chronotype meta-GWAS	Educational attainment	rs10759208	9	107043918	RP11-508N12.2	C	T	0.3862	0.0248	0.00397563	0.3639	0.00154	0.00174
Chronotype meta-GWAS	Educational attainment	rs10762434	10	71284656	UNC5B	C	G	0.7752	0.0249	0.00444961	0.801	0.00243	0.00205
Chronotype meta-GWAS	Educational attainment	rs10818834	9	123555045	DENND1A	T	C	0.7297	0.0302	0.00436858	0.7177	0.00448	0.00191
Chronotype meta-GWAS	Educational attainment	rs10830107	10	127505811	NPS	A	G	0.7922	0.0283	0.0048277	0.7976	0.00035	0.00214
Chronotype meta-GWAS	Educational attainment	rs10832648	11	16596760	SOX6	C	A	0.8011	0.0314	0.00458461	0.801	0.00699	0.00216
Chronotype meta-GWAS	Educational attainment	rs10838687	11	47291341	MADD	T	G	0.7918	0.0345	0.00469005	0.8146	-0.00398	0.00207
Chronotype meta-GWAS	Educational attainment	rs10877962	12	63127132	AVPR1A	T	C	0.4083	0.0359	0.00413214	0.4184	0.0006	0.00173
Chronotype meta-GWAS	Educational attainment	rs10916892	1	20874832	EIF4G3	C	T	0.3797	0.0345	0.00387249	0.3622	0.00054	0.00175
Chronotype meta-GWAS	Educational attainment	rs10951325	7	32225933	PDE1C	T	C	0.6319	0.0336	0.00368583	0.6684	0.01168	0.00177
Chronotype meta-GWAS	Educational attainment	rs10988239	9	129181161	IER5L	C	T	0.4883	0.0213	0.00321025	0.4694	0.00253	0.00172
Chronotype meta-GWAS	Educational attainment	rs11032362	11	33737546	CD59	A	G	0.0937	0.0704	0.00645872	0.09864	0.00415	0.00298
Chronotype meta-GWAS	Educational attainment	rs11102807	1	114518963	TRIM33	G	A	0.4639	0.0219	0.00379747	0.4881	-0.00204	0.00172
Chronotype meta-GWAS	Educational attainment	rs111261826	3	7147930	GRM7	C	A	0.321	0.028	0.00423729	0.3435	0.00633	0.00182
Chronotype meta-GWAS	Educational attainment	rs11152350	18	62573119	ZCCHC2	C	A	0.533	0.0281	0.00378859	0.5221	0.004	0.0017
Chronotype meta-GWAS	Educational attainment	rs11154718	6	99144528	RP3-359N14.1	C	T	0.57	0.0233	0.00384806	0.6088	0.00342	0.00172
Chronotype meta-GWAS	Educational attainment	rs11165655	1	96493548	EEF1A1P11	G	A	0.4719	0.0281	0.00388605	0.432	0.00397	0.0017
Chronotype meta-GWAS	Educational attainment	rs11200159	10	121793877	ATE1	C	A	0.3449	0.0234	0.00398095	0.3639	0.00076	0.00179
Chronotype meta-GWAS	Educational attainment	rs11208844	1	66385464	PDE4B	G	A	0.8592	0.029	0.00497001	0.8418	0.00042	0.00246
Chronotype meta-GWAS	Educational attainment	rs113161209	7	148867275	EZH2	A	G	0.077	0.0442	0.00801887	0.06293	-0.00206	0.00329
Chronotype meta-GWAS	Educational attainment	rs113851554	2	66523432	MEIS1	G	T	0.9433	0.054	0.00732303	0.94728	0.00519	0.00371
Chronotype meta-GWAS	Educational attainment	rs1144566	1	182600491	RGS16	T	C	0.029	0.2306	0.0111261	0.03571	-0.01162	0.00515
Chronotype meta-GWAS	Educational attainment	rs114848860	3	36818003	LINC02033	T	A	0.0263	0.0768	0.0103532	0.03401	-0.01166	0.00556
Chronotype meta-GWAS	Educational attainment	rs115073088	1	174246720	RABGAP1L	G	A	0.025	0.0755	0.0108994	0.03061	0.02174	0.00574
Chronotype meta-GWAS	Educational attainment	rs11545787	17	17494964	RASD1	G	A	0.7518	0.0498	0.00436842	0.7517	0.00017	0.002
Chronotype meta-GWAS	Educational attainment	rs11588913	1	79498131	ADH5P2	G	A	0.5963	0.0236	0.00374782	0.5629	-0.00619	0.00174
Chronotype meta-GWAS	Educational attainment	rs11611435	12	23936388	SOX5	T	C	0.5561	0.0278	0.00425793	0.5663	0.00145	0.00171
Chronotype meta-GWAS	Educational attainment	rs1163238	10	103184236	NT5C2	G	A	0.6115	0.0237	0.00429581	0.5969	-0.00224	0.00175
Chronotype meta-GWAS	Educational attainment	rs1163628	13	111574073	RP11-65D24.2	C	A	0.1428	0.0287	0.00486193	0.1599	0.00231	0.00244
Chronotype meta-GWAS	Educational attainment	rs11641239	16	23112872	USP31	T	C	0.2854	0.0229	0.00390852	0.2755	-0.00361	0.00188
Chronotype meta-GWAS	Educational attainment	rs11670534	19	46500649	PPP5D1	C	T	0.8386	0.0305	0.00491539	0.835	0.00066	0.00231
Chronotype meta-GWAS	Educational attainment	rs11677484	2	190713446	AC006460.2	T	G	0.2574	0.0229	0.00376459	0.2534	-0.00587	0.00193
Chronotype meta-GWAS	Educational attainment	rs11678584	2	32338357	AL133245.2	T	A	0.1401	0.0278	0.0047295	0.165	-0.00146	0.00256
Chronotype meta-GWAS	Educational attainment	rs11681299	2	88602214	EIF2AK3	T	C	0.2835	0.0237	0.00407356	0.301	-0.00211	0.00188
Chronotype meta-GWAS	Educational attainment	rs11845599	14	100550487	BEGAIN	G	A	0.3647	0.0274	0.00379501	0.3724	-0.00408	0.00178
Chronotype meta-GWAS	Educational attainment	rs12040629	1	77239680	PIGK	A	G	0.16	0.0727	0.00516152	0.1361	0.00024	0.00231
Chronotype meta-GWAS	Educational attainment	rs12051	17	48026394	COPZ2	G	A	0.3881	0.0264	0.00365196	0.3588	-0.00359	0.00174
Chronotype meta-GWAS	Educational attainment	rs12065331	1	14181336	KAZN	C	T	0.6875	0.0244	0.00362879	0.6803	0.00017	0.00185
Chronotype meta-GWAS	Educational attainment	rs12140153	1	62114219	PATJ	G	T	0.9108	0.0604	0.0068041	0.92347	-0.0042	0.00293
Chronotype meta-GWAS	Educational attainment	rs12195792	6	98257419	RP11-436D23.1	A	T	0.2717	0.034	0.00434116	0.2551	0.01173	0.0019
Chronotype meta-GWAS	Educational attainment	rs1221502	1	193307845	LINC01031	A	C	0.7386	0.0197	0.00346953	0.7058	0.00688	0.00192
Chronotype meta-GWAS	Educational attainment	rs12249410	10	62542182	-	G	T	0.8923	0.0337	0.00565531	0.8946	-0.00144	0.00279
Chronotype meta-GWAS	Educational attainment	rs12298405	12	16862333	RP11-239A17.1	C	T	0.6699	0.0234	0.00366312	0.6497	0.00251	0.00182
Chronotype meta-GWAS	Educational attainment	rs12378543	9	80581182	MTND2P9	C	T	0.6159	0.0233	0.0039795	0.6122	0.00488	0.00175
Chronotype meta-GWAS	Educational attainment	rs12380242	9	136415735	PMPCA	C	T	0.4942	0.0206	0.00334742	0.4864	0.00313	0.0017
Chronotype meta-GWAS	Educational attainment	rs12442008	15	53432915	WDR72	T	C	0.2593	0.0285	0.00433922	0.2551	-0.00042	0.00195
Chronotype meta-GWAS	Educational attainment	rs12442674	15	96364590	AC087477.1	A	C	0.7296	0.0229	0.00396949	0.7432	0.00154	0.00204
Chronotype meta-GWAS	Educational attainment	rs12464387	2	75218418	TACR1	G	A	0.5362	0.0214	0.0035082	0.534	-0.00306	0.00175
Chronotype meta-GWAS	Educational attainment	rs12470914	2	50305702	NRXN1	A	T	0.1005	0.053	0.00626922	0.1037	-0.00713	0.00288
Chronotype meta-GWAS	Educational attainment	rs12518401	5	174112585	HMP19	G	A	0.6156	0.0236	0.00368865	0.6412	0.00151	0.00176
Chronotype meta-GWAS	Educational attainment	rs12600452	17	46977198	GOSR2	A	G	0.2015	0.0255	0.00426065	0.2177	-0.00553	0.0021
Chronotype meta-GWAS	Educational attainment	rs12631477	3	83755410	HSPE1P19	T	C	0.7982	0.0277	0.00467747	0.8061	-0.00407	0.0021
Chronotype meta-GWAS	Educational attainment	rs12636669	3	49965890	RBM6	T	C	0.0801	0.057	0.00639946	0.06463	0.00564	0.00316
Chronotype meta-GWAS	Educational attainment	rs12771973	10	131935790	PPP2R2D	G	A	0.7525	0.0223	0.00398285	0.7636	-0.01447	0.00197
Chronotype meta-GWAS	Educational attainment	rs1278402	11	83261055	CCDC90B	A	G	0.736	0.0281	0.00470845	0.7704	0.00173	0.00193
Chronotype meta-GWAS	Educational attainment	rs12808544	11	58605748	ZFP91	C	A	0.7591	0.0348	0.00441176	0.7636	0.0004	0.00199
Chronotype meta-GWAS	Educational attainment	rs12927162	16	52651004	CASC16	A	G	0.7276	0.0561	0.00435424	0.767	0.00301	0.00194
Chronotype meta-GWAS	Educational attainment	rs12950382	17	32276975	RHBDL3	A	G	0.7198	0.0234	0.00428336	0.7245	0.00231	0.00194
Chronotype meta-GWAS	Educational attainment	rs12969848	18	40572871	RNU7-145P	T	C	0.5313	0.0355	0.00370951	0.5119	-0.00633	0.0017
Chronotype meta-GWAS	Educational attainment	rs13004345	2	173172619	MAP3K20	C	T	0.3525	0.0189	0.00315948	0.3673	-0.00904	0.00178
Chronotype meta-GWAS	Educational attainment	rs13011556	2	4604333	LINC01249	G	C	0.2376	0.0285	0.0038389	0.2194	-0.00315	0.00206
Chronotype meta-GWAS	Educational attainment	rs13065394	3	133252483	TMEM108	G	T	0.714	0.0274	0.00415214	0.7262	0.00498	0.00187
Chronotype meta-GWAS	Educational attainment	rs13414393	2	54048025	ACYP2	C	T	0.4595	0.0219	0.00376807	0.4354	0.00151	0.0017
Chronotype meta-GWAS	Educational attainment	rs1398346	3	110553096	RNU6ATAC15P	T	C	0.8668	0.0259	0.00472973	0.869	-0.00788	0.00252
Chronotype meta-GWAS	Educational attainment	rs139911	22	40308048	TNRC6B	C	T	0.4278	0.0336	0.00381905	0.4575	0.00295	0.00172
Chronotype meta-GWAS	Educational attainment	rs1421085	16	53767042	FTO	C	T	0.4065	0.0419	0.00355476	0.4167	0.00268	0.00173
Chronotype meta-GWAS	Educational attainment	rs1449403	3	85542317	CADM2	A	G	0.1226	0.0424	0.00589626	0.1276	-0.01235	0.00262
Chronotype meta-GWAS	Educational attainment	rs1468945	3	186272603	DGKG	G	A	0.2148	0.0363	0.00448536	0.1973	-0.00219	0.00209
Chronotype meta-GWAS	Educational attainment	rs1474754	20	20096534	CFAP61	G	A	0.7364	0.0214	0.00379769	0.7466	0.00268	0.00192
Chronotype meta-GWAS	Educational attainment	rs149611468	3	8775737	RAD18	T	C	0.9888	0.1432	0.0183566	0.98639	0.00052	0.00823
Chronotype meta-GWAS	Educational attainment	rs1502249	4	27493757	snoU13	A	G	0.5223	0.0173	0.00311207	0.5425	-0.00323	0.0017
Chronotype meta-GWAS	Educational attainment	rs1508608	11	93160659	SLC36A4	A	G	0.3199	0.028	0.00391335	0.3248	-0.00182	0.00182
Chronotype meta-GWAS	Educational attainment	rs1559253	5	107321314	RP11-231G15.1	A	G	0.3588	0.0217	0.00372085	0.3367	-0.00395	0.00177
Chronotype meta-GWAS	Educational attainment	rs1599374	3	161173939	NMD3	A	G	0.5163	0.0309	0.00391784	0.5255	0.00767	0.0017
Chronotype meta-GWAS	Educational attainment	rs16939162	8	75740921	AC016194.1	A	G	0.8304	0.038	0.00492675	0.8299	0.00933	0.0023
Chronotype meta-GWAS	Educational attainment	rs17140201	5	116604200	RPL7L1P4	G	A	0.828	0.0285	0.00497295	0.8486	-0.0035	0.00223
Chronotype meta-GWAS	Educational attainment	rs17302081	7	116033025	TFEC	T	C	0.4414	0.022	0.00381679	0.4082	0.00208	0.00171
Chronotype meta-GWAS	Educational attainment	rs1737893	20	32463896	NOL4L	C	T	0.6195	0.0253	0.00390734	0.6378	0.00393	0.00174
Chronotype meta-GWAS	Educational attainment	rs17396357	2	48025172	AC079807.4	T	C	0.3818	0.0211	0.0037746	0.3997	-0.00278	0.00176
Chronotype meta-GWAS	Educational attainment	rs17448682	1	15640218	DDI2	T	C	0.2339	0.0348	0.00425376	0.2415	-0.00134	0.002
Chronotype meta-GWAS	Educational attainment	rs17455138	4	129982356	RP11-404I7.1	T	C	0.7655	0.0307	0.00475159	0.7772	0.00311	0.00204
Chronotype meta-GWAS	Educational attainment	rs17575798	1	109543829	GPR61	G	A	0.8082	0.0336	0.00443682	0.8163	0.00141	0.00216
Chronotype meta-GWAS	Educational attainment	rs17577073	11	99282070	CNTN5	A	C	0.5636	0.0246	0.00386792	0.5867	0.00388	0.00172
Chronotype meta-GWAS	Educational attainment	rs17604349	16	72176966	PMFBP1	G	A	0.8152	0.0374	0.00416249	0.8333	-0.01201	0.00221
Chronotype meta-GWAS	Educational attainment	rs17712705	10	67863513	RPL12P8	G	A	0.6735	0.0247	0.00418077	0.6888	0.00912	0.00182
Chronotype meta-GWAS	Educational attainment	rs1788784	18	23579666	NPC1	G	A	0.6558	0.0273	0.00435754	0.6786	0.01431	0.00178
Chronotype meta-GWAS	Educational attainment	rs1799464	12	16133148	SLC15A5	G	A	0.7132	0.02	0.0036036	0.7432	-0.00406	0.00187
Chronotype meta-GWAS	Educational attainment	rs1800828	3	114172702	DRD3	C	G	0.7508	0.0257	0.00458029	0.7636	0.00066	0.00197
Chronotype meta-GWAS	Educational attainment	rs1811899	6	14877829	RP11-146I2.1	C	T	0.2105	0.0298	0.00491344	0.1616	-0.00779	0.00209
Chronotype meta-GWAS	Educational attainment	rs184033703	2	206091414	AC007383.3	A	G	0.0585	0.0577	0.00779203	0.04762	0.01321	0.00372
Chronotype meta-GWAS	Educational attainment	rs1843888	12	38343508	ALG10B	A	G	0.5433	0.0513	0.00371578	0.5629	-0.00451	0.00171
Chronotype meta-GWAS	Educational attainment	rs1871729	8	135211459	LINC01591	G	A	0.3184	0.0232	0.00401801	0.3282	-0.00491	0.00184
Chronotype meta-GWAS	Educational attainment	rs1873958	15	100607521	ASB7	A	G	0.4088	0.0279	0.00352317	0.369	0.0019	0.00174
Chronotype meta-GWAS	Educational attainment	rs1886205	13	93409842	GPC6	A	C	0.7604	0.0293	0.0039051	0.7313	0.00198	0.00199
Chronotype meta-GWAS	Educational attainment	rs1931814	6	61879262	KHDRBS2	A	G	0.4787	0.0264	0.00361892	0.4473	-0.00302	0.0017
Chronotype meta-GWAS	Educational attainment	rs2011528	17	35653547	AP2B1	C	T	0.1746	0.0329	0.00495557	0.1803	0.01288	0.00225
Chronotype meta-GWAS	Educational attainment	rs2050185	6	147615645	SAMD5	A	G	0.6245	0.0217	0.00374138	0.602	-0.00096	0.00176
Chronotype meta-GWAS	Educational attainment	rs2072727	20	44910092	PABPC1L	T	C	0.4327	0.0282	0.00359144	0.4252	0.00446	0.00171
Chronotype meta-GWAS	Educational attainment	rs2166559	2	148794089	EPC2	C	T	0.1389	0.0329	0.00544792	0.1463	-0.00151	0.00246
Chronotype meta-GWAS	Educational attainment	rs2298117	10	68586983	TET1	C	T	0.552	0.0225	0.00382848	0.5459	0.00643	0.00171
Chronotype meta-GWAS	Educational attainment	rs2322605	8	27306932	TRIM35	G	A	0.5316	0.0215	0.00360375	0.5391	-0.00607	0.0017
Chronotype meta-GWAS	Educational attainment	rs2362775	3	24882930	AC133680.1	C	T	0.4658	0.0218	0.00374828	0.449	-0.00499	0.0017
Chronotype meta-GWAS	Educational attainment	rs2396004	6	43388113	ACTG1P9	A	G	0.4354	0.0214	0.00360877	0.4558	0.00249	0.00171
Chronotype meta-GWAS	Educational attainment	rs2433634	12	22907429	RP11-114G22.1	C	A	0.2759	0.0268	0.0042997	0.2534	-0.00321	0.0019
Chronotype meta-GWAS	Educational attainment	rs2514214	11	113524607	DRD2	A	G	0.2691	0.027	0.00450075	0.2772	-0.00562	0.00191
Chronotype meta-GWAS	Educational attainment	rs2550298	16	56334057	GNAO1	C	T	0.6189	0.04	0.00379507	0.6293	0.00081	0.00175
Chronotype meta-GWAS	Educational attainment	rs2580160	18	1816035	CTD-2015H3.1	A	G	0.5554	0.0283	0.00428269	0.551	0.00199	0.00177
Chronotype meta-GWAS	Educational attainment	rs2593487	13	69328926	RP11-459J23.1	G	A	0.6639	0.0285	0.00405232	0.682	-0.00282	0.0018
Chronotype meta-GWAS	Educational attainment	rs2653349	6	55277539	HCRTR2	A	G	0.2073	0.0659	0.00451154	0.1769	-0.00334	0.00208
Chronotype meta-GWAS	Educational attainment	rs2706762	2	70261338	PCYOX1	C	T	0.8504	0.037	0.00488513	0.8486	-0.01484	0.00246
Chronotype meta-GWAS	Educational attainment	rs2737245	8	115646356	TRPS1	T	G	0.2748	0.0335	0.00395981	0.2313	0.00291	0.00189
Chronotype meta-GWAS	Educational attainment	rs2844016	9	24582749	RP11-20A20.2	T	C	0.2935	0.0266	0.00445785	0.2874	-0.00334	0.00188
Chronotype meta-GWAS	Educational attainment	rs28458909	9	137362737	EXD3	C	T	0.8775	0.0702	0.00579734	0.8537	0.0142	0.00274
Chronotype meta-GWAS	Educational attainment	rs28459838	22	35450175	SCUBE1	T	C	0.2369	0.0266	0.00438437	0.2279	-0.0043	0.00212
Chronotype meta-GWAS	Educational attainment	rs2850979	4	101173607	PPP3CA	C	T	0.2397	0.0234	0.00395204	0.2449	0.00338	0.00201
Chronotype meta-GWAS	Educational attainment	rs2878172	14	54906952	-	G	A	0.4307	0.0213	0.00367749	0.4303	0.0023	0.00171
Chronotype meta-GWAS	Educational attainment	rs2881955	6	71769560	RNU6-248P	T	C	0.2788	0.0271	0.00412858	0.2602	0.001	0.0019
Chronotype meta-GWAS	Educational attainment	rs2901796	5	163903702	CTC-207P7.1	A	G	0.3983	0.0246	0.00397479	0.4201	0.00033	0.00174
Chronotype meta-GWAS	Educational attainment	rs2916148	17	67485993	PITPNC1	A	G	0.4522	0.0279	0.00367299	0.4473	-0.006	0.00171
Chronotype meta-GWAS	Educational attainment	rs2944831	7	72314650	CALN1	A	G	0.2946	0.025	0.00385149	0.3452	-0.00863	0.00188
Chronotype meta-GWAS	Educational attainment	rs295268	9	83814390	GKAP1	C	T	0.2597	0.0308	0.00481626	0.267	-0.00605	0.00196
Chronotype meta-GWAS	Educational attainment	rs2978382	14	64302356	ESR2	T	C	0.5852	0.0232	0.00399724	0.5782	-0.00961	0.00173
Chronotype meta-GWAS	Educational attainment	rs2979139	8	8410803	CTA-398F10.1	G	A	0.4952	0.0267	0.00352988	0.4728	-1e-05	0.0017
Chronotype meta-GWAS	Educational attainment	rs301218	3	176379131	U8	G	A	0.6084	0.0237	0.00369619	0.6259	0.00124	0.00174
Chronotype meta-GWAS	Educational attainment	rs308521	9	37367097	ZCCHC7	T	C	0.6039	0.0283	0.00335985	0.6139	0.00134	0.00174
Chronotype meta-GWAS	Educational attainment	rs3100052	8	100954911	YWHAZ	A	G	0.3886	0.0246	0.0036948	0.3895	7e-05	0.00174
Chronotype meta-GWAS	Educational attainment	rs34054660	8	64103102	RP11-32K4.1	A	G	0.5747	0.0249	0.00455127	0.5799	-0.00402	0.00172
Chronotype meta-GWAS	Educational attainment	rs34329963	18	66858996	RNU6-1037P	C	T	0.887	0.0318	0.00558385	0.8929	0.00633	0.00266
Chronotype meta-GWAS	Educational attainment	rs34509802	2	100975248	NPAS2	A	G	0.1785	0.0396	0.00558454	0.182	-0.00463	0.00224
Chronotype meta-GWAS	Educational attainment	rs34967119	3	105059586	CD200R1L	A	G	0.4958	0.02	0.00349711	0.4847	-0.00397	0.0017
Chronotype meta-GWAS	Educational attainment	rs35346733	3	2479638	CNTN4	G	A	0.8058	0.0316	0.0050641	0.8197	-0.00541	0.00223
Chronotype meta-GWAS	Educational attainment	rs35524253	8	4966086	CSMD1	A	G	0.3539	0.0342	0.00392923	0.381	0.00095	0.00178
Chronotype meta-GWAS	Educational attainment	rs359248	2	60250326	AC007381.3	G	T	0.5436	0.0275	0.00334998	0.5306	-0.00335	0.00175
Chronotype meta-GWAS	Educational attainment	rs36055559	19	5799422	DUS3L	G	A	0.834	0.036	0.00525088	0.835	-0.01297	0.00253
Chronotype meta-GWAS	Educational attainment	rs3760381	17	44969715	C1QL1	A	G	0.2544	0.0274	0.004377	0.2517	0.00122	0.00197
Chronotype meta-GWAS	Educational attainment	rs3808964	10	123667111	GPR26	T	G	0.6326	0.02	0.00352113	0.6463	-0.00079	0.00176
Chronotype meta-GWAS	Educational attainment	rs3815983	13	109127558	MYO16	C	T	0.6396	0.0216	0.00345711	0.6344	4e-05	0.00177
Chronotype meta-GWAS	Educational attainment	rs3850174	3	172646303	NCEH1	T	A	0.7425	0.0346	0.00438197	0.7602	0.00126	0.00196
Chronotype meta-GWAS	Educational attainment	rs3857599	6	50970534	RP11-228O6.2	A	C	0.1659	0.0322	0.00539002	0.1565	-0.0029	0.00227
Chronotype meta-GWAS	Educational attainment	rs3867239	11	122222382	MIR100HG	A	G	0.3762	0.0262	0.00390404	0.4286	0.00469	0.00175
Chronotype meta-GWAS	Educational attainment	rs3923809	6	38473194	BTBD9	G	A	0.3053	0.022	0.00397399	0.2857	-0.00129	0.00184
Chronotype meta-GWAS	Educational attainment	rs3955311	12	113906013	RBM19	T	C	0.1491	0.026	0.00467794	0.165	0.00083	0.0024
Chronotype meta-GWAS	Educational attainment	rs4027217	7	14054289	RPL6P21	C	A	0.783	0.0258	0.00471491	0.7789	-0.00357	0.00206
Chronotype meta-GWAS	Educational attainment	rs42210	5	166981783	HMP19	G	C	0.2876	0.0291	0.00467695	0.2908	0.00973	0.00189
Chronotype meta-GWAS	Educational attainment	rs4236237	7	70471491	AUTS2	C	A	0.4008	0.0242	0.00374555	0.398	-0.0065	0.00173
Chronotype meta-GWAS	Educational attainment	rs4241964	4	136132804	RP11-775H9.2	G	T	0.4783	0.0287	0.00356832	0.4728	-0.00279	0.0017
Chronotype meta-GWAS	Educational attainment	rs4269995	5	88405406	TMEM161B-AS1	C	T	0.749	0.0339	0.00371019	0.7619	-0.00255	0.00196
Chronotype meta-GWAS	Educational attainment	rs4419127	18	34083690	NOL4	A	G	0.6622	0.0444	0.00391431	0.665	-0.00355	0.00179
Chronotype meta-GWAS	Educational attainment	rs4535583	6	115378116	RP11-282C5.1	T	C	0.6991	0.0212	0.00385104	0.716	-0.00473	0.00185
Chronotype meta-GWAS	Educational attainment	rs4550384	14	84883798	RP11-688D15.1	T	G	0.758	0.0237	0.003931	0.7857	-0.00551	0.00196
Chronotype meta-GWAS	Educational attainment	rs45597035	13	73075014	KLF5	G	A	0.3531	0.0222	0.00395581	0.3503	-0.00193	0.00178
Chronotype meta-GWAS	Educational attainment	rs465670	5	177450623	PRR7	T	C	0.5404	0.0241	0.00381752	0.4983	-0.0125	0.00171
Chronotype meta-GWAS	Educational attainment	rs4657983	1	195485427	AL357932.1	G	A	0.3489	0.0252	0.00387573	0.369	-0.00138	0.00178
Chronotype meta-GWAS	Educational attainment	rs4666682	2	185339016	AC080125.1	G	A	0.8203	0.0254	0.00430654	0.7959	-0.00532	0.00223
Chronotype meta-GWAS	Educational attainment	rs4672458	2	53509224	AC069157.1	C	T	0.5236	0.0224	0.00350548	0.517	0.00424	0.0017
Chronotype meta-GWAS	Educational attainment	rs4690085	4	2695573	FAM193A	G	A	0.4652	0.0193	0.00344029	0.4779	-0.00819	0.0017
Chronotype meta-GWAS	Educational attainment	rs4698678	4	18259153	MTCO3P44	C	G	0.2786	0.0307	0.00453137	0.3027	0.00099	0.00188
Chronotype meta-GWAS	Educational attainment	rs4775086	15	58677093	ADAM10	G	A	0.7637	0.0267	0.0046875	0.7755	-0.00186	0.00199
Chronotype meta-GWAS	Educational attainment	rs4785296	16	49433323	RP11-189E14.5	C	G	0.231	0.0264	0.00435644	0.2245	0.00056	0.00201
Chronotype meta-GWAS	Educational attainment	rs4800998	18	55762424	RP11-397A16.1	A	T	0.1827	0.0394	0.00522408	0.1939	-0.0021	0.00219
Chronotype meta-GWAS	Educational attainment	rs4860734	4	66231186	AC112518.3	A	G	0.2897	0.0195	0.00350593	0.3299	-0.0114	0.00188
Chronotype meta-GWAS	Educational attainment	rs4903203	14	74193805	LIN52	A	G	0.3237	0.0247	0.00386602	0.3401	-0.00748	0.00182
Chronotype meta-GWAS	Educational attainment	rs4923541	11	28457988	METTL15	T	C	0.5104	0.0247	0.00398966	0.534	-0.00482	0.00171
Chronotype meta-GWAS	Educational attainment	rs4936290	11	114138533	ZBTB16	C	A	0.3416	0.0229	0.00356365	0.3214	0.00145	0.0018
Chronotype meta-GWAS	Educational attainment	rs495593	13	72345662	SNORD37	A	G	0.7383	0.0226	0.00383116	0.7585	0.00155	0.00194
Chronotype meta-GWAS	Educational attainment	rs497338	10	758375	RP11-164C1.2	T	C	0.2881	0.0271	0.00425565	0.2568	-4e-05	0.00189
Chronotype meta-GWAS	Educational attainment	rs5016898	1	81206328	RP3-445O10.1	C	T	0.5762	0.0241	0.00387149	0.5969	-0.00102	0.00172
Chronotype meta-GWAS	Educational attainment	rs55846845	17	52014841	CA10	G	A	0.4823	0.021	0.00319149	0.4524	-0.00265	0.0017
Chronotype meta-GWAS	Educational attainment	rs56113850	19	40847202	CYP2A6	C	T	0.5769	0.0229	0.00361484	0.6037	-0.00037	0.0018
Chronotype meta-GWAS	Educational attainment	rs58681483	17	59857293	TUBD1	A	G	0.918	0.0352	0.00613668	0.90646	-0.00094	0.00313
Chronotype meta-GWAS	Educational attainment	rs58876439	19	42096832	POU2F2	A	G	0.0674	0.0474	0.00713426	0.06463	0.00584	0.00351
Chronotype meta-GWAS	Educational attainment	rs59986227	15	47717066	SEMA6D	G	C	0.2507	0.0307	0.00454209	0.2687	-0.0013	0.00196
Chronotype meta-GWAS	Educational attainment	rs6007594	22	45332489	FAM118A	G	A	0.7356	0.025	0.00404465	0.7415	0.00286	0.00194
Chronotype meta-GWAS	Educational attainment	rs60616179	6	109923562	RP11-282C5.1	A	G	0.9443	0.0509	0.00809092	0.95918	-0.00734	0.00366
Chronotype meta-GWAS	Educational attainment	rs6131805	20	16241448	BANF2	T	G	0.4022	0.0257	0.00381815	0.3656	0.00272	0.00174
Chronotype meta-GWAS	Educational attainment	rs6131942	20	17367963	PCSK2	G	A	0.582	0.0263	0.00326181	0.5748	-0.00354	0.00172
Chronotype meta-GWAS	Educational attainment	rs61773390	1	7824465	PER3	T	G	0.1931	0.0659	0.00491205	0.1973	0.00267	0.00215
Chronotype meta-GWAS	Educational attainment	rs61990287	14	41600686	CTD-2298J14.2	A	C	0.2742	0.0248	0.0042641	0.2534	0.00025	0.00191
Chronotype meta-GWAS	Educational attainment	rs62082402	18	5186567	AKAIN1	T	G	0.1936	0.05	0.00563317	0.2211	-0.00234	0.00215
Chronotype meta-GWAS	Educational attainment	rs62124718	2	12682869	RP11-333O1.1	G	A	0.105	0.0447	0.00611157	0.1054	-0.01196	0.00282
Chronotype meta-GWAS	Educational attainment	rs621421	11	30384367	MPPED2	C	T	0.3744	0.0273	0.0035733	0.352	0.00263	0.00175
Chronotype meta-GWAS	Educational attainment	rs62182135	2	239345610	HDAC4	C	A	0.6715	0.0242	0.00340222	0.6531	-0.00937	0.00186
Chronotype meta-GWAS	Educational attainment	rs62465218	7	132609553	PLXNA4	C	A	0.8544	0.0274	0.00477768	0.8435	-0.00485	0.0024
Chronotype meta-GWAS	Educational attainment	rs62479736	8	3796798	CSMD1	T	G	0.2915	0.0243	0.003888	0.2789	-0.00365	0.00188
Chronotype meta-GWAS	Educational attainment	rs62553781	9	74064861	RP11-401G5.1	C	T	0.9671	0.0689	0.00967697	0.96599	-0.00633	0.00481
Chronotype meta-GWAS	Educational attainment	rs6429233	1	240973733	RGS7	A	G	0.4574	0.0202	0.00354448	0.4932	0.00018	0.0017
Chronotype meta-GWAS	Educational attainment	rs6433478	2	174376754	CIR1	C	T	0.5399	0.0253	0.00372936	0.5561	-0.00442	0.0017
Chronotype meta-GWAS	Educational attainment	rs6440833	3	152928455	SPTSSB	A	G	0.4638	0.021	0.00342745	0.4473	-0.0039	0.0017
Chronotype meta-GWAS	Educational attainment	rs6468316	8	35380270	UNC5D	C	T	0.5292	0.0197	0.00355339	0.5561	-0.00161	0.00171
Chronotype meta-GWAS	Educational attainment	rs6477309	9	8450638	PTPRD	T	C	0.6661	0.0309	0.00394334	0.6514	-0.0073	0.0018
Chronotype meta-GWAS	Educational attainment	rs6544906	2	46636733	CRIPT	A	C	0.5616	0.0233	0.00376049	0.568	-0.00172	0.00172
Chronotype meta-GWAS	Educational attainment	rs6560218	9	71630510	RPL35AP21	C	T	0.4817	0.0224	0.00394714	0.4898	-0.00278	0.00172
Chronotype meta-GWAS	Educational attainment	rs6573308	14	60340258	CTD-2568P8.1	T	C	0.3941	0.0248	0.00433491	0.4116	0.00999	0.00175
Chronotype meta-GWAS	Educational attainment	rs662094	11	66575220	CTSF	A	G	0.4944	0.0282	0.00390907	0.4847	-0.00484	0.0017
Chronotype meta-GWAS	Educational attainment	rs66617308	10	54939578	PCDH15	T	C	0.6713	0.0184	0.00336134	0.6905	0.00217	0.00181
Chronotype meta-GWAS	Educational attainment	rs6665637	1	153783607	SLC27A3	G	A	0.7196	0.0196	0.00325581	0.682	-0.00277	0.00191
Chronotype meta-GWAS	Educational attainment	rs6690292	1	112645797	CAPZA1	C	T	0.2715	0.0247	0.00436627	0.2347	-0.00206	0.0019
Chronotype meta-GWAS	Educational attainment	rs6816922	4	79285118	LINC01088	C	A	0.4623	0.02	0.00364964	0.4677	0.00617	0.0017
Chronotype meta-GWAS	Educational attainment	rs6838677	4	65654949	EPHA5	C	A	0.3311	0.0213	0.00383025	0.2942	-0.00795	0.00186
Chronotype meta-GWAS	Educational attainment	rs6846730	4	82357888	HNRNPD	C	T	0.7647	0.0323	0.00423885	0.7721	-0.00897	0.00201
Chronotype meta-GWAS	Educational attainment	rs695459	22	28452290	TTC28	C	T	0.6094	0.022	0.00385627	0.6122	0.00228	0.00174
Chronotype meta-GWAS	Educational attainment	rs6958557	7	133901041	EXOC4	T	G	0.6067	0.0261	0.00376298	0.5833	-0.01036	0.00174
Chronotype meta-GWAS	Educational attainment	rs6967481	7	50575004	DDC	T	C	0.5011	0.0321	0.00343132	0.4949	-0.002	0.0017
Chronotype meta-GWAS	Educational attainment	rs6968240	7	122302620	FEZF1	A	C	0.4171	0.0216	0.0034188	0.4201	0.0015	0.00182
Chronotype meta-GWAS	Educational attainment	rs6988733	8	90523458	LINC00534	T	C	0.3491	0.0229	0.00412315	0.3469	-0.00264	0.00179
Chronotype meta-GWAS	Educational attainment	rs6993892	8	33871682	RP11-317N12.1	C	T	0.3838	0.0347	0.00378862	0.3793	-0.00121	0.00175
Chronotype meta-GWAS	Educational attainment	rs7006885	8	92271350	RP11-700E23.3	A	G	0.2878	0.0301	0.0044109	0.2823	-0.00234	0.00188
Chronotype meta-GWAS	Educational attainment	rs710284	14	98066203	RP11-61O1.1	T	C	0.5797	0.022	0.00390903	0.5663	0.00507	0.00172
Chronotype meta-GWAS	Educational attainment	rs711098	12	77582779	NAV3	A	C	0.3979	0.0217	0.00373173	0.4167	-0.00013	0.00173
Chronotype meta-GWAS	Educational attainment	rs7111582	11	43871672	RP11-613D13.5	G	A	0.1044	0.0388	0.00513431	0.1122	-0.00478	0.00283
Chronotype meta-GWAS	Educational attainment	rs7143933	14	61993501	SYT16	T	G	0.2615	0.0246	0.00423919	0.2517	0.00107	0.00192
Chronotype meta-GWAS	Educational attainment	rs71523448	8	31959977	NRG1	G	C	0.9212	0.0499	0.00676427	0.95068	-0.00538	0.00317
Chronotype meta-GWAS	Educational attainment	rs7203707	16	24507248	CTD-2313J23.1	C	A	0.4807	0.0197	0.00316771	0.466	-0.00473	0.00171
Chronotype meta-GWAS	Educational attainment	rs7248205	19	10659629	ILF3	T	C	0.6003	0.0267	0.00374422	0.5731	0.00475	0.00174
Chronotype meta-GWAS	Educational attainment	rs72720396	1	90726025	BARHL2	G	A	0.2259	0.0416	0.00440538	0.2211	0.01023	0.00204
Chronotype meta-GWAS	Educational attainment	rs72729847	4	146375778	SLC10A7	C	T	0.1995	0.0303	0.00471816	0.1922	-0.00106	0.00213
Chronotype meta-GWAS	Educational attainment	rs72773411	16	678514	STUB1	A	G	0.1529	0.0293	0.00527358	0.1548	-0.00833	0.00238
Chronotype meta-GWAS	Educational attainment	rs72790386	16	68103029	NFATC3	T	G	0.0338	0.0604	0.0107742	0.03741	0.00198	0.00499
Chronotype meta-GWAS	Educational attainment	rs72796401	2	23957208	UBXN2A	A	T	0.1903	0.0246	0.00342332	0.2211	-0.00477	0.00219
Chronotype meta-GWAS	Educational attainment	rs72829706	17	56096372	ANKFN1	A	G	0.96	0.0563	0.00875039	0.95578	-0.00834	0.00445
Chronotype meta-GWAS	Educational attainment	rs72841368	17	63313753	TANC2	T	A	0.1896	0.0301	0.00450801	0.1684	0.00474	0.00216
Chronotype meta-GWAS	Educational attainment	rs72950188	3	116384428	LSAMP	T	C	0.9238	0.0447	0.0069964	0.94048	-0.00797	0.0032
Chronotype meta-GWAS	Educational attainment	rs72966564	3	123430969	ADCY5	C	T	0.7493	0.0234	0.00404634	0.7721	-0.00454	0.00207
Chronotype meta-GWAS	Educational attainment	rs7298532	12	112072600	NAA25	T	C	0.7213	0.027	0.00420954	0.7143	-0.00579	0.00193
Chronotype meta-GWAS	Educational attainment	rs7299922	12	54308735	COPZ1	A	G	0.6388	0.0239	0.00364329	0.6412	-0.00726	0.00178
Chronotype meta-GWAS	Educational attainment	rs73026775	19	30562047	ZNF536	G	A	0.8754	0.0335	0.00598321	0.8418	0.00227	0.00265
Chronotype meta-GWAS	Educational attainment	rs7304278	12	106596137	RFX4	G	A	0.7173	0.0291	0.0037866	0.7313	-0.00181	0.0019
Chronotype meta-GWAS	Educational attainment	rs73050286	3	23183193	CRIP1P2	T	C	0.7817	0.0297	0.00448437	0.7636	-0.00947	0.00205
Chronotype meta-GWAS	Educational attainment	rs7429614	3	77156287	ROBO2	T	G	0.416	0.0349	0.00388166	0.4473	0.00191	0.00173
Chronotype meta-GWAS	Educational attainment	rs74357745	11	122941114	C11orf63	A	G	0.8803	0.0312	0.00498482	0.8861	0.00329	0.00261
Chronotype meta-GWAS	Educational attainment	rs747003	2	161059898	AC009313.2	T	C	0.6088	0.0196	0.00352835	0.6241	0.0131	0.00174
Chronotype meta-GWAS	Educational attainment	rs75120545	2	44044357	AC019129.1	T	C	0.0319	0.0862	0.0103234	0.02721	0.00995	0.0048
Chronotype meta-GWAS	Educational attainment	rs76064513	2	124681064	CNTNAP5	T	C	0.1342	0.0338	0.00610549	0.1361	-0.00173	0.00253
Chronotype meta-GWAS	Educational attainment	rs7626335	3	71526026	FOXP1	C	A	0.6695	0.0286	0.00415516	0.682	0.00968	0.00181
Chronotype meta-GWAS	Educational attainment	rs7649164	3	151070245	CLRN1-AS1	T	G	0.5745	0.0211	0.00363292	0.5255	-0.00374	0.00174
Chronotype meta-GWAS	Educational attainment	rs76518095	10	129351712	RP11-168C9.1	T	C	0.0772	0.0398	0.00689536	0.09014	-0.00069	0.00324
Chronotype meta-GWAS	Educational attainment	rs766406	6	26319360	HIST1H3PS1	G	T	0.3591	0.0236	0.00382682	0.3469	-0.01441	0.00176
Chronotype meta-GWAS	Educational attainment	rs7700110	4	113518738	CAMK2D	A	G	0.2566	0.0242	0.00411565	0.2636	-0.00036	0.00194
Chronotype meta-GWAS	Educational attainment	rs7701529	5	64565648	RGS7BP	T	A	0.7607	0.0295	0.0042735	0.7908	-0.00672	0.00201
Chronotype meta-GWAS	Educational attainment	rs7721608	5	77285433	PDE8B	T	G	0.4648	0.0204	0.0034017	0.4847	-0.00035	0.0017
Chronotype meta-GWAS	Educational attainment	rs77248969	2	135733161	R3HDM1	G	A	0.8884	0.0333	0.00569231	0.869	-0.00336	0.00286
Chronotype meta-GWAS	Educational attainment	rs7735794	5	175912981	THOC3	A	G	0.2241	0.0344	0.00615495	0.2483	-0.00598	0.00232
Chronotype meta-GWAS	Educational attainment	rs77960	5	104628884	RP11-6N13.1	A	G	0.3304	0.0221	0.00340262	0.3418	-0.01137	0.00181
Chronotype meta-GWAS	Educational attainment	rs7845620	8	52216509	ST18	C	A	0.1656	0.0425	0.00479738	0.1854	-0.00341	0.00231
Chronotype meta-GWAS	Educational attainment	rs7900191	10	117386263	PDZD8	C	T	0.5965	0.0187	0.00342679	0.5561	0.00214	0.00174
Chronotype meta-GWAS	Educational attainment	rs7943634	11	126864424	KIRREL3	C	T	0.6925	0.0235	0.00383111	0.7092	0.00121	0.00184
Chronotype meta-GWAS	Educational attainment	rs7959983	12	90059201	RP11-567C2.1	C	T	0.4045	0.0299	0.00368091	0.4218	-0.00171	0.00173
Chronotype meta-GWAS	Educational attainment	rs7975791	12	49019703	KMT2D	T	C	0.0384	0.0513	0.00877523	0.04592	-0.0152	0.0047
Chronotype meta-GWAS	Educational attainment	rs80097534	12	120591801	-	G	T	0.9034	0.0357	0.00600606	0.90816	-0.00202	0.00284
Chronotype meta-GWAS	Educational attainment	rs80271258	2	238402864	TRAF3IP1	C	T	0.9156	0.0894	0.00649473	0.92007	-0.00255	0.00304
Chronotype meta-GWAS	Educational attainment	rs8044054	16	60594532	GNPATP	T	C	0.3878	0.0307	0.00367841	0.3469	0.00188	0.00175
Chronotype meta-GWAS	Educational attainment	rs8072058	17	57656837	MSI2	T	A	0.2188	0.0281	0.00488186	0.2364	0.00117	0.00207
Chronotype meta-GWAS	Educational attainment	rs9348050	6	165850000	PDE10A	T	C	0.4864	0.0221	0.00338853	0.4881	-0.00072	0.0017
Chronotype meta-GWAS	Educational attainment	rs9381812	6	13183766	PHACTR1	G	A	0.2949	0.0495	0.00409328	0.3095	0.00674	0.00185
Chronotype meta-GWAS	Educational attainment	rs938836	4	139018499	NOCT	G	A	0.533	0.0212	0.00347029	0.5034	0.00097	0.00171
Chronotype meta-GWAS	Educational attainment	rs9416744	10	58808177	BICC1	A	C	0.2595	0.0344	0.00412421	0.3214	-0.00014	0.00195
Chronotype meta-GWAS	Educational attainment	rs9436119	1	150495277	TARS2	A	G	0.3842	0.0395	0.00347314	0.381	0.00028	0.00175
Chronotype meta-GWAS	Educational attainment	rs9465253	6	19102016	RP1-130G2.1	T	C	0.2801	0.023	0.00387728	0.267	0.0099	0.00191
Chronotype meta-GWAS	Educational attainment	rs9479402	6	152814204	RP1-200K18.1	C	T	0.0117	0.2186	0.0182334	0.0102	0.00208	0.00841
Chronotype meta-GWAS	Educational attainment	rs9496623	6	143430488	ADAT2	G	A	0.2672	0.0235	0.00421903	0.3061	-0.00717	0.00191
Chronotype meta-GWAS	Educational attainment	rs9558942	13	107047870	AL354741.1	C	T	0.3278	0.0192	0.00350813	0.3486	0.00393	0.00183
Chronotype meta-GWAS	Educational attainment	rs9571526	13	66016736	MIR548X2	G	T	0.2294	0.0272	0.00465514	0.2279	-0.00054	0.00201
Chronotype meta-GWAS	Educational attainment	rs9573980	13	77016606	CLN5	A	G	0.9659	0.1265	0.010095	0.95748	-0.00015	0.00465
Chronotype meta-GWAS	Educational attainment	rs9597241	13	55707137	RP11-415G4.1	A	C	0.8106	0.0332	0.00445697	0.835	0.00457	0.00216
Chronotype meta-GWAS	Educational attainment	rs962961	14	56814436	OTX2	C	T	0.6692	0.0219	0.0033212	0.665	-0.00728	0.00181
Chronotype meta-GWAS	Educational attainment	rs9636202	19	18338428	PGPEP1	G	A	0.7338	0.026	0.00392927	0.7449	-0.0061	0.00194
Chronotype meta-GWAS	Educational attainment	rs9664044	10	125022222	CTBP2	C	T	0.7681	0.0268	0.00446816	0.7738	0.00342	0.00201
Chronotype meta-GWAS	Educational attainment	rs975025	1	179369192	AXDND1	C	T	0.9242	0.049	0.0065438	0.93537	-0.0107	0.00321
Chronotype meta-GWAS	Educational attainment	rs9817910	3	18205378	TBC1D5	G	A	0.4424	0.0216	0.00338611	0.4303	0.00666	0.00171
Chronotype meta-GWAS	Educational attainment	rs9836621	3	182378523	TMEM207	C	T	0.4783	0.0279	0.00379076	0.4711	0.00191	0.00171
Chronotype meta-GWAS	Educational attainment	rs9950528	18	38182497	RP11-687D19.1	G	A	0.3495	0.0235	0.00400273	0.3367	0.00125	0.00178
Chronotype meta-GWAS	Educational attainment	rs9964420	18	59156809	SEC11C	C	A	0.7017	0.0488	0.00381996	0.6956	-0.00143	0.00185
Chronotype meta-GWAS	Educational attainment	rs9997394	4	162782931	LINC02174	G	A	0.7134	0.0254	0.00416257	0.7449	0.00382	0.00187
Chronotype UKB	Educational attainment	rs10058356	5	35220302	PRLR	C	T	0.301357	0.00570449	0.00115285	0.301	-0.00312	0.00184
Chronotype UKB	Educational attainment	rs10109566	8	58887887	TOX	G	A	0.508588	0.00459553	0.00106036	0.5187	0.00241	0.0017
Chronotype UKB	Educational attainment	rs1013987	18	25050872	RP11-958F21.3	C	T	0.594513	0.00632096	0.00107757	0.6054	-0.00976	0.00173
Chronotype UKB	Educational attainment	rs10175975	2	59202672	LINC01793	T	C	0.180681	0.00716274	0.00137929	0.216	-0.00249	0.00219
Chronotype UKB	Educational attainment	rs10237162	7	24045786	RNA5SP228	T	C	0.725372	0.00673024	0.00118314	0.7483	0.00101	0.0019
Chronotype UKB	Educational attainment	rs10254050	7	96838765	MARK2P10	G	C	0.813109	0.00990088	0.0013523	0.8112	0.00377	0.00218
Chronotype UKB	Educational attainment	rs1025601	18	75344323	RP11-321M21.4	C	T	0.615616	0.00528795	0.00110081	0.6224	-0.00606	0.00174
Chronotype UKB	Educational attainment	rs10402849	19	2695663	GNG7	T	C	0.201666	0.00648005	0.00131847	0.1905	0.00525	0.00212
Chronotype UKB	Educational attainment	rs10520176	2	76990184	LRRTM4	T	C	0.501844	0.0078142	0.00105651	0.4711	-0.00526	0.00174
Chronotype UKB	Educational attainment	rs1061032	17	8160765	VAMP2	T	G	0.0885401	0.0139409	0.00187539	0.1054	-0.00084	0.00304
Chronotype UKB	Educational attainment	rs1064213	2	198085516	PLCL1	A	G	0.477842	0.006653	0.00105464	0.517	-0.00255	0.0017
Chronotype UKB	Educational attainment	rs10742179	11	27628977	BDNF-AS	A	G	0.259924	0.00729282	0.00120362	0.2806	0.0088	0.00194
Chronotype UKB	Educational attainment	rs10759208	9	107043918	RP11-508N12.2	C	T	0.391362	0.0049598	0.0010859	0.3639	0.00154	0.00174
Chronotype UKB	Educational attainment	rs10762434	10	71284656	UNC5B	C	G	0.777875	0.00410004	0.00126859	0.801	0.00243	0.00205
Chronotype UKB	Educational attainment	rs10818834	9	123555045	DENND1A	T	C	0.733086	0.00756474	0.00119777	0.7177	0.00448	0.00191
Chronotype UKB	Educational attainment	rs10830107	10	127505811	NPS	A	G	0.797164	0.00569975	0.00133131	0.7976	0.00035	0.00214
Chronotype UKB	Educational attainment	rs10832648	11	16596760	SOX6	C	A	0.803899	0.00750568	0.00132804	0.801	0.00699	0.00216
Chronotype UKB	Educational attainment	rs10838687	11	47291341	MADD	T	G	0.789839	0.00614917	0.00129343	0.8146	-0.00398	0.00207
Chronotype UKB	Educational attainment	rs10877962	12	63127132	AVPR1A	T	C	0.414692	0.00622981	0.00107533	0.4184	0.0006	0.00173
Chronotype UKB	Educational attainment	rs10916892	1	20874832	EIF4G3	C	T	0.374853	0.00726296	0.00109232	0.3622	0.00054	0.00175
Chronotype UKB	Educational attainment	rs10951325	7	32225933	PDE1C	T	C	0.630541	0.00692024	0.00110062	0.6684	0.01168	0.00177
Chronotype UKB	Educational attainment	rs10988239	9	129181161	IER5L	C	T	0.487682	0.00660447	0.00107319	0.4694	0.00253	0.00172
Chronotype UKB	Educational attainment	rs11032362	11	33737546	CD59	A	G	0.090841	0.0157553	0.00183529	0.09864	0.00415	0.00298
Chronotype UKB	Educational attainment	rs11102807	1	114518963	TRIM33	G	A	0.462446	0.0054969	0.0010621	0.4881	-0.00204	0.00172
Chronotype UKB	Educational attainment	rs111261826	3	7147930	GRM7	C	A	0.320683	0.00542839	0.00113061	0.3435	0.00633	0.00182
Chronotype UKB	Educational attainment	rs11152350	18	62573119	ZCCHC2	C	A	0.529018	0.00655438	0.00105787	0.5221	0.004	0.0017
Chronotype UKB	Educational attainment	rs11154718	6	99144528	RP3-359N14.1	C	T	0.572266	0.0048371	0.00106913	0.6088	0.00342	0.00172
Chronotype UKB	Educational attainment	rs11165655	1	96493548	EEF1A1P11	G	A	0.4759	0.00638946	0.00105594	0.432	0.00397	0.0017
Chronotype UKB	Educational attainment	rs11200159	10	121793877	ATE1	C	A	0.345463	0.00569226	0.00111162	0.3639	0.00076	0.00179
Chronotype UKB	Educational attainment	rs11208844	1	66385464	PDE4B	G	A	0.862017	0.0066215	0.00152966	0.8418	0.00042	0.00246
Chronotype UKB	Educational attainment	rs113161209	7	148867275	EZH2	A	G	0.070719	0.00981643	0.00208684	0.06293	-0.00206	0.00329
Chronotype UKB	Educational attainment	rs113851554	2	66523432	MEIS1	G	T	0.942666	0.0114726	0.00235197	0.94728	0.00519	0.00371
Chronotype UKB	Educational attainment	rs1144566	1	182600491	RGS16	T	C	0.0301951	0.0399461	0.00307713	0.03571	-0.01162	0.00515
Chronotype UKB	Educational attainment	rs114848860	3	36818003	LINC02033	T	A	0.024599	0.0183933	0.00341737	0.03401	-0.01166	0.00556
Chronotype UKB	Educational attainment	rs115073088	1	174246720	RABGAP1L	G	A	0.023636	0.0179436	0.00350582	0.03061	0.02174	0.00574
Chronotype UKB	Educational attainment	rs11545787	17	17494964	RASD1	G	A	0.749439	0.00849587	0.00123114	0.7517	0.00017	0.002
Chronotype UKB	Educational attainment	rs11588913	1	79498131	ADH5P2	G	A	0.601488	0.00591051	0.00107535	0.5629	-0.00619	0.00174
Chronotype UKB	Educational attainment	rs11611435	12	23936388	SOX5	T	C	0.551076	0.00699213	0.00106132	0.5663	0.00145	0.00171
Chronotype UKB	Educational attainment	rs1163238	10	103184236	NT5C2	G	A	0.605125	0.00491925	0.00107991	0.5969	-0.00224	0.00175
Chronotype UKB	Educational attainment	rs1163628	13	111574073	RP11-65D24.2	C	A	0.142362	0.00613838	0.00151025	0.1599	0.00231	0.00244
Chronotype UKB	Educational attainment	rs11641239	16	23112872	USP31	T	C	0.288571	0.00625274	0.00116587	0.2755	-0.00361	0.00188
Chronotype UKB	Educational attainment	rs11670534	19	46500649	PPP5D1	C	T	0.834403	0.00769877	0.00142483	0.835	0.00066	0.00231
Chronotype UKB	Educational attainment	rs11677484	2	190713446	AC006460.2	T	G	0.255693	0.00646384	0.00121484	0.2534	-0.00587	0.00193
Chronotype UKB	Educational attainment	rs11678584	2	32338357	AL133245.2	T	A	0.138855	0.0060981	0.00152848	0.165	-0.00146	0.00256
Chronotype UKB	Educational attainment	rs11681299	2	88602214	EIF2AK3	T	C	0.287244	0.00354114	0.00116275	0.301	-0.00211	0.00188
Chronotype UKB	Educational attainment	rs11845599	14	100550487	BEGAIN	G	A	0.364476	0.00540556	0.00110622	0.3724	-0.00408	0.00178
Chronotype UKB	Educational attainment	rs12040629	1	77239680	PIGK	A	G	0.160682	0.0141954	0.00143297	0.1361	0.00024	0.00231
Chronotype UKB	Educational attainment	rs12051	17	48026394	COPZ2	G	A	0.387884	0.00505764	0.00108484	0.3588	-0.00359	0.00174
Chronotype UKB	Educational attainment	rs12065331	1	14181336	KAZN	C	T	0.690613	0.00454454	0.00115186	0.6803	0.00017	0.00185
Chronotype UKB	Educational attainment	rs12140153	1	62114219	PATJ	G	T	0.904974	0.0113556	0.00184465	0.92347	-0.0042	0.00293
Chronotype UKB	Educational attainment	rs12195792	6	98257419	RP11-436D23.1	A	T	0.268587	0.00556575	0.00119128	0.2551	0.01173	0.0019
Chronotype UKB	Educational attainment	rs1221502	1	193307845	LINC01031	A	C	0.738066	0.0051927	0.00119818	0.7058	0.00688	0.00192
Chronotype UKB	Educational attainment	rs12249410	10	62542182	-	G	T	0.890101	0.00904419	0.00171953	0.8946	-0.00144	0.00279
Chronotype UKB	Educational attainment	rs12298405	12	16862333	RP11-239A17.1	C	T	0.673745	0.00540081	0.00112511	0.6497	0.00251	0.00182
Chronotype UKB	Educational attainment	rs12378543	9	80581182	MTND2P9	C	T	0.613934	0.00567369	0.00108815	0.6122	0.00488	0.00175
Chronotype UKB	Educational attainment	rs12380242	9	136415735	PMPCA	C	T	0.498353	0.00542926	0.00105474	0.4864	0.00313	0.0017
Chronotype UKB	Educational attainment	rs12442008	15	53432915	WDR72	T	C	0.252854	0.00539319	0.00122206	0.2551	-0.00042	0.00195
Chronotype UKB	Educational attainment	rs12442674	15	96364590	AC087477.1	A	C	0.724672	0.0036503	0.0011823	0.7432	0.00154	0.00204
Chronotype UKB	Educational attainment	rs12464387	2	75218418	TACR1	G	A	0.540017	0.00477506	0.00105887	0.534	-0.00306	0.00175
Chronotype UKB	Educational attainment	rs12470914	2	50305702	NRXN1	A	T	0.101981	0.00934356	0.00174437	0.1037	-0.00713	0.00288
Chronotype UKB	Educational attainment	rs12518401	5	174112585	HMP19	G	A	0.611283	0.00425955	0.00111819	0.6412	0.00151	0.00176
Chronotype UKB	Educational attainment	rs12600452	17	46977198	GOSR2	A	G	0.205577	0.00488349	0.00130828	0.2177	-0.00553	0.0021
Chronotype UKB	Educational attainment	rs12631477	3	83755410	HSPE1P19	T	C	0.79953	0.00576631	0.00132143	0.8061	-0.00407	0.0021
Chronotype UKB	Educational attainment	rs12636669	3	49965890	RBM6	T	C	0.082219	0.0118592	0.0019513	0.06463	0.00564	0.00316
Chronotype UKB	Educational attainment	rs12771973	10	131935790	PPP2R2D	G	A	0.747571	0.00412513	0.00121615	0.7636	-0.01447	0.00197
Chronotype UKB	Educational attainment	rs1278402	11	83261055	CCDC90B	A	G	0.732973	0.00445843	0.00119555	0.7704	0.00173	0.00193
Chronotype UKB	Educational attainment	rs12808544	11	58605748	ZFP91	C	A	0.760023	0.00789514	0.0012358	0.7636	0.0004	0.00199
Chronotype UKB	Educational attainment	rs12927162	16	52651004	CASC16	A	G	0.721652	0.0107688	0.00117833	0.767	0.00301	0.00194
Chronotype UKB	Educational attainment	rs12950382	17	32276975	RHBDL3	A	G	0.724524	0.0050193	0.00118421	0.7245	0.00231	0.00194
Chronotype UKB	Educational attainment	rs12969848	18	40572871	RNU7-145P	T	C	0.529707	0.00847794	0.00106089	0.5119	-0.00633	0.0017
Chronotype UKB	Educational attainment	rs13004345	2	173172619	MAP3K20	C	T	0.347056	0.00423058	0.00110669	0.3673	-0.00904	0.00178
Chronotype UKB	Educational attainment	rs13011556	2	4604333	LINC01249	G	C	0.238786	0.00789624	0.0012412	0.2194	-0.00315	0.00206
Chronotype UKB	Educational attainment	rs13065394	3	133252483	TMEM108	G	T	0.711759	0.0069786	0.00116398	0.7262	0.00498	0.00187
Chronotype UKB	Educational attainment	rs13414393	2	54048025	ACYP2	C	T	0.459545	0.00453817	0.00105957	0.4354	0.00151	0.0017
Chronotype UKB	Educational attainment	rs1398346	3	110553096	RNU6ATAC15P	T	C	0.871351	0.00603791	0.00158066	0.869	-0.00788	0.00252
Chronotype UKB	Educational attainment	rs139911	22	40308048	TNRC6B	C	T	0.42411	0.00883065	0.00107225	0.4575	0.00295	0.00172
Chronotype UKB	Educational attainment	rs1421085	16	53767042	FTO	C	T	0.40313	0.00974889	0.00107619	0.4167	0.00268	0.00173
Chronotype UKB	Educational attainment	rs1449403	3	85542317	CADM2	A	G	0.124252	0.0062818	0.00159642	0.1276	-0.01235	0.00262
Chronotype UKB	Educational attainment	rs1468945	3	186272603	DGKG	G	A	0.214434	0.00857192	0.00128444	0.1973	-0.00219	0.00209
Chronotype UKB	Educational attainment	rs1474754	20	20096534	CFAP61	G	A	0.732293	0.00412726	0.00119504	0.7466	0.00268	0.00192
Chronotype UKB	Educational attainment	rs149611468	3	8775737	RAD18	T	C	0.98802	0.0280881	0.00494504	0.98639	0.00052	0.00823
Chronotype UKB	Educational attainment	rs1502249	4	27493757	snoU13	A	G	0.523982	0.00415459	0.00105953	0.5425	-0.00323	0.0017
Chronotype UKB	Educational attainment	rs1508608	11	93160659	SLC36A4	A	G	0.321759	0.00485448	0.00112932	0.3248	-0.00182	0.00182
Chronotype UKB	Educational attainment	rs1559253	5	107321314	RP11-231G15.1	A	G	0.357811	0.00362678	0.001108	0.3367	-0.00395	0.00177
Chronotype UKB	Educational attainment	rs1599374	3	161173939	NMD3	A	G	0.511714	0.00534964	0.00106165	0.5255	0.00767	0.0017
Chronotype UKB	Educational attainment	rs16939162	8	75740921	AC016194.1	A	G	0.830476	0.00845857	0.00140712	0.8299	0.00933	0.0023
Chronotype UKB	Educational attainment	rs17140201	5	116604200	RPL7L1P4	G	A	0.826414	0.00773533	0.00142514	0.8486	-0.0035	0.00223
Chronotype UKB	Educational attainment	rs17302081	7	116033025	TFEC	T	C	0.440921	0.0059214	0.00106218	0.4082	0.00208	0.00171
Chronotype UKB	Educational attainment	rs1737893	20	32463896	NOL4L	C	T	0.619917	0.00520928	0.00109497	0.6378	0.00393	0.00174
Chronotype UKB	Educational attainment	rs17396357	2	48025172	AC079807.4	T	C	0.37881	0.00347039	0.00108837	0.3997	-0.00278	0.00176
Chronotype UKB	Educational attainment	rs17448682	1	15640218	DDI2	T	C	0.232229	0.00713801	0.0012495	0.2415	-0.00134	0.002
Chronotype UKB	Educational attainment	rs17455138	4	129982356	RP11-404I7.1	T	C	0.766175	0.00438588	0.00125425	0.7772	0.00311	0.00204
Chronotype UKB	Educational attainment	rs17575798	1	109543829	GPR61	G	A	0.806886	0.00918867	0.0013323	0.8163	0.00141	0.00216
Chronotype UKB	Educational attainment	rs17577073	11	99282070	CNTN5	A	C	0.565843	0.00566259	0.00107292	0.5867	0.00388	0.00172
Chronotype UKB	Educational attainment	rs17604349	16	72176966	PMFBP1	G	A	0.820829	0.0079342	0.00138036	0.8333	-0.01201	0.00221
Chronotype UKB	Educational attainment	rs17712705	10	67863513	RPL12P8	G	A	0.670233	0.00440164	0.00112294	0.6888	0.00912	0.00182
Chronotype UKB	Educational attainment	rs1788784	18	23579666	NPC1	G	A	0.656087	0.00366861	0.00111334	0.6786	0.01431	0.00178
Chronotype UKB	Educational attainment	rs1799464	12	16133148	SLC15A5	G	A	0.710172	0.0045718	0.00116546	0.7432	-0.00406	0.00187
Chronotype UKB	Educational attainment	rs1800828	3	114172702	DRD3	C	G	0.746379	0.00643131	0.00121173	0.7636	0.00066	0.00197
Chronotype UKB	Educational attainment	rs1811899	6	14877829	RP11-146I2.1	C	T	0.210212	0.00508912	0.00130202	0.1616	-0.00779	0.00209
Chronotype UKB	Educational attainment	rs184033703	2	206091414	AC007383.3	A	G	0.057996	0.0144765	0.00226237	0.04762	0.01321	0.00372
Chronotype UKB	Educational attainment	rs1843888	12	38343508	ALG10B	A	G	0.549073	0.0106337	0.00106338	0.5629	-0.00451	0.00171
Chronotype UKB	Educational attainment	rs1871729	8	135211459	LINC01591	G	A	0.316832	0.00433747	0.00113249	0.3282	-0.00491	0.00184
Chronotype UKB	Educational attainment	rs1873958	15	100607521	ASB7	A	G	0.407218	0.0045704	0.00108102	0.369	0.0019	0.00174
Chronotype UKB	Educational attainment	rs1886205	13	93409842	GPC6	A	C	0.759819	0.00659342	0.0012417	0.7313	0.00198	0.00199
Chronotype UKB	Educational attainment	rs1931814	6	61879262	KHDRBS2	A	G	0.477716	0.00520055	0.0010561	0.4473	-0.00302	0.0017
Chronotype UKB	Educational attainment	rs2011528	17	35653547	AP2B1	C	T	0.168364	0.00792776	0.00141013	0.1803	0.01288	0.00225
Chronotype UKB	Educational attainment	rs2050185	6	147615645	SAMD5	A	G	0.627839	0.0054224	0.0010969	0.602	-0.00096	0.00176
Chronotype UKB	Educational attainment	rs2072727	20	44910092	PABPC1L	T	C	0.4361	0.0065192	0.00106575	0.4252	0.00446	0.00171
Chronotype UKB	Educational attainment	rs2166559	2	148794089	EPC2	C	T	0.139983	0.00808203	0.00152036	0.1463	-0.00151	0.00246
Chronotype UKB	Educational attainment	rs2298117	10	68586983	TET1	C	T	0.547999	0.00496743	0.00106098	0.5459	0.00643	0.00171
Chronotype UKB	Educational attainment	rs2322605	8	27306932	TRIM35	G	A	0.520705	0.00474328	0.00105611	0.5391	-0.00607	0.0017
Chronotype UKB	Educational attainment	rs2362775	3	24882930	AC133680.1	C	T	0.47336	0.00738383	0.00106133	0.449	-0.00499	0.0017
Chronotype UKB	Educational attainment	rs2396004	6	43388113	ACTG1P9	A	G	0.433324	0.00424655	0.00106306	0.4558	0.00249	0.00171
Chronotype UKB	Educational attainment	rs2433634	12	22907429	RP11-114G22.1	C	A	0.281653	0.00643487	0.00117329	0.2534	-0.00321	0.0019
Chronotype UKB	Educational attainment	rs2514214	11	113524607	DRD2	A	G	0.267442	0.00611032	0.00119278	0.2772	-0.00562	0.00191
Chronotype UKB	Educational attainment	rs2550298	16	56334057	GNAO1	C	T	0.623182	0.0081554	0.00109052	0.6293	0.00081	0.00175
Chronotype UKB	Educational attainment	rs2580160	18	1816035	CTD-2015H3.1	A	G	0.553193	0.00627306	0.00107316	0.551	0.00199	0.00177
Chronotype UKB	Educational attainment	rs2593487	13	69328926	RP11-459J23.1	G	A	0.659839	0.00477661	0.00111656	0.682	-0.00282	0.0018
Chronotype UKB	Educational attainment	rs2653349	6	55277539	HCRTR2	A	G	0.214617	0.0143657	0.00128556	0.1769	-0.00334	0.00208
Chronotype UKB	Educational attainment	rs2706762	2	70261338	PCYOX1	C	T	0.850281	0.0063611	0.00147484	0.8486	-0.01484	0.00246
Chronotype UKB	Educational attainment	rs2737245	8	115646356	TRPS1	T	G	0.281101	0.0072004	0.00117834	0.2313	0.00291	0.00189
Chronotype UKB	Educational attainment	rs2844016	9	24582749	RP11-20A20.2	T	C	0.299421	0.00513842	0.00115552	0.2874	-0.00334	0.00188
Chronotype UKB	Educational attainment	rs28458909	9	137362737	EXD3	C	T	0.876461	0.0158432	0.00160134	0.8537	0.0142	0.00274
Chronotype UKB	Educational attainment	rs28459838	22	35450175	SCUBE1	T	C	0.234485	0.00495759	0.0012527	0.2279	-0.0043	0.00212
Chronotype UKB	Educational attainment	rs2850979	4	101173607	PPP3CA	C	T	0.239429	0.00599917	0.00123821	0.2449	0.00338	0.00201
Chronotype UKB	Educational attainment	rs2878172	14	54906952	-	G	A	0.433908	0.00357826	0.00107138	0.4303	0.0023	0.00171
Chronotype UKB	Educational attainment	rs2881955	6	71769560	RNU6-248P	T	C	0.278702	0.00552826	0.00117872	0.2602	0.001	0.0019
Chronotype UKB	Educational attainment	rs2901796	5	163903702	CTC-207P7.1	A	G	0.396558	0.0051864	0.00108047	0.4201	0.00033	0.00174
Chronotype UKB	Educational attainment	rs2916148	17	67485993	PITPNC1	A	G	0.456076	0.00617571	0.00107345	0.4473	-0.006	0.00171
Chronotype UKB	Educational attainment	rs2944831	7	72314650	CALN1	A	G	0.298976	0.00556088	0.00115815	0.3452	-0.00863	0.00188
Chronotype UKB	Educational attainment	rs295268	9	83814390	GKAP1	C	T	0.255765	0.00685162	0.0012091	0.267	-0.00605	0.00196
Chronotype UKB	Educational attainment	rs2978382	14	64302356	ESR2	T	C	0.590151	0.00514581	0.0010766	0.5782	-0.00961	0.00173
Chronotype UKB	Educational attainment	rs2979139	8	8410803	CTA-398F10.1	G	A	0.494684	0.00589927	0.00105743	0.4728	-1e-05	0.0017
Chronotype UKB	Educational attainment	rs301218	3	176379131	U8	G	A	0.609535	0.00398536	0.00107863	0.6259	0.00124	0.00174
Chronotype UKB	Educational attainment	rs308521	9	37367097	ZCCHC7	T	C	0.602903	0.00653616	0.0010817	0.6139	0.00134	0.00174
Chronotype UKB	Educational attainment	rs3100052	8	100954911	YWHAZ	A	G	0.387351	0.00666323	0.00108374	0.3895	7e-05	0.00174
Chronotype UKB	Educational attainment	rs34054660	8	64103102	RP11-32K4.1	A	G	0.574205	0.00357001	0.00106707	0.5799	-0.00402	0.00172
Chronotype UKB	Educational attainment	rs34329963	18	66858996	RNU6-1037P	C	T	0.886278	0.00677506	0.00166454	0.8929	0.00633	0.00266
Chronotype UKB	Educational attainment	rs34509802	2	100975248	NPAS2	A	G	0.178554	0.00671642	0.00137336	0.182	-0.00463	0.00224
Chronotype UKB	Educational attainment	rs34967119	3	105059586	CD200R1L	A	G	0.501491	0.00430983	0.00105494	0.4847	-0.00397	0.0017
Chronotype UKB	Educational attainment	rs35346733	3	2479638	CNTN4	G	A	0.804949	0.00660103	0.00134001	0.8197	-0.00541	0.00223
Chronotype UKB	Educational attainment	rs35524253	8	4966086	CSMD1	A	G	0.357068	0.00600681	0.00110426	0.381	0.00095	0.00178
Chronotype UKB	Educational attainment	rs359248	2	60250326	AC007381.3	G	T	0.552249	0.00477202	0.00106459	0.5306	-0.00335	0.00175
Chronotype UKB	Educational attainment	rs36055559	19	5799422	DUS3L	G	A	0.827428	0.0077847	0.00146168	0.835	-0.01297	0.00253
Chronotype UKB	Educational attainment	rs3760381	17	44969715	C1QL1	A	G	0.250737	0.00485134	0.00122288	0.2517	0.00122	0.00197
Chronotype UKB	Educational attainment	rs3808964	10	123667111	GPR26	T	G	0.634903	0.00518298	0.0010977	0.6463	-0.00079	0.00176
Chronotype UKB	Educational attainment	rs3815983	13	109127558	MYO16	C	T	0.640678	0.00470441	0.00110995	0.6344	4e-05	0.00177
Chronotype UKB	Educational attainment	rs3850174	3	172646303	NCEH1	T	A	0.742864	0.00745898	0.00121696	0.7602	0.00126	0.00196
Chronotype UKB	Educational attainment	rs3857599	6	50970534	RP11-228O6.2	A	C	0.163208	0.0080302	0.00142814	0.1565	-0.0029	0.00227
Chronotype UKB	Educational attainment	rs3867239	11	122222382	MIR100HG	A	G	0.37963	0.00510799	0.00109116	0.4286	0.00469	0.00175
Chronotype UKB	Educational attainment	rs3923809	6	38473194	BTBD9	G	A	0.302908	0.00418082	0.00114695	0.2857	-0.00129	0.00184
Chronotype UKB	Educational attainment	rs3955311	12	113906013	RBM19	T	C	0.150878	0.00619309	0.0014798	0.165	0.00083	0.0024
Chronotype UKB	Educational attainment	rs4027217	7	14054289	RPL6P21	C	A	0.788249	0.00538982	0.00128931	0.7789	-0.00357	0.00206
Chronotype UKB	Educational attainment	rs42210	5	166981783	HMP19	G	C	0.288633	0.00513926	0.00117154	0.2908	0.00973	0.00189
Chronotype UKB	Educational attainment	rs4236237	7	70471491	AUTS2	C	A	0.402811	0.00415222	0.00107547	0.398	-0.0065	0.00173
Chronotype UKB	Educational attainment	rs4241964	4	136132804	RP11-775H9.2	G	T	0.474963	0.00764427	0.00106171	0.4728	-0.00279	0.0017
Chronotype UKB	Educational attainment	rs4269995	5	88405406	TMEM161B-AS1	C	T	0.748074	0.00623775	0.00121476	0.7619	-0.00255	0.00196
Chronotype UKB	Educational attainment	rs4419127	18	34083690	NOL4	A	G	0.664926	0.00799336	0.00112106	0.665	-0.00355	0.00179
Chronotype UKB	Educational attainment	rs4535583	6	115378116	RP11-282C5.1	T	C	0.695841	0.00428712	0.0011457	0.716	-0.00473	0.00185
Chronotype UKB	Educational attainment	rs4550384	14	84883798	RP11-688D15.1	T	G	0.754015	0.00528289	0.00122779	0.7857	-0.00551	0.00196
Chronotype UKB	Educational attainment	rs45597035	13	73075014	KLF5	G	A	0.34697	0.00437679	0.00111677	0.3503	-0.00193	0.00178
Chronotype UKB	Educational attainment	rs465670	5	177450623	PRR7	T	C	0.543289	0.00496654	0.00105886	0.4983	-0.0125	0.00171
Chronotype UKB	Educational attainment	rs4657983	1	195485427	AL357932.1	G	A	0.346757	0.00434143	0.00110822	0.369	-0.00138	0.00178
Chronotype UKB	Educational attainment	rs4666682	2	185339016	AC080125.1	G	A	0.823889	0.00535476	0.00138292	0.7959	-0.00532	0.00223
Chronotype UKB	Educational attainment	rs4672458	2	53509224	AC069157.1	C	T	0.525975	0.00554341	0.00105457	0.517	0.00424	0.0017
Chronotype UKB	Educational attainment	rs4690085	4	2695573	FAM193A	G	A	0.471236	0.0051446	0.00105603	0.4779	-0.00819	0.0017
Chronotype UKB	Educational attainment	rs4698678	4	18259153	MTCO3P44	C	G	0.282167	0.00514073	0.00117192	0.3027	0.00099	0.00188
Chronotype UKB	Educational attainment	rs4775086	15	58677093	ADAM10	G	A	0.761963	0.00502066	0.0012429	0.7755	-0.00186	0.00199
Chronotype UKB	Educational attainment	rs4785296	16	49433323	RP11-189E14.5	C	G	0.231862	0.00513497	0.00125097	0.2245	0.00056	0.00201
Chronotype UKB	Educational attainment	rs4800998	18	55762424	RP11-397A16.1	A	T	0.185377	0.00638976	0.00136148	0.1939	-0.0021	0.00219
Chronotype UKB	Educational attainment	rs4860734	4	66231186	AC112518.3	A	G	0.282972	0.00439482	0.00118383	0.3299	-0.0114	0.00188
Chronotype UKB	Educational attainment	rs4903203	14	74193805	LIN52	A	G	0.321764	0.00541275	0.00113024	0.3401	-0.00748	0.00182
Chronotype UKB	Educational attainment	rs4923541	11	28457988	METTL15	T	C	0.510461	0.00482555	0.00105504	0.534	-0.00482	0.00171
Chronotype UKB	Educational attainment	rs4936290	11	114138533	ZBTB16	C	A	0.350601	0.0062047	0.00110997	0.3214	0.00145	0.0018
Chronotype UKB	Educational attainment	rs495593	13	72345662	SNORD37	A	G	0.743066	0.00447197	0.00120991	0.7585	0.00155	0.00194
Chronotype UKB	Educational attainment	rs497338	10	758375	RP11-164C1.2	T	C	0.281333	0.00517834	0.00117277	0.2568	-4e-05	0.00189
Chronotype UKB	Educational attainment	rs5016898	1	81206328	RP3-445O10.1	C	T	0.573897	0.00460576	0.00107169	0.5969	-0.00102	0.00172
Chronotype UKB	Educational attainment	rs55846845	17	52014841	CA10	G	A	0.477072	0.0054042	0.00105822	0.4524	-0.00265	0.0017
Chronotype UKB	Educational attainment	rs56113850	19	40847202	CYP2A6	C	T	0.578204	0.00432021	0.00106887	0.6037	-0.00037	0.0018
Chronotype UKB	Educational attainment	rs58681483	17	59857293	TUBD1	A	G	0.922794	0.0054943	0.00197837	0.90646	-0.00094	0.00313
Chronotype UKB	Educational attainment	rs58876439	19	42096832	POU2F2	A	G	0.069066	0.0106256	0.00208305	0.06463	0.00584	0.00351
Chronotype UKB	Educational attainment	rs59986227	15	47717066	SEMA6D	G	C	0.258144	0.00658386	0.00121689	0.2687	-0.0013	0.00196
Chronotype UKB	Educational attainment	rs6007594	22	45332489	FAM118A	G	A	0.741143	0.00615049	0.00120232	0.7415	0.00286	0.00194
Chronotype UKB	Educational attainment	rs60616179	6	109923562	RP11-282C5.1	A	G	0.945063	0.013174	0.00233375	0.95918	-0.00734	0.00366
Chronotype UKB	Educational attainment	rs6131805	20	16241448	BANF2	T	G	0.399404	0.00604864	0.00109909	0.3656	0.00272	0.00174
Chronotype UKB	Educational attainment	rs6131942	20	17367963	PCSK2	G	A	0.579725	0.00554741	0.00107289	0.5748	-0.00354	0.00172
Chronotype UKB	Educational attainment	rs61773390	1	7824465	PER3	T	G	0.19626	0.013002	0.00132655	0.1973	0.00267	0.00215
Chronotype UKB	Educational attainment	rs61990287	14	41600686	CTD-2298J14.2	A	C	0.282431	0.00515361	0.00117611	0.2534	0.00025	0.00191
Chronotype UKB	Educational attainment	rs62082402	18	5186567	AKAIN1	T	G	0.190656	0.0101499	0.00134503	0.2211	-0.00234	0.00215
Chronotype UKB	Educational attainment	rs62124718	2	12682869	RP11-333O1.1	G	A	0.106432	0.00795353	0.00171149	0.1054	-0.01196	0.00282
Chronotype UKB	Educational attainment	rs621421	11	30384367	MPPED2	C	T	0.379321	0.00621562	0.00108973	0.352	0.00263	0.00175
Chronotype UKB	Educational attainment	rs62182135	2	239345610	HDAC4	C	A	0.66849	0.00599196	0.00111881	0.6531	-0.00937	0.00186
Chronotype UKB	Educational attainment	rs62465218	7	132609553	PLXNA4	C	A	0.851487	0.00426843	0.00148407	0.8435	-0.00485	0.0024
Chronotype UKB	Educational attainment	rs62479736	8	3796798	CSMD1	T	G	0.29353	0.00535432	0.00115865	0.2789	-0.00365	0.00188
Chronotype UKB	Educational attainment	rs62553781	9	74064861	RP11-401G5.1	C	T	0.965073	0.0193977	0.00288108	0.96599	-0.00633	0.00481
Chronotype UKB	Educational attainment	rs6429233	1	240973733	RGS7	A	G	0.452255	0.0049675	0.00106099	0.4932	0.00018	0.0017
Chronotype UKB	Educational attainment	rs6433478	2	174376754	CIR1	C	T	0.545229	0.00462682	0.00106592	0.5561	-0.00442	0.0017
Chronotype UKB	Educational attainment	rs6440833	3	152928455	SPTSSB	A	G	0.463862	0.00349945	0.00106144	0.4473	-0.0039	0.0017
Chronotype UKB	Educational attainment	rs6468316	8	35380270	UNC5D	C	T	0.523936	0.00525575	0.0010558	0.5561	-0.00161	0.00171
Chronotype UKB	Educational attainment	rs6477309	9	8450638	PTPRD	T	C	0.665281	0.00628358	0.00112419	0.6514	-0.0073	0.0018
Chronotype UKB	Educational attainment	rs6544906	2	46636733	CRIPT	A	C	0.56506	0.00403637	0.00106297	0.568	-0.00172	0.00172
Chronotype UKB	Educational attainment	rs6560218	9	71630510	RPL35AP21	C	T	0.483515	0.0050079	0.00106602	0.4898	-0.00278	0.00172
Chronotype UKB	Educational attainment	rs6573308	14	60340258	CTD-2568P8.1	T	C	0.387288	0.0048849	0.00108966	0.4116	0.00999	0.00175
Chronotype UKB	Educational attainment	rs662094	11	66575220	CTSF	A	G	0.495076	0.00507408	0.00105584	0.4847	-0.00484	0.0017
Chronotype UKB	Educational attainment	rs66617308	10	54939578	PCDH15	T	C	0.670541	0.00482689	0.00112312	0.6905	0.00217	0.00181
Chronotype UKB	Educational attainment	rs6665637	1	153783607	SLC27A3	G	A	0.718485	0.00429023	0.00119793	0.682	-0.00277	0.00191
Chronotype UKB	Educational attainment	rs6690292	1	112645797	CAPZA1	C	T	0.271413	0.00502019	0.00118281	0.2347	-0.00206	0.0019
Chronotype UKB	Educational attainment	rs6816922	4	79285118	LINC01088	C	A	0.463467	0.00350655	0.00105928	0.4677	0.00617	0.0017
Chronotype UKB	Educational attainment	rs6838677	4	65654949	EPHA5	C	A	0.330767	0.00505055	0.00112198	0.2942	-0.00795	0.00186
Chronotype UKB	Educational attainment	rs6846730	4	82357888	HNRNPD	C	T	0.768129	0.00796282	0.00124864	0.7721	-0.00897	0.00201
Chronotype UKB	Educational attainment	rs695459	22	28452290	TTC28	C	T	0.611055	0.00549645	0.00108418	0.6122	0.00228	0.00174
Chronotype UKB	Educational attainment	rs6958557	7	133901041	EXOC4	T	G	0.607034	0.0044074	0.0010805	0.5833	-0.01036	0.00174
Chronotype UKB	Educational attainment	rs6967481	7	50575004	DDC	T	C	0.49675	0.0070078	0.00105984	0.4949	-0.002	0.0017
Chronotype UKB	Educational attainment	rs6968240	7	122302620	FEZF1	A	C	0.429335	0.00379683	0.00107191	0.4201	0.0015	0.00182
Chronotype UKB	Educational attainment	rs6988733	8	90523458	LINC00534	T	C	0.347415	0.00442955	0.00110825	0.3469	-0.00264	0.00179
Chronotype UKB	Educational attainment	rs6993892	8	33871682	RP11-317N12.1	C	T	0.391018	0.00731485	0.00108211	0.3793	-0.00121	0.00175
Chronotype UKB	Educational attainment	rs7006885	8	92271350	RP11-700E23.3	A	G	0.289201	0.00383191	0.00116624	0.2823	-0.00234	0.00188
Chronotype UKB	Educational attainment	rs710284	14	98066203	RP11-61O1.1	T	C	0.584745	0.00445494	0.00107287	0.5663	0.00507	0.00172
Chronotype UKB	Educational attainment	rs711098	12	77582779	NAV3	A	C	0.40326	0.00335109	0.00107809	0.4167	-0.00013	0.00173
Chronotype UKB	Educational attainment	rs7111582	11	43871672	RP11-613D13.5	G	A	0.10458	0.00813927	0.00173631	0.1122	-0.00478	0.00283
Chronotype UKB	Educational attainment	rs7143933	14	61993501	SYT16	T	G	0.263344	0.00380903	0.00119821	0.2517	0.00107	0.00192
Chronotype UKB	Educational attainment	rs71523448	8	31959977	NRG1	G	C	0.920748	0.0103464	0.00198477	0.95068	-0.00538	0.00317
Chronotype UKB	Educational attainment	rs7203707	16	24507248	CTD-2313J23.1	C	A	0.48455	0.00558924	0.00105978	0.466	-0.00473	0.00171
Chronotype UKB	Educational attainment	rs7248205	19	10659629	ILF3	T	C	0.601473	0.00506242	0.00108148	0.5731	0.00475	0.00174
Chronotype UKB	Educational attainment	rs72720396	1	90726025	BARHL2	G	A	0.230529	0.0100913	0.00125031	0.2211	0.01023	0.00204
Chronotype UKB	Educational attainment	rs72729847	4	146375778	SLC10A7	C	T	0.196131	0.00556849	0.00132959	0.1922	-0.00106	0.00213
Chronotype UKB	Educational attainment	rs72773411	16	678514	STUB1	A	G	0.159839	0.00488743	0.00144612	0.1548	-0.00833	0.00238
Chronotype UKB	Educational attainment	rs72790386	16	68103029	NFATC3	T	G	0.033267	0.0115474	0.00294507	0.03741	0.00198	0.00499
Chronotype UKB	Educational attainment	rs72796401	2	23957208	UBXN2A	A	T	0.1894	0.00591674	0.00134619	0.2211	-0.00477	0.00219
Chronotype UKB	Educational attainment	rs72829706	17	56096372	ANKFN1	A	G	0.96059	0.0136811	0.00272242	0.95578	-0.00834	0.00445
Chronotype UKB	Educational attainment	rs72841368	17	63313753	TANC2	T	A	0.188288	0.00750626	0.00135106	0.1684	0.00474	0.00216
Chronotype UKB	Educational attainment	rs72950188	3	116384428	LSAMP	T	C	0.924685	0.00888553	0.00199856	0.94048	-0.00797	0.0032
Chronotype UKB	Educational attainment	rs72966564	3	123430969	ADCY5	C	T	0.750891	0.00616779	0.00122846	0.7721	-0.00454	0.00207
Chronotype UKB	Educational attainment	rs7298532	12	112072600	NAA25	T	C	0.717936	0.00696326	0.0011713	0.7143	-0.00579	0.00193
Chronotype UKB	Educational attainment	rs7299922	12	54308735	COPZ1	A	G	0.630757	0.00516619	0.0010988	0.6412	-0.00726	0.00178
Chronotype UKB	Educational attainment	rs73026775	19	30562047	ZNF536	G	A	0.871784	0.00574882	0.00163668	0.8418	0.00227	0.00265
Chronotype UKB	Educational attainment	rs7304278	12	106596137	RFX4	G	A	0.725038	0.00767601	0.001187	0.7313	-0.00181	0.0019
Chronotype UKB	Educational attainment	rs73050286	3	23183193	CRIP1P2	T	C	0.783899	0.00644904	0.00128083	0.7636	-0.00947	0.00205
Chronotype UKB	Educational attainment	rs7429614	3	77156287	ROBO2	T	G	0.417988	0.00604327	0.00106919	0.4473	0.00191	0.00173
Chronotype UKB	Educational attainment	rs74357745	11	122941114	C11orf63	A	G	0.879025	0.0093778	0.00161937	0.8861	0.00329	0.00261
Chronotype UKB	Educational attainment	rs747003	2	161059898	AC009313.2	T	C	0.606549	0.00560474	0.00108197	0.6241	0.0131	0.00174
Chronotype UKB	Educational attainment	rs75120545	2	44044357	AC019129.1	T	C	0.030178	0.0228269	0.0032546	0.02721	0.00995	0.0048
Chronotype UKB	Educational attainment	rs76064513	2	124681064	CNTNAP5	T	C	0.129237	0.0062096	0.00159122	0.1361	-0.00173	0.00253
Chronotype UKB	Educational attainment	rs7626335	3	71526026	FOXP1	C	A	0.669347	0.0044052	0.0011254	0.682	0.00968	0.00181
Chronotype UKB	Educational attainment	rs7649164	3	151070245	CLRN1-AS1	T	G	0.580552	0.004623	0.00109009	0.5255	-0.00374	0.00174
Chronotype UKB	Educational attainment	rs76518095	10	129351712	RP11-168C9.1	T	C	0.077978	0.00852138	0.00198596	0.09014	-0.00069	0.00324
Chronotype UKB	Educational attainment	rs766406	6	26319360	HIST1H3PS1	G	T	0.366188	0.00370245	0.00109432	0.3469	-0.01441	0.00176
Chronotype UKB	Educational attainment	rs7700110	4	113518738	CAMK2D	A	G	0.258922	0.00494424	0.0012044	0.2636	-0.00036	0.00194
Chronotype UKB	Educational attainment	rs7701529	5	64565648	RGS7BP	T	A	0.762299	0.00702764	0.00124617	0.7908	-0.00672	0.00201
Chronotype UKB	Educational attainment	rs7721608	5	77285433	PDE8B	T	G	0.463736	0.00400133	0.00105892	0.4847	-0.00035	0.0017
Chronotype UKB	Educational attainment	rs77248969	2	135733161	R3HDM1	G	A	0.910373	0.00744418	0.0018491	0.869	-0.00336	0.00286
Chronotype UKB	Educational attainment	rs7735794	5	175912981	THOC3	A	G	0.224086	0.00735125	0.00133671	0.2483	-0.00598	0.00232
Chronotype UKB	Educational attainment	rs77960	5	104628884	RP11-6N13.1	A	G	0.328277	0.00624077	0.00112444	0.3418	-0.01137	0.00181
Chronotype UKB	Educational attainment	rs7845620	8	52216509	ST18	C	A	0.165008	0.00759975	0.00142429	0.1854	-0.00341	0.00231
Chronotype UKB	Educational attainment	rs7900191	10	117386263	PDZD8	C	T	0.604716	0.0048008	0.00108435	0.5561	0.00214	0.00174
Chronotype UKB	Educational attainment	rs7943634	11	126864424	KIRREL3	C	T	0.690746	0.00601421	0.00114227	0.7092	0.00121	0.00184
Chronotype UKB	Educational attainment	rs7959983	12	90059201	RP11-567C2.1	C	T	0.404163	0.00745399	0.00107164	0.4218	-0.00171	0.00173
Chronotype UKB	Educational attainment	rs7975791	12	49019703	KMT2D	T	C	0.039375	0.0114868	0.00270841	0.04592	-0.0152	0.0047
Chronotype UKB	Educational attainment	rs80097534	12	120591801	-	G	T	0.90155	0.00976486	0.00178889	0.90816	-0.00202	0.00284
Chronotype UKB	Educational attainment	rs80271258	2	238402864	TRAF3IP1	C	T	0.913006	0.0193549	0.00187234	0.92007	-0.00255	0.00304
Chronotype UKB	Educational attainment	rs8044054	16	60594532	GNPATP	T	C	0.389258	0.00720064	0.00108191	0.3469	0.00188	0.00175
Chronotype UKB	Educational attainment	rs8072058	17	57656837	MSI2	T	A	0.21833	0.00528978	0.00127919	0.2364	0.00117	0.00207
Chronotype UKB	Educational attainment	rs9348050	6	165850000	PDE10A	T	C	0.489686	0.00580706	0.00105618	0.4881	-0.00072	0.0017
Chronotype UKB	Educational attainment	rs9381812	6	13183766	PHACTR1	G	A	0.295545	0.00853812	0.00115707	0.3095	0.00674	0.00185
Chronotype UKB	Educational attainment	rs938836	4	139018499	NOCT	G	A	0.533873	0.00389241	0.00105875	0.5034	0.00097	0.00171
Chronotype UKB	Educational attainment	rs9416744	10	58808177	BICC1	A	C	0.255419	0.00674731	0.00121007	0.3214	-0.00014	0.00195
Chronotype UKB	Educational attainment	rs9436119	1	150495277	TARS2	A	G	0.395038	0.00789271	0.00107559	0.381	0.00028	0.00175
Chronotype UKB	Educational attainment	rs9465253	6	19102016	RP1-130G2.1	T	C	0.278945	0.00501804	0.00117881	0.267	0.0099	0.00191
Chronotype UKB	Educational attainment	rs9479402	6	152814204	RP1-200K18.1	C	T	0.010535	0.0394763	0.00516706	0.0102	0.00208	0.00841
Chronotype UKB	Educational attainment	rs9496623	6	143430488	ADAT2	G	A	0.261927	0.00549498	0.00124136	0.3061	-0.00717	0.00191
Chronotype UKB	Educational attainment	rs9558942	13	107047870	AL354741.1	C	T	0.326507	0.00324123	0.00112594	0.3486	0.00393	0.00183
Chronotype UKB	Educational attainment	rs9571526	13	66016736	MIR548X2	G	T	0.230677	0.00560807	0.00125482	0.2279	-0.00054	0.00201
Chronotype UKB	Educational attainment	rs9573980	13	77016606	CLN5	A	G	0.966301	0.0252895	0.00292863	0.95748	-0.00015	0.00465
Chronotype UKB	Educational attainment	rs9597241	13	55707137	RP11-415G4.1	A	C	0.811186	0.00755228	0.00135682	0.835	0.00457	0.00216
Chronotype UKB	Educational attainment	rs962961	14	56814436	OTX2	C	T	0.672496	0.00512752	0.0011261	0.665	-0.00728	0.00181
Chronotype UKB	Educational attainment	rs9636202	19	18338428	PGPEP1	G	A	0.733926	0.00658396	0.0012004	0.7449	-0.0061	0.00194
Chronotype UKB	Educational attainment	rs9664044	10	125022222	CTBP2	C	T	0.767248	0.0070375	0.00125033	0.7738	0.00342	0.00201
Chronotype UKB	Educational attainment	rs975025	1	179369192	AXDND1	C	T	0.922886	0.0106643	0.00197316	0.93537	-0.0107	0.00321
Chronotype UKB	Educational attainment	rs9817910	3	18205378	TBC1D5	G	A	0.435953	0.00687565	0.00106356	0.4303	0.00666	0.00171
Chronotype UKB	Educational attainment	rs9836621	3	182378523	TMEM207	C	T	0.482608	0.00551385	0.00105789	0.4711	0.00191	0.00171
Chronotype UKB	Educational attainment	rs9950528	18	38182497	RP11-687D19.1	G	A	0.348614	0.00510736	0.00112161	0.3367	0.00125	0.00178
Chronotype UKB	Educational attainment	rs9964420	18	59156809	SEC11C	C	A	0.695679	0.00951104	0.00115287	0.6956	-0.00143	0.00185
Chronotype UKB	Educational attainment	rs9997394	4	162782931	LINC02174	G	A	0.709095	0.00562582	0.00116245	0.7449	0.00382	0.00187
Educational attainment	Chronotype UKB	rs10060023	5	124968984	LMNB1	T	C	0.3622	0.01178	0.00182	0.333423	0.00134757	0.00111651
Educational attainment	Chronotype UKB	rs1007731	14	36585385	NKX2-8	C	A	0.8759	0.0151	0.00269	0.880585	0.000954071	0.00165113
Educational attainment	Chronotype UKB	rs1008078	1	90724174	BARHL2	C	T	0.5901	0.01738	0.00173	0.604806	0.00360777	0.00108057
Educational attainment	Chronotype UKB	rs10098073	8	142228143	TSNARE1	C	A	0.5	0.01185	0.00171	0.524838	-0.00279734	0.00106313
Educational attainment	Chronotype UKB	rs10120798	9	93681194	PHF2	G	A	0.5833	0.01028	0.00173	0.592134	-0.00223916	0.00107623
Educational attainment	Chronotype UKB	rs10145520	14	21462773	RAB2B	G	T	0.2058	0.01191	0.00213	0.198088	-0.00244834	0.00132651
Educational attainment	Chronotype UKB	rs10189857	2	60486100	BCL11A	A	G	0.5816	0.01725	0.00171	0.567594	-0.00205541	0.00106537
Educational attainment	Chronotype UKB	rs10205801	2	232732486	GIGYF2	G	A	0.4932	0.01053	0.00171	0.446809	-0.00292619	0.00106019
Educational attainment	Chronotype UKB	rs10215082	7	93028671	RN7SL7P	G	A	0.5612	0.01303	0.00172	0.529916	0.00157397	0.00105816
Educational attainment	Chronotype UKB	rs10402747	19	45311990	CKM	T	C	0.551	0.0097	0.00172	0.518615	0.00217234	0.00106134
Educational attainment	Chronotype UKB	rs10416924	19	19609031	PBX4	G	A	0.3895	0.01008	0.00174	0.403578	0.00210399	0.00107661
Educational attainment	Chronotype UKB	rs1043209	14	22904777	RBM23	A	G	0.619	0.01364	0.00174	0.604255	0.00182922	0.00108103
Educational attainment	Chronotype UKB	rs10433551	3	53394716	CACNA1D	A	G	0.1003	0.01448	0.00265	0.112657	-0.00269434	0.00168577
Educational attainment	Chronotype UKB	rs10456918	6	118912315	MCM9	C	A	0.182	0.01485	0.00224	0.181152	0.00224028	0.00136741
Educational attainment	Chronotype UKB	rs10460095	18	25044744	-	G	A	0.4133	0.01066	0.00171	0.427391	-0.00610086	0.00106998
Educational attainment	Chronotype UKB	rs10470208	21	18650517	MIR548XHG	A	G	0.3061	0.01011	0.00185	0.306884	-0.000540369	0.00115326
Educational attainment	Chronotype UKB	rs10496091	2	61255126	USP34	G	A	0.7109	0.01403	0.00188	0.718404	0.00365327	0.00117241
Educational attainment	Chronotype UKB	rs1050847	16	87410128	ZCCHC14	T	C	0.585	0.01075	0.00172	0.577669	-0.000767069	0.00107173
Educational attainment	Chronotype UKB	rs1051474	9	109119576	TMEM245	C	T	0.2738	0.01301	0.00188	0.284237	-0.003758	0.00116831
Educational attainment	Chronotype UKB	rs10519504	4	139719129	MAML3	T	G	0.1446	0.01381	0.00235	0.155277	0.00122378	0.00145537
Educational attainment	Chronotype UKB	rs1054442	12	48995537	DDN	C	A	0.3282	0.01426	0.00177	0.374819	-0.00230924	0.00108974
Educational attainment	Chronotype UKB	rs10616	9	120601255	MEGF9	T	C	0.2993	0.0103	0.00185	0.301773	0.00122904	0.00115224
Educational attainment	Chronotype UKB	rs1061801	6	33314561	ZBTB22	G	A	0.8112	0.01354	0.0022	0.809767	0.00535629	0.00134248
Educational attainment	Chronotype UKB	rs10745307	1	110037593	STRIP1	G	A	0.449	0.00994	0.00171	0.449857	-0.00028304	0.0010614
Educational attainment	Chronotype UKB	rs10752262	10	12353101	CAMK1D	T	C	0.3741	0.01072	0.00174	0.428875	-0.000895045	0.00106744
Educational attainment	Chronotype UKB	rs10765775	11	95923198	MTMR2	A	G	0.3963	0.01488	0.00176	0.390544	-0.00215946	0.00108744
Educational attainment	Chronotype UKB	rs10772644	12	13264683	EMP1	C	G	0.8929	0.01614	0.00267	0.892243	0.00217057	0.00171028
Educational attainment	Chronotype UKB	rs10773002	12	123262414	CDK2AP1	A	T	0.2789	0.02191	0.00197	0.246194	0.000797327	0.00122646
Educational attainment	Chronotype UKB	rs10780329	9	79828183	RP11-403N16.5	C	T	0.551	0.01162	0.00171	0.551145	-0.000912515	0.0010627
Educational attainment	Chronotype UKB	rs10795831	10	10901416	CELF2	G	T	0.7908	0.01223	0.00208	0.792207	-0.00090156	0.00130401
Educational attainment	Chronotype UKB	rs10797055	1	159937059	IGSF9	G	A	0.5102	0.00986	0.00172	0.479064	-0.000347156	0.00105544
Educational attainment	Chronotype UKB	rs10810099	9	14161928	NFIB	G	A	0.7177	0.015	0.0019	0.718152	-0.00168603	0.00118094
Educational attainment	Chronotype UKB	rs10822743	10	66192728	CTNNA3	C	T	0.6037	0.01151	0.00172	0.564833	-0.000591835	0.00106579
Educational attainment	Chronotype UKB	rs10831656	11	11639268	GALNT18	T	C	0.2942	0.01018	0.00183	0.308939	-0.000123881	0.00114822
Educational attainment	Chronotype UKB	rs10853455	18	38551465	RP11-687D19.1	G	T	0.7857	0.01163	0.00211	0.795595	-0.00314399	0.00130806
Educational attainment	Chronotype UKB	rs10856785	2	16468907	AC010880.1	C	T	0.2704	0.01132	0.00192	0.272805	0.00273197	0.00118212
Educational attainment	Chronotype UKB	rs10862376	12	81863854	RP11-275O18.1	A	T	0.1361	0.01616	0.00239	0.1444	0.0011992	0.00150362
Educational attainment	Chronotype UKB	rs10875121	1	97951890	LINC01930	C	G	0.8571	0.01834	0.00226	0.835885	-0.000147353	0.00142482
Educational attainment	Chronotype UKB	rs10879676	12	73758622	RP11-295G12.1	C	T	0.4082	0.00982	0.00173	0.410688	0.00205001	0.00107283
Educational attainment	Chronotype UKB	rs10887801	10	88319957	RNLS	T	G	0.4371	0.01087	0.00171	0.432442	0.000667567	0.0010672
Educational attainment	Chronotype UKB	rs10906186	10	12621987	CAMK1D	T	C	0.4354	0.00991	0.00172	0.455356	-0.00140274	0.00105899
Educational attainment	Chronotype UKB	rs10940921	5	30808538	CTD-2197M16.1	T	G	0.4303	0.01089	0.00177	0.416856	-0.00138602	0.00107401
Educational attainment	Chronotype UKB	rs10963297	9	1791832	RP11-443B9.1	G	C	0.2517	0.01904	0.00198	0.239842	0.00199415	0.00123475
Educational attainment	Chronotype UKB	rs10984445	9	119218308	BRINP1	A	G	0.4626	0.01158	0.00171	0.449024	0.00165453	0.00106265
Educational attainment	Chronotype UKB	rs10994777	10	61474230	TMEM26-AS1	A	G	0.1395	0.0146	0.00232	0.161281	-0.00201827	0.00143741
Educational attainment	Chronotype UKB	rs11019128	11	90660419	DISC1FP1	C	T	0.6088	0.01123	0.00175	0.605583	-0.000274729	0.00107813
Educational attainment	Chronotype UKB	rs11023749	11	15867726	RP11-222N13.1	A	G	0.6701	0.01132	0.0018	0.665459	-0.000319928	0.00111845
Educational attainment	Chronotype UKB	rs1105307	9	69431124	APBA1	G	A	0.7551	0.01173	0.00195	0.742378	-0.00200428	0.00120854
Educational attainment	Chronotype UKB	rs1106090	2	57841606	VRK2	A	G	0.6259	0.01173	0.00175	0.63147	-0.00185522	0.00109731
Educational attainment	Chronotype UKB	rs11081529	18	78142735	RP11-100K18.1	T	C	0.7432	0.01311	0.00186	0.70505	-0.00206202	0.00116068
Educational attainment	Chronotype UKB	rs11123818	2	100250846	LINC01104	A	G	0.3946	0.02081	0.00175	0.379633	0.00197706	0.00108602
Educational attainment	Chronotype UKB	rs111821073	9	96322511	SLC35D2	T	C	0.1633	0.01385	0.00237	0.156367	-0.00398852	0.0014654
Educational attainment	Chronotype UKB	rs111852224	18	28016920	CDH2	T	C	0.1582	0.01663	0.00262	0.124101	0.00183443	0.00160928
Educational attainment	Chronotype UKB	rs11210934	1	43903763	ST3GAL3	A	G	0.716	0.01275	0.00194	0.73924	0.00135656	0.00120012
Educational attainment	Chronotype UKB	rs11223560	11	133691504	RP11-448P19.1	A	G	0.6173	0.00995	0.00173	0.595018	0.00470396	0.00107968
Educational attainment	Chronotype UKB	rs11259919	15	83821050	ADAMTSL3	G	A	0.7364	0.01093	0.0019	0.724591	0.00177008	0.00118606
Educational attainment	Chronotype UKB	rs112687095	4	1775318	ABLIM2	A	G	0.165	0.01325	0.00238	0.173206	-0.00012986	0.00141904
Educational attainment	Chronotype UKB	rs112806496	2	80194680	CTNNA2	G	C	0.08503	0.0187	0.00305	0.09044	-0.00358074	0.00183913
Educational attainment	Chronotype UKB	rs113182709	8	142216124	TSNARE1	A	G	0.02381	0.03225	0.00567	0.026417	0.00588913	0.00337161
Educational attainment	Chronotype UKB	rs1143770	11	122146890	MIR100HG	T	C	0.5918	0.01136	0.00172	0.573865	0.000638166	0.00107019
Educational attainment	Chronotype UKB	rs115000530	3	69881474	MITF	T	A	0.06122	0.02892	0.00381	0.05529	-0.00273401	0.00232668
Educational attainment	Chronotype UKB	rs115438240	2	185019150	ZNF804A	G	T	0.06463	0.02162	0.00378	0.05442	-0.000777615	0.00238801
Educational attainment	Chronotype UKB	rs11601122	11	72651674	PDE2A	A	G	0.8503	0.01947	0.0023	0.838464	-0.00455297	0.0014369
Educational attainment	Chronotype UKB	rs11609711	12	11755204	ETV6	C	G	0.1582	0.01371	0.00241	0.142099	-0.00113339	0.00151066
Educational attainment	Chronotype UKB	rs11620355	13	91392333	GPC5	A	G	0.1156	0.01756	0.003	0.086945	0.00248337	0.00189282
Educational attainment	Chronotype UKB	rs11623285	14	24088433	NRL	G	T	0.1207	0.01413	0.00251	0.139944	-0.00211392	0.00153022
Educational attainment	Chronotype UKB	rs11627087	14	56833990	OTX2-AS1	A	G	0.91497	0.01788	0.00325	0.928413	-0.000587727	0.0020619
Educational attainment	Chronotype UKB	rs11635092	15	26989406	GABRG3	G	A	0.6361	0.01231	0.00177	0.639021	-0.00130026	0.00110615
Educational attainment	Chronotype UKB	rs11646221	16	7616086	RBFOX1	T	G	0.5646	0.01144	0.00172	0.577377	0.00103215	0.00107456
Educational attainment	Chronotype UKB	rs11655029	17	17745858	RAI1	C	T	0.6718	0.0109	0.00183	0.693508	2.42e-05	0.00115008
Educational attainment	Chronotype UKB	rs11657342	17	81381494	RP11-1055B8.3	A	G	0.3554	0.01404	0.00191	0.368549	0.00237588	0.00109565
Educational attainment	Chronotype UKB	rs11663602	18	79818191	RP11-154H12.3	C	A	0.7432	0.01213	0.0019	0.7235	0.00192254	0.00118358
Educational attainment	Chronotype UKB	rs1167827	7	75533848	HIP1	A	G	0.4337	0.00969	0.00173	0.434886	-0.00156231	0.00106507
Educational attainment	Chronotype UKB	rs11678980	2	161244750	LINC01806	G	A	0.5544	0.01744	0.00172	0.536964	0.00172914	0.00109231
Educational attainment	Chronotype UKB	rs11681861	2	29410221	ALK	T	G	0.8435	0.01435	0.00259	0.869545	-0.00377034	0.0015717
Educational attainment	Chronotype UKB	rs11694904	2	180060718	CWC22	T	C	0.3384	0.01215	0.00185	0.311132	6.05e-06	0.00114329
Educational attainment	Chronotype UKB	rs11703948	22	38421042	RP3-434P1.6	G	A	0.07483	0.01737	0.00285	0.101765	0.00274675	0.00174648
Educational attainment	Chronotype UKB	rs11708375	3	72317639	RP11-447M4.1	G	C	0.8299	0.01376	0.00235	0.844375	-0.00432089	0.00147107
Educational attainment	Chronotype UKB	rs11725086	4	21932419	KCNIP4	T	C	0.398	0.00973	0.00174	0.410051	-0.000238017	0.00107866
Educational attainment	Chronotype UKB	rs11732657	4	171505922	LINC02174	G	A	0.2993	0.01274	0.00197	0.258656	-0.00131723	0.00121019
Educational attainment	Chronotype UKB	rs11774212	8	144461122	CYHR1	T	C	0.4762	0.01196	0.00171	0.515901	-0.000385241	0.00105942
Educational attainment	Chronotype UKB	rs118093058	11	62646201	GANAB	T	G	0.1446	0.01525	0.00257	0.137201	-0.000100501	0.00153301
Educational attainment	Chronotype UKB	rs11871429	17	44843561	HIGD1B	A	G	0.7959	0.01425	0.00202	0.773405	-0.00123055	0.00126186
Educational attainment	Chronotype UKB	rs11875629	18	51212767	MEX3C	T	C	0.4796	0.00993	0.0017	0.466146	0.00139695	0.00105998
Educational attainment	Chronotype UKB	rs12030427	1	11485221	DISP3	A	G	0.3027	0.01085	0.00198	0.27453	0.00174429	0.00119907
Educational attainment	Chronotype UKB	rs12118513	1	197547956	DENND1B	T	A	0.8129	0.01215	0.0021	0.783915	0.00346381	0.00128331
Educational attainment	Chronotype UKB	rs12151248	19	13101211	LYL1	C	T	0.8895	0.01573	0.00271	0.884395	-0.00123389	0.00164804
Educational attainment	Chronotype UKB	rs12170452	22	39623768	CACNA1I	A	G	0.4371	0.01153	0.00171	0.461906	-0.00399833	0.00106183
Educational attainment	Chronotype UKB	rs12273435	11	133955960	IGSF9B	G	A	0.8027	0.01152	0.0021	0.787704	-0.00131254	0.00130437
Educational attainment	Chronotype UKB	rs12290350	11	76769211	RP11-21L23.4	T	C	0.233	0.013	0.00209	0.212878	0.000167851	0.00130202
Educational attainment	Chronotype UKB	rs12359372	10	66008193	CTNNA3	C	T	0.3214	0.01001	0.0018	0.329386	0.00126615	0.00113185
Educational attainment	Chronotype UKB	rs12364080	11	29221137	RP11-466I1.1	C	T	0.1276	0.01389	0.0025	0.13608	-0.000961589	0.00154304
Educational attainment	Chronotype UKB	rs12375949	9	121855621	TTLL11	C	T	0.5697	0.01447	0.00172	0.560913	-0.00201503	0.00106241
Educational attainment	Chronotype UKB	rs12468040	2	44627842	CAMKMT	T	G	0.3963	0.01432	0.00175	0.380411	-0.00311708	0.00108473
Educational attainment	Chronotype UKB	rs12503522	4	93622082	GRID2	C	T	0.7517	0.01125	0.00188	0.715608	-0.00145837	0.0011723
Educational attainment	Chronotype UKB	rs12515541	5	57799184	AC116606.1	G	T	0.4082	0.01135	0.00174	0.398592	0.000433246	0.00107784
Educational attainment	Chronotype UKB	rs12574281	11	131335526	AP002856.5	C	A	0.3997	0.01077	0.00176	0.381826	0.00102797	0.0010888
Educational attainment	Chronotype UKB	rs12602286	17	19333641	EPN2	T	G	0.8861	0.01701	0.00255	0.874689	0.00268246	0.00159478
Educational attainment	Chronotype UKB	rs12643771	4	139831949	MAML3	T	C	0.3112	0.01518	0.00184	0.315203	0.000931162	0.001144
Educational attainment	Chronotype UKB	rs12646216	4	45978039	NMU	T	C	0.3912	0.01062	0.00174	0.406348	0.000914832	0.0010779
Educational attainment	Chronotype UKB	rs12646297	4	64938066	RP11-707A18.1	G	A	0.2874	0.0111	0.00187	0.297303	-0.000383027	0.00115607
Educational attainment	Chronotype UKB	rs12655753	5	123347118	CEP120	G	A	0.97619	0.02903	0.00509	0.975984	-0.0046264	0.00344666
Educational attainment	Chronotype UKB	rs12682775	9	132615104	DDX31	C	T	0.2143	0.01187	0.00204	0.219242	-0.000549015	0.00127884
Educational attainment	Chronotype UKB	rs12694681	2	225744525	NEU2	T	G	0.7075	0.01123	0.00183	0.685275	0.00567856	0.00113663
Educational attainment	Chronotype UKB	rs12712269	2	106947659	PPP1R2P5	C	T	0.6344	0.01063	0.00174	0.609913	0.000736823	0.00108452
Educational attainment	Chronotype UKB	rs12716848	16	78133761	WWOX	G	A	0.4439	0.00969	0.00174	0.396394	-0.00127169	0.00107882
Educational attainment	Chronotype UKB	rs12724430	1	196131153	LINC01724	T	G	0.4558	0.00979	0.0017	0.500275	0.000261623	0.00105364
Educational attainment	Chronotype UKB	rs12764593	10	105732137	YWHAZP5	C	G	0.06122	0.02293	0.00358	0.058553	0.00494825	0.00227019
Educational attainment	Chronotype UKB	rs12908232	15	55717756	PRTG	A	G	0.4932	0.00975	0.0017	0.479678	-0.00341533	0.00105765
Educational attainment	Chronotype UKB	rs1291818	10	11090227	CELF2	T	C	0.4847	0.01085	0.0017	0.530896	-0.000657822	0.00107498
Educational attainment	Chronotype UKB	rs12926704	16	10147597	GRIN2A	G	A	0.91497	0.01737	0.00269	0.89305	0.00189147	0.00171353
Educational attainment	Chronotype UKB	rs13010288	2	51597374	AC007682.1	T	G	0.1241	0.01953	0.00252	0.134119	-0.00498193	0.00155172
Educational attainment	Chronotype UKB	rs13010566	2	125115631	snosnR60_Z15	C	A	0.5612	0.0106	0.0017	0.525364	-0.00179367	0.00105452
Educational attainment	Chronotype UKB	rs13029509	2	214509485	VWC2L	G	A	0.5323	0.01049	0.0017	0.520425	0.00183972	0.00105491
Educational attainment	Chronotype UKB	rs13035874	2	200244830	SPATS2L	G	A	0.6667	0.01114	0.00178	0.651503	0.000644021	0.00110779
Educational attainment	Chronotype UKB	rs13090388	3	49353649	GPX1	T	C	0.3095	0.02852	0.00184	0.305125	0.00308926	0.00114592
Educational attainment	Chronotype UKB	rs13091704	3	118700536	PARP15	C	A	0.7551	0.0108	0.00197	0.752765	-0.00177504	0.00122541
Educational attainment	Chronotype UKB	rs13141210	4	67025923	AC112518.3	T	C	0.5085	0.01361	0.00172	0.532192	-0.00304357	0.00106081
Educational attainment	Chronotype UKB	rs13145650	4	122042189	RP11-170N16.1	C	T	0.09184	0.01918	0.00306	0.08639	0.00136713	0.00188028
Educational attainment	Chronotype UKB	rs13147223	4	17270097	MTCO3P44	A	G	0.5969	0.01087	0.00176	0.563091	-0.00331601	0.00106117
Educational attainment	Chronotype UKB	rs13163062	5	107619750	EFNA5	T	C	0.4167	0.01007	0.00172	0.435441	-0.00121179	0.00106804
Educational attainment	Chronotype UKB	rs1334297	13	57761241	PCDH17	A	G	0.784	0.02449	0.00192	0.734278	-0.00249352	0.00119661
Educational attainment	Chronotype UKB	rs1335482	1	78137779	GIPC2	T	C	0.5816	0.0096	0.0017	0.51972	-0.00114527	0.00105681
Educational attainment	Chronotype UKB	rs13422673	2	154617843	RNA5SP107	C	T	0.5153	0.01201	0.0017	0.537412	-0.000764268	0.00105766
Educational attainment	Chronotype UKB	rs13428598	2	143492918	ARHGAP15	T	C	0.3793	0.01649	0.00175	0.389779	-0.00610079	0.00108229
Educational attainment	Chronotype UKB	rs1364626	5	52448076	AC116606.1	T	C	0.4167	0.00956	0.00171	0.463717	0.00127514	0.00106114
Educational attainment	Chronotype UKB	rs1381247	17	2399093	MNT	T	C	0.7092	0.01013	0.00182	0.665798	-0.0010393	0.00111948
Educational attainment	Chronotype UKB	rs1391438	4	105230686	TET2	T	C	0.3146	0.0167	0.00183	0.310686	-0.00104315	0.00113971
Educational attainment	Chronotype UKB	rs139244147	7	112272683	ZNF277	G	A	0.95408	0.02095	0.00365	0.943803	0.000616201	0.00231909
Educational attainment	Chronotype UKB	rs139612798	6	124028800	NKAIN2	C	T	0.05442	0.02918	0.00511	0.033094	-0.00657323	0.00310928
Educational attainment	Chronotype UKB	rs1405876	7	86608265	GRM3	T	G	0.6412	0.01038	0.00177	0.641242	-0.000794901	0.00110148
Educational attainment	Chronotype UKB	rs140711597	3	48428032	PLXNB1	C	G	0.97109	0.04026	0.0063	0.978227	0.00174	0.00371142
Educational attainment	Chronotype UKB	rs1408284	6	93183868	RP11-374I15.1	G	C	0.1224	0.01388	0.0025	0.137148	-0.00327933	0.00154121
Educational attainment	Chronotype UKB	rs1427298	2	144456854	ZEB2	T	C	0.4116	0.0102	0.00172	0.428609	-0.00072779	0.0010761
Educational attainment	Chronotype UKB	rs143163770	2	99690211	AFF3	C	T	0.869	0.01625	0.00258	0.876494	0.00266305	0.00163161
Educational attainment	Chronotype UKB	rs143386970	11	47117703	C11orf49	T	C	0.8673	0.016	0.00286	0.894679	-0.00300015	0.00172288
Educational attainment	Chronotype UKB	rs1450782	4	111593251	RP11-119H12.3	T	G	0.398	0.00945	0.00173	0.437475	0.00117952	0.00106474
Educational attainment	Chronotype UKB	rs1455349	2	198632561	AC019330.1	A	G	0.5408	0.01607	0.0017	0.537769	-2.73e-05	0.0010652
Educational attainment	Chronotype UKB	rs145590108	16	89575216	CPNE7	T	G	0.04932	0.02232	0.00367	0.073508	0.00271263	0.00204702
Educational attainment	Chronotype UKB	rs1458145	4	162781629	LINC02174	C	T	0.3827	0.01001	0.00178	0.360882	0.00299471	0.0011019
Educational attainment	Chronotype UKB	rs1461515	3	137362807	KRT18P35	A	G	0.4898	0.0093	0.0017	0.476087	-0.00211666	0.00105516
Educational attainment	Chronotype UKB	rs1475974	4	2940346	NOP14	C	T	0.3435	0.01269	0.0018	0.334407	-0.00239911	0.00112244
Educational attainment	Chronotype UKB	rs152603	5	107439221	EFNA5	G	A	0.3861	0.01019	0.00177	0.364129	-0.00083785	0.00109537
Educational attainment	Chronotype UKB	rs1527878	2	182581808	PDE1A	G	A	0.25	0.01182	0.00199	0.242516	0.00189758	0.00123476
Educational attainment	Chronotype UKB	rs1550816	5	61551192	AC010376.1	T	C	0.5408	0.01107	0.00172	0.574042	0.0013693	0.0010701
Educational attainment	Chronotype UKB	rs1558727	12	97286853	RP11-541G9.2	C	T	0.5153	0.01069	0.0017	0.491429	0.000106485	0.00105803
Educational attainment	Chronotype UKB	rs1566085	8	141614427	AC138647.1	T	G	0.5697	0.01645	0.00171	0.546245	-0.0008071	0.00106861
Educational attainment	Chronotype UKB	rs1566504	14	58752243	AL121819.1	T	C	0.2432	0.01126	0.00203	0.221356	0.000519062	0.00127832
Educational attainment	Chronotype UKB	rs1569092	1	74393040	FPGT-TNNI3K	A	G	0.182	0.01807	0.00234	0.162114	-0.00452974	0.00144847
Educational attainment	Chronotype UKB	rs1569723	20	46113425	CD40	A	C	0.7432	0.01168	0.00197	0.754615	0.00471637	0.00122779
Educational attainment	Chronotype UKB	rs1584469	5	120765999	LMNB1	C	T	0.6888	0.01303	0.00185	0.706025	-4.07e-05	0.00115748
Educational attainment	Chronotype UKB	rs1599381	3	161149892	NMD3	A	G	0.4898	0.01002	0.0017	0.474041	0.00423726	0.00105933
Educational attainment	Chronotype UKB	rs1618725	18	23546988	NPC1	T	C	0.5204	0.01477	0.00174	0.495331	0.00293411	0.00105701
Educational attainment	Chronotype UKB	rs1620977	1	72263459	NEGR1	A	G	0.3095	0.02046	0.00195	0.268843	0.000513687	0.00119007
Educational attainment	Chronotype UKB	rs1671770	12	120508765	COQ5	A	C	0.1939	0.01342	0.00223	0.170112	-0.000439773	0.00140584
Educational attainment	Chronotype UKB	rs16822665	2	162044817	DPP4	T	C	0.3027	0.01286	0.00185	0.304036	0.00300179	0.00114967
Educational attainment	Chronotype UKB	rs16854920	1	204997042	NFASC	C	T	0.3554	0.01007	0.00181	0.344264	0.00215988	0.00110762
Educational attainment	Chronotype UKB	rs16995054	20	14831087	MACROD2	C	T	0.7993	0.0139	0.00208	0.790801	-0.00309364	0.00130288
Educational attainment	Chronotype UKB	rs17048855	3	8216487	LMCD1-AS1	A	G	0.3248	0.01184	0.00179	0.347705	0.000692818	0.00110782
Educational attainment	Chronotype UKB	rs17060737	13	62033975	LINC00358	T	C	0.6956	0.01192	0.0019	0.729372	-0.0011136	0.00119184
Educational attainment	Chronotype UKB	rs17110109	12	54275124	CBX5	C	T	0.3776	0.01023	0.00175	0.389444	-0.00447251	0.00108203
Educational attainment	Chronotype UKB	rs17126938	10	110001593	ADD3	C	T	0.1207	0.01536	0.0025	0.136425	-0.000507752	0.00154369
Educational attainment	Chronotype UKB	rs17321729	6	156947803	ARID1B	A	G	0.7772	0.01141	0.00196	0.740589	-0.00378156	0.00120775
Educational attainment	Chronotype UKB	rs17411339	18	53280989	DCC	A	G	0.5799	0.01302	0.00171	0.569736	0.00030279	0.00106923
Educational attainment	Chronotype UKB	rs17425572	9	85391423	STK33P1	A	G	0.4575	0.01224	0.0017	0.472333	-0.00187748	0.00105963
Educational attainment	Chronotype UKB	rs17428076	2	171987022	HAT1	C	G	0.7585	0.01216	0.00198	0.759305	0.00140275	0.00123145
Educational attainment	Chronotype UKB	rs17489649	5	109820483	MAN2A1	A	G	0.6735	0.0139	0.00181	0.664563	-0.00208628	0.00111846
Educational attainment	Chronotype UKB	rs17551064	7	49830175	VWC2	A	G	0.8401	0.01493	0.0023	0.835602	0.00125587	0.00142813
Educational attainment	Chronotype UKB	rs17563464	5	26913666	CDH9	C	A	0.7959	0.01477	0.00212	0.776149	-0.00110317	0.00128545
Educational attainment	Chronotype UKB	rs17565975	11	111716226	SIK2	G	A	0.4694	0.01142	0.00171	0.435134	0.00034072	0.00106934
Educational attainment	Chronotype UKB	rs17570033	2	50852526	NRXN1	G	T	0.91156	0.01862	0.00283	0.902834	0.000664131	0.00178723
Educational attainment	Chronotype UKB	rs1758747	9	25300645	RN7SKP120	A	G	0.6905	0.0101	0.00184	0.69016	-0.000396597	0.00114608
Educational attainment	Chronotype UKB	rs17598675	4	175726486	GPM6A	C	T	0.5187	0.01199	0.0017	0.482747	-0.0019799	0.00106315
Educational attainment	Chronotype UKB	rs176218	14	29131300	RP11-148E17.1	T	G	0.2007	0.01883	0.00215	0.190362	-0.00391721	0.00134913
Educational attainment	Chronotype UKB	rs17638867	17	35725494	AP2B1	T	C	0.1871	0.01329	0.00222	0.17656	0.00690143	0.00138994
Educational attainment	Chronotype UKB	rs17669337	5	92852225	CTD-2151A2.3	C	T	0.5765	0.01181	0.00172	0.586197	-0.00139504	0.00106907
Educational attainment	Chronotype UKB	rs1827540	5	63705222	AC010376.1	A	G	0.534	0.0106	0.0017	0.525585	0.00244967	0.00105759
Educational attainment	Chronotype UKB	rs1866823	8	56524018	RP11-17A4.2	A	G	0.551	0.01009	0.00171	0.545069	-0.000173832	0.00107115
Educational attainment	Chronotype UKB	rs1880692	11	80627025	ARL6IP1P3	A	G	0.5578	0.01008	0.0017	0.532795	-0.00336465	0.00106104
Educational attainment	Chronotype UKB	rs1892417	1	41314001	RP11-399E6.1	T	C	0.7721	0.01732	0.00202	0.770856	-0.000962467	0.00126044
Educational attainment	Chronotype UKB	rs1918394	3	74854753	LINC02050	T	C	0.1565	0.01261	0.0023	0.164258	0.000418182	0.00142312
Educational attainment	Chronotype UKB	rs192436652	19	54449569	LENG8	C	T	0.97789	0.03497	0.00545	0.97259	-0.00425773	0.00324104
Educational attainment	Chronotype UKB	rs1925587	10	66900347	CTNNA3	T	C	0.4048	0.01016	0.00171	0.431231	0.00313896	0.00106984
Educational attainment	Chronotype UKB	rs1931259	1	95705397	RP11-286B14.1	G	A	0.2041	0.01237	0.00211	0.216217	0.00233469	0.00128147
Educational attainment	Chronotype UKB	rs1947114	2	165324262	SCN2A	G	A	0.2551	0.01071	0.00192	0.25854	0.00322858	0.00120344
Educational attainment	Chronotype UKB	rs1952183	14	89377767	FOXN3	G	A	0.4745	0.01055	0.0017	0.48908	-0.00033628	0.0010563
Educational attainment	Chronotype UKB	rs1960603	5	59749367	-	C	G	0.2721	0.01096	0.00198	0.241308	0.00294317	0.00123419
Educational attainment	Chronotype UKB	rs1964927	21	41281310	BACE2	A	G	0.3622	0.01423	0.00177	0.35474	-0.00032665	0.00110561
Educational attainment	Chronotype UKB	rs1979969	6	98266567	RP11-436D23.1	G	T	0.2551	0.01208	0.00195	0.268254	0.00550085	0.00119126
Educational attainment	Chronotype UKB	rs1980628	14	30416743	RP11-1103G16.1	A	G	0.2398	0.01173	0.00209	0.231579	-0.00175663	0.00129437
Educational attainment	Chronotype UKB	rs199815	20	22339961	RP5-1004I9.2	C	T	0.3946	0.01092	0.00177	0.360816	3.04e-05	0.00110988
Educational attainment	Chronotype UKB	rs2002058	1	58095657	DAB1	C	T	0.7908	0.01211	0.00216	0.805621	-0.000477991	0.00134188
Educational attainment	Chronotype UKB	rs2034670	2	236197558	ASB18	A	G	0.8384	0.01312	0.00214	0.803337	0.000329296	0.00133267
Educational attainment	Chronotype UKB	rs2036281	3	71540604	FOXP1	T	G	0.415	0.01412	0.00174	0.402242	0.00118248	0.00107846
Educational attainment	Chronotype UKB	rs2052285	16	51154521	SALL1	A	G	0.5765	0.01123	0.00175	0.610237	0.00243272	0.00108266
Educational attainment	Chronotype UKB	rs2067854	14	71959102	RGS6	A	G	0.182	0.01477	0.00209	0.210824	0.000945638	0.00129676
Educational attainment	Chronotype UKB	rs2141277	7	39059578	POU6F2	A	G	0.4728	0.00952	0.0017	0.475363	0.00019972	0.00106093
Educational attainment	Chronotype UKB	rs2179152	6	26325660	HIST1H3PS1	C	T	0.6429	0.01455	0.00176	0.625752	-0.00358793	0.00108923
Educational attainment	Chronotype UKB	rs2182505	6	51789066	PKHD1	T	C	0.2636	0.01086	0.00192	0.271049	-0.00120306	0.00119057
Educational attainment	Chronotype UKB	rs2195086	2	60587331	BCL11A	T	G	0.835	0.01282	0.00228	0.834279	0.000851515	0.00142181
Educational attainment	Chronotype UKB	rs2220926	18	61276153	CDH20	C	T	0.585	0.01055	0.00172	0.570942	0.00267839	0.00107038
Educational attainment	Chronotype UKB	rs2245901	2	193431569	AC092638.2	G	A	0.5935	0.01403	0.00174	0.60054	0.00181951	0.0010765
Educational attainment	Chronotype UKB	rs2256965	6	31587353	LST1	A	G	0.4575	0.01128	0.00176	0.405858	0.000897829	0.00107255
Educational attainment	Chronotype UKB	rs2283076	7	126838136	GRM8	A	G	0.7857	0.01143	0.00204	0.769953	0.00059865	0.00125843
Educational attainment	Chronotype UKB	rs2287838	19	9848338	PIN1	G	A	0.466	0.01152	0.00171	0.445643	0.00337486	0.00106439
Educational attainment	Chronotype UKB	rs2297600	1	31741980	ADGRB2	T	G	0.8503	0.01569	0.00223	0.828309	0.00301301	0.00140167
Educational attainment	Chronotype UKB	rs2302761	17	7455201	CHRNB1	T	C	0.1905	0.01354	0.00209	0.212313	-0.00211092	0.00128997
Educational attainment	Chronotype UKB	rs2336721	3	52994359	SFMBT1	T	C	0.3605	0.00996	0.0018	0.375449	-0.0021425	0.00111912
Educational attainment	Chronotype UKB	rs2343094	1	73871319	-	A	G	0.6173	0.01029	0.00181	0.665028	-0.00103281	0.00111703
Educational attainment	Chronotype UKB	rs2347526	4	158932425	C4orf45	C	T	0.6378	0.01395	0.00179	0.657074	0.00120838	0.00110991
Educational attainment	Chronotype UKB	rs2365376	5	89444506	MEF2C-AS1	A	C	0.3282	0.0107	0.00179	0.338356	0.00134943	0.00112441
Educational attainment	Chronotype UKB	rs2406253	7	100479650	NYAP1	A	G	0.7976	0.01411	0.00216	0.804003	0.00161387	0.00132866
Educational attainment	Chronotype UKB	rs2414073	15	50558361	TRPM7	A	C	0.5136	0.01004	0.00171	0.558008	0.00121023	0.00106291
Educational attainment	Chronotype UKB	rs242093	14	69014626	RPS29P1	G	A	0.4524	0.01031	0.00172	0.429902	0.00217557	0.0010756
Educational attainment	Chronotype UKB	rs2447535	8	117933944	EXT1	G	A	0.7245	0.01181	0.00185	0.704389	-0.000359938	0.00115818
Educational attainment	Chronotype UKB	rs2496482	14	99283827	BCL11B	T	C	0.415	0.01109	0.00177	0.420087	-0.00181135	0.00107799
Educational attainment	Chronotype UKB	rs2554835	18	76429234	ZNF516	A	G	0.398	0.00974	0.00175	0.39804	-0.000441323	0.00108147
Educational attainment	Chronotype UKB	rs2589091	2	55348845	CCDC88A	G	A	0.6105	0.00949	0.00172	0.56521	-0.00132249	0.00106834
Educational attainment	Chronotype UKB	rs268120	2	65377780	-	A	G	0.2466	0.01244	0.00196	0.249782	-0.00249417	0.00121711
Educational attainment	Chronotype UKB	rs2702575	4	15057481	CPEB2	C	T	0.6395	0.00989	0.00175	0.621463	-0.00198436	0.00108961
Educational attainment	Chronotype UKB	rs2706762	2	70261338	PCYOX1	T	C	0.1514	0.01484	0.00246	0.149719	-0.0063611	0.00147484
Educational attainment	Chronotype UKB	rs2725370	8	30995310	PURG	C	T	0.7109	0.01536	0.00187	0.696441	0.00230285	0.001152
Educational attainment	Chronotype UKB	rs2731665	5	177430269	GRK6	T	C	0.5255	0.01326	0.00171	0.504812	-0.00451089	0.00105711
Educational attainment	Chronotype UKB	rs273438	9	79303454	CHCHD2P9	G	A	0.5255	0.00937	0.00171	0.554075	0.00281087	0.00106507
Educational attainment	Chronotype UKB	rs277828	13	109041537	MYO16	C	A	0.7432	0.01091	0.00196	0.739334	-0.000636948	0.0012075
Educational attainment	Chronotype UKB	rs281302	15	47394465	SEMA6D	G	A	0.4252	0.0111	0.00172	0.432663	0.00110094	0.00108231
Educational attainment	Chronotype UKB	rs2819336	1	43550138	PTPRF	T	C	0.3384	0.01828	0.00177	0.362461	0.00339081	0.0010982
Educational attainment	Chronotype UKB	rs2820314	1	201903081	LMOD1	A	C	0.6837	0.011	0.0018	0.659635	0.00475761	0.00111106
Educational attainment	Chronotype UKB	rs2833483	21	31703091	SCAF4	C	T	0.06293	0.01974	0.00337	0.067885	-0.00490689	0.00211031
Educational attainment	Chronotype UKB	rs28373063	4	182803690	TENM3	C	G	0.2075	0.01389	0.00229	0.17701	0.00228052	0.00138101
Educational attainment	Chronotype UKB	rs28513670	15	65690339	DENND4A	G	A	0.1531	0.01477	0.00225	0.170715	-0.00226898	0.00140275
Educational attainment	Chronotype UKB	rs28513882	3	107577781	BBX	G	A	0.8112	0.01246	0.00221	0.815808	-7.16e-05	0.00136259
Educational attainment	Chronotype UKB	rs28661002	9	123572932	DENND1A	T	C	0.7483	0.01099	0.00198	0.765526	0.00267132	0.00125372
Educational attainment	Chronotype UKB	rs2885198	3	143917579	SIAH2	A	G	0.4983	0.01025	0.0017	0.533908	-0.00109758	0.00106565
Educational attainment	Chronotype UKB	rs2898191	21	32916201	AP000282.2	A	C	0.6922	0.01041	0.00188	0.685134	0.00114328	0.00113887
Educational attainment	Chronotype UKB	rs2964197	5	58239379	AC010376.1	T	C	0.5	0.01177	0.0017	0.495325	0.00184048	0.00105751
Educational attainment	Chronotype UKB	rs2971970	7	133959025	EXOC4	G	T	0.7721	0.01654	0.00207	0.781818	-0.00565797	0.00127887
Educational attainment	Chronotype UKB	rs2974295	8	42512411	SLC20A2	T	C	0.5238	0.01098	0.0017	0.501462	-0.0011344	0.00105608
Educational attainment	Chronotype UKB	rs2998315	14	84566363	RNU6-976P	G	A	0.5782	0.01269	0.00171	0.544183	0.00133554	0.00105914
Educational attainment	Chronotype UKB	rs301800	1	8430543	RERE	T	C	0.1803	0.01516	0.00224	0.174221	-0.00160741	0.00139003
Educational attainment	Chronotype UKB	rs3026996	1	159197500	CADM3	A	C	0.716	0.01537	0.00199	0.757606	-0.00309151	0.0012278
Educational attainment	Chronotype UKB	rs31940	5	11476700	-	A	G	0.1344	0.01548	0.00246	0.14019	-0.000463904	0.00152506
Educational attainment	Chronotype UKB	rs324805	12	83537780	RP11-384P14.1	T	C	0.4558	0.01141	0.0017	0.463576	-0.000161072	0.00105793
Educational attainment	Chronotype UKB	rs337637	4	38602849	RP11-500G9.1	A	G	0.3367	0.01123	0.00177	0.375659	-8.29e-05	0.00108926
Educational attainment	Chronotype UKB	rs339054	7	128742457	CALU	G	T	0.5221	0.0117	0.0017	0.50607	-0.000466567	0.00105374
Educational attainment	Chronotype UKB	rs34316	5	88719728	MEF2C	A	C	0.4201	0.02016	0.00177	0.41766	-0.00272556	0.00107462
Educational attainment	Chronotype UKB	rs34394051	1	6793031	CAMTA1	G	A	0.1599	0.01392	0.0024	0.157518	-0.000910963	0.00144726
Educational attainment	Chronotype UKB	rs34485537	16	83575319	CDH13	T	C	0.3895	0.01075	0.00173	0.396743	-0.000427831	0.00108114
Educational attainment	Chronotype UKB	rs35039375	1	171547724	PRRC2C	A	G	0.90646	0.01983	0.00293	0.908305	-0.00373887	0.00183577
Educational attainment	Chronotype UKB	rs35104491	6	96942587	KLHL32	A	G	0.233	0.01218	0.00219	0.188957	0.00018488	0.00134998
Educational attainment	Chronotype UKB	rs35309068	12	14382974	ATF7IP	G	T	0.466	0.01321	0.00171	0.433049	-8.16e-05	0.0010639
Educational attainment	Chronotype UKB	rs35316276	16	67816797	TSNAXIP1	T	C	0.2942	0.01173	0.00194	0.274705	0.00254689	0.0011818
Educational attainment	Chronotype UKB	rs35417702	7	72274931	CALN1	C	T	0.4235	0.01445	0.0017	0.4743	-0.00439396	0.00105681
Educational attainment	Chronotype UKB	rs35475880	3	169135560	MECOM	G	T	0.8163	0.01511	0.00208	0.792193	-0.000881909	0.00130427
Educational attainment	Chronotype UKB	rs35518360	4	102225733	MANBA	A	T	0.8946	0.01875	0.00327	0.916925	-0.00220013	0.00196598
Educational attainment	Chronotype UKB	rs35532491	22	33933614	ISX	T	A	0.1071	0.02007	0.00286	0.102439	0.000475562	0.00174241
Educational attainment	Chronotype UKB	rs35919256	3	123837324	MYLK	A	C	0.602	0.01032	0.00177	0.648759	-0.000116895	0.00110598
Educational attainment	Chronotype UKB	rs36083520	4	23714253	RP11-380P13.1	C	T	0.1667	0.01629	0.00223	0.180064	8.72e-05	0.00138644
Educational attainment	Chronotype UKB	rs36119825	7	48780940	AC004899.3	A	G	0.4694	0.01063	0.00171	0.442201	-0.000449429	0.00106009
Educational attainment	Chronotype UKB	rs363096	4	3178294	HTT	C	T	0.5748	0.01363	0.00172	0.574302	-0.00167217	0.00106794
Educational attainment	Chronotype UKB	rs3747631	1	204618441	LRRN2	C	G	0.2279	0.02207	0.00208	0.209358	-0.000745844	0.00129373
Educational attainment	Chronotype UKB	rs3781339	10	103668394	SH3PXD2A	C	T	0.8095	0.01247	0.00219	0.802931	0.0033309	0.00133145
Educational attainment	Chronotype UKB	rs3796348	3	53799371	CACNA1D	A	G	0.6207	0.01032	0.00175	0.614739	-0.00081598	0.00107754
Educational attainment	Chronotype UKB	rs3800546	6	169666926	WDR27	C	G	0.7296	0.01183	0.00194	0.745211	0.00145054	0.00121204
Educational attainment	Chronotype UKB	rs3809634	16	53504245	AKTIP	G	A	0.335	0.01058	0.00185	0.313674	0.000257	0.0011474
Educational attainment	Chronotype UKB	rs3812281	7	135397999	CNOT4	T	C	0.5867	0.01228	0.00174	0.599587	-0.00167784	0.00107721
Educational attainment	Chronotype UKB	rs3890802	5	152702367	LINC01470	G	A	0.7313	0.01133	0.00191	0.722653	-0.00791549	0.00117907
Educational attainment	Chronotype UKB	rs3897821	1	243257086	SDCCAG8	A	G	0.6497	0.01502	0.0018	0.66698	0.0027401	0.0011175
Educational attainment	Chronotype UKB	rs406413	5	114562884	RP11-492A10.1	A	T	0.7891	0.01695	0.00209	0.789174	0.000482321	0.0012929
Educational attainment	Chronotype UKB	rs4073894	7	104826517	LHFPL3	A	G	0.1769	0.01524	0.00211	0.204571	0.00368252	0.00131795
Educational attainment	Chronotype UKB	rs4144624	13	53543177	RP11-384G23.1	C	T	0.1497	0.01338	0.00239	0.144695	-0.00341732	0.00150931
Educational attainment	Chronotype UKB	rs4235642	5	104482711	RP11-6N13.1	A	G	0.5952	0.01005	0.00177	0.620215	-0.00567118	0.00108784
Educational attainment	Chronotype UKB	rs4328757	3	36896689	TRANK1	T	C	0.6514	0.01067	0.00174	0.613091	-0.00323584	0.00108298
Educational attainment	Chronotype UKB	rs4352658	6	87570154	RARS2	C	T	0.90986	0.0212	0.00308	0.918976	0.0018457	0.00193391
Educational attainment	Chronotype UKB	rs4369924	20	43325743	SPINT3	A	G	0.1684	0.01362	0.00234	0.160556	-0.00132535	0.001449
Educational attainment	Chronotype UKB	rs4382592	9	131995368	MED27	G	T	0.699	0.01636	0.00185	0.69921	-0.00146026	0.0011519
Educational attainment	Chronotype UKB	rs4384309	10	131312333	TCERG1L	A	G	0.4796	0.0109	0.00172	0.456979	0.000642349	0.00106668
Educational attainment	Chronotype UKB	rs4442732	14	60558899	RP11-1042B17.3	A	G	0.4031	0.01063	0.00176	0.375679	0.00429717	0.00109069
Educational attainment	Chronotype UKB	rs4641552	12	49653399	FMNL3	A	C	0.06803	0.01926	0.00336	0.071199	0.000544844	0.00205226
Educational attainment	Chronotype UKB	rs4652135	1	175868537	LINC01657	A	C	0.6769	0.01219	0.0019	0.728992	0.000335355	0.00118507
Educational attainment	Chronotype UKB	rs4675248	2	202015507	RP11-107N15.1	G	A	0.631	0.01004	0.00173	0.605343	0.00018086	0.00107876
Educational attainment	Chronotype UKB	rs4700393	5	60802440	ELOVL7	G	A	0.5289	0.02086	0.0017	0.517907	0.00149006	0.00105664
Educational attainment	Chronotype UKB	rs4725065	7	8069892	GLCCI1	G	A	0.4932	0.01169	0.0017	0.513686	0.00207896	0.00105669
Educational attainment	Chronotype UKB	rs4726070	7	151631132	PRKAG2	A	G	0.6207	0.01251	0.00174	0.608142	-0.00194929	0.00108008
Educational attainment	Chronotype UKB	rs4731413	7	128196079	MIR129-1	A	G	0.233	0.01211	0.00213	0.20882	-0.00114145	0.0012984
Educational attainment	Chronotype UKB	rs4760687	12	48160475	ASB8	G	A	0.6854	0.01039	0.00183	0.677523	-0.00192258	0.00113084
Educational attainment	Chronotype UKB	rs476358	6	145293116	AL356739.1	C	T	0.09864	0.01609	0.00273	0.106995	-0.00227667	0.00170569
Educational attainment	Chronotype UKB	rs4766424	12	1844930	CACNA2D4	C	G	0.08844	0.0141	0.00258	0.127329	-0.000301874	0.00158482
Educational attainment	Chronotype UKB	rs4778058	15	92912839	CHD2	C	T	0.5221	0.01017	0.0017	0.515241	-3.21e-05	0.00107394
Educational attainment	Chronotype UKB	rs4780563	16	14881435	NOMO1	G	A	0.8282	0.01398	0.00245	0.82269	-0.000903621	0.00140952
Educational attainment	Chronotype UKB	rs4787457	16	28544079	NUPR1	A	G	0.6854	0.01741	0.00176	0.629603	-0.00182633	0.0010884
Educational attainment	Chronotype UKB	rs4810227	20	61266744	CDH4	A	G	0.6344	0.01272	0.00175	0.618648	0.0012458	0.00109472
Educational attainment	Chronotype UKB	rs4839155	1	111618867	RAP1A	T	G	0.75	0.01251	0.002	0.764627	6.29e-05	0.00124416
Educational attainment	Chronotype UKB	rs4846724	1	221794475	LINC01655	A	G	0.4915	0.01018	0.0017	0.533687	-0.00120889	0.00105987
Educational attainment	Chronotype UKB	rs4858670	3	24964962	AC133680.1	C	T	0.3163	0.0101	0.00183	0.316512	-0.00326547	0.00114123
Educational attainment	Chronotype UKB	rs4860734	4	66231186	AC112518.3	G	A	0.6701	0.0114	0.00188	0.717028	-0.00439482	0.00118383
Educational attainment	Chronotype UKB	rs4904523	14	89257286	FOXN3	G	A	0.5408	0.00936	0.0017	0.487817	0.000690771	0.00105771
Educational attainment	Chronotype UKB	rs4964046	12	27152377	RP11-582E3.2	G	A	0.335	0.01053	0.00178	0.345861	-0.00187245	0.00110877
Educational attainment	Chronotype UKB	rs4972400	2	173307156	RP11-1O7.1	A	G	0.352	0.01156	0.00181	0.34571	-0.00234726	0.00110615
Educational attainment	Chronotype UKB	rs4976445	5	137457337	SPOCK1	T	C	0.7432	0.012	0.00197	0.759989	-0.0017569	0.00123591
Educational attainment	Chronotype UKB	rs4984541	15	96367910	RP11-522B15.3	G	A	0.2415	0.01233	0.00207	0.22592	0.000390913	0.0012628
Educational attainment	Chronotype UKB	rs4984682	16	690404	WDR24	G	C	0.2228	0.01202	0.00203	0.223396	-1.05e-05	0.001268
Educational attainment	Chronotype UKB	rs535307	7	105704952	ATXN7L1	A	G	0.3231	0.01004	0.00184	0.316005	0.000397302	0.00114853
Educational attainment	Chronotype UKB	rs548897	1	57252357	DAB1	A	G	0.4303	0.00966	0.00171	0.445654	0.00243056	0.00106358
Educational attainment	Chronotype UKB	rs55641816	13	35812860	DCLK1	C	T	0.8622	0.01462	0.00262	0.874292	-0.00176011	0.00159345
Educational attainment	Chronotype UKB	rs55771711	10	131989233	BNIP3	C	G	0.2279	0.01555	0.00199	0.258291	-0.00361676	0.00120958
Educational attainment	Chronotype UKB	rs56048629	3	50218234	SLC38A3	C	T	0.631	0.01654	0.00176	0.622286	0.00147358	0.00109398
Educational attainment	Chronotype UKB	rs56194430	5	68528863	CTC-537E7.1	C	T	0.8248	0.01514	0.00232	0.831018	0.00167027	0.00141977
Educational attainment	Chronotype UKB	rs56330207	5	64492946	AC010376.1	A	G	0.2075	0.01184	0.00207	0.214037	-0.005246	0.00129156
Educational attainment	Chronotype UKB	rs56391344	15	77714557	LINGO1	A	G	0.2381	0.01571	0.00197	0.254022	0.000480691	0.00121596
Educational attainment	Chronotype UKB	rs563954	11	132521762	OPCML	G	A	0.5119	0.00976	0.00175	0.536379	-0.000990062	0.0010599
Educational attainment	Chronotype UKB	rs57016874	2	219445390	SPEG	T	C	0.04762	0.02902	0.00457	0.04009	-0.000167517	0.00269506
Educational attainment	Chronotype UKB	rs5763431	22	29697678	NF2	T	C	0.5714	0.01125	0.00176	0.618939	-0.0011131	0.00109004
Educational attainment	Chronotype UKB	rs59123361	1	110223832	KCNC4	G	A	0.8946	0.02094	0.00291	0.896536	-0.00344959	0.00172836
Educational attainment	Chronotype UKB	rs59480703	8	9795620	TNKS	G	C	0.8367	0.01237	0.00215	0.802546	-0.0044677	0.00133242
Educational attainment	Chronotype UKB	rs59484001	14	29298689	RP11-562L8.1	C	T	0.94898	0.02926	0.00391	0.947318	-0.00141293	0.00236347
Educational attainment	Chronotype UKB	rs59953820	5	66685119	MAST4	T	A	0.07483	0.01595	0.00289	0.094396	-6.25e-05	0.0018032
Educational attainment	Chronotype UKB	rs60096640	6	27668534	ZFP57	A	G	0.90136	0.01574	0.00273	0.898234	0.00324678	0.00174511
Educational attainment	Chronotype UKB	rs6067645	20	51099580	RP4-811M8.1	G	A	0.534	0.01003	0.00173	0.503826	-0.000801798	0.00106578
Educational attainment	Chronotype UKB	rs6122735	20	48907195	CSE1L	T	C	0.4133	0.0105	0.00174	0.401747	0.00100288	0.0010789
Educational attainment	Chronotype UKB	rs6123924	20	59644709	PHACTR3	A	G	0.8401	0.01528	0.00235	0.846667	-0.00160072	0.00146946
Educational attainment	Chronotype UKB	rs613872	18	55543071	TCF4	G	T	0.1718	0.0175	0.00227	0.174058	0.00151292	0.00139432
Educational attainment	Chronotype UKB	rs61757207	16	70324592	DDX19B	A	G	0.98639	0.04941	0.00795	0.985099	0.00294509	0.00434637
Educational attainment	Chronotype UKB	rs61996546	15	26558984	GABRB3	T	C	0.4745	0.00965	0.0017	0.508061	-0.00118832	0.001058
Educational attainment	Chronotype UKB	rs62142891	2	51311975	AC007682.1	A	G	0.2551	0.01121	0.00194	0.260358	0.00170495	0.0011995
Educational attainment	Chronotype UKB	rs62155873	2	105352905	FHL2	C	T	0.8861	0.01441	0.00259	0.874061	0.00259703	0.00158859
Educational attainment	Chronotype UKB	rs62157915	2	98280720	VWA3B	C	T	0.05952	0.02091	0.00348	0.069605	-0.00235637	0.00206636
Educational attainment	Chronotype UKB	rs62166492	2	141600259	LRP1B	A	G	0.91327	0.02846	0.0034	0.933025	0.00353922	0.0021065
Educational attainment	Chronotype UKB	rs62172885	2	141264714	LRP1B	C	T	0.6599	0.01012	0.00179	0.662011	0.00124486	0.00111622
Educational attainment	Chronotype UKB	rs62174974	2	184188658	MIR548AE1	G	A	0.7772	0.01191	0.00215	0.803584	-0.000444206	0.00132726
Educational attainment	Chronotype UKB	rs62177359	2	160433826	RBMS1	C	A	0.02211	0.0304	0.00475	0.033826	0.00757865	0.00291642
Educational attainment	Chronotype UKB	rs62184480	2	211789475	ERBB4	C	T	0.7551	0.01528	0.00191	0.714906	0.00063358	0.0011716
Educational attainment	Chronotype UKB	rs62190914	2	235879531	AGAP1	T	C	0.6361	0.01001	0.00176	0.6393	0.00195894	0.00109976
Educational attainment	Chronotype UKB	rs622169	1	244274105	C1orf100	T	C	0.4677	0.00999	0.00178	0.461346	-0.00199185	0.00110485
Educational attainment	Chronotype UKB	rs62439690	7	21377938	RNU1-15P	G	A	0.733	0.01087	0.00194	0.737041	0.000866705	0.00121137
Educational attainment	Chronotype UKB	rs62444881	7	2012683	MAD1L1	T	C	0.1905	0.01815	0.00217	0.180462	-0.0016211	0.0013727
Educational attainment	Chronotype UKB	rs62465322	7	133012192	CHCHD3	A	C	0.3197	0.01065	0.00184	0.315558	-0.0034942	0.00113487
Educational attainment	Chronotype UKB	rs635754	1	96019384	RP11-147C23.1	A	G	0.5306	0.0134	0.00173	0.591757	0.00236541	0.00107398
Educational attainment	Chronotype UKB	rs6429082	1	235436814	TBCE	C	T	0.5238	0.01078	0.0017	0.519373	0.000505338	0.0010525
Educational attainment	Chronotype UKB	rs6436555	2	156631765	GPD2	A	C	0.4762	0.01012	0.0017	0.489003	0.000412672	0.00105766
Educational attainment	Chronotype UKB	rs6440008	3	141435700	ZBTB38	C	T	0.3486	0.00976	0.00175	0.385218	-0.00143709	0.00109114
Educational attainment	Chronotype UKB	rs6457996	6	37559897	MIR4462	T	C	0.5527	0.01014	0.0017	0.509174	0.00123662	0.00105662
Educational attainment	Chronotype UKB	rs6493265	15	47221056	SEMA6D	C	T	0.6105	0.01385	0.00174	0.6052	0.00403803	0.00108057
Educational attainment	Chronotype UKB	rs6513959	20	44992215	STK4	A	G	0.7211	0.01177	0.00185	0.705246	0.000934403	0.0011603
Educational attainment	Chronotype UKB	rs6535149	4	136487717	INPP4B	C	T	0.7075	0.01051	0.00189	0.704139	0.00202205	0.00116241
Educational attainment	Chronotype UKB	rs6539284	12	79198900	SYT1	C	T	0.4456	0.01083	0.00173	0.431048	-0.00334118	0.00106624
Educational attainment	Chronotype UKB	rs6557171	6	151913458	ESR1	C	T	0.7245	0.01567	0.00181	0.659586	0.00044644	0.00111483
Educational attainment	Chronotype UKB	rs6573552	14	64283515	ESR2	C	T	0.5272	0.01086	0.0017	0.504604	-0.00394934	0.00105666
Educational attainment	Chronotype UKB	rs66568921	3	85622868	CADM2	G	T	0.3639	0.01565	0.00182	0.352655	0.00072367	0.00110984
Educational attainment	Chronotype UKB	rs66641143	2	188577798	GULP1	C	T	0.97449	0.03162	0.00486	0.964788	-0.00120121	0.00286162
Educational attainment	Chronotype UKB	rs6666119	1	109497688	CYB561D1	G	A	0.2976	0.01269	0.00183	0.306164	0.00185432	0.00114739
Educational attainment	Chronotype UKB	rs66671632	8	142599411	ARC	C	T	0.8724	0.01838	0.00254	0.868384	-0.00292635	0.00158702
Educational attainment	Chronotype UKB	rs6678474	1	117229675	VTCN1	A	T	0.96088	0.02927	0.00513	0.969878	0.000987085	0.00308938
Educational attainment	Chronotype UKB	rs6731373	2	68275912	AC017083.3	G	A	0.6633	0.01256	0.00181	0.641418	-0.00215732	0.00109795
Educational attainment	Chronotype UKB	rs6736898	2	163533057	FIGN	A	G	0.6173	0.01032	0.00178	0.644951	0.000316165	0.0011027
Educational attainment	Chronotype UKB	rs6774533	17	62485411	CADPS	T	C	0.6905	0.0126	0.00187	0.704443	0.0024281	0.00117708
Educational attainment	Chronotype UKB	rs67885444	3	28821456	INTS9	T	C	0.1718	0.01406	0.00232	0.162887	-0.000476345	0.00142837
Educational attainment	Chronotype UKB	rs67890737	8	228119928	SPHKAP	C	A	0.6735	0.01141	0.00179	0.658081	-0.00138005	0.00111031
Educational attainment	Chronotype UKB	rs6805241	5	116813836	LSAMP	T	C	0.8027	0.01413	0.00203	0.76869	1.09e-05	0.00125265
Educational attainment	Chronotype UKB	rs6821231	11	170038837	LINC02174	C	T	0.733	0.01217	0.00197	0.738352	-0.00129031	0.00120057
Educational attainment	Chronotype UKB	rs6871635	4	134494704	AC005355.1	G	A	0.5629	0.00946	0.00173	0.56334	0.000917061	0.00107282
Educational attainment	Chronotype UKB	rs6917204	5	144963580	AL356739.1	T	C	0.7721	0.01185	0.00213	0.802953	0.000323903	0.00133014
Educational attainment	Chronotype UKB	rs6959891	7	54646307	RPL31P35	A	G	0.7041	0.01136	0.00189	0.718427	-0.000762139	0.00117833
Educational attainment	Chronotype UKB	rs6965147	7	3435608	SDK1	T	G	0.4507	0.01129	0.00171	0.452931	-0.00335495	0.00106154
Educational attainment	Chronotype UKB	rs7012546	8	104055509	RIMS2	T	C	0.4201	0.01009	0.00172	0.414777	0.000701068	0.00107106
Educational attainment	Chronotype UKB	rs7016302	8	4975519	CSMD1	G	C	0.1769	0.01243	0.00228	0.170977	-0.00492094	0.00140936
Educational attainment	Chronotype UKB	rs702606	8	53871287	AC116606.1	T	C	0.8299	0.01427	0.0025	0.864467	0.00103446	0.0015449
Educational attainment	Chronotype UKB	rs7029718	5	23358497	RP11-370B11.4	A	G	0.4354	0.02439	0.00174	0.416487	-0.00401646	0.00107153
Educational attainment	Chronotype UKB	rs710629	10	67304076	CAND1	A	G	0.6565	0.01053	0.00177	0.656503	-0.000784971	0.00111194
Educational attainment	Chronotype UKB	rs7108020	12	131419926	NTM	A	C	0.6616	0.01094	0.00178	0.636188	0.00214591	0.00110252
Educational attainment	Chronotype UKB	rs7117878	11	57653985	CLP1	C	A	0.6956	0.01036	0.00182	0.677498	0.00349592	0.00112996
Educational attainment	Chronotype UKB	rs71415374	17	103538956	AC018880.1	T	C	0.05952	0.02142	0.00307	0.093693	-0.00324933	0.0018238
Educational attainment	Chronotype UKB	rs71432775	12	59749185	DIAPH3	A	G	0.2959	0.0113	0.00198	0.268994	-0.0012177	0.00118957
Educational attainment	Chronotype UKB	rs71646142	14	212195886	RP11-15I11.2	T	C	0.1735	0.01286	0.00217	0.192152	-0.00425979	0.00134607
Educational attainment	Chronotype UKB	rs7188873	15	24715743	TNRC6A	A	G	0.381	0.0106	0.00175	0.376703	0.00130532	0.0010904
Educational attainment	Chronotype UKB	rs7215889	16	39251509	FBXL20	T	C	0.7449	0.01132	0.00196	0.747175	1.64e-05	0.00121528
Educational attainment	Chronotype UKB	rs7233920	16	39836354	LINC01901	G	A	0.784	0.01315	0.00202	0.773197	0.00128964	0.00126969
Educational attainment	Chronotype UKB	rs7257460	11	30255846	ZNF536	T	C	0.7296	0.01145	0.00189	0.709649	-0.00169822	0.00116983
Educational attainment	Chronotype UKB	rs72677177	19	71654351	-	A	G	0.4354	0.0105	0.00174	0.401591	0.00225455	0.00107725
Educational attainment	Chronotype UKB	rs72686126	1	75662673	RP4-595K12.2	C	T	0.06633	0.01862	0.00331	0.078678	-0.00339945	0.0020065
Educational attainment	Chronotype UKB	rs72693550	4	23735997	ELAVL2	C	A	0.8759	0.01542	0.00234	0.84272	0.00271886	0.00144715
Educational attainment	Chronotype UKB	rs72786644	4	93702893	-	A	G	0.2007	0.0139	0.00219	0.198301	-0.000628793	0.0013259
Educational attainment	Chronotype UKB	rs72802200	16	58980044	LINC01122	A	G	0.97789	0.04604	0.00838	0.989403	-0.00349137	0.00539111
Educational attainment	Chronotype UKB	rs728054	16	137387618	DGKI	G	A	0.6378	0.01274	0.00177	0.63477	-0.00245356	0.00110521
Educational attainment	Chronotype UKB	rs72828517	7	19035804	RP1-130G2.1	C	T	0.1412	0.01836	0.00224	0.180005	0.00291516	0.00137598
Educational attainment	Chronotype UKB	rs72829857	6	16965821	RP1-130G2.1	G	A	0.2449	0.01516	0.00202	0.232424	0.000337231	0.0012526
Educational attainment	Chronotype UKB	rs72840994	17	85365045	RP11-475D12.1	G	T	0.182	0.01247	0.00216	0.196012	0.00102723	0.00133292
Educational attainment	Chronotype UKB	rs72972965	3	139696807	MRPS18BP2	A	C	0.3503	0.01015	0.00183	0.350305	-0.0039825	0.00110349
Educational attainment	Chronotype UKB	rs730384	12	74423167	SYNDIG1L	A	G	0.4558	0.01016	0.00171	0.440549	-0.00258258	0.00107009
Educational attainment	Chronotype UKB	rs7321274	3	68572054	RPS3AP52	A	G	0.8044	0.01275	0.00211	0.797657	-0.00138671	0.00131362
Educational attainment	Chronotype UKB	rs73301698	8	15386837	PTPRO	G	A	0.7738	0.01291	0.00208	0.794053	-0.00163746	0.00130681
Educational attainment	Chronotype UKB	rs7332724	3	90977018	BRK1P2	C	T	0.7381	0.01149	0.00189	0.726598	0.00318247	0.00118541
Educational attainment	Chronotype UKB	rs73344830	13	102057071	C10orf76	A	G	0.398	0.0172	0.00172	0.420705	-0.00349795	0.00107155
Educational attainment	Chronotype UKB	rs73496688	13	79445704	TENM4	A	T	0.1446	0.01429	0.00238	0.153261	-0.00367186	0.00146824
Educational attainment	Chronotype UKB	rs736282	10	93821514	PRIMA1	T	C	0.4847	0.01082	0.0017	0.478804	0.00139749	0.0010596
Educational attainment	Chronotype UKB	rs73874335	14	158215694	RSRC1	C	T	0.94048	0.0199	0.00361	0.945266	0.00253904	0.00231662
Educational attainment	Chronotype UKB	rs743316	3	33880392	ITSN1	T	C	0.818	0.01185	0.00208	0.790132	0.00013747	0.00129929
Educational attainment	Chronotype UKB	rs74545339	21	134428365	ZFAT	G	A	0.91156	0.01626	0.00269	0.889809	0.00448028	0.00168256
Educational attainment	Chronotype UKB	rs74701752	12	20549183	FAM43B	T	G	0.09524	0.01591	0.00285	0.099026	-0.000301076	0.00177072
Educational attainment	Chronotype UKB	rs74944275	2	103390372	RP11-231G15.1	T	C	0.02891	0.02739	0.00424	0.045643	0.00457026	0.002526
Educational attainment	Chronotype UKB	rs74998289	5	45836192	-	T	G	0.7602	0.01821	0.00213	0.778247	-0.00304877	0.00127735
Educational attainment	Chronotype UKB	rs7526112	2	93282126	CCDC18	T	G	0.6429	0.01215	0.00177	0.637566	-0.000400351	0.00109567
Educational attainment	Chronotype UKB	rs75708852	2	97550713	ANKRD36B	C	A	0.97109	0.02792	0.00498	0.961098	-0.00392023	0.00279242
Educational attainment	Chronotype UKB	rs75755471	2	81481293	LINC01815	G	A	0.92347	0.01891	0.00344	0.932058	0.00896309	0.00209206
Educational attainment	Chronotype UKB	rs7575637	11	145038684	TEX41	A	G	0.4779	0.01136	0.00171	0.460334	-0.00411222	0.00105736
Educational attainment	Chronotype UKB	rs7595950	2	59916057	RP11-444A22.1	T	C	0.5459	0.00993	0.0017	0.498993	3.9e-05	0.00105726
Educational attainment	Chronotype UKB	rs7597126	2	214144634	SPAG16	C	T	0.5221	0.01009	0.00172	0.498369	0.000239635	0.00105803
Educational attainment	Chronotype UKB	rs7603132	2	4903958	RNU6-649P	A	G	0.1548	0.01317	0.00215	0.19727	-0.00418229	0.00132561
Educational attainment	Chronotype UKB	rs76076331	2	10837459	PDIA6	T	C	0.131	0.01873	0.00248	0.124163	0.00205782	0.00160785
Educational attainment	Chronotype UKB	rs7625428	2	56536879	FEZF2	T	C	0.5986	0.00989	0.00174	0.597847	0.00220217	0.00107841
Educational attainment	Chronotype UKB	rs76608582	3	4474728	CTB-50L17.10	A	C	0.04082	0.02798	0.00445	0.047437	0.000367313	0.00261003
Educational attainment	Chronotype UKB	rs76878669	4	66325096	RIN1	C	G	0.7466	0.01399	0.00205	0.766466	-0.00302319	0.00125489
Educational attainment	Chronotype UKB	rs77025239	4	181016397	SOX2-OT	G	A	0.8912	0.01422	0.00234	0.848172	-0.00480384	0.0014697
Educational attainment	Chronotype UKB	rs77128898	3	61546053	SYT7	C	T	0.97789	0.02769	0.00482	0.96427	-0.00515973	0.00290354
Educational attainment	Chronotype UKB	rs772921	5	56009793	IKZF4	T	C	0.3452	0.01754	0.0018	0.341515	0.00148809	0.00111178
Educational attainment	Chronotype UKB	rs7737905	5	60352889	PDE4D	G	T	0.7228	0.01285	0.00188	0.704257	0.001113	0.00115595
Educational attainment	Chronotype UKB	rs77702819	14	100712266	AC092168.4	T	G	0.08333	0.01863	0.00298	0.094537	0.00350706	0.00182415
Educational attainment	Chronotype UKB	rs77835879	2	26369690	ITPR2	A	G	0.90986	0.01601	0.00288	0.89866	0.00242764	0.00175484
Educational attainment	Chronotype UKB	rs7788620	12	2156714	MAD1L1	A	G	0.75	0.01635	0.00206	0.775307	-0.00346858	0.00126496
Educational attainment	Chronotype UKB	rs7796203	7	117865433	CTTNBP2	G	A	0.4745	0.01074	0.00171	0.455692	-0.00281865	0.00105947
Educational attainment	Chronotype UKB	rs7803932	5	70738687	AUTS2	A	G	0.1565	0.0143	0.00226	0.172282	-0.00207882	0.00140904
Educational attainment	Chronotype UKB	rs7833201	7	86549750	CPNE3	G	C	0.8656	0.01532	0.00262	0.875396	-0.00143248	0.00160226
Educational attainment	Chronotype UKB	rs78721320	3	3304740	LINC02142	A	G	0.2041	0.01307	0.00219	0.195203	0.00153848	0.00134303
Educational attainment	Chronotype UKB	rs790647	10	105016726	SORCS3	C	A	0.7653	0.01482	0.00202	0.767497	-0.00403281	0.00125106
Educational attainment	Chronotype UKB	rs7924036	10	63431885	JMJD1C	T	G	0.5391	0.01501	0.0017	0.503067	0.0025223	0.00105577
Educational attainment	Chronotype UKB	rs79265434	10	24581762	MPP6	G	A	0.1173	0.02331	0.00262	0.120352	-0.00237234	0.0016342
Educational attainment	Chronotype UKB	rs79269403	10	108317972	HHLA2	A	G	0.2228	0.01447	0.00204	0.23113	0.000739678	0.00125697
Educational attainment	Chronotype UKB	rs7928017	7	113578040	DRD2	A	C	0.4456	0.00953	0.00172	0.442283	-0.00243534	0.00106519
Educational attainment	Chronotype UKB	rs79375112	3	114822602	MDFIC	A	G	0.8639	0.01529	0.00257	0.873926	0.000492808	0.00159404
Educational attainment	Chronotype UKB	rs7940022	11	12852359	TEAD1	T	G	0.6531	0.01394	0.00184	0.679843	-0.00120989	0.0011337
Educational attainment	Chronotype UKB	rs7943853	11	39878084	RP11-810F22.1	T	C	0.7517	0.01128	0.00201	0.767711	0.000572882	0.00124975
Educational attainment	Chronotype UKB	rs795230	11	30752978	DCDC1	T	C	0.4184	0.00952	0.00172	0.427471	-4.87e-05	0.00106724
Educational attainment	Chronotype UKB	rs79523955	11	28472554	PHACTR4	A	G	0.90476	0.01802	0.00283	0.899365	-0.000236113	0.00177961
Educational attainment	Chronotype UKB	rs7977614	12	109677481	RN7SKP250	G	A	0.3078	0.01325	0.00198	0.291791	0.000105453	0.00115906
Educational attainment	Chronotype UKB	rs7988627	12	81057647	LINC00377	G	A	0.4354	0.0102	0.00172	0.437192	0.000747898	0.00107441
Educational attainment	Chronotype UKB	rs8008382	13	103588088	RP11-73M18.2	C	T	0.6871	0.01208	0.00185	0.70107	0.00235714	0.00115752
Educational attainment	Chronotype UKB	rs80171383	14	46063126	PHF21A	A	G	0.1241	0.0145	0.00241	0.145488	0.00148058	0.00150038
Educational attainment	Chronotype UKB	rs8020034	14	26511894	NOVA1	A	G	0.2058	0.01782	0.00223	0.180177	-0.00124653	0.00137655
Educational attainment	Chronotype UKB	rs8052297	16	12409368	SNX29	G	T	0.5714	0.01029	0.00172	0.574141	-0.000842086	0.00107102
Educational attainment	Chronotype UKB	rs818415	3	65414176	LINC00922	G	T	0.182	0.01235	0.00219	0.187704	-0.00107723	0.00135092
Educational attainment	Chronotype UKB	rs837080	2	129912870	FAM49B	C	T	0.4932	0.01092	0.0017	0.467364	-0.00153647	0.0010581
Educational attainment	Chronotype UKB	rs892612	16	137197676	SPOCK1	C	A	0.8418	0.01464	0.00237	0.844578	0.000353936	0.00145704
Educational attainment	Chronotype UKB	rs9289300	7	127426145	MRPL3	C	T	0.1837	0.01512	0.00234	0.159116	-0.00099565	0.00145018
Educational attainment	Chronotype UKB	rs9320493	3	114421533	RP3-399L15.3	A	G	0.1361	0.01394	0.0024	0.150667	0.00261815	0.00147808
Educational attainment	Chronotype UKB	rs9342482	6	65513950	EYS	T	G	0.2908	0.01264	0.00197	0.249988	0.0021004	0.00122078
Educational attainment	Chronotype UKB	rs9349956	6	14718029	RP11-146I2.1	C	A	0.2398	0.01881	0.00225	0.183588	-0.00124392	0.00136374
Educational attainment	Chronotype UKB	rs9371881	6	155317079	TFB1M	A	G	0.3537	0.01036	0.00178	0.359983	-0.00314404	0.00110128
Educational attainment	Chronotype UKB	rs9372625	6	97896155	RP11-436D23.1	A	G	0.4133	0.02383	0.00176	0.382357	-0.00135851	0.00108858
Educational attainment	Chronotype UKB	rs9384679	6	108543216	RP11-282C5.1	C	T	0.5918	0.00959	0.00176	0.630196	-0.00129193	0.001091
Educational attainment	Chronotype UKB	rs9386319	6	96118543	FUT9	G	A	0.4269	0.00991	0.00174	0.390676	-0.000604301	0.00108278
Educational attainment	Chronotype UKB	rs9386787	6	109279090	CCDC162P	G	A	0.5136	0.00958	0.0017	0.524002	-0.00434791	0.0010561
Educational attainment	Chronotype UKB	rs9388490	6	126383649	RP11-394G3.2	T	C	0.4235	0.00972	0.00171	0.438543	0.000712375	0.00106478
Educational attainment	Chronotype UKB	rs939400	4	50418752	NRXN1	G	T	0.6241	0.01031	0.00177	0.639721	-0.00207045	0.00109938
Educational attainment	Chronotype UKB	rs9436866	1	68961893	LINC01707	C	A	0.09524	0.01882	0.00289	0.094946	0.00117196	0.00180013
Educational attainment	Chronotype UKB	rs9503598	6	3446029	SLC22A23	A	G	0.4388	0.01079	0.00171	0.44124	4.62e-05	0.0010718
Educational attainment	Chronotype UKB	rs9513416	6	98403520	FARP1	G	A	0.1395	0.01316	0.00232	0.159244	0.00326455	0.00144507
Educational attainment	Chronotype UKB	rs9529119	6	31209840	B3GLCT	C	G	0.1973	0.01295	0.00204	0.22316	0.00254539	0.00127259
Educational attainment	Chronotype UKB	rs9536961	13	55104197	RP11-78L16.1	G	A	0.3895	0.01242	0.0018	0.34655	0.000591432	0.00112368
Educational attainment	Chronotype UKB	rs9556958	13	98447792	STK24	C	T	0.4711	0.0108	0.0017	0.474803	-7.87e-05	0.00106319
Educational attainment	Chronotype UKB	rs9557378	13	100095312	PCCA	G	A	0.7432	0.01094	0.00193	0.742007	0.000607817	0.00121114
Educational attainment	Chronotype UKB	rs9616906	13	50666252	Y_RNA	A	G	0.4235	0.01497	0.00172	0.440133	-0.00179403	0.00106427
Educational attainment	Chronotype UKB	rs969512	13	146951590	FHDC1	T	A	0.2959	0.01249	0.00179	0.332831	0.00103802	0.00111962
Educational attainment	Chronotype UKB	rs9704097	10	24959097	LUZP2	C	A	0.5272	0.0103	0.00171	0.493156	-0.00258825	0.00105496
Educational attainment	Chronotype UKB	rs9771228	11	32282884	PDE1C	T	C	0.6735	0.01182	0.00178	0.641836	0.00624819	0.00110186
Educational attainment	Chronotype UKB	rs9841975	3	64460436	PROK2	G	A	0.4337	0.0113	0.00171	0.450271	-0.000947998	0.00107526
Educational attainment	Chronotype UKB	rs9882532	5	16824346	PLCL2	T	C	0.6361	0.01208	0.00177	0.642907	0.000756795	0.00110452
Educational attainment	Chronotype UKB	rs9886703	3	79631436	TLE4	T	A	0.8299	0.01315	0.00227	0.832175	-0.00242347	0.00141831
Educational attainment	Chronotype UKB	rs9914918	9	48884659	SUMO2P17	A	G	0.2823	0.01155	0.00189	0.291581	-0.00310844	0.00116056
Educational attainment	Chronotype UKB	rs9933256	17	1196748	CACNA1H	A	G	0.5918	0.01134	0.00172	0.537326	-0.000534383	0.00106105
Educational attainment	Chronotype UKB	rs9936270	11	12121884	SNX29	C	T	0.6922	0.0136	0.00198	0.757083	-0.00171279	0.00123137
Educational attainment	Chronotype UKB	rs9938678	16	61469731	CDH8	T	A	0.2432	0.01355	0.00205	0.231612	0.000562193	0.00125147
Educational attainment	Chronotype UKB	rs9964724	18	37579161	CELF4	T	C	0.6599	0.01978	0.00183	0.682276	0.000942776	0.00113548
Educational attainment	Chronotype UKB	rs997123	18	142094933	LRP1B	C	T	0.4881	0.00966	0.0017	0.519043	-0.00359119	0.00105591
Educational attainment	Chronotype UKB	rs998887	2	159573845	TOMM22P4	A	C	0.4898	0.01272	0.0017	0.52038	-0.00205608	0.00105429
Educational attainment	Colorectal cancer	rs10060023	5	124968984	LMNB1	T	C	0.3622	0.01178	0.00182	0.3376	-0.0096	0.0093
Educational attainment	Colorectal cancer	rs1007731	14	36585385	NKX2-8	C	A	0.8759	0.0151	0.00269	0.8855	-0.0145	0.0144
Educational attainment	Colorectal cancer	rs1008078	1	90724174	BARHL2	C	T	0.5901	0.01738	0.00173	0.5987	-0.0095	0.0089
Educational attainment	Colorectal cancer	rs10098073	8	142228143	TSNARE1	C	A	0.5	0.01185	0.00171	0.5349	-0.0002	0.0089
Educational attainment	Colorectal cancer	rs10120798	9	93681194	PHF2	G	A	0.5833	0.01028	0.00173	0.5732	0.0031	0.0089
Educational attainment	Colorectal cancer	rs10145520	14	21462773	RAB2B	G	T	0.2058	0.01191	0.00213	0.1895	-0.0035	0.0111
Educational attainment	Colorectal cancer	rs10189857	2	60486100	BCL11A	A	G	0.5816	0.01725	0.00171	0.5578	-0.0203	0.0089
Educational attainment	Colorectal cancer	rs10205801	2	232732486	GIGYF2	G	A	0.4932	0.01053	0.00171	0.4514	-0.0068	0.0089
Educational attainment	Colorectal cancer	rs10215082	7	93028671	RN7SL7P	G	A	0.5612	0.01303	0.00172	0.5622	0.0233	0.0089
Educational attainment	Colorectal cancer	rs10402747	19	45311990	CKM	T	C	0.551	0.0097	0.00172	0.5224	-0.0273	0.0089
Educational attainment	Colorectal cancer	rs10416924	19	19609031	PBX4	G	A	0.3895	0.01008	0.00174	0.3995	-0.0213	0.009
Educational attainment	Colorectal cancer	rs1043209	14	22904777	RBM23	A	G	0.619	0.01364	0.00174	0.6137	-0.0244	0.0091
Educational attainment	Colorectal cancer	rs10433551	3	53394716	CACNA1D	A	G	0.1003	0.01448	0.00265	0.1211	0.0067	0.0139
Educational attainment	Colorectal cancer	rs10456918	6	118912315	MCM9	C	A	0.182	0.01485	0.00224	0.1587	-0.0169	0.0119
Educational attainment	Colorectal cancer	rs10460095	18	25044744	-	G	A	0.4133	0.01066	0.00171	0.4121	-0.0189	0.0089
Educational attainment	Colorectal cancer	rs10470208	21	18650517	MIR548XHG	A	G	0.3061	0.01011	0.00185	0.3136	0.0201	0.0096
Educational attainment	Colorectal cancer	rs10496091	2	61255126	USP34	G	A	0.7109	0.01403	0.00188	0.737	-0.0077	0.0099
Educational attainment	Colorectal cancer	rs1050847	16	87410128	ZCCHC14	T	C	0.585	0.01075	0.00172	0.5231	0.0195	0.0091
Educational attainment	Colorectal cancer	rs1051474	9	109119576	TMEM245	C	T	0.2738	0.01301	0.00188	0.2834	-0.0167	0.0097
Educational attainment	Colorectal cancer	rs10519504	4	139719129	MAML3	T	G	0.1446	0.01381	0.00235	0.1551	-0.0132	0.012
Educational attainment	Colorectal cancer	rs1054442	12	48995537	DDN	C	A	0.3282	0.01426	0.00177	0.3735	-0.0174	0.0091
Educational attainment	Colorectal cancer	rs10616	9	120601255	MEGF9	T	C	0.2993	0.0103	0.00185	0.308	-0.0026	0.0096
Educational attainment	Colorectal cancer	rs1061801	6	33314561	ZBTB22	G	A	0.8112	0.01354	0.0022	0.8132	0.0033	0.0112
Educational attainment	Colorectal cancer	rs10745307	1	110037593	STRIP1	G	A	0.449	0.00994	0.00171	0.4427	-0.0081	0.0089
Educational attainment	Colorectal cancer	rs10752262	10	12353101	CAMK1D	T	C	0.3741	0.01072	0.00174	0.4307	0.0169	0.009
Educational attainment	Colorectal cancer	rs10765775	11	95923198	MTMR2	A	G	0.3963	0.01488	0.00176	0.3916	-0.0058	0.0092
Educational attainment	Colorectal cancer	rs10772644	12	13264683	EMP1	C	G	0.8929	0.01614	0.00267	0.8951	-0.0235	0.0143
Educational attainment	Colorectal cancer	rs10773002	12	123262414	CDK2AP1	A	T	0.2789	0.02191	0.00197	0.2601	-0.0195	0.01
Educational attainment	Colorectal cancer	rs10780329	9	79828183	RP11-403N16.5	C	T	0.551	0.01162	0.00171	0.5682	-0.004	0.0088
Educational attainment	Colorectal cancer	rs10795831	10	10901416	CELF2	G	T	0.7908	0.01223	0.00208	0.7667	-0.0136	0.0106
Educational attainment	Colorectal cancer	rs10797055	1	159937059	IGSF9	G	A	0.5102	0.00986	0.00172	0.4786	-0.001	0.0088
Educational attainment	Colorectal cancer	rs10810099	9	14161928	NFIB	G	A	0.7177	0.015	0.0019	0.7172	-0.0127	0.0099
Educational attainment	Colorectal cancer	rs10822743	10	66192728	CTNNA3	C	T	0.6037	0.01151	0.00172	0.5757	-0.0026	0.0088
Educational attainment	Colorectal cancer	rs10831656	11	11639268	GALNT18	T	C	0.2942	0.01018	0.00183	0.3087	-0.0149	0.0095
Educational attainment	Colorectal cancer	rs10853455	18	38551465	RP11-687D19.1	G	T	0.7857	0.01163	0.00211	0.776	-0.0228	0.0105
Educational attainment	Colorectal cancer	rs10856785	2	16468907	AC010880.1	C	T	0.2704	0.01132	0.00192	0.259	-0.008	0.01
Educational attainment	Colorectal cancer	rs10862376	12	81863854	RP11-275O18.1	A	T	0.1361	0.01616	0.00239	0.1532	-0.014	0.0122
Educational attainment	Colorectal cancer	rs10875121	1	97951890	LINC01930	C	G	0.8571	0.01834	0.00226	0.849	0.0177	0.0122
Educational attainment	Colorectal cancer	rs10879676	12	73758622	RP11-295G12.1	C	T	0.4082	0.00982	0.00173	0.4062	-0.0044	0.0089
Educational attainment	Colorectal cancer	rs10887801	10	88319957	RNLS	T	G	0.4371	0.01087	0.00171	0.4295	-0.0033	0.0088
Educational attainment	Colorectal cancer	rs10906186	10	12621987	CAMK1D	T	C	0.4354	0.00991	0.00172	0.4464	0.0011	0.0088
Educational attainment	Colorectal cancer	rs10940921	5	30808538	CTD-2197M16.1	T	G	0.4303	0.01089	0.00177	0.4256	0.0019	0.0088
Educational attainment	Colorectal cancer	rs10963297	9	1791832	RP11-443B9.1	G	C	0.2517	0.01904	0.00198	0.2315	0.0223	0.0104
Educational attainment	Colorectal cancer	rs10984445	9	119218308	BRINP1	A	G	0.4626	0.01158	0.00171	0.487	-0.0076	0.0088
Educational attainment	Colorectal cancer	rs10994777	10	61474230	TMEM26-AS1	A	G	0.1395	0.0146	0.00232	0.1724	-0.0073	0.0117
Educational attainment	Colorectal cancer	rs11019128	11	90660419	DISC1FP1	C	T	0.6088	0.01123	0.00175	0.6188	-0.0002	0.009
Educational attainment	Colorectal cancer	rs11023749	11	15867726	RP11-222N13.1	A	G	0.6701	0.01132	0.0018	0.6396	-0.0086	0.0093
Educational attainment	Colorectal cancer	rs1105307	9	69431124	APBA1	G	A	0.7551	0.01173	0.00195	0.7279	-0.0039	0.0099
Educational attainment	Colorectal cancer	rs1106090	2	57841606	VRK2	A	G	0.6259	0.01173	0.00175	0.6168	0.0104	0.0089
Educational attainment	Colorectal cancer	rs11081529	18	78142735	RP11-100K18.1	T	C	0.7432	0.01311	0.00186	0.7283	-0.0013	0.01
Educational attainment	Colorectal cancer	rs11123818	2	100250846	LINC01104	A	G	0.3946	0.02081	0.00175	0.3781	-0.0133	0.009
Educational attainment	Colorectal cancer	rs111821073	9	96322511	SLC35D2	T	C	0.1633	0.01385	0.00237	0.1526	0.0411	0.0123
Educational attainment	Colorectal cancer	rs111852224	18	28016920	CDH2	T	C	0.1582	0.01663	0.00262	0.1131	0.0337	0.014
Educational attainment	Colorectal cancer	rs11210934	1	43903763	ST3GAL3	A	G	0.716	0.01275	0.00194	0.7199	-0.0049	0.0098
Educational attainment	Colorectal cancer	rs11223560	11	133691504	RP11-448P19.1	A	G	0.6173	0.00995	0.00173	0.6077	-0.0188	0.0092
Educational attainment	Colorectal cancer	rs11259919	15	83821050	ADAMTSL3	G	A	0.7364	0.01093	0.0019	0.7384	0.0201	0.01
Educational attainment	Colorectal cancer	rs112687095	4	1775318	ABLIM2	A	G	0.165	0.01325	0.00238	0.1634	-0.0236	0.0124
Educational attainment	Colorectal cancer	rs112806496	2	80194680	CTNNA2	G	C	0.08503	0.0187	0.00305	0.0823	0.0233	0.0161
Educational attainment	Colorectal cancer	rs113182709	8	142216124	TSNARE1	A	G	0.02381	0.03225	0.00567	0.0246	-0.0113	0.0289
Educational attainment	Colorectal cancer	rs1143770	11	122146890	MIR100HG	T	C	0.5918	0.01136	0.00172	0.5721	0.0177	0.0089
Educational attainment	Colorectal cancer	rs115000530	3	69881474	MITF	T	A	0.06122	0.02892	0.00381	0.0526	-0.0118	0.0201
Educational attainment	Colorectal cancer	rs115438240	2	185019150	ZNF804A	G	T	0.06463	0.02162	0.00378	0.0541	-0.0003	0.0202
Educational attainment	Colorectal cancer	rs11601122	11	72651674	PDE2A	A	G	0.8503	0.01947	0.0023	0.8485	0.0195	0.0123
Educational attainment	Colorectal cancer	rs11609711	12	11755204	ETV6	C	G	0.1582	0.01371	0.00241	0.1488	0.0041	0.0123
Educational attainment	Colorectal cancer	rs11620355	13	91392333	GPC5	A	G	0.1156	0.01756	0.003	0.0912	-0.0221	0.0152
Educational attainment	Colorectal cancer	rs11623285	14	24088433	NRL	G	T	0.1207	0.01413	0.00251	0.1292	-0.0066	0.0137
Educational attainment	Colorectal cancer	rs11627087	14	56833990	OTX2-AS1	A	G	0.91497	0.01788	0.00325	0.9283	0.0077	0.017
Educational attainment	Colorectal cancer	rs11635092	15	26989406	GABRG3	G	A	0.6361	0.01231	0.00177	0.646	-0.0004	0.0091
Educational attainment	Colorectal cancer	rs11646221	16	7616086	RBFOX1	T	G	0.5646	0.01144	0.00172	0.5549	-0.0052	0.0089
Educational attainment	Colorectal cancer	rs11655029	17	17745858	RAI1	C	T	0.6718	0.0109	0.00183	0.6464	0.001	0.0094
Educational attainment	Colorectal cancer	rs11657342	17	81381494	RP11-1055B8.3	A	G	0.3554	0.01404	0.00191	0.3604	-0.0177	0.0099
Educational attainment	Colorectal cancer	rs11663602	18	79818191	RP11-154H12.3	C	A	0.7432	0.01213	0.0019	0.7233	-0.0144	0.0098
Educational attainment	Colorectal cancer	rs1167827	7	75533848	HIP1	A	G	0.4337	0.00969	0.00173	0.4518	-0.005	0.009
Educational attainment	Colorectal cancer	rs11678980	2	161244750	LINC01806	G	A	0.5544	0.01744	0.00172	0.5566	-0.0011	0.009
Educational attainment	Colorectal cancer	rs11681861	2	29410221	ALK	T	G	0.8435	0.01435	0.00259	0.8781	0.0152	0.0135
Educational attainment	Colorectal cancer	rs11694904	2	180060718	CWC22	T	C	0.3384	0.01215	0.00185	0.3155	0.0035	0.0095
Educational attainment	Colorectal cancer	rs11703948	22	38421042	RP3-434P1.6	G	A	0.07483	0.01737	0.00285	0.0947	-0.0337	0.0151
Educational attainment	Colorectal cancer	rs11708375	3	72317639	RP11-447M4.1	G	C	0.8299	0.01376	0.00235	0.8283	-0.0228	0.0118
Educational attainment	Colorectal cancer	rs11725086	4	21932419	KCNIP4	T	C	0.398	0.00973	0.00174	0.3927	-0.0029	0.0091
Educational attainment	Colorectal cancer	rs11732657	4	171505922	LINC02174	G	A	0.2993	0.01274	0.00197	0.2712	0.0034	0.01
Educational attainment	Colorectal cancer	rs11774212	8	144461122	CYHR1	T	C	0.4762	0.01196	0.00171	0.5054	0.0136	0.009
Educational attainment	Colorectal cancer	rs118093058	11	62646201	GANAB	T	G	0.1446	0.01525	0.00257	0.1505	0.0062	0.0132
Educational attainment	Colorectal cancer	rs11871429	17	44843561	HIGD1B	A	G	0.7959	0.01425	0.00202	0.7641	-0.0043	0.0103
Educational attainment	Colorectal cancer	rs11875629	18	51212767	MEX3C	T	C	0.4796	0.00993	0.0017	0.4834	0.0133	0.0087
Educational attainment	Colorectal cancer	rs12030427	1	11485221	DISP3	A	G	0.3027	0.01085	0.00198	0.2665	0.0032	0.0108
Educational attainment	Colorectal cancer	rs12118513	1	197547956	DENND1B	T	A	0.8129	0.01215	0.0021	0.7973	0.0046	0.011
Educational attainment	Colorectal cancer	rs12151248	19	13101211	LYL1	C	T	0.8895	0.01573	0.00271	0.8921	-0.0149	0.0144
Educational attainment	Colorectal cancer	rs12170452	22	39623768	CACNA1I	A	G	0.4371	0.01153	0.00171	0.4174	0.0026	0.0091
Educational attainment	Colorectal cancer	rs12273435	11	133955960	IGSF9B	G	A	0.8027	0.01152	0.0021	0.8131	0.0078	0.0116
Educational attainment	Colorectal cancer	rs12290350	11	76769211	RP11-21L23.4	T	C	0.233	0.013	0.00209	0.2275	0.0017	0.0106
Educational attainment	Colorectal cancer	rs12359372	10	66008193	CTNNA3	C	T	0.3214	0.01001	0.0018	0.329	0.0054	0.0094
Educational attainment	Colorectal cancer	rs12364080	11	29221137	RP11-466I1.1	C	T	0.1276	0.01389	0.0025	0.1403	0.0006	0.0126
Educational attainment	Colorectal cancer	rs12375949	9	121855621	TTLL11	C	T	0.5697	0.01447	0.00172	0.5801	0.0124	0.0088
Educational attainment	Colorectal cancer	rs12468040	2	44627842	CAMKMT	T	G	0.3963	0.01432	0.00175	0.3863	-0.0095	0.009
Educational attainment	Colorectal cancer	rs12503522	4	93622082	GRID2	C	T	0.7517	0.01125	0.00188	0.7071	-0.0016	0.0097
Educational attainment	Colorectal cancer	rs12515541	5	57799184	AC116606.1	G	T	0.4082	0.01135	0.00174	0.3761	-0.0066	0.009
Educational attainment	Colorectal cancer	rs12574281	11	131335526	AP002856.5	C	A	0.3997	0.01077	0.00176	0.3502	0.0004	0.0092
Educational attainment	Colorectal cancer	rs12602286	17	19333641	EPN2	T	G	0.8861	0.01701	0.00255	0.8357	0.004	0.0132
Educational attainment	Colorectal cancer	rs12643771	4	139831949	MAML3	T	C	0.3112	0.01518	0.00184	0.3285	-0.0138	0.0096
Educational attainment	Colorectal cancer	rs12646216	4	45978039	NMU	T	C	0.3912	0.01062	0.00174	0.3807	0.0023	0.009
Educational attainment	Colorectal cancer	rs12646297	4	64938066	RP11-707A18.1	G	A	0.2874	0.0111	0.00187	0.3109	-0.0033	0.0095
Educational attainment	Colorectal cancer	rs12655753	5	123347118	CEP120	G	A	0.97619	0.02903	0.00509	0.9662	0.0602	0.0246
Educational attainment	Colorectal cancer	rs12682775	9	132615104	DDX31	C	T	0.2143	0.01187	0.00204	0.2308	-0.001	0.0105
Educational attainment	Colorectal cancer	rs12694681	2	225744525	NEU2	T	G	0.7075	0.01123	0.00183	0.7004	-0.0162	0.0097
Educational attainment	Colorectal cancer	rs12712269	2	106947659	PPP1R2P5	C	T	0.6344	0.01063	0.00174	0.6051	-0.0124	0.009
Educational attainment	Colorectal cancer	rs12716848	16	78133761	WWOX	G	A	0.4439	0.00969	0.00174	0.3908	0.008	0.0089
Educational attainment	Colorectal cancer	rs12724430	1	196131153	LINC01724	T	G	0.4558	0.00979	0.0017	0.5025	-0.0056	0.0087
Educational attainment	Colorectal cancer	rs12764593	10	105732137	YWHAZP5	C	G	0.06122	0.02293	0.00358	0.0604	0.0373	0.0188
Educational attainment	Colorectal cancer	rs12908232	15	55717756	PRTG	A	G	0.4932	0.00975	0.0017	0.5023	-0.0019	0.0089
Educational attainment	Colorectal cancer	rs1291818	10	11090227	CELF2	T	C	0.4847	0.01085	0.0017	0.511	0.0096	0.0089
Educational attainment	Colorectal cancer	rs12926704	16	10147597	GRIN2A	G	A	0.91497	0.01737	0.00269	0.8938	-0.0049	0.0141
Educational attainment	Colorectal cancer	rs13010288	2	51597374	AC007682.1	T	G	0.1241	0.01953	0.00252	0.1248	-0.0176	0.0132
Educational attainment	Colorectal cancer	rs13010566	2	125115631	snosnR60_Z15	C	A	0.5612	0.0106	0.0017	0.5425	-0.0087	0.0088
Educational attainment	Colorectal cancer	rs13029509	2	214509485	VWC2L	G	A	0.5323	0.01049	0.0017	0.5312	-0.0048	0.0088
Educational attainment	Colorectal cancer	rs13035874	2	200244830	SPATS2L	G	A	0.6667	0.01114	0.00178	0.6622	-0.0277	0.0093
Educational attainment	Colorectal cancer	rs13090388	3	49353649	GPX1	T	C	0.3095	0.02852	0.00184	0.3067	0.002	0.0095
Educational attainment	Colorectal cancer	rs13091704	3	118700536	PARP15	C	A	0.7551	0.0108	0.00197	0.7499	-0.0071	0.0103
Educational attainment	Colorectal cancer	rs13141210	4	67025923	AC112518.3	T	C	0.5085	0.01361	0.00172	0.4949	0.0031	0.0089
Educational attainment	Colorectal cancer	rs13145650	4	122042189	RP11-170N16.1	C	T	0.09184	0.01918	0.00306	0.0838	0.0161	0.0159
Educational attainment	Colorectal cancer	rs13147223	4	17270097	MTCO3P44	A	G	0.5969	0.01087	0.00176	0.5787	-0.009	0.0094
Educational attainment	Colorectal cancer	rs13163062	5	107619750	EFNA5	T	C	0.4167	0.01007	0.00172	0.4262	0.0066	0.0089
Educational attainment	Colorectal cancer	rs1334297	13	57761241	PCDH17	A	G	0.784	0.02449	0.00192	0.7492	-0.0051	0.0101
Educational attainment	Colorectal cancer	rs1335482	1	78137779	GIPC2	T	C	0.5816	0.0096	0.0017	0.5666	-0.0196	0.009
Educational attainment	Colorectal cancer	rs13422673	2	154617843	RNA5SP107	C	T	0.5153	0.01201	0.0017	0.5541	-0.0095	0.009
Educational attainment	Colorectal cancer	rs13428598	2	143492918	ARHGAP15	T	C	0.3793	0.01649	0.00175	0.3577	-0.0156	0.0092
Educational attainment	Colorectal cancer	rs1364626	5	52448076	AC116606.1	T	C	0.4167	0.00956	0.00171	0.4423	0.0055	0.0088
Educational attainment	Colorectal cancer	rs1381247	17	2399093	MNT	T	C	0.7092	0.01013	0.00182	0.6697	-0.0221	0.0095
Educational attainment	Colorectal cancer	rs1391438	4	105230686	TET2	T	C	0.3146	0.0167	0.00183	0.3375	-0.0519	0.0092
Educational attainment	Colorectal cancer	rs139244147	7	112272683	ZNF277	G	A	0.95408	0.02095	0.00365	0.9414	0.0296	0.0197
Educational attainment	Colorectal cancer	rs139612798	6	124028800	NKAIN2	C	T	0.05442	0.02918	0.00511	0.029	-0.0136	0.0288
Educational attainment	Colorectal cancer	rs1405876	7	86608265	GRM3	T	G	0.6412	0.01038	0.00177	0.6529	0.0076	0.0092
Educational attainment	Colorectal cancer	rs140711597	3	48428032	PLXNB1	C	G	0.97109	0.04026	0.0063	0.9836	-0.0094	0.038
Educational attainment	Colorectal cancer	rs1408284	6	93183868	RP11-374I15.1	G	C	0.1224	0.01388	0.0025	0.1331	0.026	0.0129
Educational attainment	Colorectal cancer	rs1427298	2	144456854	ZEB2	T	C	0.4116	0.0102	0.00172	0.4254	0.0169	0.0092
Educational attainment	Colorectal cancer	rs143163770	2	99690211	AFF3	C	T	0.869	0.01625	0.00258	0.886	-0.0147	0.0141
Educational attainment	Colorectal cancer	rs143386970	11	47117703	C11orf49	T	C	0.8673	0.016	0.00286	0.8918	-0.0108	0.0143
Educational attainment	Colorectal cancer	rs1450782	4	111593251	RP11-119H12.3	T	G	0.398	0.00945	0.00173	0.4092	0.0018	0.0091
Educational attainment	Colorectal cancer	rs1455349	2	198632561	AC019330.1	A	G	0.5408	0.01607	0.0017	0.5112	-0.0397	0.0088
Educational attainment	Colorectal cancer	rs145590108	16	89575216	CPNE7	T	G	0.04932	0.02232	0.00367	0.0596	-0.0331	0.0189
Educational attainment	Colorectal cancer	rs1458145	4	162781629	LINC02174	C	T	0.3827	0.01001	0.00178	0.3458	-0.0162	0.0093
Educational attainment	Colorectal cancer	rs1461515	3	137362807	KRT18P35	A	G	0.4898	0.0093	0.0017	0.4659	-0.0028	0.0087
Educational attainment	Colorectal cancer	rs1475974	4	2940346	NOP14	C	T	0.3435	0.01269	0.0018	0.3218	0.01	0.0094
Educational attainment	Colorectal cancer	rs152603	5	107439221	EFNA5	G	A	0.3861	0.01019	0.00177	0.3751	-0.012	0.0091
Educational attainment	Colorectal cancer	rs1527878	2	182581808	PDE1A	G	A	0.25	0.01182	0.00199	0.2429	-0.0101	0.0103
Educational attainment	Colorectal cancer	rs1550816	5	61551192	AC010376.1	T	C	0.5408	0.01107	0.00172	0.5725	0.0111	0.0088
Educational attainment	Colorectal cancer	rs1558727	12	97286853	RP11-541G9.2	C	T	0.5153	0.01069	0.0017	0.5166	-0.0207	0.0087
Educational attainment	Colorectal cancer	rs1566085	8	141614427	AC138647.1	T	G	0.5697	0.01645	0.00171	0.5465	0	0.0088
Educational attainment	Colorectal cancer	rs1566504	14	58752243	AL121819.1	T	C	0.2432	0.01126	0.00203	0.2176	0.0299	0.0106
Educational attainment	Colorectal cancer	rs1569092	1	74393040	FPGT-TNNI3K	A	G	0.182	0.01807	0.00234	0.137	-0.0131	0.0131
Educational attainment	Colorectal cancer	rs1569723	20	46113425	CD40	A	C	0.7432	0.01168	0.00197	0.7392	-0.0026	0.0099
Educational attainment	Colorectal cancer	rs1584469	5	120765999	LMNB1	C	T	0.6888	0.01303	0.00185	0.7126	-0.0046	0.0097
Educational attainment	Colorectal cancer	rs1599381	3	161149892	NMD3	A	G	0.4898	0.01002	0.0017	0.4933	-0.0046	0.0088
Educational attainment	Colorectal cancer	rs1618725	18	23546988	NPC1	T	C	0.5204	0.01477	0.00174	0.494	-0.0117	0.0089
Educational attainment	Colorectal cancer	rs1620977	1	72263459	NEGR1	A	G	0.3095	0.02046	0.00195	0.2728	-0.0093	0.0099
Educational attainment	Colorectal cancer	rs1671770	12	120508765	COQ5	A	C	0.1939	0.01342	0.00223	0.1681	0.0074	0.012
Educational attainment	Colorectal cancer	rs16822665	2	162044817	DPP4	T	C	0.3027	0.01286	0.00185	0.3439	-0.0156	0.0094
Educational attainment	Colorectal cancer	rs16854920	1	204997042	NFASC	C	T	0.3554	0.01007	0.00181	0.3353	0.0116	0.0093
Educational attainment	Colorectal cancer	rs16995054	20	14831087	MACROD2	C	T	0.7993	0.0139	0.00208	0.7995	-0.0051	0.0108
Educational attainment	Colorectal cancer	rs17048855	3	8216487	LMCD1-AS1	A	G	0.3248	0.01184	0.00179	0.3385	-0.0112	0.0093
Educational attainment	Colorectal cancer	rs17060737	13	62033975	LINC00358	T	C	0.6956	0.01192	0.0019	0.7149	-0.0047	0.0096
Educational attainment	Colorectal cancer	rs17110109	12	54275124	CBX5	C	T	0.3776	0.01023	0.00175	0.3991	0.0076	0.0093
Educational attainment	Colorectal cancer	rs17126938	10	110001593	ADD3	C	T	0.1207	0.01536	0.0025	0.1512	-0.0133	0.0123
Educational attainment	Colorectal cancer	rs17321729	6	156947803	ARID1B	A	G	0.7772	0.01141	0.00196	0.772	0.0112	0.0105
Educational attainment	Colorectal cancer	rs17411339	18	53280989	DCC	A	G	0.5799	0.01302	0.00171	0.585	-0.0125	0.009
Educational attainment	Colorectal cancer	rs17425572	9	85391423	STK33P1	A	G	0.4575	0.01224	0.0017	0.4807	0.0045	0.0089
Educational attainment	Colorectal cancer	rs17428076	2	171987022	HAT1	C	G	0.7585	0.01216	0.00198	0.7687	0.0217	0.0103
Educational attainment	Colorectal cancer	rs17489649	5	109820483	MAN2A1	A	G	0.6735	0.0139	0.00181	0.6887	-0.0083	0.0095
Educational attainment	Colorectal cancer	rs17551064	7	49830175	VWC2	A	G	0.8401	0.01493	0.0023	0.8375	-0.0004	0.012
Educational attainment	Colorectal cancer	rs17563464	5	26913666	CDH9	C	A	0.7959	0.01477	0.00212	0.792	-0.0017	0.0115
Educational attainment	Colorectal cancer	rs17565975	11	111716226	SIK2	G	A	0.4694	0.01142	0.00171	0.4559	0.0195	0.0088
Educational attainment	Colorectal cancer	rs17570033	2	50852526	NRXN1	G	T	0.91156	0.01862	0.00283	0.9071	0.0036	0.0151
Educational attainment	Colorectal cancer	rs1758747	9	25300645	RN7SKP120	A	G	0.6905	0.0101	0.00184	0.6977	0.0044	0.0096
Educational attainment	Colorectal cancer	rs17598675	4	175726486	GPM6A	C	T	0.5187	0.01199	0.0017	0.4709	-0.0057	0.0088
Educational attainment	Colorectal cancer	rs176218	14	29131300	RP11-148E17.1	T	G	0.2007	0.01883	0.00215	0.2055	0.0077	0.011
Educational attainment	Colorectal cancer	rs17638867	17	35725494	AP2B1	T	C	0.1871	0.01329	0.00222	0.1837	-0.0101	0.0113
Educational attainment	Colorectal cancer	rs17669337	5	92852225	CTD-2151A2.3	C	T	0.5765	0.01181	0.00172	0.5866	0.0181	0.0089
Educational attainment	Colorectal cancer	rs1827540	5	63705222	AC010376.1	A	G	0.534	0.0106	0.0017	0.5006	0.0231	0.0088
Educational attainment	Colorectal cancer	rs1866823	8	56524018	RP11-17A4.2	A	G	0.551	0.01009	0.00171	0.536	-0.0202	0.009
Educational attainment	Colorectal cancer	rs1880692	11	80627025	ARL6IP1P3	A	G	0.5578	0.01008	0.0017	0.5297	-0.0086	0.0088
Educational attainment	Colorectal cancer	rs1892417	1	41314001	RP11-399E6.1	T	C	0.7721	0.01732	0.00202	0.7679	-0.0071	0.0104
Educational attainment	Colorectal cancer	rs1918394	3	74854753	LINC02050	T	C	0.1565	0.01261	0.0023	0.1775	0.0027	0.0114
Educational attainment	Colorectal cancer	rs192436652	19	54449569	LENG8	C	T	0.97789	0.03497	0.00545	0.9732	-0.0028	0.0284
Educational attainment	Colorectal cancer	rs1925587	10	66900347	CTNNA3	T	C	0.4048	0.01016	0.00171	0.4222	-0.0119	0.0089
Educational attainment	Colorectal cancer	rs1931259	1	95705397	RP11-286B14.1	G	A	0.2041	0.01237	0.00211	0.2141	0.0127	0.0107
Educational attainment	Colorectal cancer	rs1947114	2	165324262	SCN2A	G	A	0.2551	0.01071	0.00192	0.2624	-0.0071	0.01
Educational attainment	Colorectal cancer	rs1952183	14	89377767	FOXN3	G	A	0.4745	0.01055	0.0017	0.4764	0.004	0.0089
Educational attainment	Colorectal cancer	rs1960603	5	59749367	-	C	G	0.2721	0.01096	0.00198	0.2498	-0.0087	0.0101
Educational attainment	Colorectal cancer	rs1964927	21	41281310	BACE2	A	G	0.3622	0.01423	0.00177	0.3547	-0.0024	0.0091
Educational attainment	Colorectal cancer	rs1979969	6	98266567	RP11-436D23.1	G	T	0.2551	0.01208	0.00195	0.2841	-0.0203	0.0097
Educational attainment	Colorectal cancer	rs1980628	14	30416743	RP11-1103G16.1	A	G	0.2398	0.01173	0.00209	0.2345	-0.0041	0.0115
Educational attainment	Colorectal cancer	rs199815	20	22339961	RP5-1004I9.2	C	T	0.3946	0.01092	0.00177	0.3926	0.0144	0.0091
Educational attainment	Colorectal cancer	rs2002058	1	58095657	DAB1	C	T	0.7908	0.01211	0.00216	0.8253	-0.0027	0.0117
Educational attainment	Colorectal cancer	rs2034670	2	236197558	ASB18	A	G	0.8384	0.01312	0.00214	0.8013	0.0077	0.0111
Educational attainment	Colorectal cancer	rs2036281	3	71540604	FOXP1	T	G	0.415	0.01412	0.00174	0.3786	0.0251	0.0092
Educational attainment	Colorectal cancer	rs2052285	16	51154521	SALL1	A	G	0.5765	0.01123	0.00175	0.5868	-0.0168	0.0089
Educational attainment	Colorectal cancer	rs2067854	14	71959102	RGS6	A	G	0.182	0.01477	0.00209	0.1914	-0.0116	0.0112
Educational attainment	Colorectal cancer	rs2141277	7	39059578	POU6F2	A	G	0.4728	0.00952	0.0017	0.4604	-0.0072	0.0088
Educational attainment	Colorectal cancer	rs2179152	6	26325660	HIST1H3PS1	C	T	0.6429	0.01455	0.00176	0.6534	-0.0024	0.0092
Educational attainment	Colorectal cancer	rs2182505	6	51789066	PKHD1	T	C	0.2636	0.01086	0.00192	0.2653	-0.0114	0.0099
Educational attainment	Colorectal cancer	rs2195086	2	60587331	BCL11A	T	G	0.835	0.01282	0.00228	0.855	-0.0096	0.0125
Educational attainment	Colorectal cancer	rs2220926	18	61276153	CDH20	C	T	0.585	0.01055	0.00172	0.5609	-0.02	0.0088
Educational attainment	Colorectal cancer	rs2245901	2	193431569	AC092638.2	G	A	0.5935	0.01403	0.00174	0.5954	0.016	0.009
Educational attainment	Colorectal cancer	rs2256965	6	31587353	LST1	A	G	0.4575	0.01128	0.00176	0.4173	-0.0446	0.0089
Educational attainment	Colorectal cancer	rs2283076	7	126838136	GRM8	A	G	0.7857	0.01143	0.00204	0.7911	-0.0026	0.0108
Educational attainment	Colorectal cancer	rs2287838	19	9848338	PIN1	G	A	0.466	0.01152	0.00171	0.4753	0.0035	0.0088
Educational attainment	Colorectal cancer	rs2297600	1	31741980	ADGRB2	T	G	0.8503	0.01569	0.00223	0.8227	0.0123	0.0115
Educational attainment	Colorectal cancer	rs2302761	17	7455201	CHRNB1	T	C	0.1905	0.01354	0.00209	0.2029	0.0162	0.0108
Educational attainment	Colorectal cancer	rs2336721	3	52994359	SFMBT1	T	C	0.3605	0.00996	0.0018	0.3551	0.0176	0.0094
Educational attainment	Colorectal cancer	rs2343094	1	73871319	-	A	G	0.6173	0.01029	0.00181	0.682	-0.0165	0.0095
Educational attainment	Colorectal cancer	rs2347526	4	158932425	C4orf45	C	T	0.6378	0.01395	0.00179	0.6686	0.0015	0.0093
Educational attainment	Colorectal cancer	rs2365376	5	89444506	MEF2C-AS1	A	C	0.3282	0.0107	0.00179	0.346	-0.0194	0.0092
Educational attainment	Colorectal cancer	rs2406253	7	100479650	NYAP1	A	G	0.7976	0.01411	0.00216	0.8082	-0.0323	0.0111
Educational attainment	Colorectal cancer	rs2414073	15	50558361	TRPM7	A	C	0.5136	0.01004	0.00171	0.5453	-0.0153	0.0087
Educational attainment	Colorectal cancer	rs242093	14	69014626	RPS29P1	G	A	0.4524	0.01031	0.00172	0.4049	0.02	0.009
Educational attainment	Colorectal cancer	rs2447535	8	117933944	EXT1	G	A	0.7245	0.01181	0.00185	0.7142	-0.0116	0.0097
Educational attainment	Colorectal cancer	rs2496482	14	99283827	BCL11B	T	C	0.415	0.01109	0.00177	0.3912	-0.0084	0.0092
Educational attainment	Colorectal cancer	rs2554835	18	76429234	ZNF516	A	G	0.398	0.00974	0.00175	0.3904	0.0034	0.0093
Educational attainment	Colorectal cancer	rs2589091	2	55348845	CCDC88A	G	A	0.6105	0.00949	0.00172	0.5614	0.0061	0.0089
Educational attainment	Colorectal cancer	rs268120	2	65377780	-	A	G	0.2466	0.01244	0.00196	0.2416	-0.0012	0.0102
Educational attainment	Colorectal cancer	rs2702575	4	15057481	CPEB2	C	T	0.6395	0.00989	0.00175	0.5924	-0.0132	0.0089
Educational attainment	Colorectal cancer	rs2706762	2	70261338	PCYOX1	T	C	0.1514	0.01484	0.00246	0.1389	0.0234	0.0132
Educational attainment	Colorectal cancer	rs2725370	8	30995310	PURG	C	T	0.7109	0.01536	0.00187	0.7109	-0.0045	0.0097
Educational attainment	Colorectal cancer	rs2731665	5	177430269	GRK6	T	C	0.5255	0.01326	0.00171	0.5141	-0.0087	0.009
Educational attainment	Colorectal cancer	rs273438	9	79303454	CHCHD2P9	G	A	0.5255	0.00937	0.00171	0.5499	0.0049	0.0088
Educational attainment	Colorectal cancer	rs277828	13	109041537	MYO16	C	A	0.7432	0.01091	0.00196	0.7653	-0.001	0.0104
Educational attainment	Colorectal cancer	rs281302	15	47394465	SEMA6D	G	A	0.4252	0.0111	0.00172	0.4405	-0.0254	0.0088
Educational attainment	Colorectal cancer	rs2819336	1	43550138	PTPRF	T	C	0.3384	0.01828	0.00177	0.3482	0.0038	0.0092
Educational attainment	Colorectal cancer	rs2820314	1	201903081	LMOD1	A	C	0.6837	0.011	0.0018	0.693	-0.031	0.0095
Educational attainment	Colorectal cancer	rs2833483	21	31703091	SCAF4	C	T	0.06293	0.01974	0.00337	0.0887	0.0051	0.0169
Educational attainment	Colorectal cancer	rs28373063	4	182803690	TENM3	C	G	0.2075	0.01389	0.00229	0.1756	-0.0041	0.0117
Educational attainment	Colorectal cancer	rs28513670	15	65690339	DENND4A	G	A	0.1531	0.01477	0.00225	0.1957	-0.0074	0.0115
Educational attainment	Colorectal cancer	rs28513882	3	107577781	BBX	G	A	0.8112	0.01246	0.00221	0.8362	-0.0062	0.0118
Educational attainment	Colorectal cancer	rs28661002	9	123572932	DENND1A	T	C	0.7483	0.01099	0.00198	0.7598	-0.0016	0.0103
Educational attainment	Colorectal cancer	rs2885198	3	143917579	SIAH2	A	G	0.4983	0.01025	0.0017	0.4892	-0.0142	0.0091
Educational attainment	Colorectal cancer	rs2898191	21	32916201	AP000282.2	A	C	0.6922	0.01041	0.00188	0.7034	-0.0042	0.0095
Educational attainment	Colorectal cancer	rs2964197	5	58239379	AC010376.1	T	C	0.5	0.01177	0.0017	0.4921	-0.0064	0.0088
Educational attainment	Colorectal cancer	rs2971970	7	133959025	EXOC4	G	T	0.7721	0.01654	0.00207	0.7952	-0.0196	0.0108
Educational attainment	Colorectal cancer	rs2974295	8	42512411	SLC20A2	T	C	0.5238	0.01098	0.0017	0.4967	-0.0107	0.0088
Educational attainment	Colorectal cancer	rs2998315	14	84566363	RNU6-976P	G	A	0.5782	0.01269	0.00171	0.5477	-0.0046	0.0088
Educational attainment	Colorectal cancer	rs301800	1	8430543	RERE	T	C	0.1803	0.01516	0.00224	0.1857	0.0042	0.0113
Educational attainment	Colorectal cancer	rs3026996	1	159197500	CADM3	A	C	0.716	0.01537	0.00199	0.7718	0.0133	0.0107
Educational attainment	Colorectal cancer	rs31940	5	11476700	-	A	G	0.1344	0.01548	0.00246	0.1395	-0.0001	0.0128
Educational attainment	Colorectal cancer	rs324805	12	83537780	RP11-384P14.1	T	C	0.4558	0.01141	0.0017	0.4653	0.012	0.0088
Educational attainment	Colorectal cancer	rs337637	4	38602849	RP11-500G9.1	A	G	0.3367	0.01123	0.00177	0.3386	-0.0001	0.0092
Educational attainment	Colorectal cancer	rs339054	7	128742457	CALU	G	T	0.5221	0.0117	0.0017	0.4854	-0.0109	0.0088
Educational attainment	Colorectal cancer	rs34316	5	88719728	MEF2C	A	C	0.4201	0.02016	0.00177	0.4346	0.0124	0.0088
Educational attainment	Colorectal cancer	rs34394051	1	6793031	CAMTA1	G	A	0.1599	0.01392	0.0024	0.1582	-0.0102	0.012
Educational attainment	Colorectal cancer	rs34485537	16	83575319	CDH13	T	C	0.3895	0.01075	0.00173	0.3976	-0.0172	0.0092
Educational attainment	Colorectal cancer	rs35039375	1	171547724	PRRC2C	A	G	0.90646	0.01983	0.00293	0.9149	-0.0271	0.0159
Educational attainment	Colorectal cancer	rs35104491	6	96942587	KLHL32	A	G	0.233	0.01218	0.00219	0.1866	-0.014	0.0112
Educational attainment	Colorectal cancer	rs35309068	12	14382974	ATF7IP	G	T	0.466	0.01321	0.00171	0.4595	0.0004	0.0088
Educational attainment	Colorectal cancer	rs35316276	16	67816797	TSNAXIP1	T	C	0.2942	0.01173	0.00194	0.2804	-0.0194	0.0101
Educational attainment	Colorectal cancer	rs35417702	7	72274931	CALN1	C	T	0.4235	0.01445	0.0017	0.4702	-0.0017	0.0087
Educational attainment	Colorectal cancer	rs35475880	3	169135560	MECOM	G	T	0.8163	0.01511	0.00208	0.8057	0.0111	0.0111
Educational attainment	Colorectal cancer	rs35518360	4	102225733	MANBA	A	T	0.8946	0.01875	0.00327	0.917	-0.0002	0.0164
Educational attainment	Colorectal cancer	rs35532491	22	33933614	ISX	T	A	0.1071	0.02007	0.00286	0.1006	-0.0162	0.0158
Educational attainment	Colorectal cancer	rs35919256	3	123837324	MYLK	A	C	0.602	0.01032	0.00177	0.5992	0.0118	0.0093
Educational attainment	Colorectal cancer	rs36083520	4	23714253	RP11-380P13.1	C	T	0.1667	0.01629	0.00223	0.1693	0.0348	0.0117
Educational attainment	Colorectal cancer	rs36119825	7	48780940	AC004899.3	A	G	0.4694	0.01063	0.00171	0.454	0.0027	0.0088
Educational attainment	Colorectal cancer	rs363096	4	3178294	HTT	C	T	0.5748	0.01363	0.00172	0.5724	-0.0096	0.0089
Educational attainment	Colorectal cancer	rs3747631	1	204618441	LRRN2	C	G	0.2279	0.02207	0.00208	0.2167	-0.0131	0.0106
Educational attainment	Colorectal cancer	rs3781339	10	103668394	SH3PXD2A	C	T	0.8095	0.01247	0.00219	0.8037	-0.014	0.0111
Educational attainment	Colorectal cancer	rs3796348	3	53799371	CACNA1D	A	G	0.6207	0.01032	0.00175	0.6054	-0.0227	0.0091
Educational attainment	Colorectal cancer	rs3800546	6	169666926	WDR27	C	G	0.7296	0.01183	0.00194	0.7009	-0.0056	0.01
Educational attainment	Colorectal cancer	rs3809634	16	53504245	AKTIP	G	A	0.335	0.01058	0.00185	0.3087	-0.0064	0.0096
Educational attainment	Colorectal cancer	rs3812281	7	135397999	CNOT4	T	C	0.5867	0.01228	0.00174	0.6079	-0.0041	0.0089
Educational attainment	Colorectal cancer	rs3890802	5	152702367	LINC01470	G	A	0.7313	0.01133	0.00191	0.7414	-0.0056	0.0101
Educational attainment	Colorectal cancer	rs3897821	1	243257086	SDCCAG8	A	G	0.6497	0.01502	0.0018	0.6615	-0.0057	0.0093
Educational attainment	Colorectal cancer	rs406413	5	114562884	RP11-492A10.1	A	T	0.7891	0.01695	0.00209	0.7818	0.0119	0.0106
Educational attainment	Colorectal cancer	rs4073894	7	104826517	LHFPL3	A	G	0.1769	0.01524	0.00211	0.1979	-0.0042	0.0109
Educational attainment	Colorectal cancer	rs4144624	13	53543177	RP11-384G23.1	C	T	0.1497	0.01338	0.00239	0.1393	0.0004	0.0126
Educational attainment	Colorectal cancer	rs4235642	5	104482711	RP11-6N13.1	A	G	0.5952	0.01005	0.00177	0.6178	0.0151	0.009
Educational attainment	Colorectal cancer	rs4328757	3	36896689	TRANK1	T	C	0.6514	0.01067	0.00174	0.6121	-0.0066	0.009
Educational attainment	Colorectal cancer	rs4352658	6	87570154	RARS2	C	T	0.90986	0.0212	0.00308	0.9217	-0.0262	0.0163
Educational attainment	Colorectal cancer	rs4369924	20	43325743	SPINT3	A	G	0.1684	0.01362	0.00234	0.1698	-0.0152	0.0118
Educational attainment	Colorectal cancer	rs4382592	9	131995368	MED27	G	T	0.699	0.01636	0.00185	0.6899	-0.0013	0.0095
Educational attainment	Colorectal cancer	rs4384309	10	131312333	TCERG1L	A	G	0.4796	0.0109	0.00172	0.4666	-0.0093	0.0088
Educational attainment	Colorectal cancer	rs4442732	14	60558899	RP11-1042B17.3	A	G	0.4031	0.01063	0.00176	0.4142	-0.0104	0.009
Educational attainment	Colorectal cancer	rs4641552	12	49653399	FMNL3	A	C	0.06803	0.01926	0.00336	0.0672	0.0109	0.0174
Educational attainment	Colorectal cancer	rs4652135	1	175868537	LINC01657	A	C	0.6769	0.01219	0.0019	0.705	-0.0154	0.0097
Educational attainment	Colorectal cancer	rs4675248	2	202015507	RP11-107N15.1	G	A	0.631	0.01004	0.00173	0.6116	0.0217	0.009
Educational attainment	Colorectal cancer	rs4700393	5	60802440	ELOVL7	G	A	0.5289	0.02086	0.0017	0.5502	0.0015	0.0088
Educational attainment	Colorectal cancer	rs4725065	7	8069892	GLCCI1	G	A	0.4932	0.01169	0.0017	0.4985	0.0015	0.0088
Educational attainment	Colorectal cancer	rs4726070	7	151631132	PRKAG2	A	G	0.6207	0.01251	0.00174	0.5845	-0.0043	0.0089
Educational attainment	Colorectal cancer	rs4731413	7	128196079	MIR129-1	A	G	0.233	0.01211	0.00213	0.2015	-0.0034	0.0115
Educational attainment	Colorectal cancer	rs4760687	12	48160475	ASB8	G	A	0.6854	0.01039	0.00183	0.6968	-0.0171	0.0095
Educational attainment	Colorectal cancer	rs476358	6	145293116	AL356739.1	C	T	0.09864	0.01609	0.00273	0.1003	-0.0048	0.0147
Educational attainment	Colorectal cancer	rs4766424	12	1844930	CACNA2D4	C	G	0.08844	0.0141	0.00258	0.1197	-0.0092	0.0135
Educational attainment	Colorectal cancer	rs4778058	15	92912839	CHD2	C	T	0.5221	0.01017	0.0017	0.5081	-0.0138	0.0089
Educational attainment	Colorectal cancer	rs4780563	16	14881435	NOMO1	G	A	0.8282	0.01398	0.00245	0.8291	-0.0088	0.0118
Educational attainment	Colorectal cancer	rs4787457	16	28544079	NUPR1	A	G	0.6854	0.01741	0.00176	0.6542	-0.0051	0.0092
Educational attainment	Colorectal cancer	rs4810227	20	61266744	CDH4	A	G	0.6344	0.01272	0.00175	0.6151	-0.0072	0.009
Educational attainment	Colorectal cancer	rs4839155	1	111618867	RAP1A	T	G	0.75	0.01251	0.002	0.775	-0.0124	0.0104
Educational attainment	Colorectal cancer	rs4846724	1	221794475	LINC01655	A	G	0.4915	0.01018	0.0017	0.5254	0.0084	0.0087
Educational attainment	Colorectal cancer	rs4858670	3	24964962	AC133680.1	C	T	0.3163	0.0101	0.00183	0.2979	-0.0115	0.0096
Educational attainment	Colorectal cancer	rs4860734	4	66231186	AC112518.3	G	A	0.6701	0.0114	0.00188	0.6988	-0.0046	0.0097
Educational attainment	Colorectal cancer	rs4904523	14	89257286	FOXN3	G	A	0.5408	0.00936	0.0017	0.4784	0.0021	0.0088
Educational attainment	Colorectal cancer	rs4964046	12	27152377	RP11-582E3.2	G	A	0.335	0.01053	0.00178	0.3778	-0.0097	0.0092
Educational attainment	Colorectal cancer	rs4972400	2	173307156	RP11-1O7.1	A	G	0.352	0.01156	0.00181	0.3309	-0.0124	0.0094
Educational attainment	Colorectal cancer	rs4976445	5	137457337	SPOCK1	T	C	0.7432	0.012	0.00197	0.7466	-0.0017	0.01
Educational attainment	Colorectal cancer	rs4984541	15	96367910	RP11-522B15.3	G	A	0.2415	0.01233	0.00207	0.2394	-0.0074	0.0109
Educational attainment	Colorectal cancer	rs4984682	16	690404	WDR24	G	C	0.2228	0.01202	0.00203	0.2514	-0.0092	0.0105
Educational attainment	Colorectal cancer	rs535307	7	105704952	ATXN7L1	A	G	0.3231	0.01004	0.00184	0.3032	-0.0128	0.0097
Educational attainment	Colorectal cancer	rs548897	1	57252357	DAB1	A	G	0.4303	0.00966	0.00171	0.4426	-0.0054	0.0088
Educational attainment	Colorectal cancer	rs55641816	13	35812860	DCLK1	C	T	0.8622	0.01462	0.00262	0.8653	0.0027	0.0128
Educational attainment	Colorectal cancer	rs55771711	10	131989233	BNIP3	C	G	0.2279	0.01555	0.00199	0.236	0.0062	0.0104
Educational attainment	Colorectal cancer	rs56048629	3	50218234	SLC38A3	C	T	0.631	0.01654	0.00176	0.6459	-0.0066	0.0093
Educational attainment	Colorectal cancer	rs56194430	5	68528863	CTC-537E7.1	C	T	0.8248	0.01514	0.00232	0.8389	-0.006	0.0121
Educational attainment	Colorectal cancer	rs56330207	5	64492946	AC010376.1	A	G	0.2075	0.01184	0.00207	0.2428	0.0057	0.0105
Educational attainment	Colorectal cancer	rs56391344	15	77714557	LINGO1	A	G	0.2381	0.01571	0.00197	0.2384	0.0083	0.0103
Educational attainment	Colorectal cancer	rs563954	11	132521762	OPCML	G	A	0.5119	0.00976	0.00175	0.5143	-0.0065	0.0088
Educational attainment	Colorectal cancer	rs57016874	2	219445390	SPEG	T	C	0.04762	0.02902	0.00457	0.0402	-0.014	0.0236
Educational attainment	Colorectal cancer	rs5763431	22	29697678	NF2	T	C	0.5714	0.01125	0.00176	0.6277	-0.0022	0.009
Educational attainment	Colorectal cancer	rs59123361	1	110223832	KCNC4	G	A	0.8946	0.02094	0.00291	0.8964	-0.0367	0.0151
Educational attainment	Colorectal cancer	rs59480703	8	9795620	TNKS	G	C	0.8367	0.01237	0.00215	0.796	-0.0126	0.0111
Educational attainment	Colorectal cancer	rs59484001	14	29298689	RP11-562L8.1	C	T	0.94898	0.02926	0.00391	0.9426	-0.0529	0.0193
Educational attainment	Colorectal cancer	rs59953820	5	66685119	MAST4	T	A	0.07483	0.01595	0.00289	0.1033	-0.0042	0.0144
Educational attainment	Colorectal cancer	rs60096640	6	27668534	ZFP57	A	G	0.90136	0.01574	0.00273	0.885	0.0042	0.0139
Educational attainment	Colorectal cancer	rs6067645	20	51099580	RP4-811M8.1	G	A	0.534	0.01003	0.00173	0.4941	0.0018	0.0093
Educational attainment	Colorectal cancer	rs6122735	20	48907195	CSE1L	T	C	0.4133	0.0105	0.00174	0.3802	0.0045	0.009
Educational attainment	Colorectal cancer	rs6123924	20	59644709	PHACTR3	A	G	0.8401	0.01528	0.00235	0.8185	0.001	0.0119
Educational attainment	Colorectal cancer	rs613872	18	55543071	TCF4	G	T	0.1718	0.0175	0.00227	0.1652	0.002	0.0117
Educational attainment	Colorectal cancer	rs61757207	16	70324592	DDX19B	A	G	0.98639	0.04941	0.00795	0.9889	-0.0221	0.0501
Educational attainment	Colorectal cancer	rs61996546	15	26558984	GABRB3	T	C	0.4745	0.00965	0.0017	0.5176	0.0084	0.0088
Educational attainment	Colorectal cancer	rs62142891	2	51311975	AC007682.1	A	G	0.2551	0.01121	0.00194	0.2501	0.0013	0.0101
Educational attainment	Colorectal cancer	rs62155873	2	105352905	FHL2	C	T	0.8861	0.01441	0.00259	0.8833	-0.0133	0.0136
Educational attainment	Colorectal cancer	rs62157915	2	98280720	VWA3B	C	T	0.05952	0.02091	0.00348	0.0586	0.0092	0.0185
Educational attainment	Colorectal cancer	rs62166492	2	141600259	LRP1B	A	G	0.91327	0.02846	0.0034	0.9406	-0.0211	0.0184
Educational attainment	Colorectal cancer	rs62172885	2	141264714	LRP1B	C	T	0.6599	0.01012	0.00179	0.6567	-0.016	0.0093
Educational attainment	Colorectal cancer	rs62174974	2	184188658	MIR548AE1	G	A	0.7772	0.01191	0.00215	0.7952	-0.005	0.0108
Educational attainment	Colorectal cancer	rs62177359	2	160433826	RBMS1	C	A	0.02211	0.0304	0.00475	0.0362	-0.103	0.0236
Educational attainment	Colorectal cancer	rs62184480	2	211789475	ERBB4	C	T	0.7551	0.01528	0.00191	0.7428	0.0017	0.0101
Educational attainment	Colorectal cancer	rs62190914	2	235879531	AGAP1	T	C	0.6361	0.01001	0.00176	0.6427	-0.0052	0.0092
Educational attainment	Colorectal cancer	rs622169	1	244274105	C1orf100	T	C	0.4677	0.00999	0.00178	0.435	0.0056	0.0099
Educational attainment	Colorectal cancer	rs62439690	7	21377938	RNU1-15P	G	A	0.733	0.01087	0.00194	0.7513	-0.0039	0.0102
Educational attainment	Colorectal cancer	rs62444881	7	2012683	MAD1L1	T	C	0.1905	0.01815	0.00217	0.2024	-0.0169	0.0109
Educational attainment	Colorectal cancer	rs62465322	7	133012192	CHCHD3	A	C	0.3197	0.01065	0.00184	0.3115	-0.0039	0.0094
Educational attainment	Colorectal cancer	rs635754	1	96019384	RP11-147C23.1	A	G	0.5306	0.0134	0.00173	0.5673	0.0075	0.0088
Educational attainment	Colorectal cancer	rs6429082	1	235436814	TBCE	C	T	0.5238	0.01078	0.0017	0.5396	-0.0061	0.0088
Educational attainment	Colorectal cancer	rs6436555	2	156631765	GPD2	A	C	0.4762	0.01012	0.0017	0.5102	0.0094	0.0088
Educational attainment	Colorectal cancer	rs6440008	3	141435700	ZBTB38	C	T	0.3486	0.00976	0.00175	0.3726	0.0072	0.0091
Educational attainment	Colorectal cancer	rs6457996	6	37559897	MIR4462	T	C	0.5527	0.01014	0.0017	0.5174	-0.0103	0.0089
Educational attainment	Colorectal cancer	rs6493265	15	47221056	SEMA6D	C	T	0.6105	0.01385	0.00174	0.6158	-0.0036	0.009
Educational attainment	Colorectal cancer	rs6513959	20	44992215	STK4	A	G	0.7211	0.01177	0.00185	0.6959	-0.0112	0.0098
Educational attainment	Colorectal cancer	rs6535149	4	136487717	INPP4B	C	T	0.7075	0.01051	0.00189	0.691	0.0103	0.0097
Educational attainment	Colorectal cancer	rs6539284	12	79198900	SYT1	C	T	0.4456	0.01083	0.00173	0.3902	-0.0033	0.009
Educational attainment	Colorectal cancer	rs6557171	6	151913458	ESR1	C	T	0.7245	0.01567	0.00181	0.6787	-0.0044	0.0094
Educational attainment	Colorectal cancer	rs6573552	14	64283515	ESR2	C	T	0.5272	0.01086	0.0017	0.4972	-0.0077	0.0088
Educational attainment	Colorectal cancer	rs66568921	3	85622868	CADM2	G	T	0.3639	0.01565	0.00182	0.3697	0.0164	0.0091
Educational attainment	Colorectal cancer	rs66641143	2	188577798	GULP1	C	T	0.97449	0.03162	0.00486	0.9712	-0.02	0.0265
Educational attainment	Colorectal cancer	rs6666119	1	109497688	CYB561D1	G	A	0.2976	0.01269	0.00183	0.2899	0.0037	0.0097
Educational attainment	Colorectal cancer	rs66671632	8	142599411	ARC	C	T	0.8724	0.01838	0.00254	0.853	0.001	0.0129
Educational attainment	Colorectal cancer	rs6678474	1	117229675	VTCN1	A	T	0.96088	0.02927	0.00513	0.9642	0.0414	0.0245
Educational attainment	Colorectal cancer	rs6731373	2	68275912	AC017083.3	G	A	0.6633	0.01256	0.00181	0.6647	-0.025	0.0095
Educational attainment	Colorectal cancer	rs6736898	2	163533057	FIGN	A	G	0.6173	0.01032	0.00178	0.6219	-0.0012	0.0091
Educational attainment	Colorectal cancer	rs6774533	17	62485411	CADPS	T	C	0.6905	0.0126	0.00187	0.6882	0.0032	0.0098
Educational attainment	Colorectal cancer	rs67885444	3	28821456	INTS9	T	C	0.1718	0.01406	0.00232	0.1677	-0.0247	0.0121
Educational attainment	Colorectal cancer	rs67890737	8	228119928	SPHKAP	C	A	0.6735	0.01141	0.00179	0.6394	-0.0027	0.0091
Educational attainment	Colorectal cancer	rs6805241	5	116813836	LSAMP	T	C	0.8027	0.01413	0.00203	0.7808	-0.0055	0.0106
Educational attainment	Colorectal cancer	rs6821231	11	170038837	LINC02174	C	T	0.733	0.01217	0.00197	0.7281	0.0117	0.01
Educational attainment	Colorectal cancer	rs6871635	4	134494704	AC005355.1	G	A	0.5629	0.00946	0.00173	0.5799	-0.0227	0.0089
Educational attainment	Colorectal cancer	rs6917204	5	144963580	AL356739.1	T	C	0.7721	0.01185	0.00213	0.7709	-0.0273	0.0107
Educational attainment	Colorectal cancer	rs6959891	7	54646307	RPL31P35	A	G	0.7041	0.01136	0.00189	0.7219	-0.0225	0.0098
Educational attainment	Colorectal cancer	rs6965147	7	3435608	SDK1	T	G	0.4507	0.01129	0.00171	0.4542	0.0105	0.0088
Educational attainment	Colorectal cancer	rs7012546	8	104055509	RIMS2	T	C	0.4201	0.01009	0.00172	0.3955	-0.0244	0.009
Educational attainment	Colorectal cancer	rs7016302	8	4975519	CSMD1	G	C	0.1769	0.01243	0.00228	0.1693	-0.0094	0.0117
Educational attainment	Colorectal cancer	rs702606	8	53871287	AC116606.1	T	C	0.8299	0.01427	0.0025	0.8631	-0.0196	0.0127
Educational attainment	Colorectal cancer	rs7029718	5	23358497	RP11-370B11.4	A	G	0.4354	0.02439	0.00174	0.4089	0.008	0.0089
Educational attainment	Colorectal cancer	rs710629	10	67304076	CAND1	A	G	0.6565	0.01053	0.00177	0.6319	-0.001	0.0092
Educational attainment	Colorectal cancer	rs7108020	12	131419926	NTM	A	C	0.6616	0.01094	0.00178	0.6566	-0.0106	0.0093
Educational attainment	Colorectal cancer	rs7117878	11	57653985	CLP1	C	A	0.6956	0.01036	0.00182	0.6939	-0.0025	0.0095
Educational attainment	Colorectal cancer	rs71415374	17	103538956	AC018880.1	T	C	0.05952	0.02142	0.00307	0.084	0.0106	0.0168
Educational attainment	Colorectal cancer	rs71432775	12	59749185	DIAPH3	A	G	0.2959	0.0113	0.00198	0.2676	-0.0113	0.0098
Educational attainment	Colorectal cancer	rs71646142	14	212195886	RP11-15I11.2	T	C	0.1735	0.01286	0.00217	0.1785	-0.0118	0.0114
Educational attainment	Colorectal cancer	rs7188873	15	24715743	TNRC6A	A	G	0.381	0.0106	0.00175	0.3813	-0.0153	0.009
Educational attainment	Colorectal cancer	rs7215889	16	39251509	FBXL20	T	C	0.7449	0.01132	0.00196	0.7369	-0.0331	0.0099
Educational attainment	Colorectal cancer	rs7233920	16	39836354	LINC01901	G	A	0.784	0.01315	0.00202	0.7712	0.001	0.0104
Educational attainment	Colorectal cancer	rs72486027	18	-	LOC105369477	C	T	0.7211	0.01123	0.00197	0.7488	-0.0033	0.0101
Educational attainment	Colorectal cancer	rs7257460	11	30255846	ZNF536	T	C	0.7296	0.01145	0.00189	0.7082	-0.0003	0.0096
Educational attainment	Colorectal cancer	rs72677177	19	71654351	-	A	G	0.4354	0.0105	0.00174	0.3993	0.0038	0.009
Educational attainment	Colorectal cancer	rs72686126	1	75662673	RP4-595K12.2	C	T	0.06633	0.01862	0.00331	0.0603	-0.0153	0.0193
Educational attainment	Colorectal cancer	rs72693550	4	23735997	ELAVL2	C	A	0.8759	0.01542	0.00234	0.8573	-0.0168	0.0131
Educational attainment	Colorectal cancer	rs72786644	4	93702893	-	A	G	0.2007	0.0139	0.00219	0.1823	0.0195	0.0113
Educational attainment	Colorectal cancer	rs72802200	16	58980044	LINC01122	A	G	0.97789	0.04604	0.00838	0.9909	-0.0528	0.0498
Educational attainment	Colorectal cancer	rs728054	16	137387618	DGKI	G	A	0.6378	0.01274	0.00177	0.6448	-0.0041	0.0093
Educational attainment	Colorectal cancer	rs72828517	7	19035804	RP1-130G2.1	C	T	0.1412	0.01836	0.00224	0.17	0.0162	0.0116
Educational attainment	Colorectal cancer	rs72829857	6	16965821	RP1-130G2.1	G	A	0.2449	0.01516	0.00202	0.2517	0.011	0.0102
Educational attainment	Colorectal cancer	rs72840994	17	85365045	RP11-475D12.1	G	T	0.182	0.01247	0.00216	0.1759	-0.0148	0.0114
Educational attainment	Colorectal cancer	rs72972965	3	139696807	MRPS18BP2	A	C	0.3503	0.01015	0.00183	0.3443	0.0029	0.0092
Educational attainment	Colorectal cancer	rs730384	12	74423167	SYNDIG1L	A	G	0.4558	0.01016	0.00171	0.4315	0.0067	0.0089
Educational attainment	Colorectal cancer	rs7321274	3	68572054	RPS3AP52	A	G	0.8044	0.01275	0.00211	0.8049	0.01	0.011
Educational attainment	Colorectal cancer	rs73301698	8	15386837	PTPRO	G	A	0.7738	0.01291	0.00208	0.7849	0.0176	0.0107
Educational attainment	Colorectal cancer	rs7332724	3	90977018	BRK1P2	C	T	0.7381	0.01149	0.00189	0.7281	-0.012	0.0098
Educational attainment	Colorectal cancer	rs73344830	13	102057071	C10orf76	A	G	0.398	0.0172	0.00172	0.4006	0.0023	0.009
Educational attainment	Colorectal cancer	rs73496688	13	79445704	TENM4	A	T	0.1446	0.01429	0.00238	0.139	-0.0116	0.0127
Educational attainment	Colorectal cancer	rs736282	10	93821514	PRIMA1	T	C	0.4847	0.01082	0.0017	0.467	-0.0143	0.0087
Educational attainment	Colorectal cancer	rs73874335	14	158215694	RSRC1	C	T	0.94048	0.0199	0.00361	0.9347	0.019	0.0177
Educational attainment	Colorectal cancer	rs743316	3	33880392	ITSN1	T	C	0.818	0.01185	0.00208	0.7993	-0.0181	0.0109
Educational attainment	Colorectal cancer	rs74545339	21	134428365	ZFAT	G	A	0.91156	0.01626	0.00269	0.8893	-0.0105	0.014
Educational attainment	Colorectal cancer	rs74701752	12	20549183	FAM43B	T	G	0.09524	0.01591	0.00285	0.0898	-0.0008	0.0153
Educational attainment	Colorectal cancer	rs74944275	2	103390372	RP11-231G15.1	T	C	0.02891	0.02739	0.00424	0.0358	-0.0004	0.0242
Educational attainment	Colorectal cancer	rs74998289	5	45836192	-	T	G	0.7602	0.01821	0.00213	0.7933	0.0159	0.0109
Educational attainment	Colorectal cancer	rs7526112	2	93282126	CCDC18	T	G	0.6429	0.01215	0.00177	0.6431	-0.0141	0.0091
Educational attainment	Colorectal cancer	rs75708852	2	97550713	ANKRD36B	C	A	0.97109	0.02792	0.00498	0.9646	0.0579	0.0253
Educational attainment	Colorectal cancer	rs75755471	2	81481293	LINC01815	G	A	0.92347	0.01891	0.00344	0.9277	-0.0017	0.0169
Educational attainment	Colorectal cancer	rs7575637	11	145038684	TEX41	A	G	0.4779	0.01136	0.00171	0.4611	-0.011	0.0088
Educational attainment	Colorectal cancer	rs7595950	2	59916057	RP11-444A22.1	T	C	0.5459	0.00993	0.0017	0.5048	-0.0005	0.0087
Educational attainment	Colorectal cancer	rs7597126	2	214144634	SPAG16	C	T	0.5221	0.01009	0.00172	0.4906	0.0046	0.0089
Educational attainment	Colorectal cancer	rs7603132	2	4903958	RNU6-649P	A	G	0.1548	0.01317	0.00215	0.187	-0.0192	0.0112
Educational attainment	Colorectal cancer	rs76076331	2	10837459	PDIA6	T	C	0.131	0.01873	0.00248	0.1249	-0.0088	0.0134
Educational attainment	Colorectal cancer	rs7625428	2	56536879	FEZF2	T	C	0.5986	0.00989	0.00174	0.5848	-0.0218	0.0091
Educational attainment	Colorectal cancer	rs76608582	3	4474728	CTB-50L17.10	A	C	0.04082	0.02798	0.00445	0.0447	-0.0533	0.0264
Educational attainment	Colorectal cancer	rs76878669	4	66325096	RIN1	C	G	0.7466	0.01399	0.00205	0.7537	-0.0318	0.0101
Educational attainment	Colorectal cancer	rs77025239	4	181016397	SOX2-OT	G	A	0.8912	0.01422	0.00234	0.8409	-0.0138	0.012
Educational attainment	Colorectal cancer	rs77128898	3	61546053	SYT7	C	T	0.97789	0.02769	0.00482	0.9661	-0.0278	0.0255
Educational attainment	Colorectal cancer	rs772921	5	56009793	IKZF4	T	C	0.3452	0.01754	0.0018	0.3217	-0.0058	0.0093
Educational attainment	Colorectal cancer	rs7737905	5	60352889	PDE4D	G	T	0.7228	0.01285	0.00188	0.7034	-0.0141	0.0096
Educational attainment	Colorectal cancer	rs77702819	14	100712266	AC092168.4	T	G	0.08333	0.01863	0.00298	0.0837	-0.0177	0.0169
Educational attainment	Colorectal cancer	rs77835879	2	26369690	ITPR2	A	G	0.90986	0.01601	0.00288	0.9084	0.0125	0.0155
Educational attainment	Colorectal cancer	rs7788620	12	2156714	MAD1L1	A	G	0.75	0.01635	0.00206	0.7882	-0.0138	0.0108
Educational attainment	Colorectal cancer	rs7796203	7	117865433	CTTNBP2	G	A	0.4745	0.01074	0.00171	0.4468	0.0069	0.0088
Educational attainment	Colorectal cancer	rs7803932	5	70738687	AUTS2	A	G	0.1565	0.0143	0.00226	0.1539	0.0024	0.0122
Educational attainment	Colorectal cancer	rs7833201	7	86549750	CPNE3	G	C	0.8656	0.01532	0.00262	0.8872	0.0036	0.0142
Educational attainment	Colorectal cancer	rs78721320	3	3304740	LINC02142	A	G	0.2041	0.01307	0.00219	0.2035	-0.0089	0.0116
Educational attainment	Colorectal cancer	rs790647	10	105016726	SORCS3	C	A	0.7653	0.01482	0.00202	0.7754	0.004	0.0105
Educational attainment	Colorectal cancer	rs7924036	10	63431885	JMJD1C	T	G	0.5391	0.01501	0.0017	0.5177	0.005	0.0088
Educational attainment	Colorectal cancer	rs79265434	10	24581762	MPP6	G	A	0.1173	0.02331	0.00262	0.1011	-0.0156	0.0145
Educational attainment	Colorectal cancer	rs79269403	10	108317972	HHLA2	A	G	0.2228	0.01447	0.00204	0.2236	0.0063	0.0105
Educational attainment	Colorectal cancer	rs7928017	7	113578040	DRD2	A	C	0.4456	0.00953	0.00172	0.4272	-0.005	0.009
Educational attainment	Colorectal cancer	rs79375112	3	114822602	MDFIC	A	G	0.8639	0.01529	0.00257	0.8782	-0.0013	0.0135
Educational attainment	Colorectal cancer	rs7940022	11	12852359	TEAD1	T	G	0.6531	0.01394	0.00184	0.6942	-0.0074	0.0095
Educational attainment	Colorectal cancer	rs7943853	11	39878084	RP11-810F22.1	T	C	0.7517	0.01128	0.00201	0.7619	0.003	0.0103
Educational attainment	Colorectal cancer	rs795230	11	30752978	DCDC1	T	C	0.4184	0.00952	0.00172	0.4172	-0.0015	0.0089
Educational attainment	Colorectal cancer	rs79523955	11	28472554	PHACTR4	A	G	0.90476	0.01802	0.00283	0.9006	-0.0001	0.0157
Educational attainment	Colorectal cancer	rs7977614	12	109677481	RN7SKP250	G	A	0.3078	0.01325	0.00198	0.2759	-0.0058	0.0103
Educational attainment	Colorectal cancer	rs7988627	12	81057647	LINC00377	G	A	0.4354	0.0102	0.00172	0.4348	0.0003	0.009
Educational attainment	Colorectal cancer	rs8008382	13	103588088	RP11-73M18.2	C	T	0.6871	0.01208	0.00185	0.6825	0.0037	0.0095
Educational attainment	Colorectal cancer	rs80171383	14	46063126	PHF21A	A	G	0.1241	0.0145	0.00241	0.1264	0.0138	0.0131
Educational attainment	Colorectal cancer	rs8020034	14	26511894	NOVA1	A	G	0.2058	0.01782	0.00223	0.1932	-0.0218	0.0112
Educational attainment	Colorectal cancer	rs8052297	16	12409368	SNX29	G	T	0.5714	0.01029	0.00172	0.5725	-0.0132	0.0088
Educational attainment	Colorectal cancer	rs818415	3	65414176	LINC00922	G	T	0.182	0.01235	0.00219	0.205	-0.0141	0.0109
Educational attainment	Colorectal cancer	rs837080	2	129912870	FAM49B	C	T	0.4932	0.01092	0.0017	0.4773	-0.0279	0.0088
Educational attainment	Colorectal cancer	rs892612	16	137197676	SPOCK1	C	A	0.8418	0.01464	0.00237	0.8489	-0.0121	0.0122
Educational attainment	Colorectal cancer	rs9289300	7	127426145	MRPL3	C	T	0.1837	0.01512	0.00234	0.1571	0.001	0.012
Educational attainment	Colorectal cancer	rs9320493	3	114421533	RP3-399L15.3	A	G	0.1361	0.01394	0.0024	0.1504	-0.0185	0.0123
Educational attainment	Colorectal cancer	rs9342482	6	65513950	EYS	T	G	0.2908	0.01264	0.00197	0.252	0.0058	0.0101
Educational attainment	Colorectal cancer	rs9349956	6	14718029	RP11-146I2.1	C	A	0.2398	0.01881	0.00225	0.1853	0.022	0.0116
Educational attainment	Colorectal cancer	rs9371881	6	155317079	TFB1M	A	G	0.3537	0.01036	0.00178	0.3315	0.0094	0.0093
Educational attainment	Colorectal cancer	rs9372625	6	97896155	RP11-436D23.1	A	G	0.4133	0.02383	0.00176	0.3748	-0.0334	0.009
Educational attainment	Colorectal cancer	rs9384679	6	108543216	RP11-282C5.1	C	T	0.5918	0.00959	0.00176	0.6253	0.0188	0.009
Educational attainment	Colorectal cancer	rs9386319	6	96118543	FUT9	G	A	0.4269	0.00991	0.00174	0.4007	-0.0077	0.0089
Educational attainment	Colorectal cancer	rs9386787	6	109279090	CCDC162P	G	A	0.5136	0.00958	0.0017	0.5251	0.0194	0.0087
Educational attainment	Colorectal cancer	rs9388490	6	126383649	RP11-394G3.2	T	C	0.4235	0.00972	0.00171	0.4783	-0.0116	0.009
Educational attainment	Colorectal cancer	rs939400	4	50418752	NRXN1	G	T	0.6241	0.01031	0.00177	0.6033	-0.0145	0.0091
Educational attainment	Colorectal cancer	rs9436866	1	68961893	LINC01707	C	A	0.09524	0.01882	0.00289	0.0983	-0.0115	0.0148
Educational attainment	Colorectal cancer	rs9503598	6	3446029	SLC22A23	A	G	0.4388	0.01079	0.00171	0.4415	-0.0089	0.0088
Educational attainment	Colorectal cancer	rs9513416	6	98403520	FARP1	G	A	0.1395	0.01316	0.00232	0.1447	-0.0014	0.0125
Educational attainment	Colorectal cancer	rs9529119	6	31209840	B3GLCT	C	G	0.1973	0.01295	0.00204	0.2098	-0.0052	0.0109
Educational attainment	Colorectal cancer	rs9536961	13	55104197	RP11-78L16.1	G	A	0.3895	0.01242	0.0018	0.3669	-0.0122	0.0093
Educational attainment	Colorectal cancer	rs9556958	13	98447792	STK24	C	T	0.4711	0.0108	0.0017	0.4861	0.01	0.0087
Educational attainment	Colorectal cancer	rs9557378	13	100095312	PCCA	G	A	0.7432	0.01094	0.00193	0.7183	-0.006	0.01
Educational attainment	Colorectal cancer	rs9616906	13	50666252	Y_RNA	A	G	0.4235	0.01497	0.00172	0.4387	-0.0043	0.0098
Educational attainment	Colorectal cancer	rs969512	13	146951590	FHDC1	T	A	0.2959	0.01249	0.00179	0.3396	-0.0087	0.0092
Educational attainment	Colorectal cancer	rs9704097	10	24959097	LUZP2	C	A	0.5272	0.0103	0.00171	0.5069	-0.0056	0.0088
Educational attainment	Colorectal cancer	rs9771228	11	32282884	PDE1C	T	C	0.6735	0.01182	0.00178	0.6392	0.0013	0.0091
Educational attainment	Colorectal cancer	rs9841975	3	64460436	PROK2	G	A	0.4337	0.0113	0.00171	0.4337	-0.01	0.0089
Educational attainment	Colorectal cancer	rs9882532	5	16824346	PLCL2	T	C	0.6361	0.01208	0.00177	0.6545	0.004	0.0092
Educational attainment	Colorectal cancer	rs9886703	3	79631436	TLE4	T	A	0.8299	0.01315	0.00227	0.8312	-0.0211	0.0117
Educational attainment	Colorectal cancer	rs9914918	9	48884659	SUMO2P17	A	G	0.2823	0.01155	0.00189	0.2935	0.0243	0.0096
Educational attainment	Colorectal cancer	rs9933256	17	1196748	CACNA1H	A	G	0.5918	0.01134	0.00172	0.59	0.0091	0.0093
Educational attainment	Colorectal cancer	rs9936270	11	12121884	SNX29	C	T	0.6922	0.0136	0.00198	0.7533	-0.0097	0.0101
Educational attainment	Colorectal cancer	rs9938678	16	61469731	CDH8	T	A	0.2432	0.01355	0.00205	0.2071	-0.015	0.0111
Educational attainment	Colorectal cancer	rs9964724	18	37579161	CELF4	T	C	0.6599	0.01978	0.00183	0.6818	-0.0071	0.0094
Educational attainment	Colorectal cancer	rs997123	18	142094933	LRP1B	C	T	0.4881	0.00966	0.0017	0.5188	-0.0007	0.0087
Educational attainment	Colorectal cancer	rs998887	2	159573845	TOMM22P4	A	C	0.4898	0.01272	0.0017	0.5332	-0.0092	0.0088
Abbreviations: Chr: Chromosome; EAF: Effect Allele Frequency; GVs: Genetic Variants; GWAS: Genome Wide Association Study; SE: Standard Error; UKB: UK Biobank
a Position based on GRCh38

## Sheet: Table S37
Supplementary Table S37. Two-sample Mendelian randomization estimates for the association of chronotype on educational attainment, of educational attainment on chronotype and of educational attainment on colorectal cancer in both sexes combined
Exposure	Outcome	Method	GVs	OR (95% CI)	P
Chronotype, meta-GWAS	Educational attainment	IVW fixed-effects model / Wald ratio estimator	284	0.98 (0.97, 0.99)	6.72306e-08
		IVW random-effects model		0.98 (0.96, 1.00)	0.0422074
		Weighted median method		0.99 (0.97, 1.00)	0.0515814
		Mode-based method		0.99 (0.96, 1.02)	0.592856
		MR-Egger method		1.02 (0.97, 1.08)	0.46061
		Contamination mixture method		1.00 (0.97, 1.02)	0.497453
Chronotype, UKB GWAS	Educational attainment	IVW fixed-effects model / Wald ratio estimator	284	0.91 (0.88, 0.94)	1.07681e-07
		IVW random-effects model		0.91 (0.83, 1.00)	0.0456119
		Weighted median method		0.93 (0.87, 1.00)	0.0601893
		Mode-based method		1.01 (0.86, 1.20)	0.874584
		MR-Egger method		1.12 (0.86, 1.46)	0.392123
		Contamination mixture method		1.04 (0.94, 1.16)	0.32291
Educational attainment	Chronotype, UKB GWAS	IVW fixed-effects model / Wald ratio estimator	474	0.98 (0.97, 0.99)	4.07715e-06
		IVW random-effects model		0.98 (0.97, 1.00)	0.0142865
		Weighted median method		0.99 (0.97, 1.00)	0.0723944
		Mode-based method		1.04 (0.95, 1.15)	0.375173
		MR-Egger method		0.99 (0.93, 1.05)	0.689903
		Contamination mixture method		0.94 (0.94, 0.97)	0.0157526
Educational attainment	Colorectal cancer	IVW fixed-effects model / Wald ratio estimator	475	0.75 (0.70, 0.81)	1.13176e-15
		IVW random-effects model		0.75 (0.69, 0.82)	3.87556e-10
		Weighted median method		0.72 (0.65, 0.81)	6.24812e-09
		Mode-based method		0.68 (0.46, 1.01)	0.0534935
		MR-Egger method		0.84 (0.59, 1.21)	0.353993
		Contamination mixture method		0.63 (0.56, 0.70)	1.9897e-13
Abbreviations: CI: Confidence Interval; GVs: Genetic Variants; GWAS: Genome Wide Association Study; IVW: Inverse-Variance Weighted; MR: Mendelian Randomization; OR: Odds Ratio; UKB: UK Biobank

## Sheet: Table S38
Supplementary Table S38. MR-Egger test of directional pleiotropy for the association of chronotype on educational attainment, of educational attainment on chronotype and of educational attainment on colorectal cancer in both sexes combined
Exposure	Outcome	Intercept (95% CI)	P
Chronotype, meta-GWAS	Educational Attainment	-0.001 (-0.003, 0.000)	0.115081
Chronotype, UKB GWAS	Educational Attainment	-0.001 (-0.003, 0.000)	0.0941357
Educational Attainment	Chronotype, UKB GWAS	0.000 (-0.001, 0.001)	0.823367
Educational Attainment	Colorectal cancer	-0.002 (-0.006, 0.003)	0.518635
Abbreviations: CI: Confidence Interval; GWAS: Genome Wide Association Study; MR: Mendelian Randomization; UKB: UK Biobank

## Sheet: Table S39
Supplementary Table S39. Test of heterogeneity (Inverse-variance weighted and MR-Egger) for the association of chronotype on educational attainment, of educational attainment on chronotype and of educational attainment on colorectal cancer in both sexes combined
Exposure	Outcome	IVW		MR-Egger		IGX2
		Q	P	Q	P
Chronotype, meta-GWAS	Educational attainment	1998.48	2.25012e-255	1981.03	1.5194e-252	0.76172
Chronotype, UKB GWAS	Educational attainment	1999.39	1.52033e-255	1979.72	2.67446e-252	0.534736
Educational attainment	Chronotype, UKB GWAS	1672.82	1.62703e-133	1672.65	9.19682e-134	0.428392
Educational attainment	Colorectal cancer	776.638	5.08721e-17	775.954	4.53023e-17	0.442058
Abbreviations: IVW: Inverse-Variance Weighted; GWAS: Genome Wide Association Study; MR: Mendelian Randomization; Q: Heterogeneity test statistic (Cochran's Q); UKB: UK Biobank

## Sheet: Table S40
Supplementary Table S40. Mendelian Randomization Pleiotropy RESidual Sum and Outlier test for the association of chronotype on educational attainment, of educational attainment on chronotype and of educational attainment on colorectal cancer in both sexes combined
Exposure	Outcome	OR	SD	P	Global test	Global test P	Outliers	Distortion test P	Distortion coefficient
Chronotype, meta-GWAS	Educational attainment	0.974833	0.007067	0.000378342	2011.75	<0.001	rs1013987, rs10742179, rs10951325, rs111261826, rs115073088, rs12195792, rs1221502, rs12771973, rs13004345, rs1449403, rs1599374, rs16939162, rs17604349, rs17712705, rs1788784, rs1811899, rs184033703, rs2011528, rs2298117, rs2706762, rs28458909, rs2944831, rs2978382, rs36055559, rs42210, rs465670, rs4690085, rs4860734, rs4903203, rs62124718, rs62182135, rs6573308, rs6816922, rs6838677, rs6846730,…	0.509	20.0128
Chronotype, UKB GWAS	Educational attainment	0.890157	0.0335047	0.00061238	2012.64	<0.001	rs1013987, rs10742179, rs10951325, rs111261826, rs115073088, rs12195792, rs1221502, rs12771973, rs13004345, rs1449403, rs1599374, rs16939162, rs17604349, rs17712705, rs1788784, rs1811899, rs184033703, rs2011528, rs2298117, rs2706762, rs28458909, rs2944831, rs2978382, rs36055559, rs42210, rs465670, rs4690085, rs4860734, rs4903203, rs62124718, rs62182135, rs6573308, rs6816922, rs6838677, rs6846730,…	0.569	18.3215
Educational attainment	Chronotype, UKB GWAS	0.98306	0.00687817	0.0133607	1680.32	<0.001	rs10460095, rs1061801, rs11223560, rs12170452, rs12694681, rs13428598, rs1569723, rs1599381, rs17110109, rs17638867, rs1979969, rs2706762, rs2731665, rs2819336, rs2820314, rs2971970, rs35417702, rs3890802, rs4235642, rs4442732, rs4860734, rs56330207, rs6493265, rs6573552, rs72972965, rs75755471, rs7575637, rs9386787, rs9771228	0.714	-14.0445
Educational attainment	Colorectal cancer	0.77495	0.0432166	6.98902e-09	780.185	<0.001	rs1391438, rs1455349, rs2036281, rs2256965, rs62177359	0.486	-11.409
Abbreviations: GWAS: Genome Wide Association Study; OR: Odds Ratio; SD: Standard Deviation; UKB: UK Biobank

## Sheet: Table S41
Supplementary Table S41. Evidence of association (P<1x10-5) of outlying genetic variants that were used as instrumental variables in Mendelian randomization analyses of chronotype on educational attainment, of educational attainment on chronotype and of educational attainment on colorectal cancer with secondary phenotypesa
Exp.	GV	Chr: Positionb	Gene	Secondary Phenotype
Chronotype (exposure), Educational attainment (outcome)	rs1013987	chr18:25050872	RP11-958F21.3	Age completed full time education, Job involves heavy manual or physical work, Job involves mainly walking or standing, Morning or evening person
Chronotype (exposure), Educational attainment (outcome)	rs10742179	chr11:27628977	BDNF-AS	Body mass index females, Body mass index males, Body mass index, Childhood BMI, Body mass index in physically active females, Body mass index in physically active indivdiuals, Body mass index in females greater than 50 years of age, Body mass index in females, Body mass index in physically inactive indivdiuals, Body mass index in males greater than 50 years of age, Body mass index in males, Body …
Chronotype (exposure), Educational attainment (outcome)	rs10951325	chr7:32225933	PDE1C	Arm fat mass left, Arm fat mass right, Arm fat percentage left, Arm fat percentage right, Body fat percentage, Body mass index, Current tobacco smoking, Difficulty not smoking for 1 day, Leg fat mass left, Leg fat mass right, Leg fat percentage left, Leg fat percentage right, Maternal smoking around birth, Morning or evening person, Number of operations, Pack years adult smoking as proportion of …
Chronotype (exposure), Educational attainment (outcome)	rs111261826	chr3:7147930	GRM7	Morning or evening person
Chronotype (exposure), Educational attainment (outcome)	rs115073088	chr1:174246720	RABGAP1L	Getting up in morning, Leg fat mass left, Leg fat mass right, Miserableness, Morning or evening person, Trunk fat mass, Trunk fat percentage, Whole body fat mass
Chronotype (exposure), Educational attainment (outcome)	rs12195792	chr6:98257419	RP11-436D23.1	Average weekly red wine intake, Ever smoked, Job involves heavy manual or physical work, Overall health rating, Past tobacco smoking, Qualifications: college or university degree, Smoking status: previous, Time spent using computer, Time spent watching television, Years of educational attainment in females, Years of educational attainment
Chronotype (exposure), Educational attainment (outcome)	rs1221502	chr1:193307845	LINC01031	NA
Chronotype (exposure), Educational attainment (outcome)	rs12771973	chr10:131935790	PPP2R2D	Age completed full time education, Alcohol intake frequency, Height, Qualifications: A levels or as levels or equivalent, Qualifications: college or university degree, Qualifications: none, Sitting height, Time spent watching television, Unspecified appendicitis, Years of educational attainment
Chronotype (exposure), Educational attainment (outcome)	rs13004345	chr2:173172619	MAP3K20	Age at first live birth, Getting up in morning, Qualifications: college or university degree
Chronotype (exposure), Educational attainment (outcome)	rs1449403	chr3:85542317	CADM2	Morning or evening person, Number of live births, Qualifications: college or university degree
Chronotype (exposure), Educational attainment (outcome)	rs1599374	chr3:161173939	NMD3	Chronotype, Morning vs evening chronotype, Morning or evening person
Chronotype (exposure), Educational attainment (outcome)	rs16939162	chr8:75740921	AC016194.1	Body mass index males, Body mass index, Morning or evening person
Chronotype (exposure), Educational attainment (outcome)	rs17604349	chr16:72176966	PMFBP1	Impedance of leg left, Morning or evening person
Chronotype (exposure), Educational attainment (outcome)	rs17712705	chr10:67863513	RPL12P8	Myeloid white cell count, Qualifications: college or university degree, Systolic blood pressure
Chronotype (exposure), Educational attainment (outcome)	rs1788784	chr18:23579666	NPC1	Granulocyte count, Myeloid white cell count, Neutrophil count, Sum basophil neutrophil counts, Sum neutrophil eosinophil counts, White blood cell count, Alcohol intake frequency, Arm fat mass left, Arm fat mass right, Arm fat percentage left, Arm fat percentage right, Arm fat-free mass left, Arm fat-free mass right, Arm predicted mass left, Arm predicted mass right, Average weekly red wine intake…
Chronotype (exposure), Educational attainment (outcome)	rs1811899	chr6:14877829	RP11-146I2.1	Forced vital capacity, best measure
Chronotype (exposure), Educational attainment (outcome)	rs184033703	chr2:206091414	AC007383.3	Comparative body size at age 10, Morning or evening person, Treatment with trazodone
Chronotype (exposure), Educational attainment (outcome)	rs2011528	chr17:35653547	AP2B1	Morning or evening person, Nap during day
Chronotype (exposure), Educational attainment (outcome)	rs2298117	chr10:68586983	TET1	Arm fat percentage right, Arm fat-free mass left, Arm fat-free mass right, Arm predicted mass left, Arm predicted mass right, Basal metabolic rate, Body fat percentage, Height, Impedance of arm left, Impedance of arm right, Impedance of leg left, Impedance of leg right, Impedance of whole body, Leg fat percentage left, Leg fat percentage right, Leg fat-free mass left, Leg fat-free mass right, Leg…
Chronotype (exposure), Educational attainment (outcome)	rs2706762	chr2:70261338	PCYOX1	Morning or evening person
Chronotype (exposure), Educational attainment (outcome)	rs28458909	chr9:137362737	EXD3	Ease of getting up in the morning, Comparative body size at age 10, Frequency of tiredness or lethargy in last 2 weeks, Frequency of unenthusiasm or disinterest in last 2 weeks, Getting up in morning, Impedance of leg left, Impedance of leg right, Impedance of whole body, Leg fat-free mass left, Leg fat-free mass right, Leg predicted mass left, Leg predicted mass right, Miserableness, Mood swings…
Chronotype (exposure), Educational attainment (outcome)	rs2944831	chr7:72314650	CALN1	Getting up in morning
Chronotype (exposure), Educational attainment (outcome)	rs2978382	chr14:64302356	ESR2	Height
Chronotype (exposure), Educational attainment (outcome)	rs36055559	chr19:5799422	DUS3L	NA
Chronotype (exposure), Educational attainment (outcome)	rs42210	chr5:166981783	HMP19	Morning or evening person, Qualifications: college or university degree, Time spent watching television, Types of physical activity in last 4 weeks: walking for pleasure
Chronotype (exposure), Educational attainment (outcome)	rs465670	chr5:177450623	PRR7	Activated partial thromboplastin time, Factor XII antigen, Frequency of stair climbing in last 4 weeks, Qualifications: A levels or as levels or equivalent, Qualifications: college or university degree, Qualifications: none, Types of physical activity in last 4 weeks: heavy diy
Chronotype (exposure), Educational attainment (outcome)	rs4690085	chr4:2695573	FAM193A	Eosinophil percentage of granulocytes, Eosinophil percentage of white cells, Neutrophil percentage of granulocytes, Arm fat mass right, Arm fat percentage right, Body mass index, Leg fat mass left, Leg fat mass right, Leg fat percentage left, Leg fat percentage right, Whole body fat mass
Chronotype (exposure), Educational attainment (outcome)	rs4860734	chr4:66231186	AC112518.3	Arm fat mass left, Arm fat mass right, Body mass index, Impedance of leg left, Leg fat-free mass left, Leg predicted mass left, Years of educational attainment
Chronotype (exposure), Educational attainment (outcome)	rs4903203	chr14:74193805	LIN52	Red cell distribution width, Getting up in morning, Morning or evening person, Qualifications: none
Chronotype (exposure), Educational attainment (outcome)	rs62124718	chr2:12682869	RP11-333O1.1	Morning or evening person
Chronotype (exposure), Educational attainment (outcome)	rs62182135	chr2:239345610	HDAC4	Morning or evening person, Qualifications: college or university degree
Chronotype (exposure), Educational attainment (outcome)	rs6573308	chr14:60340258	CTD-2568P8.1	Glaucoma primary open angle glaucoma, Age at menarche, Arm fat mass left, Arm fat mass right, Arm fat-free mass left, Arm fat-free mass right, Arm predicted mass left, Arm predicted mass right, Basal metabolic rate, Comparative height size at age 10, Eye problems or disorders: glaucoma, Forced expiratory volume in 1-second, predicted, Forced vital capacity, Forced vital capacity, best measure, He…
Chronotype (exposure), Educational attainment (outcome)	rs6816922	chr4:79285118	LINC01088	NA
Chronotype (exposure), Educational attainment (outcome)	rs6838677	chr4:65654949	EPHA5	NA
Chronotype (exposure), Educational attainment (outcome)	rs6846730	chr4:82357888	HNRNPD	Body fat percentage, Comparative height size at age 10, Impedance of arm left, Impedance of arm right, Impedance of leg left, Impedance of leg right, Impedance of whole body, Leg fat percentage right, Morning or evening person, Pulse rate, Qualifications: A levels or as levels or equivalent, Trunk fat mass, Trunk fat percentage
Chronotype (exposure), Educational attainment (outcome)	rs6958557	chr7:133901041	EXOC4	Fluid intelligence score, Morning or evening person, Number of days or week of moderate physical activity 10+ minutes, Number of days or week of vigorous physical activity 10+ minutes, Number of incorrect matches in round, Tense or highly strung, Time spent using computer, Intelligence
Chronotype (exposure), Educational attainment (outcome)	rs72720396	chr1:90726025	BARHL2	Chronotype, Morning vs evening chronotype, Age completed full time education, Alcohol usually taken with meals, Average weekly beer plus cider intake, Morning or evening person
Chronotype (exposure), Educational attainment (outcome)	rs73050286	chr3:23183193	CRIP1P2	NA
Chronotype (exposure), Educational attainment (outcome)	rs747003	chr2:161059898	AC009313.2	Crohns disease, Years of education, Qualifications: A levels or as levels or equivalent, Qualifications: college or university degree, Qualifications: none, Years of educational attainment in females, Years of educational attainment
Chronotype (exposure), Educational attainment (outcome)	rs7626335	chr3:71526026	FOXP1	Immature fraction of reticulocytes, Forced expiratory volume in 1-second, Forced vital capacity, Other malignant neoplasms of skin, Qualifications: college or university degree, Vitamin and mineral supplements: none of the above
Chronotype (exposure), Educational attainment (outcome)	rs766406	chr6:26319360	HIST1H3PS1	Hematocrit, Hemoglobin concentration, High light scatter percentage of red cells, High light scatter reticulocyte count, Mean corpuscular hemoglobin, Mean corpuscular hemoglobin concentration, Mean corpuscular volume, Red cell distribution width, Reticulocyte count, Reticulocyte fraction of red cells, Height in females, Height in males, Height tails, Height, Hip circumference, Hip circumference a…
Chronotype (exposure), Educational attainment (outcome)	rs77960	chr5:104628884	RP11-6N13.1	Arm fat mass left, Arm fat mass right, Body fat percentage, Body mass index, Comparative body size at age 10, Ever depressed for a whole week, Falls in the last year, Fed-up feelings, Frequency of tiredness or lethargy in last 2 weeks, Hand grip strength left, Hand grip strength right, Leg fat mass left, Leg fat mass right, Leg fat percentage left, Leg fat percentage right, Loneliness, isolation,…
Chronotype (exposure), Educational attainment (outcome)	rs9381812	chr6:13183766	PHACTR1	Chronotype, Morning vs evening chronotype, Arm fat mass left, Arm fat mass right, Arm fat percentage left, Arm fat percentage right, Body fat percentage, Body mass index, Hip circumference, Leg fat mass left, Leg fat mass right, Leg fat percentage left, Leg fat percentage right, Morning or evening person, Trunk fat mass, Trunk fat percentage, Types of physical activity in last 4 weeks: other exer…
Chronotype (exposure), Educational attainment (outcome)	rs9465253	chr6:19102016	RP1-130G2.1	Arm fat-free mass left, Arm fat-free mass right, Arm predicted mass left, Arm predicted mass right, Basal metabolic rate, Drive faster than motorway speed limit, Height, Impedance of arm left, Impedance of arm right, Impedance of whole body, Leg fat-free mass left, Leg fat-free mass right, Leg predicted mass left, Leg predicted mass right, Qualifications: college or university degree, Trunk fat-f…
Chronotype (exposure), Educational attainment (outcome)	rs9496623	chr6:143430488	ADAT2	NA
Chronotype (exposure), Educational attainment (outcome)	rs962961	chr14:56814436	OTX2	Morning or evening person
Chronotype (exposure), Educational attainment (outcome)	rs9817910	chr3:18205378	TBC1D5	Mean platelet volume, Platelet count, Morning or evening person, Qualifications: college or university degree, Qualifications: other professional qualifications
Educational attainment (exposure), Chronotype (outcome)	rs10460095	chr18:25044744	-	Age completed full time education, Fluid intelligence score, Job involves heavy manual or physical work, Morning or evening person, Noisy workplace
Educational attainment (exposure), Chronotype (outcome)	rs1061801	chr6:33314561	ZBTB22	Mean corpuscular hemoglobin concentration, Arm fat mass left, Arm fat mass right, Arm fat percentage left, Arm fat percentage right, Arm fat-free mass left, Arm fat-free mass right, Arm predicted mass left, Arm predicted mass right, Basal metabolic rate, Body fat percentage, Body mass index, Hip circumference, Impedance of arm left, Impedance of arm right, Impedance of whole body, Leg fat mass le…
Educational attainment (exposure), Chronotype (outcome)	rs11223560	chr11:133691504	RP11-448P19.1	Qualifications: college or university degree
Educational attainment (exposure), Chronotype (outcome)	rs12170452	chr22:39623768	CACNA1I	Number of days or week walked 10+ minutes, Qualifications: college or university degree, Schizophrenia, Years of educational attainment
Educational attainment (exposure), Chronotype (outcome)	rs12694681	chr2:225744525	NEU2	Educational attainment years of education, Overall health rating, Qualifications: college or university degree, Usual walking pace, Years of educational attainment in females, Years of educational attainment
Educational attainment (exposure), Chronotype (outcome)	rs13428598	chr2:143492918	ARHGAP15	Chronotype, Morning vs evening chronotype, Intelligence multi trait analysis, Age completed full time education, Fed-up feelings, Fluid intelligence score, Hand grip strength left, Mood swings, Morning or evening person, Number of days or week walked 10+ minutes, Peak expiratory flow, Qualifications: A levels or as levels or equivalent, Qualifications: college or university degree, Qualifications…
Educational attainment (exposure), Chronotype (outcome)	rs1569723	chr20:46113425	CD40	Inflammatory bowel disease, Kawasaki disease, Multiple sclerosis, Rheumatoid arthritis, Crohns disease, Creatinine in urine, Potassium in urine, Mucocutaneous lymph node syndrome
Educational attainment (exposure), Chronotype (outcome)	rs1599381	chr3:161149892	NMD3	Morning or evening person, Years of educational attainment
Educational attainment (exposure), Chronotype (outcome)	rs17110109	chr12:54275124	CBX5	Mean platelet volume, Platelet count, Platelet distribution width, Alcohol intake frequency, Alcohol intake versus 10 years previously, Arm fat-free mass left, Arm fat-free mass right, Arm predicted mass left, Arm predicted mass right, Average weekly champagne plus white wine intake, Basal metabolic rate, Body mass index, Hair or balding pattern: pattern 4, Impedance of arm left, Impedance of arm…
Educational attainment (exposure), Chronotype (outcome)	rs17638867	chr17:35725494	AP2B1	Morning or evening person, Nap during day, Years of educational attainment
Educational attainment (exposure), Chronotype (outcome)	rs1979969	chr6:98266567	RP11-436D23.1	Average weekly red wine intake, Ever smoked, Job involves heavy manual or physical work, Past tobacco smoking, Qualifications: college or university degree, Smoking status: previous, Time spent using computer, Time spent watching television, Years of educational attainment in females, Years of educational attainment
Educational attainment (exposure), Chronotype (outcome)	rs2706762	chr2:70261338	PCYOX1	Morning or evening person
Educational attainment (exposure), Chronotype (outcome)	rs2731665	chr5:177430269	GRK6	Activated partial thromboplastin time, Factor XII antigen, Qualifications: college or university degree, Qualifications: none
Educational attainment (exposure), Chronotype (outcome)	rs2819336	chr1:43550138	PTPRF	Age at menarche, Age completed full time education, Comparative height size at age 10, Current employment status: unable to work because of sickness or disability, Fluid intelligence score, Height, Light smokers, at least 100 smokes in lifetime, Maternal smoking around birth, Past tobacco smoking, Qualifications: A levels or as levels or equivalent, Qualifications: college or university degree, Q…
Educational attainment (exposure), Chronotype (outcome)	rs2820314	chr1:201903081	LMOD1	Arm fat mass left, Arm fat mass right, Arm fat percentage left, Arm fat percentage right, Arm fat-free mass left, Arm fat-free mass right, Arm predicted mass left, Arm predicted mass right, Basal metabolic rate, Body fat percentage, Body mass index, Daytime dozing or sleeping, Diastolic blood pressure, Fluid intelligence score, Frequency of tiredness or lethargy in last 2 weeks, Health satisfacti…
Educational attainment (exposure), Chronotype (outcome)	rs2971970	chr7:133959025	EXOC4	Intelligence multi trait analysis, Age completed full time education, Duration of walks, Fluid intelligence score, Job involves heavy manual or physical work, Job involves mainly walking or standing, Morning or evening person, Number of days or week of vigorous physical activity 10+ minutes, Number of incorrect matches in round, Qualifications: A levels or as levels or equivalent, Qualifications:…
Educational attainment (exposure), Chronotype (outcome)	rs35417702	chr7:72274931	CALN1	Fluid intelligence score, Getting up in morning, Qualifications: college or university degree, Qualifications: none, Schizophrenia, Years of educational attainment
Educational attainment (exposure), Chronotype (outcome)	rs3890802	chr5:152702367	LINC01470	Comparative body size at age 10, Getting up in morning, Loneliness, isolation, Morning or evening person, Qualifications: college or university degree
Educational attainment (exposure), Chronotype (outcome)	rs4235642	chr5:104482711	RP11-6N13.1	Body fat percentage, Comparative body size at age 10, Ever depressed for a whole week, Ever smoked, Ever unenthusiastic or disinterested for a whole week, Frequency of tiredness or lethargy in last 2 weeks, Hand grip strength left, Hand grip strength right, Leg fat mass left, Leg fat mass right, Leg fat percentage left, Leg fat percentage right, Morning or evening person, Nap during day, Overall …
Educational attainment (exposure), Chronotype (outcome)	rs4442732	chr14:60558899	RP11-1042B17.3	Height in females, Height tails, Height, Hip circumference adjusted for BMI, Glaucoma primary open angle glaucoma, Age at menarche, Arm fat mass left, Arm fat mass right, Arm fat-free mass left, Arm fat-free mass right, Arm predicted mass left, Arm predicted mass right, Basal metabolic rate, Comparative height size at age 10, Eye problems or disorders: glaucoma, Forced expiratory volume in 1-seco…
Educational attainment (exposure), Chronotype (outcome)	rs4860734	chr4:66231186	AC112518.3	Arm fat mass left, Arm fat mass right, Body mass index, Impedance of leg left, Leg fat-free mass left, Leg predicted mass left, Years of educational attainment
Educational attainment (exposure), Chronotype (outcome)	rs56330207	chr5:64492946	AC010376.1	Qualifications: college or university degree, Qualifications: none, Self-reported hypertension, Vascular or heart problems diagnosed by doctor: high blood pressure, Vascular or heart problems diagnosed by doctor: none of the above
Educational attainment (exposure), Chronotype (outcome)	rs6493265	chr15:47221056	SEMA6D	Alcohol usually taken with meals, Current tobacco smoking, Fed-up feelings, Maternal smoking around birth, Neuroticism score, Qualifications: college or university degree, Qualifications: other professional qualifications, Smoking status: current, Years of educational attainment
Educational attainment (exposure), Chronotype (outcome)	rs6573552	chr14:64283515	ESR2	Hemoglobin concentration, Height, Years of educational attainment in females, Years of educational attainment
Educational attainment (exposure), Chronotype (outcome)	rs72972965	chr2:139696807	MRPS18BP2	Morning or evening person
Educational attainment (exposure), Chronotype (outcome)	rs75755471	chr2:81481293	LINC01815	Body mass index
Educational attainment (exposure), Chronotype (outcome)	rs7575637	chr2:145038684	TEX41	Average weekly red wine intake, Diastolic blood pressure, Hair or balding pattern: pattern 4, Mouth or teeth dental problems: dentures, Peak expiratory flow, Pulse wave arterial stiffness index, Pulse wave peak to peak time, Qualifications: college or university degree, Qualifications: none, Self-reported hypertension, Systolic blood pressure, Types of physical activity in last 4 weeks: light diy…
Educational attainment (exposure), Chronotype (outcome)	rs9386787	chr6:109279090	CCDC162P	Basophil count, Basophil percentage of granulocytes, Basophil percentage of white cells, Granulocyte count, Granulocyte percentage of myeloid white cells, High light scatter percentage of red cells, High light scatter reticulocyte count, Immature fraction of reticulocytes, Lymphocyte percentage of white cells, Mean corpuscular hemoglobin, Mean corpuscular hemoglobin concentration, Mean corpuscula…
Educational attainment (exposure), Chronotype (outcome)	rs9771228	chr7:32282884	PDE1C	Nicotine dependence smoking cigarettes per day, Cognitive ability, Verbal numerical reasoning, Arm fat mass left, Arm fat mass right, Arm fat percentage left, Arm fat percentage right, Body fat percentage, Body mass index, Difficulty not smoking for 1 day, Fluid intelligence score, Leg fat mass left, Leg fat mass right, Leg fat percentage left, Leg fat percentage right, Maternal smoking around bi…
Educational attainment (exposure), Colorectal cancer (outcome)	rs1391438	chr4:105230686	TET2	Granulocyte count, Lymphocyte count, Lymphocyte percentage of white cells, Myeloid white cell count, Neutrophil count, Neutrophil percentage of white cells, Sum basophil neutrophil counts, Sum neutrophil eosinophil counts, Basal metabolic rate, Birth weight, Birth weight of first child, Fluid intelligence score, Forced expiratory volume in 1-second, Forced expiratory volume in 1-second, best meas…
Educational attainment (exposure), Colorectal cancer (outcome)	rs1455349	chr2:198632561	AC019330.1	College completion, Years of education, Age at menarche, Miserableness, Mood swings, Number of days or week walked 10+ minutes, Qualifications: college or university degree, Qualifications: none, Years of educational attainment
Educational attainment (exposure), Colorectal cancer (outcome)	rs2036281	chr3:71540604	FOXP1	Alcohol intake frequency, Alcohol usually taken with meals, Average weekly red wine intake, Birth weight of first child, Fluid intelligence score, Forced expiratory volume in 1-second, Forced expiratory volume in 1-second, best measure, Forced vital capacity, Forced vital capacity, best measure, Other malignant neoplasms of skin, Pain type experienced in last month: headache, Qualifications: coll…
Educational attainment (exposure), Colorectal cancer (outcome)	rs2256965	chr6:31587353	LST1	Eosinophil count, Eosinophil percentage of white cells, Granulocyte percentage of myeloid white cells, Hematocrit, Hemoglobin concentration, Mean corpuscular hemoglobin, Mean corpuscular hemoglobin concentration, Mean platelet volume, Monocyte count, Monocyte percentage of white cells, Red cell distribution width, IgA deficiency, Height, Rheumatoid arthritis, Type 1 diabetes, Crohns disease, Infl…
Education (exp), Colorectal cancer (out)	rs62177359	chr2:160433826	RBMS1	Fluid intelligence score, Miserableness, Qualifications: college or university degree, Years of educational attainment
Abbreviations: Chr: Chromosome; Exp.: Exposure; GV: Genetic Variant
a The search was repeated in Phenoscanner in June 2022
b Position based on GRCh38
