# Supplementary material for: Mendelian randomization study of sleep traits and risk of colorectal cancer
Source: Sci Rep. 2025 Apr 18;15:13478. doi: 10.1038/s41598-024-83693-w (PMC12008275; doi:10.1038/s41598-024-83693-w)
Supplement: Supplementary file 7 — Supplementary Information 7. [file 41598_2024_83693_MOESM7_ESM.xlsx]

## Sheet: Table S42
Supplementary Table S42. Summary information for genetic variants identified in sex-specific genome-wide association studies that were used as instrumental variables in Mendelian randomization analyses of sleep traits on colorectal cancer risk and summary information on colorectal cancer in males and in females
Exposure	GVs	Chr	Positiona	Gene	Effect allele	Other allele	Sex stratified analysis
							Sex specific GWAS							Colorectal cancer, sex-specific			P threshold 5.00E-08
							EAF	Beta	SE	P	R2	F-statistic	nb	EAF	Beta	SE
Chronotype, Males	rs10059102	5	87292511	RASA1	T	C	0.457366	0.0184185	0.00400079	4.6e-06	0.00010311	21.194	205528	0.47	0.0067	0.0125
Chronotype, Males	rs10172719	2	77031838	LRRTM4	A	C	0.596629	0.0250988	0.00405797	5.6e-10	0.000186096	38.2546	205528	0.5682	-0.0077	0.0124	ǂ
Chronotype, Males	rs10232234	7	1908474	MAD1L1	T	G	0.442167	0.0198571	0.0039997	9.5e-07	0.00011991	24.6475	205528	0.423	0.0191	0.0124
Chronotype, Males	rs10280205	7	24042444	RNA5SP228	T	C	0.690995	0.0218985	0.00430699	2.6e-07	0.000125764	25.851	205528	0.6799	-0.007	0.013
Chronotype, Males	rs10421547	19	42122055	POU2F2	T	C	0.068341	0.0409781	0.00789782	1.8e-07	0.000130967	26.9206	205528	0.0635	0.0168	0.0253
Chronotype, Males	rs10518440	1	77231137	PIGK	G	A	0.161187	0.0336412	0.00539044	2.5e-10	0.00018947	38.9485	205528	0.1612	-0.0232	0.0166	ǂ
Chronotype, Males	rs10756902	9	17710878	SH3GL2	G	A	0.737165	0.022044	0.00452449	9e-07	0.000115484	23.7376	205528	0.7307	-0.0051	0.0139
Chronotype, Males	rs10777217	12	89991517	-	G	A	0.419862	0.0185116	0.00402563	4.2e-06	0.000102874	21.1454	205528	0.4306	-0.0015	0.0124
Chronotype, Males	rs10864931	2	114384039	RNU2-41P	G	A	0.45546	0.0184236	0.00399499	4.9e-06	0.000103467	21.2673	205528	0.4445	0.0095	0.0123
Chronotype, Males	rs10873517	14	100479134	WDR25	T	G	0.273316	0.0214636	0.00453555	1.4e-06	0.00010895	22.3945	205528	0.2548	0.0168	0.0147
Chronotype, Males	rs10927823	1	15667108	DDI2	G	A	0.652346	0.0207826	0.00419067	7.9e-07	0.000119649	24.594	205528	0.6567	0.0148	0.013
Chronotype, Males	rs10988248	9	129201466	RP11-247A12.2	G	A	0.490177	0.019461	0.00397541	7.9e-07	0.000116586	23.9642	205528	0.4711	0.0032	0.0123
Chronotype, Males	rs11032362	11	33737546	CD59	A	G	0.090853	0.0394461	0.00691613	1e-08	0.000158249	32.5295	205528	0.0951	-0.063	0.021	ǂ
Chronotype, Males	rs11083105	18	25038435	RP11-958F21.3	G	A	0.593314	0.0212466	0.00406951	2e-07	0.000132607	27.2578	205528	0.6118	0.0149	0.0126
Chronotype, Males	rs11131390	4	62666050	DPP3P1	G	A	0.126145	0.0294155	0.00599649	1.3e-06	0.000117068	24.0632	205528	0.142	-0.0013	0.0182
Chronotype, Males	rs11181153	12	37896015	AK6P2	C	T	0.41443	0.0224986	0.00403921	1.3e-08	0.000150932	31.0252	205528	0.3896	-0.0181	0.0134	ǂ
Chronotype, Males	rs113995781	2	191342221	MYO1B	C	T	0.924765	0.0355851	0.00754107	2.4e-06	0.000108331	22.2672	205528	0.928	-0.0063	0.0262
Chronotype, Males	rs114167192	1	7800880	PER3	T	C	0.004899	0.155854	0.0286332	4.5e-08	0.000144133	29.6273	205528	0.0047	-0.106	0.0975	ǂ
Chronotype, Males	rs11712056	3	49876964	ACTBP13	T	C	0.554412	0.0206435	0.00399922	1.7e-07	0.000129625	26.6448	205528	0.579	-0.0087	0.0125
Chronotype, Males	rs11781175	8	9309545	RP11-115J16.1	A	G	0.720052	0.0255919	0.00457088	2.2e-08	0.000152499	31.3474	205528	0.7412	0.0155	0.015	ǂ
Chronotype, Males	rs12110721	6	55325682	GFRAL	A	G	0.174853	0.0420294	0.00537517	5e-15	0.000297387	61.1389	205528	0.1583	0.0458	0.0169	ǂ
Chronotype, Males	rs12119601	1	149849089	HIST2H3A	G	C	0.28722	0.0222608	0.00477672	4.7e-06	0.000105659	21.7179	205528	0.295	-0.04	0.0148
Chronotype, Males	rs12140153	1	62114219	PATJ	G	T	0.90413	0.0485521	0.00691159	2.5e-12	0.000240041	49.3464	205528	0.9188	-0.0184	0.0232	ǂ
Chronotype, Males	rs12263344	10	123666896	GPR26	G	A	0.640205	0.0223703	0.00414613	5.7e-08	0.00014162	29.1108	205528	0.6237	0.0003	0.0128
Chronotype, Males	rs12326675	18	5196555	AKAIN1	G	C	0.192607	0.0245688	0.00542544	4.8e-06	9.97662e-05	20.5066	205528	0.2024	-0.0196	0.0157
Chronotype, Males	rs12350554	9	69931850	C9orf135	C	T	0.912699	0.0425129	0.00703749	2e-09	0.000177524	36.4923	205528	0.9214	0.0148	0.0228	ǂ
Chronotype, Males	rs12377175	9	8417501	PTPRD	A	C	0.770645	0.0241813	0.00461301	1.6e-07	0.000133678	27.4781	205528	0.7852	-0.0018	0.0147
Chronotype, Males	rs12569047	1	150237407	ANP32E	C	T	0.713652	0.02765	0.00440934	2.7e-10	0.000191289	39.3223	205528	0.7123	0.0139	0.0137	ǂ
Chronotype, Males	rs12615427	2	44497651	CAMKMT	G	T	0.618248	0.0228604	0.0040953	1.7e-08	0.000151586	31.1596	205528	0.6032	0.0047	0.0126	ǂ
Chronotype, Males	rs12711446	1	115434590	RP4-663N10.2	A	G	0.783847	0.0222537	0.00483928	3.6e-06	0.000102879	21.1465	205528	0.7876	0.021	0.0154
Chronotype, Males	rs12773990	10	102208790	ELOVL3	G	A	0.956136	0.0468627	0.00981745	2.4e-06	0.000110851	22.7852	205528	0.9678	-0.0749	0.0349
Chronotype, Males	rs12787765	11	58633213	AP001350.4	G	A	0.760162	0.0257542	0.00465721	3.4e-08	0.000148768	30.5802	205528	0.7548	-0.0288	0.0142	ǂ
Chronotype, Males	rs12963423	18	40425469	RNU7-145P	T	C	0.042608	0.0509693	0.00993916	1.7e-07	0.000127936	26.2975	205528	0.0358	0.0123	0.0331
Chronotype, Males	rs12965577	18	34095716	NOL4	A	G	0.665944	0.0196429	0.00422266	2.3e-06	0.000105274	21.6389	205528	0.6583	-0.0022	0.013
Chronotype, Males	rs13066015	3	14358092	LINC00690	C	T	0.483351	0.0187043	0.00398994	3e-06	0.000106914	21.9759	205528	0.4823	-0.0112	0.0122
Chronotype, Males	rs13133212	4	104052039	RP11-119H12.3	C	G	0.118254	0.0288045	0.00615913	2.7e-06	0.000106406	21.8715	205528	0.1269	0.0069	0.02
Chronotype, Males	rs13155750	5	88871824	MEF2C	A	G	0.766131	0.0298646	0.00468777	2.2e-10	0.000197435	40.586	205528	0.7687	-0.0017	0.0145	ǂ
Chronotype, Males	rs13200028	6	109931441	RP11-282C5.1	T	C	0.921949	0.0395112	0.00751284	9.3e-08	0.000134556	27.6585	205528	0.8977	-0.0125	0.0219
Chronotype, Males	rs13316611	3	63578709	SYNPR	T	G	0.256124	0.0271447	0.0045635	3.2e-09	0.000172119	35.381	205528	0.2419	-0.0056	0.0142	ǂ
Chronotype, Males	rs13376428	1	20793534	HP1BP3	C	T	0.438242	0.0195806	0.00402994	1.4e-06	0.000114851	23.6075	205528	0.4304	0.003	0.0128
Chronotype, Males	rs1421085	16	53767042	FTO	C	T	0.405409	0.024462	0.00404838	1.7e-09	0.000177612	36.5104	205528	0.4067	-0.0067	0.0125	ǂ
Chronotype, Males	rs149865362	2	58690785	LINC01122	G	A	0.028503	0.0573525	0.0120068	1.3e-06	0.000111002	22.8163	205528	0.0216	0.06	0.0441
Chronotype, Males	rs150479690	13	62388009	RP11-490P13.2	G	A	0.988909	0.0940033	0.0203742	2.9e-06	0.000103564	21.2873	205528	0.9881	0.0296	0.0646
Chronotype, Males	rs1675838	3	81443872	GBE1	T	G	0.410517	0.019107	0.00404933	3.2e-06	0.000108318	22.2646	205528	0.4086	0.0097	0.0125
Chronotype, Males	rs16905167	8	134537830	ZFAT	C	T	0.409597	0.0193827	0.00405333	1.9e-06	0.000111246	22.8665	205528	0.397	0.0005	0.0125
Chronotype, Males	rs17103235	14	35359565	RP11-561B11.3	T	C	0.941655	0.0438355	0.00851225	3.1e-07	0.000129014	26.5191	205528	0.9437	0.0023	0.0264
Chronotype, Males	rs1724551	4	136142968	RP11-775H9.2	G	A	0.488222	0.0202028	0.00401062	3.1e-07	0.000123446	25.3744	205528	0.5127	-0.0303	0.0126
Chronotype, Males	rs17549133	7	50745641	GRB10	G	T	0.952962	0.0469269	0.00941771	8e-07	0.00012079	24.8284	205528	0.9655	0.0232	0.0346
Chronotype, Males	rs184033703	2	206091414	AC007383.3	A	G	0.058237	0.043179	0.00851044	5.6e-07	0.000125232	25.7417	205528	0.0536	0.021	0.0276
Chronotype, Males	rs187615981	7	103299841	PMPCB	T	C	0.976587	0.0680539	0.0135856	7.3e-07	0.000122074	25.0925	205528	0.974	-0.0012	0.0482
Chronotype, Males	rs1976423	5	104706942	RP11-6N13.1	C	A	0.495809	0.0211415	0.00398162	9.6e-08	0.000137158	28.1934	205528	0.4776	0.0014	0.0123
Chronotype, Males	rs1994283	12	16882753	RP11-239A17.1	C	T	0.673604	0.0199565	0.00423625	2e-06	0.000107966	22.1923	205528	0.6574	-0.0023	0.0129
Chronotype, Males	rs2031968	9	89603395	GADD45G	C	T	0.519302	0.0209012	0.004012	1.4e-07	0.000132036	27.1404	205528	0.5051	-0.0161	0.0123
Chronotype, Males	rs2202237	17	52131424	CA10	T	C	0.529721	0.0185502	0.00399866	3.2e-06	0.000104701	21.5211	205528	0.5576	-0.0184	0.0124
Chronotype, Males	rs2232839	17	17496321	RASD1	C	T	0.781487	0.0284797	0.00488458	8.2e-09	0.000165376	33.9948	205528	0.8057	-0.0038	0.0164	ǂ
Chronotype, Males	rs2268831	3	186270060	DGKG	G	A	0.215024	0.026407	0.00483577	3.9e-08	0.000145068	29.8197	205528	0.2161	0.0276	0.015	ǂ
Chronotype, Males	rs2363515	3	24897182	AC133680.1	T	G	0.59108	0.0188432	0.00406118	3.1e-06	0.000104734	21.5278	205528	0.5978	-0.0104	0.0125
Chronotype, Males	rs2384469	10	54489247	PCDH15	A	C	0.982481	0.0725818	0.0153084	1.3e-06	0.000109365	22.4798	205528	0.9831	0.0591	0.0511
Chronotype, Males	rs2550298	16	56334057	GNAO1	C	T	0.622523	0.0292063	0.00410784	1.1e-12	0.000245894	50.5501	205528	0.5941	0.0081	0.0126	ǂ
Chronotype, Males	rs2665993	17	76013130	EVPL	A	G	0.628948	0.0192007	0.0041437	2.1e-06	0.000104458	21.4711	205528	0.6306	0.0024	0.0129
Chronotype, Males	rs28405172	4	125081977	RP11-404I7.1	A	T	0.126392	0.0277124	0.00605787	3.7e-06	0.000101811	20.9269	205528	0.1266	-0.013	0.0185
Chronotype, Males	rs288487	5	163884811	LSM1P2	A	G	0.556615	0.0186969	0.00403375	2.9e-06	0.000104521	21.4841	205528	0.5645	-0.0035	0.0125
Chronotype, Males	rs3134358	8	100946205	YWHAZ	G	T	0.387226	0.0205962	0.00408867	5.2e-07	0.000123448	25.375	205528	0.3846	-0.0042	0.0127
Chronotype, Males	rs34719715	1	49893568	AGBL4	G	A	0.175416	0.0259034	0.00521217	8e-07	0.000120158	24.6986	205528	0.162	0.014	0.0174
Chronotype, Males	rs36048136	4	82366853	HNRNPD	G	A	0.778604	0.022727	0.004787	2.2e-06	0.000109658	22.54	205528	0.7798	-0.0005	0.0152
Chronotype, Males	rs3760555	18	59152698	SEC11C	T	C	0.718434	0.0244654	0.00443567	1.7e-08	0.000147996	30.4216	205528	0.7468	0.0161	0.0141	ǂ
Chronotype, Males	rs3790076	16	69873542	WWP2	G	T	0.428476	0.0184141	0.00401965	3.9e-06	0.000102096	20.9855	205528	0.4262	-0.0131	0.0124
Chronotype, Males	rs3808477	8	115658120	TRPS1	T	C	0.281556	0.0223195	0.00442509	3.8e-07	0.000123766	25.4402	205528	0.2609	-0.0055	0.014
Chronotype, Males	rs3911609	4	179550517	RN7SKP13	T	C	0.642796	0.0193231	0.00416736	3e-06	0.000104596	21.4994	205528	0.6726	-0.0183	0.0131
Chronotype, Males	rs3934192	1	19699979	TMCO4	A	G	0.32857	0.0240119	0.0042254	1.8e-08	0.000157101	32.2934	205528	0.3594	0.0006	0.0131	ǂ
Chronotype, Males	rs4052696	20	21548243	FAM182A	C	T	0.629832	0.0198186	0.00412075	1.1e-06	0.000112531	23.1307	205528	0.6292	-0.002	0.0127
Chronotype, Males	rs4246036	5	152825870	LINC01470	C	T	0.29212	0.024708	0.00438441	1.2e-08	0.000154495	31.7577	205528	0.2911	-0.0049	0.0139	ǂ
Chronotype, Males	rs4339281	4	117394404	RP11-170N16.1	A	G	0.873643	0.027857	0.00598586	2.1e-06	0.000105366	21.6577	205528	0.8785	0.0032	0.0187
Chronotype, Males	rs4405677	19	18326157	LSM4	T	C	0.553359	0.0192997	0.00401571	2e-06	0.000112372	23.0979	205528	0.5372	-0.0035	0.0124
Chronotype, Males	rs4588790	7	116164613	TFEC	C	T	0.616848	0.0191196	0.00409045	3.4e-06	0.000106291	21.848	205528	0.5854	0.0084	0.0125
Chronotype, Males	rs4658624	1	244345395	C1orf100	A	G	0.58367	0.0181958	0.00404265	4.9e-06	9.8559e-05	20.2584	205528	0.5714	0.0215	0.0126
Chronotype, Males	rs4665228	2	23566623	KLHL29	G	A	0.670861	0.0198875	0.00423511	2.9e-06	0.000107279	22.0509	205528	0.6981	0.0118	0.0134
Chronotype, Males	rs4672441	2	61411817	USP34	T	C	0.351491	0.019349	0.00416038	4.6e-06	0.000105229	21.6295	205528	0.3637	-0.0166	0.0127
Chronotype, Males	rs4729303	7	96845566	MARK2P10	T	C	0.813098	0.0272446	0.00509038	1.3e-07	0.000139357	28.6455	205528	0.8048	0.0272	0.0154
Chronotype, Males	rs4788616	16	72178085	PMFBP1	T	G	0.612825	0.0227752	0.00408401	1.3e-08	0.000151291	31.099	205528	0.6008	0.017	0.0125	ǂ
Chronotype, Males	rs4792268	17	8158390	RP11-599B13.6	G	A	0.0805447	0.0359174	0.00731336	5.4e-07	0.000117342	24.1197	205528	0.0856	-0.0045	0.0221
Chronotype, Males	rs4806981	19	4356285	MPND	G	A	0.460505	0.0188452	0.00399434	2.5e-06	0.000108291	22.2591	205528	0.4485	0.0074	0.0124
Chronotype, Males	rs4880603	10	3263952	RP11-195B3.1	G	T	0.800164	0.0247751	0.00508295	1.5e-06	0.000115579	23.7572	205528	0.8045	0.0172	0.0156
Chronotype, Males	rs509476	1	182604092	RGS16	T	C	0.0305699	0.104905	0.0115675	1e-19	0.000400008	82.2449	205528	0.0253	0.0058	0.0399	ǂ
Chronotype, Males	rs57994353	9	136462535	SEC16A	C	T	0.300024	0.0198543	0.00433371	3.6e-06	0.000102111	20.9887	205528	0.29	-0.0221	0.0136
Chronotype, Males	rs6027884	20	60872909	-	C	G	0.84148	0.0253516	0.00544784	3.8e-06	0.000105353	21.655	205528	0.8404	0.016	0.0183
Chronotype, Males	rs6039413	20	9202949	PLCB4	G	A	0.592168	0.0183387	0.00406474	4.2e-06	9.90279e-05	20.3548	205528	0.5979	0.0058	0.0126
Chronotype, Males	rs61967065	13	73256212	RNY1P8	G	A	0.580537	0.0181384	0.0040281	4.4e-06	9.86469e-05	20.2765	205528	0.5667	-0.0091	0.0123
Chronotype, Males	rs62182135	2	239345610	HDAC4	C	A	0.669351	0.019803	0.00421504	3.3e-06	0.000107384	22.0726	205528	0.6891	0.0112	0.0133
Chronotype, Males	rs62436127	6	152999483	MTRF1L	C	G	0.163001	0.0284364	0.00541744	1.3e-07	0.000134039	27.5522	205528	0.1553	0.0157	0.017
Chronotype, Males	rs62499798	8	52256672	ST18	G	A	0.188055	0.0274494	0.00510706	7.6e-08	0.000140537	28.8881	205528	0.189	-0.0259	0.0157
Chronotype, Males	rs6472934	8	75720386	AC016194.1	A	G	0.778348	0.0278911	0.0047917	4e-09	0.00016482	33.8803	205528	0.7826	-0.0173	0.0149	ǂ
Chronotype, Males	rs6592082	11	82800158	RP11-718B12.2	A	G	0.273165	0.0204153	0.00445648	4.3e-06	0.000102097	20.9857	205528	0.2647	0.0053	0.0138
Chronotype, Males	rs6683667	1	14154565	KAZN	T	C	0.666993	0.0224005	0.0042249	8e-08	0.000136758	28.1111	205528	0.6449	0.0153	0.0128
Chronotype, Males	rs6947991	7	132799177	CHCHD3	C	T	0.652461	0.0206288	0.0041737	5.3e-07	0.000118846	24.4288	205528	0.6341	0.0025	0.0128
Chronotype, Males	rs6967481	7	50575004	DDC	T	C	0.49643	0.025721	0.00399865	1.4e-10	0.000201275	41.3756	205528	0.4975	0.0023	0.0123	ǂ
Chronotype, Males	rs7120772	11	43932224	C11orf96	G	A	0.18353	0.0237938	0.00513912	3.4e-06	0.000104288	21.4361	205528	0.1714	-0.0226	0.0171
Chronotype, Males	rs7144406	14	98193510	RP11-61O1.1	A	G	0.790622	0.0221644	0.00491571	5e-06	9.89067e-05	20.3299	205528	0.802	-0.0201	0.0154
Chronotype, Males	rs72630922	8	33804883	RP11-317N12.1	A	G	0.427952	0.0186575	0.00403749	3.5e-06	0.000103889	21.354	205528	0.4242	0.007	0.0124
Chronotype, Males	rs72720396	1	90726025	BARHL2	G	A	0.231152	0.0291098	0.00470715	3.3e-10	0.000186042	38.2435	205528	0.217	-0.0216	0.0149	ǂ
Chronotype, Males	rs7297861	12	120589025	RPL11P5	T	C	0.900911	0.032073	0.00666792	1.9e-06	0.000112559	23.1363	205528	0.9006	-0.0092	0.021
Chronotype, Males	rs7308565	12	33865244	RNU6-472P	T	C	0.400575	0.0192134	0.00409701	1.4e-06	0.000106993	21.9923	205528	0.374	-0.0225	0.0128
Chronotype, Males	rs73110994	12	60396770	RP11-154D9.1	T	C	0.869273	0.0279269	0.00590886	1.9e-06	0.000108673	22.3375	205528	0.8833	0.027	0.0192
Chronotype, Males	rs7313852	12	38514587	RP11-804F13.2	G	A	0.564321	0.0326933	0.00401659	2.9e-16	0.000322249	66.2519	205528	0.5682	-0.0143	0.0125	ǂ
Chronotype, Males	rs7316768	12	37639466	ZNF970P	G	T	0.597973	0.0188461	0.00406125	2.2e-06	0.000104763	21.5337	205528	0.6299	-0.028	0.0149
Chronotype, Males	rs73606110	20	1779311	RP4-673D20.3	G	A	0.878489	0.0303639	0.00611393	6e-07	0.000119992	24.6644	205528	0.8728	0.0188	0.0189
Chronotype, Males	rs74365493	4	160967958	TOMM22P4	C	T	0.954305	0.0445791	0.00964467	4.5e-06	0.000103937	21.3641	205528	0.9468	0.0123	0.0299
Chronotype, Males	rs74491282	10	18302092	CACNB2	G	A	0.092424	0.032945	0.00691395	2.4e-06	0.000110461	22.705	205528	0.0841	-0.0121	0.0227
Chronotype, Males	rs75120545	2	44044357	AC019129.1	T	C	0.030215	0.0760725	0.0122597	3.1e-10	0.000187302	38.5027	205528	0.0248	0.043	0.0425	ǂ
Chronotype, Males	rs75169336	2	50306879	NRXN1	G	C	0.101364	0.0337729	0.00658799	1.8e-07	0.000127851	26.2801	205528	0.0936	0.0215	0.0209
Chronotype, Males	rs759299	19	46309079	HIF3A	G	A	0.6776	0.0203177	0.00426183	1.6e-06	0.00011057	22.7275	205528	0.6766	-0.0068	0.0144
Chronotype, Males	rs7611361	3	181477394	SOX2-OT	A	G	0.14532	0.0268022	0.00567462	3.3e-06	0.00010853	22.3081	205528	0.1464	0.0237	0.0173
Chronotype, Males	rs7752449	6	89733720	MDN1	C	T	0.468069	0.0213884	0.00397696	7.5e-08	0.000140709	28.9234	205528	0.4954	-0.0059	0.0123
Chronotype, Males	rs7847872	9	69094228	FXN	A	G	0.392481	0.0194519	0.00407309	1.8e-06	0.000110958	22.8072	205528	0.3728	0.0135	0.0126
Chronotype, Males	rs80073240	10	61572440	TMEM26-AS1	G	A	0.115043	0.0293514	0.00623624	2.3e-06	0.000107769	22.1517	205528	0.1234	-0.0164	0.0185
Chronotype, Males	rs80135623	5	53955846	ARL15	T	C	0.988217	0.0864959	0.0186927	2.9e-06	0.000104167	21.4113	205528	0.9898	0.0134	0.0647
Chronotype, Males	rs8023703	15	72211718	PKM	A	G	0.773435	0.0244412	0.00475794	4.1e-07	0.000128375	26.3878	205528	0.7684	-0.0339	0.0146
Chronotype, Males	rs8072057	17	67480214	PITPNC1	T	C	0.395564	0.0241298	0.00407013	2.9e-09	0.00017098	35.1469	205528	0.3749	-0.0169	0.0126	ǂ
Chronotype, Males	rs8092776	18	55864501	LINC01416	G	A	0.4178	0.0185556	0.00402923	3.5e-06	0.000103179	21.2081	205528	0.3878	0.0094	0.0126
Chronotype, Males	rs8179540	2	4605738	-	G	A	0.492908	0.0213289	0.00404855	1.6e-07	0.000135023	27.7545	205528	0.5085	-0.0162	0.0125
Chronotype, Males	rs9291813	5	64546306	RGS7BP	C	T	0.760832	0.024433	0.00465086	2e-07	0.000134263	27.5983	205528	0.7498	0.0064	0.0142
Chronotype, Males	rs9369915	6	13191215	PHACTR1	A	G	0.305135	0.0229074	0.00433853	1.3e-07	0.000135624	27.878	205528	0.3195	-0.0127	0.0133
Chronotype, Males	rs9573974	13	77001002	CLN5	A	G	0.965643	0.0651707	0.0110567	3.9e-09	0.000169009	34.7416	205528	0.9622	-0.0568	0.0327	ǂ
Chronotype, Males	rs960783	2	238240929	HES6	C	T	0.955239	0.0708269	0.00967566	2.1e-13	0.000260646	53.5835	205528	0.957	0.0211	0.0321	ǂ
Chronotype, Males	rs9788226	12	63123576	-	C	G	0.878061	0.0318914	0.00606207	1.3e-07	0.000134641	27.6759	205528	0.8867	0.0107	0.0191
Chronotype, Males	rs9853258	3	18113027	TBC1D5	T	C	0.451906	0.0252287	0.0040256	2.5e-10	0.000191062	39.2757	205528	0.4431	-0.0204	0.0125	ǂ
Chronotype, Females	rs10118498	9	124297845	NEK6	C	T	0.568086	0.0188985	0.00372469	2.5e-07	0.000105408	25.7437	244206	0.5719	-0.0018	0.0127
Chronotype, Females	rs10258926	7	24037101	RNA5SP228	T	A	0.740032	0.019875	0.00426893	2.8e-06	8.87527e-05	21.6757	244206	0.7397	-0.0218	0.0145
Chronotype, Females	rs1039337	9	8387892	PTPRD	A	C	0.252749	0.0226529	0.00423937	1.6e-07	0.000116906	28.5523	244206	0.2423	-0.0173	0.0152
Chronotype, Females	rs10402849	19	2695663	GNG7	T	C	0.201579	0.0241342	0.0046063	1.3e-07	0.000112397	27.451	244206	0.214	0.0337	0.0158
Chronotype, Females	rs10479427	5	108113981	FBXL17	T	C	0.646541	0.0194038	0.00386101	3.8e-07	0.000103412	25.2562	244206	0.6298	-0.0076	0.013
Chronotype, Females	rs1064213	2	198085516	PLCL1	A	G	0.478608	0.0213446	0.00368581	5.5e-09	0.000137307	33.5356	244206	0.4872	0.011	0.0126	ǂ
Chronotype, Females	rs10739230	9	107051166	RP11-508N12.2	T	C	0.400406	0.018078	0.00377322	2.1e-06	9.39895e-05	22.9548	244206	0.3964	0.0248	0.0128
Chronotype, Females	rs10818846	9	123583826	DENND1A	T	C	0.878184	0.0345691	0.0056353	1.2e-09	0.00015407	37.6304	244206	0.8727	-0.0362	0.0188	ǂ
Chronotype, Females	rs10921330	1	193257798	CDC73	G	A	0.690005	0.0200106	0.00397617	4.2e-07	0.000103702	25.3272	244206	0.6806	0.0122	0.0134
Chronotype, Females	rs10954161	7	127571421	GCC1	A	G	0.503634	0.0166497	0.00368619	4.2e-06	8.35343e-05	20.4011	244206	0.4929	0.0128	0.0127
Chronotype, Females	rs10988239	9	129181161	IER5L	C	T	0.487457	0.0195594	0.0037457	2.1e-07	0.000111645	27.2673	244206	0.4828	-0.0158	0.013
Chronotype, Females	rs10995181	10	62508900	ZNF365	A	T	0.139957	0.0262161	0.00532719	1.1e-06	9.91609e-05	24.2179	244206	0.1438	-0.0191	0.0179
Chronotype, Females	rs11023948	11	16460418	SOX6	T	C	0.78654	0.0223236	0.00452212	5.9e-07	9.97803e-05	24.3692	244206	0.772	-0.01	0.0151
Chronotype, Females	rs11064807	12	119460623	CCDC60	A	G	0.894071	0.028506	0.0059884	2.3e-06	9.278e-05	22.6593	244206	0.8809	0.0256	0.0196
Chronotype, Females	rs11074501	16	21814579	RRN3P1	C	T	0.971266	0.0596567	0.0117055	3e-07	0.00010635	25.9738	244206	0.9726	-0.007	0.0533
Chronotype, Females	rs11082094	18	38585610	RP11-687D19.1	A	G	0.254878	0.0226641	0.00424764	8.4e-08	0.000116567	28.4694	244206	0.2599	0.0274	0.0142
Chronotype, Females	rs111233411	2	238380400	TRAF3IP1	T	G	0.913287	0.0650532	0.00654605	3.6e-23	0.000404247	98.7586	244206	0.9229	-0.0152	0.0237	ǂ
Chronotype, Females	rs11126625	2	77656821	AC084149.2	A	G	0.646611	0.021201	0.0038785	5.9e-08	0.000122342	29.8801	244206	0.6592	-0.018	0.0137
Chronotype, Females	rs11181153	12	37896015	AK6P2	C	T	0.41355	0.0260202	0.00374282	3.6e-12	0.000197871	48.3303	244206	0.388	0.0194	0.0139	ǂ
Chronotype, Females	rs11183272	12	45988473	SCAF11	C	A	0.512903	0.0218758	0.0037021	2.9e-09	0.00014296	34.9163	244206	0.5203	0.0123	0.0127	ǂ
Chronotype, Females	rs11191189	10	102038503	C10orf76	G	A	0.291412	0.0224992	0.00407042	2.7e-08	0.000125096	30.5529	244206	0.2793	-0.009	0.014	ǂ
Chronotype, Females	rs11208844	1	66385464	PDE4B	G	A	0.861859	0.0291474	0.00533513	5.5e-08	0.000122208	29.8474	244206	0.8562	-0.0297	0.0181
Chronotype, Females	rs112439757	16	72134438	PMFBP1	C	T	0.819438	0.0258731	0.00479433	9.9e-08	0.000119243	29.1231	244206	0.8198	-0.0054	0.0163
Chronotype, Females	rs11255717	10	8495413	KRT8P37	G	A	0.958658	0.042443	0.00930106	2.6e-06	8.52617e-05	20.823	244206	0.9502	-0.0255	0.0292
Chronotype, Females	rs112898111	4	2339737	ZFYVE28	G	A	0.978352	0.0716722	0.0126888	1.2e-08	0.000130631	31.9049	244206	0.9783	-0.0458	0.0427	ǂ
Chronotype, Females	rs113230003	19	18350146	PGPEP1	G	A	0.739855	0.0223362	0.00423688	1.1e-07	0.000113794	27.7922	244206	0.7368	0.0162	0.0145
Chronotype, Females	rs113774595	2	61572440	RP11-355B11.1	T	G	0.303405	0.0235251	0.00401112	3.2e-09	0.000140836	34.3976	244206	0.3035	0.0095	0.0138	ǂ
Chronotype, Females	rs1144566	1	182600491	RGS16	T	C	0.0298517	0.119435	0.010791	7.2e-29	0.000501379	122.5	244206	0.0248	0.0472	0.0409	ǂ
Chronotype, Females	rs114848860	3	36818003	LINC02033	T	A	0.02434	0.0578231	0.0119874	2e-06	9.52698e-05	23.2675	244206	0.0238	0.0366	0.044
Chronotype, Females	rs11605284	11	1623675	KRTAP5-4	T	C	0.71624	0.0193866	0.00414178	1.9e-06	8.97086e-05	21.9092	244206	0.7306	0.0387	0.0144
Chronotype, Females	rs11691214	2	59208484	LINC01793	T	A	0.224105	0.0253148	0.00442111	1e-08	0.000134237	32.7856	244206	0.2347	-0.0164	0.0148	ǂ
Chronotype, Females	rs117039815	6	72529670	RNU6-248P	C	T	0.033011	0.0504706	0.0107573	4.1e-06	9.01311e-05	22.0124	244206	0.0281	0.0196	0.0407
Chronotype, Females	rs11807825	1	79028251	ADGRL4	C	T	0.144717	0.0252506	0.00521568	1.6e-06	9.59674e-05	23.4379	244206	0.1637	-0.032	0.0174
Chronotype, Females	rs1181601	7	43754618	BLVRA	T	C	0.568775	0.0196003	0.0037159	2.6e-07	0.000113918	27.8224	244206	0.5493	-0.0044	0.0126
Chronotype, Females	rs11906232	20	51043522	RP13-379L11.3	A	G	0.496374	0.019183	0.00398551	2.2e-06	9.48566e-05	23.1666	244206	0.5053	-0.015	0.0138
Chronotype, Females	rs11924337	3	77272419	ROBO2	C	G	0.271941	0.0240422	0.00414418	8.4e-09	0.000137802	33.6564	244206	0.2601	0.0211	0.0143	ǂ
Chronotype, Females	rs12024990	1	214196478	RP11-53A1.3	G	A	0.911509	0.032173	0.00650793	9.1e-07	0.000100069	24.4396	244206	0.8934	0.0121	0.0212
Chronotype, Females	rs12052929	2	49524833	RP11-443F4.1	G	A	0.683433	0.019754	0.00397789	7.6e-07	0.000100973	24.6605	244206	0.6742	-0.0044	0.0134
Chronotype, Females	rs12176511	6	78856004	RP11-207F8.1	A	G	0.400271	0.0185007	0.00375943	8.2e-07	9.91592e-05	24.2175	244206	0.4106	0.0039	0.0131
Chronotype, Females	rs12310956	12	33817747	RP13-359K18.1	A	G	0.632083	0.031485	0.00382378	2.7e-16	0.000277552	67.7982	244206	0.6401	0.0014	0.0132	ǂ
Chronotype, Females	rs12334702	8	1183355	DLGAP2	T	C	0.632017	0.0183854	0.00383526	1.8e-06	9.40934e-05	22.9802	244206	0.6225	0.0014	0.0129
Chronotype, Females	rs1242484	17	17448329	TSEN15P1	C	T	0.303024	0.0215593	0.004006	8.7e-08	0.000118588	28.963	244206	0.3299	-0.0059	0.0136
Chronotype, Females	rs12631936	3	156625250	SPTSSB	G	A	0.360564	0.0221095	0.00386215	9.4e-09	0.000134179	32.7715	244206	0.3516	0.0034	0.0131	ǂ
Chronotype, Females	rs12675208	8	5486135	RPL23AP54	G	T	0.375	0.0172191	0.00381982	4.4e-06	8.32037e-05	20.3204	244206	0.3679	0.0065	0.013
Chronotype, Females	rs12788053	11	115276771	CADM1	C	T	0.807851	0.0216227	0.0046722	3.3e-06	8.76966e-05	21.4177	244206	0.8096	-0.021	0.016
Chronotype, Females	rs12927162	16	52651004	CASC16	A	G	0.721067	0.0336353	0.00411119	3.1e-16	0.000274019	66.9348	244206	0.7508	-0.0104	0.0149	ǂ
Chronotype, Females	rs12959908	18	55908718	LINC01416	C	T	0.422839	0.0171785	0.00374047	3.7e-06	8.63623e-05	21.0918	244206	0.3941	0.0081	0.0129
Chronotype, Females	rs12969848	18	40572871	RNU7-145P	T	C	0.529986	0.0247237	0.00370805	6.2e-11	0.000182012	44.4562	244206	0.5118	-0.0108	0.0128	ǂ
Chronotype, Females	rs13002188	2	160921355	RN7SL423P	T	G	0.404048	0.0174728	0.00374877	3.2e-06	8.89513e-05	21.7242	244206	0.4076	0.0011	0.0128
Chronotype, Females	rs13011556	2	4604333	LINC01249	G	C	0.238166	0.0260349	0.00433499	4.9e-09	0.000147678	36.0688	244206	0.235	-0.0333	0.015	ǂ
Chronotype, Females	rs13096221	3	81229047	HSPE1P19	C	T	0.804121	0.023972	0.0046534	2.5e-07	0.000108659	26.5378	244206	0.7956	0.0211	0.0156
Chronotype, Females	rs1383513	8	92318307	RP11-700E23.3	G	A	0.31087	0.0195806	0.00398283	1.3e-06	9.89622e-05	24.1693	244206	0.3204	0.0009	0.0135
Chronotype, Females	rs1387357	18	66757554	AC091643.1	C	T	0.887305	0.0289952	0.00582999	4.8e-07	0.000101278	24.7351	244206	0.8899	-0.0178	0.02
Chronotype, Females	rs1402954	11	33755788	FBXO3	T	C	0.090587	0.0402635	0.00641768	2.4e-10	0.000161154	39.3608	244206	0.0958	-0.0365	0.0215	ǂ
Chronotype, Females	rs144277174	1	86833202	SELENOF	A	C	0.987258	0.0857287	0.0164334	3.2e-07	0.000111428	27.2141	244206	0.9891	-0.0157	0.0605
Chronotype, Females	rs146632761	9	74039355	RP11-401G5.1	C	T	0.97854	0.0716427	0.0128996	2.9e-08	0.000126293	30.8452	244206	0.9837	-0.0371	0.0503	ǂ
Chronotype, Females	rs1470507	2	76996827	LRRTM4	A	G	0.587796	0.0227212	0.00373529	6.7e-10	0.000151493	37.0007	244206	0.558	0.0059	0.0127	ǂ
Chronotype, Females	rs149611468	3	8775737	RAD18	T	C	0.988095	0.109072	0.0172923	4e-10	0.00016289	39.7848	244206	0.9894	-0.1399	0.0646	ǂ
Chronotype, Females	rs149786005	13	23313842	SGCG	G	C	0.797806	0.0230664	0.00460962	7.1e-07	0.000102525	25.0395	244206	0.802	-0.0011	0.0158
Chronotype, Females	rs1543186	8	8415848	CTA-398F10.1	C	G	0.285025	0.02012	0.00410154	8.5e-07	9.85287e-05	24.0635	244206	0.2949	0.0184	0.0147
Chronotype, Females	rs1589653	3	35563032	RP11-944L7.4	T	G	0.395142	0.0183424	0.00378631	1.5e-06	9.60908e-05	23.468	244206	0.3946	-0.0132	0.0129
Chronotype, Females	rs161645	5	104734216	RP11-6N13.1	A	G	0.322651	0.0188074	0.00394154	1.8e-06	9.32242e-05	22.7679	244206	0.3122	-0.0308	0.0135
Chronotype, Females	rs16939162	8	75740921	AC016194.1	A	G	0.830529	0.0225521	0.00491202	5e-06	8.63098e-05	21.079	244206	0.8298	-0.0205	0.0168
Chronotype, Females	rs17140201	5	116604200	RPL7L1P4	G	A	0.825947	0.0240831	0.00497123	1.6e-06	9.60946e-05	23.4689	244206	0.826	-0.0385	0.0167
Chronotype, Females	rs17161045	7	32221846	PDE1C	T	C	0.630467	0.0268243	0.00384275	2.5e-12	0.000199494	48.7269	244206	0.6173	-0.0037	0.0131	ǂ
Chronotype, Females	rs17233116	8	58940128	TOX	C	G	0.159022	0.0249602	0.0050835	1.5e-06	9.87123e-05	24.1083	244206	0.1622	-0.0144	0.0171
Chronotype, Females	rs17374439	1	7828378	PER3	T	C	0.19626	0.0405927	0.00462857	2.6e-18	0.000314854	76.9128	244206	0.1782	-0.0124	0.0163	ǂ
Chronotype, Females	rs17448682	1	15640218	DDI2	T	C	0.231941	0.0220822	0.00436377	2.3e-07	0.000104848	25.6069	244206	0.228	-0.0145	0.0151
Chronotype, Females	rs17519292	12	58561709	RP11-362K2.2	T	G	0.866837	0.0257948	0.00547647	2.9e-06	9.08379e-05	22.185	244206	0.8663	0.0071	0.0193
Chronotype, Females	rs17539168	9	131609703	RAPGEF1	T	C	0.303657	0.0185809	0.00402405	2.6e-06	8.72997e-05	21.3208	244206	0.2807	-0.0052	0.0141
Chronotype, Females	rs17575742	1	109540981	GPR61	C	A	0.805224	0.0235932	0.00464218	2.6e-07	0.000105761	25.8301	244206	0.8028	0.0092	0.0159
Chronotype, Females	rs17633463	2	96350596	NCAPH	G	A	0.712755	0.0188248	0.00409037	4.8e-06	8.67245e-05	21.1803	244206	0.7083	0.0125	0.014
Chronotype, Females	rs17655548	3	71316514	FOXP1	G	A	0.781545	0.0206568	0.00446419	3.8e-06	8.76691e-05	21.411	244206	0.8027	-0.0245	0.0158
Chronotype, Females	rs17716502	8	115647504	TRPS1	T	C	0.205914	0.0269524	0.00459311	8.9e-09	0.000140982	34.4332	244206	0.1804	0.0091	0.0163	ǂ
Chronotype, Females	rs177555	11	16911032	PLEKHA7	T	C	0.673073	0.0229159	0.00393159	3.1e-09	0.000139098	33.973	244206	0.6745	-0.0215	0.0135	ǂ
Chronotype, Females	rs17786957	3	2508409	CNTN4	G	C	0.834706	0.0249309	0.00497013	5.7e-07	0.000103024	25.1615	244206	0.841	-0.0036	0.0173
Chronotype, Females	rs1800973	12	69350234	LYZ	A	C	0.060922	0.0383581	0.00772293	1.4e-06	0.000101007	24.6687	244206	0.0637	-0.039	0.0259
Chronotype, Females	rs1847535	17	33364649	ASIC2	C	T	0.824203	0.0246925	0.00485087	6e-07	0.000106093	25.9112	244206	0.8345	0.01	0.0171
Chronotype, Females	rs1874493	19	31208823	LINC01791	A	G	0.320872	0.0190699	0.00395768	1.7e-06	9.50644e-05	23.2173	244206	0.3261	-0.01	0.0135
Chronotype, Females	rs1947198	2	148632866	EPC2	T	C	0.12203	0.0274097	0.00562166	4.4e-07	9.73376e-05	23.7726	244206	0.1348	-0.0005	0.0191
Chronotype, Females	rs1952923	14	40512964	RP11-662J14.2	G	A	0.260953	0.026937	0.00419113	1.2e-10	0.000169124	41.3079	244206	0.2566	0.0314	0.0143	ǂ
Chronotype, Females	rs202157	7	101994473	CUX1	C	T	0.298505	0.0281667	0.0040296	4.2e-12	0.000200034	48.859	244206	0.2939	-0.0162	0.0138	ǂ
Chronotype, Females	rs2099046	16	24597751	TNRC6A	G	A	0.472025	0.0181623	0.00370004	9.8e-07	9.86574e-05	24.0949	244206	0.4673	0.0081	0.0127
Chronotype, Females	rs2102667	22	20270622	RTN4R	C	T	0.728039	0.0196403	0.00424802	3.1e-06	8.75243e-05	21.3757	244206	0.73	-0.005	0.0166
Chronotype, Females	rs2121117	5	180861239	ZFP62	A	G	0.805696	0.0221484	0.00469191	1.7e-06	9.12409e-05	22.2834	244206	0.8256	-0.0076	0.0171
Chronotype, Females	rs2165606	4	46406892	GABRA2	A	G	0.148407	0.0238296	0.00519018	4e-06	8.63127e-05	21.0797	244206	0.1629	0.0027	0.0172
Chronotype, Females	rs2251084	6	41870381	USP49	T	C	0.504217	0.0195286	0.00367617	7.1e-08	0.000115543	28.2194	244206	0.5148	0.001	0.0125
Chronotype, Females	rs2339723	3	182538843	TMEM207	G	A	0.691863	0.0201925	0.00398745	8e-07	0.000105	25.644	244206	0.6902	-0.0008	0.0136
Chronotype, Females	rs2393330	12	117965742	KSR2	T	C	0.184478	0.0284292	0.00476093	3.1e-09	0.000145991	35.6568	244206	0.1938	-0.0097	0.016	ǂ
Chronotype, Females	rs243818	6	54431879	RP11-228O6.2	C	T	0.134677	0.025853	0.00543467	2.7e-06	9.26572e-05	22.6293	244206	0.1298	0.0321	0.0187
Chronotype, Females	rs2493034	6	528736	EXOC2	G	T	0.245732	0.0201402	0.00426931	2.3e-06	9.11205e-05	22.254	244206	0.2734	0.0027	0.0143
Chronotype, Females	rs2518022	17	8154049	PER1	T	C	0.0835728	0.0445174	0.00664526	2.6e-11	0.000183738	44.8779	244206	0.1161	-0.017	0.0204	ǂ
Chronotype, Females	rs2653349	6	55277539	HCRTR2	A	G	0.215119	0.0412105	0.00448423	4.3e-20	0.000345727	84.4572	244206	0.1913	0.0114	0.0159	ǂ
Chronotype, Females	rs2701524	15	37091487	MEIS2	T	C	0.586506	0.0173506	0.00376795	2.4e-06	8.6821e-05	21.2039	244206	0.5917	0.0204	0.0131
Chronotype, Females	rs2712763	18	1821965	-	C	A	0.505599	0.0178404	0.00372565	2.1e-06	9.38875e-05	22.9299	244206	0.5154	-0.0213	0.0127
Chronotype, Females	rs28457808	7	99425623	ATP5J2-PTCD1	G	C	0.162221	0.0225674	0.00500402	3.9e-06	8.32784e-05	20.3386	244206	0.1712	-0.0217	0.0167
Chronotype, Females	rs28458909	9	137362737	EXD3	C	T	0.875737	0.0513249	0.00557856	1.8e-20	0.000346502	84.6464	244206	0.889	0.0219	0.0236	ǂ
Chronotype, Females	rs28634184	4	62007701	ADGRL3	C	T	0.748318	0.0230965	0.00425001	7.4e-08	0.000120922	29.5331	244206	0.7394	0.0115	0.0144
Chronotype, Females	rs28635771	8	29771706	LINC02099	C	A	0.929614	0.0337498	0.00725042	2e-06	8.87199e-05	21.6677	244206	0.9238	-0.008	0.0241
Chronotype, Females	rs28684621	2	143474015	ARHGAP15	T	G	0.627973	0.0194088	0.00380466	5e-07	0.000106552	26.0233	244206	0.652	0.0043	0.0133
Chronotype, Females	rs2893491	7	35014433	DPY19L1	G	T	0.726086	0.0198343	0.00412677	3.4e-06	9.45836e-05	23.0999	244206	0.7311	-0.0203	0.0143
Chronotype, Females	rs308521	9	37367097	ZCCHC7	T	C	0.60266	0.0207955	0.0037785	2.3e-08	0.000124019	30.2898	244206	0.6105	-0.0012	0.0129	ǂ
Chronotype, Females	rs34194501	13	54464285	RPL13AP25	C	T	0.830064	0.0263618	0.00492053	9.4e-08	0.000117522	28.7027	244206	0.8287	0.0011	0.0166
Chronotype, Females	rs34207971	6	164817552	XX-C2158C12.1	T	C	0.449391	0.0168141	0.00369409	4.8e-06	8.4828e-05	20.7171	244206	0.4373	-0.0322	0.0127
Chronotype, Females	rs34593358	1	150714157	HORMAD1	T	A	0.286188	0.0188723	0.00406893	1.8e-06	8.80835e-05	21.5122	244206	0.2692	0.0029	0.0141
Chronotype, Females	rs35233100	11	47285079	MADD	C	T	0.936462	0.0434888	0.00754929	7e-09	0.000135871	33.1848	244206	0.9442	0.0696	0.0295	ǂ
Chronotype, Females	rs35401549	11	30429753	MPPED2	A	G	0.334581	0.0213596	0.00390183	3.9e-08	0.000122699	29.9672	244206	0.3153	0.0179	0.0135	ǂ
Chronotype, Females	rs35787438	8	104462562	DPYS	G	A	0.900506	0.0280985	0.00618378	2.4e-06	8.45406e-05	20.6469	244206	0.8978	0.0289	0.0208
Chronotype, Females	rs3737240	1	150510879	ECM1	T	C	0.395566	0.0248664	0.00375485	3.8e-11	0.000179559	43.8568	244206	0.3998	-0.0075	0.0128	ǂ
Chronotype, Females	rs3740451	10	58806377	BICC1	G	A	0.262979	0.0224106	0.00419865	1.4e-07	0.000116649	28.4894	244206	0.2737	0.0328	0.0143
Chronotype, Females	rs4000281	7	29686671	DPY19L2P3	G	A	0.150187	0.0234915	0.0051542	3.6e-06	8.50561e-05	20.7728	244206	0.1445	0.0138	0.018
Chronotype, Females	rs411482	19	48600190	FAM83E	C	T	0.584709	0.0192556	0.00377074	5.3e-07	0.000106772	26.077	244206	0.621	-0.0298	0.0136
Chronotype, Females	rs411988	17	58631673	TEX14	G	A	0.443154	0.0191706	0.00371333	2.2e-07	0.000109129	26.6527	244206	0.4614	0.0124	0.0127
Chronotype, Females	rs42210	5	166981783	HMP19	G	C	0.288223	0.0232941	0.00408857	1.2e-08	0.000132903	32.4598	244206	0.3031	0.0028	0.0141	ǂ
Chronotype, Females	rs4237555	11	92992637	MTNR1B	T	C	0.526892	0.0191911	0.00369227	2.5e-07	0.000110614	27.0153	244206	0.5358	-0.0046	0.0132
Chronotype, Females	rs4241964	4	136132804	RP11-775H9.2	G	T	0.47559	0.0210821	0.00370807	1.7e-08	0.000132348	32.3242	244206	0.5004	0.0046	0.0128	ǂ
Chronotype, Females	rs4245555	7	50593712	GRB10	C	T	0.414393	0.017266	0.00376575	2.1e-06	8.60769e-05	21.0221	244206	0.4138	-0.0115	0.0127
Chronotype, Females	rs4394301	7	33009972	FKBP9	G	A	0.519778	0.0213173	0.00369275	1.1e-08	0.000136442	33.3243	244206	0.4927	-0.0083	0.0129	ǂ
Chronotype, Females	rs4419127	18	34083690	NOL4	A	G	0.66419	0.0233276	0.00391444	1.4e-09	0.000145406	35.5138	244206	0.6553	-0.0091	0.0132	ǂ
Chronotype, Females	rs4550782	3	138413551	LOC105374129	T	G	0.668511	0.0178998	0.00391101	4.5e-06	8.57679e-05	20.9467	244206	0.657	-0.0107	0.0132
Chronotype, Females	rs4557768	9	74189542	RP11-171A24.2	T	C	0.306382	0.0188757	0.00402855	2e-06	8.98904e-05	21.9536	244206	0.2961	-0.0064	0.0141
Chronotype, Females	rs4603238	10	121906452	ATE1	T	C	0.482101	0.0180544	0.00369095	9.7e-07	9.79695e-05	23.9269	244206	0.4836	-0.0021	0.0125
Chronotype, Females	rs4652374	1	179402260	AXDND1	A	G	0.683244	0.0224608	0.00395025	1.2e-08	0.000132369	32.3294	244206	0.6789	-0.0338	0.0134	ǂ
Chronotype, Females	rs4690085	4	2695573	FAM193A	G	A	0.470674	0.0206718	0.00368743	3.6e-08	0.000128676	31.4272	244206	0.4561	0.0062	0.0125	ǂ
Chronotype, Females	rs4718975	7	70648288	AUTS2	A	G	0.293599	0.0204906	0.00416105	1.7e-06	9.92897e-05	24.2493	244206	0.2775	0.0166	0.0143
Chronotype, Females	rs4727554	7	102743243	FAM185A	C	A	0.517182	0.0302193	0.00377077	8.1e-16	0.000262929	64.2252	244206	0.538	-0.0274	0.0132	ǂ
Chronotype, Females	rs4800617	18	25052767	RP11-958F21.3	G	A	0.600776	0.0175323	0.00377816	2.6e-06	8.81703e-05	21.5334	244206	0.6171	0.0223	0.0129
Chronotype, Females	rs4855421	3	69590507	RP11-444P10.1	C	T	0.692024	0.0179791	0.00398197	2.9e-06	8.34733e-05	20.3862	244206	0.6882	0.0015	0.0139
Chronotype, Females	rs4857261	3	97476279	EPHA6	A	T	0.906134	0.0291526	0.00630255	3.6e-06	8.76047e-05	21.3953	244206	0.9083	0.0044	0.0216
Chronotype, Females	rs4916907	5	88364163	TMEM161B-AS1	T	G	0.747654	0.0224585	0.00423785	1.6e-07	0.000114991	28.0845	244206	0.7436	0.0078	0.0144
Chronotype, Females	rs492781	1	57283754	DAB1	T	C	0.416963	0.0171277	0.00373141	3e-06	8.62697e-05	21.0692	244206	0.4305	-0.0212	0.0127
Chronotype, Females	rs4936290	11	114138533	ZBTB16	C	A	0.350234	0.0218694	0.0038813	3.2e-08	0.000129989	31.748	244206	0.3381	0.0123	0.0134	ǂ
Chronotype, Females	rs4949980	1	96156183	RNU1-130P	G	A	0.067739	0.0385236	0.00738671	1.8e-07	0.000111365	27.1987	244206	0.0603	0.021	0.0271
Chronotype, Females	rs521977	6	31869050	SLC44A4	T	G	0.321805	0.0215044	0.00392894	4.6e-08	0.000122658	29.9571	244206	0.2628	0.024	0.0144	ǂ
Chronotype, Females	rs56185645	1	174317940	RABGAP1L	T	C	0.031553	0.053424	0.0105642	3.3e-07	0.000104712	25.5738	244206	0.0319	-0.0189	0.036
Chronotype, Females	rs56268063	9	38004148	SHB	A	C	0.502845	0.0175617	0.00369003	2.5e-06	9.27421e-05	22.6501	244206	0.4968	-0.0246	0.0126
Chronotype, Females	rs563245	1	108117515	SLC25A24	C	A	0.324234	0.019367	0.00397492	2e-06	9.72007e-05	23.7391	244206	0.3189	-0.0003	0.0135
Chronotype, Females	rs594645	1	181407665	CACNA1E	G	T	0.477366	0.0175998	0.00371515	2.1e-06	9.18896e-05	22.4419	244206	0.4603	0.0032	0.0127
Chronotype, Females	rs595877	6	11578860	TMEM170B	G	A	0.569945	0.0184312	0.0037217	5.7e-07	0.000100421	24.5257	244206	0.5548	-0.0078	0.0128
Chronotype, Females	rs59986227	15	47717066	SEMA6D	G	C	0.257151	0.0199504	0.00425763	2.2e-06	8.99025e-05	21.9565	244206	0.2411	-0.002	0.0148
Chronotype, Females	rs6001817	22	40165755	TNRC6B	G	T	0.401466	0.0268212	0.00376136	1.4e-12	0.000208171	50.8467	244206	0.4186	-0.0034	0.0127	ǂ
Chronotype, Females	rs6002743	22	42465938	SCUBE1	A	G	0.22899	0.020267	0.00439525	4.4e-06	8.70598e-05	21.2622	244206	0.2147	-0.0054	0.0153
Chronotype, Females	rs6044686	20	17220917	BANF2	A	C	0.619812	0.0176212	0.00380651	3e-06	8.7745e-05	21.4296	244206	0.6344	-0.0013	0.0132
Chronotype, Females	rs610590	6	152786635	RP11-15G8.1	G	C	0.212307	0.0242879	0.00452201	1.3e-07	0.000118116	28.8478	244206	0.2002	0.0094	0.0157
Chronotype, Females	rs6131942	20	17367963	PCSK2	G	A	0.580717	0.0229083	0.00375042	1.3e-09	0.000152758	37.3098	244206	0.5932	-0.005	0.0128	ǂ
Chronotype, Females	rs62027801	15	94004317	LINC01581	G	A	0.911588	0.0305519	0.00653839	3.3e-06	8.94004e-05	21.8339	244206	0.9169	-0.0018	0.0227
Chronotype, Females	rs62032513	16	720487	FAM173A	C	T	0.251174	0.0205269	0.00424751	9.8e-07	9.56269e-05	23.3547	244206	0.234	-0.0132	0.0157
Chronotype, Females	rs62046253	16	60610717	GNPATP	T	C	0.344112	0.0208837	0.00387675	9e-08	0.000118815	29.0186	244206	0.346	-0.0235	0.0131
Chronotype, Females	rs62082401	18	5186020	AKAIN1	G	C	0.190908	0.0279311	0.0046964	1.3e-09	0.000144819	35.3706	244206	0.1972	-0.0247	0.0159	ǂ
Chronotype, Females	rs62521903	8	140909369	PTK2	C	G	0.747829	0.0225848	0.00425709	1e-07	0.000115239	28.1451	244206	0.7576	0.0062	0.0149
Chronotype, Females	rs67425923	3	50531721	TKT	C	A	0.850841	0.0294531	0.00517037	1.5e-08	0.000132863	32.45	244206	0.8538	-0.004	0.0179	ǂ
Chronotype, Females	rs6775877	3	186354846	DGKG	G	A	0.116503	0.0281378	0.00577811	9.3e-07	9.7098e-05	23.714	244206	0.1124	0.0127	0.021
Chronotype, Females	rs6846730	4	82357888	HNRNPD	C	T	0.767387	0.021376	0.0043539	4.6e-07	9.86954e-05	24.1042	244206	0.7606	0.0115	0.015
Chronotype, Females	rs698811	2	44476537	CAMKMT	C	T	0.806294	0.0304255	0.00467341	3.4e-11	0.000173531	42.3842	244206	0.8067	0.0131	0.0161	ǂ
Chronotype, Females	rs71512608	8	32058379	NRG1	C	A	0.935473	0.0392313	0.00774513	5.6e-07	0.000105052	25.6569	244206	0.9395	0.044	0.0281
Chronotype, Females	rs72576953	7	3296661	SDK1	C	A	0.84783	0.0241375	0.00513006	4.5e-06	9.0645e-05	22.1379	244206	0.8352	0.001	0.0171
Chronotype, Females	rs72720396	1	90726025	BARHL2	G	A	0.229694	0.0272232	0.00437324	5.5e-10	0.000158652	38.7497	244206	0.2168	0.0178	0.0154	ǂ
Chronotype, Females	rs72743368	15	73818182	C15orf59-AS1	T	C	0.111843	0.0269251	0.00585835	3.8e-06	8.64908e-05	21.1232	244206	0.1049	0.0264	0.0204
Chronotype, Females	rs72796378	2	23944515	UBXN2A	A	G	0.189239	0.0242598	0.00469225	9.9e-08	0.000109448	26.7306	244206	0.1876	-0.0027	0.0162
Chronotype, Females	rs72802874	5	152860603	LINC01470	T	C	0.299068	0.0235122	0.00402526	5.2e-09	0.000139695	34.1189	244206	0.2814	-0.0014	0.0141	ǂ
Chronotype, Females	rs72829933	17	35729387	RASL10B	T	C	0.168881	0.0274462	0.00494421	2e-08	0.000126171	30.8153	244206	0.174	-0.0108	0.0167	ǂ
Chronotype, Females	rs7304278	12	106596137	RFX4	G	A	0.724841	0.0217855	0.00414324	2.3e-07	0.000113201	27.6472	244206	0.7162	-0.0142	0.014
Chronotype, Females	rs73160383	22	34573118	ISX	C	T	0.085457	0.034391	0.00676214	1.4e-07	0.000105906	25.8653	244206	0.0773	0.0141	0.0255
Chronotype, Females	rs7316768	12	37639466	ZNF970P	G	T	0.597705	0.0183841	0.00376561	1e-06	9.75923e-05	23.8347	244206	0.6295	0.0064	0.0155
Chronotype, Females	rs73325656	17	56102795	ANKFN1	C	A	0.968151	0.0610027	0.0105654	6.2e-09	0.000136493	33.3367	244206	0.966	-0.0643	0.0377	ǂ
Chronotype, Females	rs73615219	19	55703243	EPN1	G	T	0.070792	0.0348396	0.00717811	1.2e-06	9.64557e-05	23.5571	244206	0.0732	-0.005	0.0253
Chronotype, Females	rs73798847	4	16141834	TAPT1-AS1	G	A	0.97947	0.0710582	0.0130361	3.6e-08	0.000121653	29.7118	244206	0.98	-0.0456	0.0452	ǂ
Chronotype, Females	rs74357745	11	122941114	C11orf63	A	G	0.87892	0.0275743	0.00565175	1.4e-06	9.7464e-05	23.8034	244206	0.8807	-0.016	0.0195
Chronotype, Females	rs74565613	3	115101292	ZBTB20	C	T	0.011699	0.0833406	0.0175093	2.7e-06	9.27639e-05	22.6554	244206	0.0129	0.1127	0.062
Chronotype, Females	rs75171178	7	125279856	RP11-3B12.2	A	T	0.845067	0.026796	0.00521645	2.6e-07	0.000108041	26.3868	244206	0.8444	-0.0083	0.019
Chronotype, Females	rs7547493	1	77309548	AK5	G	A	0.177972	0.0422504	0.00480778	1.3e-18	0.00031614	77.227	244206	0.1706	-0.0064	0.0167	ǂ
Chronotype, Females	rs75606688	2	137329242	THSD7B	G	T	0.863269	0.0266883	0.00548117	1.8e-06	9.70726e-05	23.7078	244206	0.8939	0.0196	0.0224
Chronotype, Females	rs75788107	3	23867474	UBE2E1	G	T	0.019737	0.0616079	0.0132499	4e-06	8.85223e-05	21.6194	244206	0.0181	-0.0681	0.0495
Chronotype, Females	rs75815271	3	48364171	TKT	C	T	0.074746	0.0422005	0.00705327	2.7e-09	0.000146566	35.7973	244206	0.0652	-0.0188	0.0258	ǂ
Chronotype, Females	rs77302377	9	89290341	CKS2	A	G	0.015274	0.0712197	0.0152312	2.4e-06	8.95235e-05	21.8639	244206	0.014	-0.1138	0.0557
Chronotype, Females	rs7735794	5	175912981	THOC3	A	G	0.223757	0.0230058	0.00466982	9.5e-07	9.93745e-05	24.2701	244206	0.2269	0.0172	0.0169
Chronotype, Females	rs78095690	20	16259038	BANF2	C	T	0.435361	0.0186901	0.00373138	3.6e-07	0.000102727	25.0888	244206	0.4638	-0.0254	0.0128
Chronotype, Females	rs7819074	8	33824954	RP11-317N12.1	T	C	0.390216	0.0253693	0.00378524	2.6e-11	0.000183905	44.9186	244206	0.3796	0.0165	0.0131	ǂ
Chronotype, Females	rs7894765	10	123365635	RP11-282I1.1	A	G	0.666885	0.0207613	0.00392373	1.4e-07	0.000114632	27.9967	244206	0.6732	0.0026	0.0133
Chronotype, Females	rs79243501	2	238461878	RP11-40B20.1	G	C	0.013065	0.0945791	0.0163344	6.3e-09	0.000137268	33.5259	244206	0.0168	0.046	0.05	ǂ
Chronotype, Females	rs79523306	1	22373477	RP11-415K20.2	G	A	0.945904	0.0418593	0.00811533	3.5e-07	0.000108935	26.6053	244206	0.9479	0.0151	0.0309
Chronotype, Females	rs7959983	12	90059201	RP11-567C2.1	C	T	0.403525	0.0200237	0.0037448	6.3e-08	0.000117064	28.5909	244206	0.4173	0.0247	0.0128
Chronotype, Females	rs848818	7	79223180	MAGI2	T	C	0.144525	0.0247287	0.00525797	1.9e-06	9.05671e-05	22.1189	244206	0.1603	-0.0035	0.0176
Chronotype, Females	rs9323450	14	64461249	MTHFD1	A	G	0.655883	0.0208481	0.00389435	1.5e-07	0.000117343	28.6589	244206	0.6544	0.013	0.0132
Chronotype, Females	rs934782	15	96473720	RN7SKP254	A	G	0.173883	0.0229254	0.00486485	2.3e-06	9.09283e-05	22.2071	244206	0.1623	0.0043	0.0171
Chronotype, Females	rs9348050	6	165850000	PDE10A	T	C	0.488745	0.0180506	0.00369329	4.8e-07	9.78042e-05	23.8865	244206	0.4786	0.0032	0.0127
Chronotype, Females	rs9380663	6	37412408	ACTG1P9	A	G	0.598115	0.0176356	0.00375702	2.9e-06	9.0219e-05	22.0338	244206	0.6102	0.0119	0.0133
Chronotype, Females	rs9381809	6	13181885	PHACTR1	C	G	0.289773	0.0230204	0.00406281	1.3e-08	0.00013145	32.1047	244206	0.2962	0.0001	0.0138	ǂ
Chronotype, Females	rs938230	3	133369697	TMEM108	G	A	0.486893	0.0179373	0.00369977	1.7e-06	9.62424e-05	23.505	244206	0.4975	0.0034	0.0125
Chronotype, Females	rs9479402	6	152814204	RP1-200K18.1	C	T	0.010419	0.135595	0.0181138	2.9e-14	0.00022941	56.0357	244206	0.0236	-0.0379	0.0463	ǂ
Chronotype, Females	rs9489047	6	97517013	RP11-436D23.1	A	G	0.064386	0.0441018	0.00750708	1.1e-08	0.000141303	34.5118	244206	0.0879	-0.0082	0.0242	ǂ
Chronotype, Females	rs9521184	13	109130220	MYO16	T	C	0.487135	0.0175502	0.00370634	2.2e-06	9.18073e-05	22.4218	244206	0.5002	-0.0072	0.0126
Chronotype, Females	rs9543378	13	35113752	NBEA	T	C	0.191418	0.0215832	0.0046962	4e-06	8.64858e-05	21.122	244206	0.2004	0.0181	0.0159
Chronotype, Females	rs9572953	13	72340523	SNORD37	C	G	0.173523	0.0225575	0.00487104	3e-06	8.781e-05	21.4454	244206	0.1805	-0.0073	0.0165
Chronotype, Females	rs9573971	13	76994597	CLN5	A	G	0.966073	0.0868418	0.0101851	2.7e-17	0.000297606	72.6982	244206	0.9623	-0.0019	0.0337	ǂ
Chronotype, Females	rs9597241	13	55707137	RP11-415G4.1	A	C	0.811214	0.0282768	0.00473975	2.2e-09	0.000145724	35.5915	244206	0.819	0.0002	0.0163	ǂ
Chronotype, Females	rs9615099	22	45302268	UPK3A	T	A	0.746228	0.0237756	0.00424203	2.2e-08	0.000128618	31.4132	244206	0.7174	-0.0343	0.014	ǂ
Chronotype, Females	rs9937053	16	53765595	FTO	A	G	0.421928	0.0299101	0.00373288	1.8e-15	0.000262831	64.2013	244206	0.4237	-0.0006	0.0128	ǂ
Chronotype, Females	rs9964420	18	59156809	SEC11C	C	A	0.696235	0.0325126	0.0040291	1.1e-15	0.000266572	65.1154	244206	0.7246	-0.0018	0.0142	ǂ
Frequent insomnia symptoms, Males	rs10407732	19	1552169	MEX3D	G	T	0.920013	0.0197474	0.00431119	4.6e-06	0.000101137	20.9808	207430	0.9025	0.0075	0.0246
Frequent insomnia symptoms, Males	rs10458531	1	106643693	RP11-478L17.1	G	A	0.416118	0.0127358	0.00228134	2.4e-08	0.000150223	31.1651	207430	0.4114	0.0064	0.0124	ǂ
Frequent insomnia symptoms, Males	rs10838708	11	47419962	PSMC3	G	A	0.541141	0.0118662	0.00227987	1.9e-07	0.000130579	27.0894	207430	0.5388	-0.0085	0.0125
Frequent insomnia symptoms, Males	rs10901417	10	125698270	RP11-383C5.3	T	C	0.209352	0.0130031	0.00283798	4.6e-06	0.000101195	20.9928	207430	0.2243	0.0117	0.0161
Frequent insomnia symptoms, Males	rs11152363	18	55389957	TCF4	A	G	0.186759	0.0166108	0.00292238	1.3e-08	0.000155729	32.3075	207430	0.2007	0.0113	0.0157	ǂ
Frequent insomnia symptoms, Males	rs113851554	2	66523432	MEIS1	T	G	0.05716	0.0438141	0.00503319	3.2e-18	0.000365183	75.7769	207430	0.0526	-0.0307	0.0294	ǂ
Frequent insomnia symptoms, Males	rs11587434	1	72149435	NEGR1	A	G	0.265721	0.0128078	0.00256514	5.9e-07	0.000120172	24.93	207430	0.2738	-0.0032	0.0141
Frequent insomnia symptoms, Males	rs11588634	1	151808210	RORC	T	A	0.86394	0.0182257	0.00331569	3.9e-08	0.000145642	30.2146	207430	0.8751	0.0226	0.0187	ǂ
Frequent insomnia symptoms, Males	rs11591681	10	102553620	SUFU	C	T	0.684134	0.0123686	0.0024306	3.6e-07	0.000124821	25.8946	207430	0.71	-0.0091	0.0134
Frequent insomnia symptoms, Males	rs11631027	15	96424558	RP11-522B15.5	A	C	0.563774	0.0105395	0.00227178	3.5e-06	0.000103751	21.523	207430	0.5656	0.0188	0.0123
Frequent insomnia symptoms, Males	rs11688143	2	29956858	ALK	T	C	0.0132357	0.0465111	0.0098988	2.6e-06	0.000106422	22.0772	207430	0.0243	0.0283	0.0404
Frequent insomnia symptoms, Males	rs11793074	9	23820072	ELAVL2	A	G	0.852477	0.0175452	0.00318174	3.5e-08	0.000146572	30.4077	207430	0.838	-0.0167	0.0166	ǂ
Frequent insomnia symptoms, Males	rs12341421	9	129415220	RP11-65J3.3	G	T	0.189711	0.0139415	0.00289173	1.4e-06	0.000112043	23.2434	207430	0.1826	-0.0137	0.0167
Frequent insomnia symptoms, Males	rs12552533	9	11345138	RP11-23D5.1	T	G	0.272065	0.0116567	0.00253538	4.3e-06	0.000101894	21.1379	207430	0.2686	0.0087	0.0138
Frequent insomnia symptoms, Males	rs12566690	1	57368196	DAB1	C	T	0.697041	0.013299	0.00245438	6e-08	0.000141521	29.3596	207430	0.6961	0.0016	0.0133
Frequent insomnia symptoms, Males	rs12907965	15	60062159	FOXB1	T	C	0.406307	0.0108625	0.00231711	2.8e-06	0.000105937	21.9767	207430	0.4101	-0.0278	0.0125
Frequent insomnia symptoms, Males	rs13148166	4	105294516	RN7SL89P	T	G	0.597956	0.0132427	0.00230117	8.7e-09	0.00015963	33.117	207430	0.5994	-0.0221	0.0125	ǂ
Frequent insomnia symptoms, Males	rs1327938	13	59259118	RPP40P2	C	T	0.656254	0.011927	0.00239487	6.4e-07	0.000119557	24.8024	207430	0.6672	0.0051	0.013
Frequent insomnia symptoms, Males	rs13291079	9	93598368	PHF2	T	C	0.577583	0.0112319	0.00228999	9.4e-07	0.000115962	24.0566	207430	0.5755	0.0123	0.0124
Frequent insomnia symptoms, Males	rs13429956	2	59842784	RP11-444A22.1	A	G	0.725822	0.0120933	0.00253433	1.8e-06	0.00010976	22.7698	207430	0.7107	0.0084	0.0135
Frequent insomnia symptoms, Males	rs1381281	14	98149434	RP11-61O1.1	C	T	0.391672	0.0116151	0.00232	5.5e-07	0.000120822	25.0649	207430	0.3882	0.008	0.0126
Frequent insomnia symptoms, Males	rs141804670	4	84361119	LNCPRESS2	C	T	0.947566	0.0257477	0.00505939	3.6e-07	0.00012484	25.8986	207430	0.9472	-0.0433	0.0274
Frequent insomnia symptoms, Males	rs1456193	3	117918850	RP11-384F7.2	C	T	0.818149	0.0136896	0.00293131	3e-06	0.000105133	21.8099	207430	0.8177	0.0166	0.016
Frequent insomnia symptoms, Males	rs1476535	7	114430980	FOXP2	T	C	0.561394	0.0117628	0.00228636	2.7e-07	0.000127587	26.4684	207430	0.5251	0.0092	0.0123
Frequent insomnia symptoms, Males	rs154292	5	123820785	LMNB1	C	T	0.228981	0.0123412	0.00268137	4.2e-06	0.000102114	21.1835	207430	0.2198	-0.0283	0.0148
Frequent insomnia symptoms, Males	rs1817765	10	18722276	AIFM1P1	G	A	0.254458	0.0127573	0.00259085	8.5e-07	0.000116872	24.2454	207430	0.2624	0.0202	0.0139
Frequent insomnia symptoms, Males	rs1926828	1	183743388	RGL1	T	C	0.945015	0.0230122	0.00497417	3.7e-06	0.000103171	21.4028	207430	0.9469	-0.0427	0.0278
Frequent insomnia symptoms, Males	rs2270914	5	1442864	SLC6A3	C	T	0.755647	0.0152955	0.00265917	8.8e-09	0.000159476	33.085	207430	0.7532	-0.0119	0.0146	ǂ
Frequent insomnia symptoms, Males	rs2708146	2	58728818	LINC01122	A	G	0.54759	0.0118597	0.0022795	2e-07	0.000130479	27.0685	207430	0.5556	0.0127	0.0123
Frequent insomnia symptoms, Males	rs30817	5	149895788	PDE6A	G	A	0.264747	0.0133051	0.00276355	1.5e-06	0.000111733	23.1791	207430	0.2558	-0.002	0.0165
Frequent insomnia symptoms, Males	rs322966	17	3554584	TRPV3	T	C	0.332184	0.011193	0.00239414	2.9e-06	0.00010536	21.857	207430	0.3242	-0.0013	0.0132
Frequent insomnia symptoms, Males	rs324564	7	137061658	LOC349160	T	C	0.504433	0.0107541	0.00226591	2.1e-06	0.000108579	22.5247	207430	0.4864	-0.002	0.0123
Frequent insomnia symptoms, Males	rs34318	5	88731332	MEF2C	G	A	0.41528	0.0126539	0.00229256	3.4e-08	0.000146849	30.4651	207430	0.4274	0.0014	0.0124	ǂ
Frequent insomnia symptoms, Males	rs35364449	15	73985785	STOML1	T	C	0.109686	0.0196377	0.00362297	5.9e-08	0.000141618	29.3797	207430	0.1029	0.0077	0.0204
Frequent insomnia symptoms, Males	rs370771	6	104950211	LIN28B	T	G	0.545279	0.0114747	0.00226242	3.9e-07	0.000123997	25.7236	207430	0.5568	0.0187	0.0123
Frequent insomnia symptoms, Males	rs39387	7	103845474	RELN	T	C	0.59371	0.0122461	0.00229173	9.1e-08	0.000137638	28.5538	207430	0.5708	0.0147	0.0123
Frequent insomnia symptoms, Males	rs407223	20	14867550	MACROD2	G	A	0.671542	0.010988	0.0023967	4.5e-06	0.00010132	21.0187	207430	0.6864	-0.0134	0.0132
Frequent insomnia symptoms, Males	rs4494199	1	201915540	LMOD1	A	G	0.564543	0.0124427	0.00227283	4.4e-08	0.000144464	29.9703	207430	0.5513	0.0312	0.0123	ǂ
Frequent insomnia symptoms, Males	rs4618068	2	113351778	IGKV1OR2-108	C	T	0.787638	0.0146975	0.0027619	1e-07	0.000136502	28.3183	207430	0.7793	-0.0092	0.0148
Frequent insomnia symptoms, Males	rs4723649	7	1032269	C7orf50	T	C	0.420851	0.0113663	0.00228321	6.4e-07	0.00011946	24.7823	207430	0.4173	-0.0266	0.0125
Frequent insomnia symptoms, Males	rs4801591	19	58458732	ZNF324B	G	A	0.268856	0.0118363	0.00254206	3.2e-06	0.000104507	21.6798	207430	0.2682	-0.01	0.0139
Frequent insomnia symptoms, Males	rs4955420	3	49171432	KLHDC8B	T	C	0.334198	0.0118017	0.00238825	7.7e-07	0.000117708	24.4189	207430	0.3288	-0.0152	0.0133
Frequent insomnia symptoms, Males	rs61895733	11	65826285	CFL1	T	G	0.134825	0.0169979	0.00330571	2.7e-07	0.000127448	26.4397	207430	0.1221	0.026	0.0186
Frequent insomnia symptoms, Males	rs62127816	2	52610361	FTH1P6	G	A	0.263565	0.0118991	0.00256558	3.5e-06	0.000103691	21.5106	207430	0.2795	0.0066	0.0137
Frequent insomnia symptoms, Males	rs625942	11	101130596	PGR	G	A	0.073468	0.020288	0.0043136	2.6e-06	0.00010663	22.1205	207430	0.0686	-0.007	0.0257
Frequent insomnia symptoms, Males	rs6566168	18	65363402	LINC01916	A	G	0.392491	0.0114862	0.00234394	9.6e-07	0.000115755	24.0135	207430	0.3786	0.0022	0.0132
Frequent insomnia symptoms, Males	rs6710393	2	199832523	FTCDNL1	G	A	0.190747	0.0150372	0.00287656	1.7e-07	0.000131722	27.3264	207430	0.1875	0.0254	0.0158
Frequent insomnia symptoms, Males	rs7135294	12	26839445	ITPR2	A	G	0.695892	0.0114565	0.00245534	3.1e-06	0.000104945	21.7709	207430	0.6913	-0.0034	0.0132
Frequent insomnia symptoms, Males	rs7201526	16	4857081	UBN1	C	A	0.786756	0.0131283	0.00275489	1.9e-06	0.000109469	22.7093	207430	0.7885	0.0086	0.015
Frequent insomnia symptoms, Males	rs72959274	11	91204631	RP11-739P6.2	C	G	0.127195	0.0174251	0.00340056	3e-07	0.000126568	26.257	207430	0.1288	-0.0436	0.0186
Frequent insomnia symptoms, Males	rs7490087	13	37953200	RP11-93G5.1	A	C	0.35327	0.0110595	0.00236087	2.8e-06	0.000105781	21.9443	207430	0.354	0.0037	0.0128
Frequent insomnia symptoms, Males	rs75777932	1	176955916	ASTN1	C	T	0.9943	0.0779161	0.0161236	1.3e-06	0.000112567	23.3521	207430	0.9911	-0.096	0.0831
Frequent insomnia symptoms, Males	rs7721110	5	139146817	SIL1	T	G	0.485933	0.0110014	0.00228082	1.4e-06	0.000112149	23.2654	207430	0.4783	0.0154	0.0124
Frequent insomnia symptoms, Males	rs7727558	5	136310517	TRPC7	G	T	0.239507	0.0126781	0.00263709	1.5e-06	0.000111414	23.1129	207430	0.2352	-0.0144	0.0145
Frequent insomnia symptoms, Males	rs77960	5	104628884	RP11-6N13.1	A	G	0.32826	0.0109936	0.00240017	4.6e-06	0.00010113	20.9793	207430	0.3197	-0.0136	0.0132
Frequent insomnia symptoms, Males	rs894860	17	79866954	RP11-353N14.3	T	G	0.007178	0.0611593	0.0133644	4.7e-06	0.000100951	20.9422	207430	0.0195	0.0334	0.0489
Frequent insomnia symptoms, Males	rs9596775	13	53284882	RN7SL618P	T	C	0.326884	0.0155547	0.00240029	9.2e-11	0.000202412	41.9944	207430	0.3069	-0.0083	0.0133	ǂ
Frequent insomnia symptoms, Males	rs9632491	6	37723185	ACTG1P9	G	A	0.697956	0.0116687	0.00245241	2e-06	0.000109129	22.6389	207430	0.7017	-0.0036	0.0134
Frequent insomnia symptoms, Females	rs10038581	5	104716699	RP11-6N13.1	T	C	0.734569	0.011896	0.00223398	1e-07	0.000115278	28.3557	245949	0.7274	-0.0138	0.0141
Frequent insomnia symptoms, Females	rs1011939	16	19981674	GPR139	A	G	0.716063	0.010711	0.0022039	1.2e-06	9.60261e-05	23.6196	245949	0.6943	-0.0273	0.0139
Frequent insomnia symptoms, Females	rs10156602	9	93583046	PHF2	A	G	0.638875	0.0103304	0.00207069	6.1e-07	0.000101185	24.8886	245949	0.6414	0.0021	0.0131
Frequent insomnia symptoms, Females	rs1031502	4	185950810	SORBS2	C	T	0.638721	0.00966365	0.00207069	3.1e-06	8.85459e-05	21.7795	245949	0.6178	0.023	0.0139
Frequent insomnia symptoms, Females	rs1031654	13	53807900	LINC00558	C	A	0.200457	0.0131663	0.00246861	9.6e-08	0.000115645	28.4459	245949	0.2098	0.0149	0.0155
Frequent insomnia symptoms, Females	rs10861897	12	108348663	CMKLR1	G	T	0.333467	0.00968979	0.00209235	3.6e-06	8.71921e-05	21.4465	245949	0.3301	0.0241	0.0134
Frequent insomnia symptoms, Females	rs10862572	12	83032672	TMTC2	G	A	0.881678	0.0158549	0.00308947	2.9e-07	0.00010707	26.3363	245949	0.8943	0.006	0.0205
Frequent insomnia symptoms, Females	rs111881335	3	178093244	U8	A	C	0.945692	0.0200933	0.00435227	3.9e-06	8.66539e-05	21.3141	245949	0.956	0.0277	0.0319
Frequent insomnia symptoms, Females	rs11193714	10	107815646	LINC01435	A	G	0.299569	0.0103024	0.00216446	1.9e-06	9.2107e-05	22.6555	245949	0.3284	0.0143	0.0136
Frequent insomnia symptoms, Females	rs11233755	11	83838279	DLG2	C	T	0.631252	0.0108123	0.00209669	2.5e-07	0.000108112	26.5928	245949	0.6443	0.0239	0.0136
Frequent insomnia symptoms, Females	rs11254850	10	6878064	RP11-799O21.2	G	A	0.778785	0.011286	0.00241313	2.9e-06	8.89273e-05	21.8733	245949	0.7821	-0.0075	0.0154
Frequent insomnia symptoms, Females	rs113851554	2	66523432	MEIS1	T	G	0.057401	0.0498447	0.00440296	1e-29	0.000520807	128.158	245949	0.0532	0.0378	0.0298	ǂ
Frequent insomnia symptoms, Females	rs11609133	12	130955268	ADGRD1	G	A	0.789183	0.0119103	0.00242234	8.8e-07	9.8285e-05	24.1753	245949	0.8036	-0.0338	0.0162
Frequent insomnia symptoms, Females	rs11631500	15	56419936	TEX9	G	C	0.073856	0.0178562	0.00377633	2.3e-06	9.08979e-05	22.3581	245949	0.0681	-0.0183	0.0258
Frequent insomnia symptoms, Females	rs11723619	4	81366601	RP11-576N17.4	T	G	0.26478	0.0108681	0.00224074	1.2e-06	9.56396e-05	23.5245	245949	0.2596	-0.0023	0.0142
Frequent insomnia symptoms, Females	rs11764780	7	1981269	MAD1L1	G	C	0.81325	0.0123539	0.00253507	1.1e-06	9.65476e-05	23.7479	245949	0.7956	-0.0127	0.0156
Frequent insomnia symptoms, Females	rs118094098	21	16547025	MIR99AHG	G	A	0.957216	0.0228168	0.00499084	4.8e-06	8.49729e-05	20.9006	245949	0.9639	0.0159	0.0571
Frequent insomnia symptoms, Females	rs11954690	5	88631927	LINC00461	C	T	0.070854	0.0199159	0.00388671	3e-07	0.000106744	26.2562	245949	0.0682	0.0372	0.0254
Frequent insomnia symptoms, Females	rs12089815	1	90724376	BARHL2	G	A	0.451748	0.00951826	0.00198951	1.7e-06	9.30545e-05	22.8886	245949	0.4571	-0.0117	0.0126
Frequent insomnia symptoms, Females	rs12123146	1	220451134	RP11-410C4.1	T	C	0.153761	0.0128035	0.00277235	3.9e-06	8.67119e-05	21.3284	245949	0.1715	0.002	0.0172
Frequent insomnia symptoms, Females	rs12405761	1	57385242	DAB1	A	C	0.569495	0.0101351	0.00199562	3.8e-07	0.00010486	25.7927	245949	0.5739	0.015	0.0128
Frequent insomnia symptoms, Females	rs12441715	15	67568249	MAP2K5	G	A	0.733247	0.0119077	0.002232	9.6e-08	0.00011571	28.4619	245949	0.7204	0.0294	0.0141
Frequent insomnia symptoms, Females	rs12579995	12	109608299	MVK	A	G	0.17101	0.0152314	0.00262454	6.5e-09	0.000136921	33.6798	245949	0.1691	-0.008	0.0168	ǂ
Frequent insomnia symptoms, Females	rs12599233	16	77120945	CTD-2300H10.2	G	T	0.921097	0.0169584	0.00367219	3.9e-06	8.67035e-05	21.3263	245949	0.9039	0.018	0.0217
Frequent insomnia symptoms, Females	rs12946454	17	45130754	PLCD3	T	A	0.266923	0.0165366	0.00223491	1.4e-13	0.000222552	54.7481	245949	0.261	-0.0346	0.0143	ǂ
Frequent insomnia symptoms, Females	rs13201580	6	148302527	SASH1	G	A	0.703377	0.0113113	0.00216566	1.8e-07	0.000110905	27.2798	245949	0.6957	-0.0003	0.0137
Frequent insomnia symptoms, Females	rs136232	22	30817110	OSBP2	T	C	0.201977	0.013922	0.00246259	1.6e-08	0.000129932	31.9606	245949	0.2044	-0.0005	0.0155	ǂ
Frequent insomnia symptoms, Females	rs1482248	16	59418341	AC040163.1	C	T	0.378429	0.0114373	0.00204436	2.2e-08	0.000127242	31.2989	245949	0.3891	0.0151	0.0129	ǂ
Frequent insomnia symptoms, Females	rs1523048	3	35485917	RP11-944L7.4	C	T	0.63886	0.010812	0.00205914	1.5e-07	0.000112085	27.57	245949	0.6373	0.0045	0.013
Frequent insomnia symptoms, Females	rs17151854	8	10379049	MSRA	T	G	0.152135	0.0129426	0.00275675	2.7e-06	8.96116e-05	22.0417	245949	0.1392	-0.0141	0.0181
Frequent insomnia symptoms, Females	rs17466209	6	62460748	DHFRP5	T	A	0.277765	0.0108011	0.00221266	1.1e-06	9.68767e-05	23.8288	245949	0.2671	0.0294	0.0142
Frequent insomnia symptoms, Females	rs17490471	4	11447654	TAPT1-AS1	G	A	0.205626	0.0117222	0.00245335	1.8e-06	9.28141e-05	22.8295	245949	0.1845	-0.0178	0.0162
Frequent insomnia symptoms, Females	rs17522826	18	55403683	TCF4	A	G	0.188742	0.0151218	0.00254499	2.8e-09	0.000143525	35.3046	245949	0.2023	-0.0256	0.0159	ǂ
Frequent insomnia symptoms, Females	rs17606460	17	30572006	AC005562.1	T	C	0.241817	0.012304	0.00236334	1.9e-07	0.000110191	27.1042	245949	0.2214	-0.001	0.0154
Frequent insomnia symptoms, Females	rs17652208	16	9102606	C16orf72	T	C	0.266509	0.0109883	0.00224321	9.7e-07	9.75514e-05	23.9948	245949	0.2533	-0.0072	0.0145
Frequent insomnia symptoms, Females	rs176647	15	89378738	MIR9-3HG	A	C	0.400622	0.0109835	0.00202242	5.6e-08	0.000119906	29.4941	245949	0.4015	-0.008	0.0129
Frequent insomnia symptoms, Females	rs1778778	20	6158369	RP5-971N18.3	A	T	0.98581	0.0425771	0.00884587	1.5e-06	9.41857e-05	23.1669	245949	0.9837	0.0662	0.0554
Frequent insomnia symptoms, Females	rs1827540	5	63705222	AC010376.1	G	A	0.475116	0.00975007	0.00197848	8.3e-07	9.87334e-05	24.2856	245949	0.4981	-0.0332	0.0126
Frequent insomnia symptoms, Females	rs1867814	2	115805862	DPP10	G	A	0.497256	0.0090813	0.00197507	4.3e-06	8.59506e-05	21.1411	245949	0.4965	-0.0099	0.0126
Frequent insomnia symptoms, Females	rs211104	11	18032737	TPH1	A	G	0.263516	0.0107425	0.00224345	1.7e-06	9.32164e-05	22.9284	245949	0.2494	0.0196	0.0145
Frequent insomnia symptoms, Females	rs224071	10	62748715	ALDH7A1P4	A	G	0.549207	0.0101214	0.00197947	3.2e-07	0.00010629	26.1445	245949	0.521	-0.0005	0.0126
Frequent insomnia symptoms, Females	rs2299679	20	9428939	PLCB4	A	C	0.183101	0.0119319	0.00254326	2.7e-06	8.94857e-05	22.0107	245949	0.1841	-0.0012	0.0166
Frequent insomnia symptoms, Females	rs2501279	1	22041849	LINC00339	T	C	0.602711	0.00946869	0.00201754	2.7e-06	8.95471e-05	22.0258	245949	0.5856	0.0144	0.0128
Frequent insomnia symptoms, Females	rs2587888	16	56313560	GNAO1	T	G	0.490824	0.00911339	0.00199271	4.8e-06	8.50334e-05	20.9155	245949	0.5077	0.0007	0.0127
Frequent insomnia symptoms, Females	rs26427	5	103031079	PAM	C	A	0.676249	0.0105975	0.00211143	5.2e-07	0.000102415	25.1913	245949	0.684	-0.0143	0.0135
Frequent insomnia symptoms, Females	rs2803290	1	1905586	CALML6	C	T	0.492189	0.0108126	0.00198157	4.9e-08	0.000121044	29.774	245949	0.5061	-0.0007	0.0127	ǂ
Frequent insomnia symptoms, Females	rs2806974	13	53085795	OLFM4	C	T	0.369484	0.00998922	0.0020625	1.3e-06	9.53649e-05	23.457	245949	0.3536	-0.0018	0.0131
Frequent insomnia symptoms, Females	rs28378398	4	178864323	RN7SKP13	G	A	0.809299	0.0123984	0.00265985	3.1e-06	8.83352e-05	21.7277	245949	0.8162	-0.0302	0.0206
Frequent insomnia symptoms, Females	rs28404365	2	158385230	CCDC148	C	T	0.739747	0.0116698	0.00225156	2.2e-07	0.000109211	26.8631	245949	0.7384	0.0075	0.0143
Frequent insomnia symptoms, Females	rs3104800	16	52612464	RP11-297L17.2	G	A	0.617122	0.010114	0.00203532	6.7e-07	0.00010039	24.6932	245949	0.5999	0.0124	0.0129
Frequent insomnia symptoms, Females	rs310684	19	3134980	GNA15	T	C	0.643395	0.0108693	0.00225576	1.4e-06	9.43912e-05	23.2174	245949	0.6461	0.0069	0.0162
Frequent insomnia symptoms, Females	rs314270	6	105015001	LIN28B	C	T	0.559408	0.00967923	0.00199364	1.2e-06	9.583e-05	23.5714	245949	0.5741	-0.0242	0.0128
Frequent insomnia symptoms, Females	rs35096827	3	150898561	MINDY4B	C	T	0.900858	0.0156468	0.00330074	2.1e-06	9.13574e-05	22.4711	245949	0.9133	-0.0079	0.0281
Frequent insomnia symptoms, Females	rs370612972	5	81165375	RASGRF2	A	G	0.011206	0.0480515	0.00974501	8.2e-07	9.88465e-05	24.3134	245949	0.0112	0.0571	0.0642
Frequent insomnia symptoms, Females	rs3781285	10	103065908	CNNM2	C	G	0.923272	0.0256098	0.00370703	4.9e-12	0.000194013	47.7262	245949	0.904	-0.0299	0.0214	ǂ
Frequent insomnia symptoms, Females	rs3864830	10	19455643	MALRD1	T	C	0.363893	0.0103968	0.00205191	4e-07	0.000104374	25.6732	245949	0.3726	-0.0239	0.013
Frequent insomnia symptoms, Females	rs4245797	2	43897947	LRPPRC	C	T	0.596595	0.00924229	0.00201479	4.5e-06	8.55495e-05	21.0424	245949	0.5647	-0.0296	0.013
Frequent insomnia symptoms, Females	rs4572538	2	146665444	PABPC1P2	C	T	0.636733	0.0123637	0.00207725	2.6e-09	0.000144016	35.4255	245949	0.6314	0.0182	0.0133	ǂ
Frequent insomnia symptoms, Females	rs4723380	7	1004183	C7orf50	G	A	0.684037	0.0113269	0.00212292	9.5e-08	0.000115734	28.4676	245949	0.6787	-0.0133	0.0134
Frequent insomnia symptoms, Females	rs55690208	2	37669105	CDC42EP3	A	G	0.890936	0.0162706	0.00318619	3.3e-07	0.000106016	26.0772	245949	0.8706	0.0132	0.0195
Frequent insomnia symptoms, Females	rs55727610	20	23129238	LINC00656	G	A	0.564257	0.00954879	0.00200473	1.9e-06	9.22359e-05	22.6872	245949	0.5539	0.0009	0.0129
Frequent insomnia symptoms, Females	rs55857000	5	149430108	CARMN	G	C	0.06546	0.0182048	0.00398267	4.9e-06	8.49457e-05	20.8939	245949	0.0622	0.0251	0.0294
Frequent insomnia symptoms, Females	rs56365214	2	58703032	LINC01122	C	A	0.844442	0.0153842	0.00272858	1.7e-08	0.000129234	31.7887	245949	0.857	-0.0006	0.0178	ǂ
Frequent insomnia symptoms, Females	rs57257458	14	84443479	MTCYBP27	C	T	0.251274	0.0105974	0.00229051	3.7e-06	8.70265e-05	21.4058	245949	0.2507	0.0051	0.0145
Frequent insomnia symptoms, Females	rs60007846	19	2683225	GNG7	A	C	0.798179	0.0122502	0.00247437	7.4e-07	9.9648e-05	24.5106	245949	0.7851	-0.0299	0.0161
Frequent insomnia symptoms, Females	rs62403066	6	18928784	RP1-130G2.1	C	T	0.09557	0.0171313	0.00339051	4.4e-07	0.000103791	25.5298	245949	0.0977	-0.0354	0.0214
Frequent insomnia symptoms, Females	rs641325	11	57914356	OR5AZ1P	T	G	0.332084	0.0107804	0.00210165	2.9e-07	0.000106969	26.3115	245949	0.321	-0.0169	0.0135
Frequent insomnia symptoms, Females	rs6466484	7	114372856	FOXP2	C	A	0.396804	0.00939297	0.00202546	3.5e-06	8.7433e-05	21.5058	245949	0.3504	-0.0114	0.0133
Frequent insomnia symptoms, Females	rs6565066	16	82790175	CDH13	A	G	0.177693	0.0130946	0.00258953	4.3e-07	0.000103957	25.5705	245949	0.1852	-0.0024	0.0163
Frequent insomnia symptoms, Females	rs6938026	6	43217995	CUL9	G	A	0.209678	0.012102	0.00243061	6.4e-07	0.000100785	24.7902	245949	0.2096	-0.0132	0.0155
Frequent insomnia symptoms, Females	rs6955750	7	52481678	snoU13	T	G	0.841517	0.0127329	0.00270411	2.5e-06	9.01409e-05	22.1719	245949	0.8493	-0.0102	0.0175
Frequent insomnia symptoms, Females	rs7011220	8	753971	DLGAP2	C	T	0.495359	0.00955527	0.00198888	1.6e-06	9.38389e-05	23.0816	245949	0.4809	0.0204	0.0126
Frequent insomnia symptoms, Females	rs72787764	2	30297296	LBH	C	T	0.194256	0.011733	0.00253223	3.6e-06	8.72828e-05	21.4688	245949	0.1772	0.0124	0.0173
Frequent insomnia symptoms, Females	rs730560	12	57544782	DCTN2	G	A	0.417609	0.0104163	0.00201903	2.5e-07	0.000108206	26.6157	245949	0.4267	0.0109	0.0127
Frequent insomnia symptoms, Females	rs7312167	12	70412338	KCNMB4	C	G	0.242596	0.0108433	0.00230229	2.5e-06	9.01818e-05	22.1819	245949	0.2517	-0.0096	0.0144
Frequent insomnia symptoms, Females	rs7335799	13	39713707	COG6	A	G	0.38664	0.00994949	0.00203103	9.6e-07	9.75622e-05	23.9975	245949	0.3957	0.0031	0.0129
Frequent insomnia symptoms, Females	rs74517826	15	47461390	SEMA6D	T	C	0.805513	0.0116559	0.00250744	3.3e-06	8.78511e-05	21.6086	245949	0.8225	-0.0056	0.0165
Frequent insomnia symptoms, Females	rs74589515	4	103663101	TACR3	T	G	0.944134	0.0215503	0.00430032	5.4e-07	0.000102098	25.1132	245949	0.9453	-0.0163	0.0279
Frequent insomnia symptoms, Females	rs75146758	16	50197298	PAPD5	G	T	0.061517	0.0209719	0.00413795	4e-07	0.000104427	25.6863	245949	0.0604	-0.0049	0.0265
Frequent insomnia symptoms, Females	rs751727	6	33796381	MLN	A	G	0.195475	0.012749	0.00248867	3e-07	0.000106691	26.243	245949	0.1827	0.0061	0.0162
Frequent insomnia symptoms, Females	rs75199408	3	133327198	TMEM108	C	A	0.020116	0.0370159	0.00703137	1.4e-07	0.000112669	27.7136	245949	0.0176	0.0387	0.0505
Frequent insomnia symptoms, Females	rs7556815	2	113328208	PAX8	G	A	0.778626	0.0109912	0.00238571	4.1e-06	8.62924e-05	21.2252	245949	0.7728	0.0304	0.015
Frequent insomnia symptoms, Females	rs7613875	3	49934081	MON1A	A	C	0.544789	0.0117871	0.00198431	2.8e-09	0.000143446	35.2851	245949	0.5021	-0.0018	0.0127	ǂ
Frequent insomnia symptoms, Females	rs76709730	1	201923815	LMOD1	T	C	0.762025	0.0145414	0.00234089	5.2e-10	0.000156869	38.5875	245949	0.7641	0.0251	0.0149	ǂ
Frequent insomnia symptoms, Females	rs77106730	8	36790872	KCNU1	A	C	0.029534	0.0290184	0.00610602	2e-06	9.18217e-05	22.5854	245949	0.0265	0.0221	0.0428
Frequent insomnia symptoms, Females	rs7711696	5	136150847	SMAD5	T	G	0.30506	0.0133339	0.00214251	4.9e-10	0.000157455	38.7316	245949	0.3029	-0.0081	0.0137	ǂ
Frequent insomnia symptoms, Females	rs78394420	2	177624894	PDE11A	T	G	0.038764	0.0251953	0.00528395	1.9e-06	9.2435e-05	22.7362	245949	0.0331	0.0149	0.0397
Frequent insomnia symptoms, Females	rs79217795	8	80087140	TPD52	C	T	0.181177	0.0118883	0.00255928	3.4e-06	8.77245e-05	21.5775	245949	0.1765	-0.0372	0.0166
Frequent insomnia symptoms, Females	rs931221	12	84327328	RP11-788H18.1	A	T	0.235893	0.0139662	0.00233191	2.1e-09	0.000145823	35.8698	245949	0.2388	-0.0168	0.0148	ǂ
Frequent insomnia symptoms, Females	rs9649581	7	132842034	CHCHD3	A	G	0.252714	0.0125231	0.0022742	3.7e-08	0.000123273	30.3223	245949	0.2354	0.0094	0.0148	ǂ
Sleep duration, Males	rs1004467	10	102834750	CYP17A1	A	G	0.914354	0.0274155	0.00594086	3.9e-06	0.000103989	21.2956	204768	0.8899	-0.0653	0.0199
Sleep duration, Males	rs10255943	7	114432388	FOXP2	A	G	0.288176	0.0212627	0.00370641	9.7e-09	0.000160693	32.9098	204768	0.2907	-0.0084	0.0136	ǂ
Sleep duration, Males	rs1039755	11	116513409	LINC02151	T	C	0.689662	0.0185643	0.00395242	2.6e-06	0.000107726	22.0611	204768	0.7015	0.0044	0.0141
Sleep duration, Males	rs11125961	2	63310818	WDPCP	C	G	0.815081	0.01959	0.00429101	5e-06	0.000101776	20.8423	204768	0.8131	-0.0311	0.0156
Sleep duration, Males	rs11151115	18	75348442	RP11-321M21.4	C	T	0.769842	0.0185546	0.00395816	2.8e-06	0.000107302	21.9742	204768	0.7419	0.0017	0.0142
Sleep duration, Males	rs115337998	4	94329338	HPGDS	T	G	0.018823	0.0576508	0.0124292	3.5e-06	0.000105055	21.5139	204768	0.02	-0.084	0.0454
Sleep duration, Males	rs115695067	5	80292231	KRT18P45	A	G	0.040664	0.0387318	0.00842045	4.2e-06	0.000103314	21.1573	204768	0.0372	0.0113	0.0332
Sleep duration, Males	rs117125027	21	33618410	CRYZL1	C	G	0.044848	0.0386364	0.00810664	1.9e-06	0.000110918	22.7147	204768	0.048	0.021	0.0294
Sleep duration, Males	rs117291189	6	107504251	SOBP	G	A	0.987284	0.0678711	0.0148501	4.9e-06	0.000102001	20.8885	204768	0.9872	-0.0307	0.059
Sleep duration, Males	rs11772365	7	142161451	MGAM2	G	T	0.370747	0.0159534	0.00345818	4e-06	0.000103921	21.2817	204768	0.3409	0.0063	0.0135
Sleep duration, Males	rs117858445	8	121047481	RP11-369K17.1	T	C	0.979852	0.0597185	0.0130655	4.9e-06	0.000102014	20.8911	204768	0.9786	0.019	0.0526
Sleep duration, Males	rs11857433	15	91017137	VPS33B	G	T	0.798983	0.019246	0.00416443	3.8e-06	0.000104295	21.3582	204768	0.7746	0.0081	0.0148
Sleep duration, Males	rs12184805	13	29692471	UBL3	T	C	0.876611	0.023644	0.00506698	3.1e-06	0.000106325	21.7741	204768	0.8766	0.0167	0.0193
Sleep duration, Males	rs12518468	5	7249583	LINC02142	T	C	0.671124	0.0193554	0.00354963	5e-08	0.000145182	29.7327	204768	0.6656	-0.0047	0.0129	ǂ
Sleep duration, Males	rs12567114	1	98062395	MIR137HG	A	G	0.275542	0.0194986	0.00373835	1.8e-07	0.000132839	27.2046	204768	0.2919	0.0173	0.0137
Sleep duration, Males	rs12607679	18	55392517	TCF4	T	C	0.737032	0.0181343	0.00381626	2e-06	0.000110259	22.5799	204768	0.7322	-0.0148	0.0139
Sleep duration, Males	rs12673371	7	7478812	COL28A1	T	C	0.145239	0.0221173	0.00476165	3.4e-06	0.000105352	21.5747	204768	0.1479	0.021	0.0178
Sleep duration, Males	rs12773778	10	7414677	SFMBT2	T	A	0.904661	0.0264877	0.00568043	3.1e-06	0.000106174	21.7431	204768	0.9024	0.0187	0.021
Sleep duration, Males	rs12906946	15	74860799	SCAMP2	A	G	0.28982	0.019494	0.00367268	1.1e-07	0.000137567	28.1729	204768	0.3016	-0.0037	0.0134
Sleep duration, Males	rs12923516	16	64908162	CDH11	T	C	0.638418	0.0160355	0.00347458	3.9e-06	0.000104005	21.2988	204768	0.6329	0.0032	0.0129
Sleep duration, Males	rs13012746	2	79963763	CTNNA2	A	G	0.323865	0.0165843	0.00357177	3.4e-06	0.000105274	21.5587	204768	0.3163	-0.0319	0.0134
Sleep duration, Males	rs13265496	8	14434696	SGCZ	T	C	0.71	0.0188236	0.00369565	3.5e-07	0.00012668	25.943	204768	0.719	-0.0135	0.0137
Sleep duration, Males	rs13422620	2	190769415	AC006460.2	C	T	0.494662	0.0159756	0.00333311	1.6e-06	0.000112177	22.9726	204768	0.4688	0.013	0.0122
Sleep duration, Males	rs137857	22	50006148	IL17REL	G	A	0.517586	0.0155823	0.0033487	3.3e-06	0.000105731	21.6524	204768	0.5244	-0.0016	0.0127
Sleep duration, Males	rs1424329	17	52492648	LINC01982	G	A	0.49463	0.0161	0.00333074	1.3e-06	0.000114093	23.365	204768	0.4908	0.006	0.0122
Sleep duration, Males	rs174534	11	61781986	MYRF	G	A	0.351296	0.0183155	0.00349996	1.7e-07	0.000133718	27.3846	204768	0.3283	-0.0512	0.0132
Sleep duration, Males	rs17689139	4	129381848	RP11-404I7.1	G	A	0.991406	0.085426	0.0182958	3e-06	0.000106456	21.8008	204768	0.9911	-0.0872	0.0665
Sleep duration, Males	rs185146095	11	63174063	SLC22A25	C	T	0.977953	0.0538652	0.0115866	3.3e-06	0.000105535	21.6123	204768	0.9769	0.0184	0.0461
Sleep duration, Males	rs186871508	20	38814351	PPP1R16B	G	A	0.985573	0.0710095	0.015009	2.2e-06	0.0001093	22.3834	204768	0.9903	-0.0345	0.0755
Sleep duration, Males	rs2298432	22	21768900	MAPK1	C	A	0.622414	0.0184384	0.00342655	7.4e-08	0.000141387	28.9553	204768	0.622	-0.0018	0.0127
Sleep duration, Males	rs2335534	19	49511720	FCGRT	G	A	0.818311	0.0216179	0.00432972	5.9e-07	0.000121729	24.9289	204768	0.8083	-0.0225	0.0164
Sleep duration, Males	rs2402315	14	93572203	UNC79	C	A	0.120897	0.0234847	0.00512955	4.7e-06	0.000102354	20.9608	204768	0.1166	-0.0048	0.0194
Sleep duration, Males	rs2405994	1	57405344	DAB1	A	G	0.298214	0.0174574	0.00364958	1.7e-06	0.000111728	22.8807	204768	0.2957	-0.0041	0.0135
Sleep duration, Males	rs2618479	8	11498312	BLK	A	G	0.163818	0.0216827	0.00455426	1.9e-06	0.000110683	22.6666	204768	0.1705	0.0177	0.0167
Sleep duration, Males	rs2653447	12	101050865	ANO4	G	T	0.397804	0.0171504	0.00344654	6.5e-07	0.000120911	24.7615	204768	0.4123	0.0075	0.0126
Sleep duration, Males	rs2664191	4	39987934	RP11-500G9.1	C	T	0.102152	0.027206	0.00550893	7.9e-07	0.000119092	24.3888	204768	0.1259	-0.0587	0.0196
Sleep duration, Males	rs2717041	2	57944972	VRK2	T	C	0.593274	0.0207955	0.00339721	9.3e-10	0.000182958	37.4705	204768	0.5988	0.0214	0.0125	ǂ
Sleep duration, Males	rs28394477	15	47714834	SEMA6D	G	A	0.774709	0.0195197	0.00401019	1.1e-06	0.000115692	23.6926	204768	0.7684	0.0249	0.0145
Sleep duration, Males	rs3095508	16	6500399	RBFOX1	C	A	0.593424	0.0177399	0.00338854	1.6e-07	0.000133831	27.4077	204768	0.6005	0.0156	0.0125
Sleep duration, Males	rs37021	5	1417239	SLC6A3	A	G	0.553695	0.0166631	0.00336374	7.3e-07	0.000119826	24.5393	204768	0.5396	-0.0077	0.0124
Sleep duration, Males	rs3892467	1	973693	PLEKHN1	T	C	0.38671	0.0162965	0.00347096	2.7e-06	0.000107642	22.0437	204768	0.4029	0.0157	0.0153
Sleep duration, Males	rs4372771	18	42891794	RIT2	C	T	0.939937	0.0364023	0.00780566	3.1e-06	0.000106201	21.7487	204768	0.939	-0.0242	0.0289
Sleep duration, Males	rs4379383	7	101262288	RNU6-1104P	A	G	0.682002	0.0169227	0.00359342	2.5e-06	0.000108296	22.1778	204768	0.6887	0.0018	0.0137
Sleep duration, Males	rs4527371	3	118478904	RP11-384F7.1	A	G	0.596001	0.0190711	0.00339925	2e-08	0.000153694	31.4761	204768	0.6219	-0.0155	0.0126	ǂ
Sleep duration, Males	rs4587762	11	113436171	DRD2	G	A	0.395905	0.0185472	0.00341484	5.6e-08	0.000144043	29.4993	204768	0.4171	-0.0004	0.0127
Sleep duration, Males	rs4667876	2	166138486	SCN1A	G	A	0.449847	0.0172091	0.00336537	3.2e-07	0.000127683	26.1485	204768	0.4556	-0.0148	0.0123
Sleep duration, Males	rs4767549	12	117512447	KSR2	T	C	0.411849	0.0179797	0.00339836	1.2e-07	0.00013668	27.9912	204768	0.3983	0.007	0.0126
Sleep duration, Males	rs4792127	17	11314215	SHISA6	G	A	0.427835	0.0175628	0.00337905	2e-07	0.00013191	27.0143	204768	0.4427	0.0052	0.0123
Sleep duration, Males	rs4795685	17	32260662	RHBDL3	T	C	0.264621	0.0190264	0.00379045	5.2e-07	0.000123031	25.1958	204768	0.2678	-0.0192	0.0139
Sleep duration, Males	rs4815270	20	2493435	ZNF343	C	T	0.914407	0.0297808	0.00616393	1.4e-06	0.000113984	23.3428	204768	0.9101	-0.0411	0.0219
Sleep duration, Males	rs4938316	11	116893866	SIK3	C	T	0.829322	0.020781	0.00445628	3.1e-06	0.000106189	21.7462	204768	0.8268	-0.0146	0.0162
Sleep duration, Males	rs57316292	3	61806704	PTPRG	A	G	0.901373	0.02557	0.00560325	5e-06	0.000101689	20.8246	204768	0.8916	0.0047	0.0202
Sleep duration, Males	rs62120008	2	9021615	HMGB1P25	C	T	0.94392	0.0336991	0.00724763	3.3e-06	0.000105569	21.6192	204768	0.9451	-0.0278	0.0268
Sleep duration, Males	rs62561915	9	72328581	LINC01504	T	C	0.969289	0.0455627	0.00976894	3.1e-06	0.000106222	21.753	204768	0.9727	-0.007	0.0419
Sleep duration, Males	rs6452978	5	92085484	RP11-348J24.2	T	G	0.387065	0.0167664	0.00343003	1e-06	0.000116673	23.8935	204768	0.3847	0.0006	0.0126
Sleep duration, Males	rs6690398	1	65981711	PDE4B	G	A	0.440816	0.0161781	0.0033632	1.5e-06	0.00011299	23.139	204768	0.4467	0.0038	0.0123
Sleep duration, Males	rs6704907	2	40122491	SLC8A1	A	G	0.118843	0.025769	0.00518722	6.8e-07	0.000120507	24.6787	204768	0.1092	-0.0112	0.0198
Sleep duration, Males	rs6737318	2	113325543	PAX8	G	A	0.218885	0.0382046	0.00403422	2.8e-21	0.000437784	89.6825	204768	0.2259	0.0083	0.0146	ǂ
Sleep duration, Males	rs72771065	16	19978897	GPR139	G	A	0.224244	0.0211782	0.00401052	1.3e-07	0.000136162	27.8851	204768	0.2293	0.0069	0.0148
Sleep duration, Males	rs72863018	6	41605324	FOXP4	G	A	0.979892	0.0547995	0.0117678	3.2e-06	0.00010589	21.6849	204768	0.9817	-0.0155	0.0472
Sleep duration, Males	rs72882217	2	49794542	RPL7P13	T	C	0.035158	0.042359	0.00911787	3.4e-06	0.000105389	21.5824	204768	0.0459	0.0131	0.0304
Sleep duration, Males	rs72896334	6	68050530	RP11-542F9.1	A	G	0.958709	0.0395558	0.00841961	2.6e-06	0.000107777	22.0715	204768	0.9557	-0.005	0.0304
Sleep duration, Males	rs73185284	3	191408036	-	G	A	0.921179	0.0288564	0.00620656	3.3e-06	0.000105554	21.6161	204768	0.9132	0.0126	0.0221
Sleep duration, Males	rs73187206	8	3717930	CSMD1	G	T	0.884632	0.0253372	0.00521688	1.2e-06	0.000115182	23.588	204768	0.8821	0.0297	0.0198
Sleep duration, Males	rs7365896	1	11389374	MTCYBP45	C	T	0.606752	0.0156888	0.0034237	4.6e-06	0.000102537	20.9983	204768	0.5882	-0.0023	0.0125
Sleep duration, Males	rs7489197	12	38356263	ALG10B	C	T	0.656289	0.0175037	0.00351074	6.2e-07	0.00012138	24.8575	204768	0.6653	-0.0225	0.0138
Sleep duration, Males	rs75132590	11	39477330	RNU6-99P	G	A	0.151904	0.022308	0.00464358	1.6e-06	0.000112695	23.0787	204768	0.1504	0.0056	0.0173
Sleep duration, Males	rs76893106	2	20738758	LDAH	A	G	0.01699	0.0611704	0.0131569	3.3e-06	0.000105552	21.6158	204768	0.0217	0.0447	0.0428
Sleep duration, Males	rs77028530	3	184631800	TMEM207	G	A	0.944611	0.0347168	0.00732886	2.2e-06	0.000109571	22.4389	204768	0.9441	-0.0179	0.0278
Sleep duration, Males	rs79945076	2	58621814	LINC01122	G	A	0.196561	0.0240382	0.00420889	1.1e-08	0.000159271	32.6185	204768	0.1811	0.0204	0.0159	ǂ
Sleep duration, Males	rs8047587	16	53764710	FTO	G	T	0.558487	0.0192183	0.00335694	1e-08	0.000160034	32.7747	204768	0.5569	0.0143	0.0124	ǂ
Sleep duration, Males	rs9547272	13	85588084	RNU6-72P	G	A	0.205233	0.018994	0.00414389	4.6e-06	0.000102591	21.0093	204768	0.2182	-0.0092	0.0152
Sleep duration, Females	rs10016530	4	182903831	DCTD	C	A	0.051814	0.0348157	0.00704471	7.7e-07	0.000101189	24.4242	241350	0.044	0.051	0.0308
Sleep duration, Females	rs10120262	9	3097671	CARM1P1	A	C	0.382403	0.0164556	0.00322945	3.5e-07	0.000107566	25.9637	241350	0.3967	-0.004	0.0132
Sleep duration, Females	rs10248657	7	113345964	RP11-703P11.1	T	C	0.767411	0.0176157	0.00369133	1.8e-06	9.43508e-05	22.7735	241350	0.7832	-0.0032	0.0152
Sleep duration, Females	rs10498752	6	41800772	USP49	C	T	0.497704	0.0142209	0.00311317	4.9e-06	8.64497e-05	20.8663	241350	0.5087	0.0001	0.0125
Sleep duration, Females	rs10510128	10	123301432	RP11-338O1.3	A	G	0.207499	0.0194122	0.00385284	4.7e-07	0.000105171	25.3854	241350	0.216	-0.0145	0.0154
Sleep duration, Females	rs10835395	11	28719589	RP11-115J23.1	A	C	0.552792	0.0144706	0.00314804	4.3e-06	8.75401e-05	21.1295	241350	0.5718	-0.029	0.0126
Sleep duration, Females	rs10885088	10	111114449	RP11-479A21.1	G	A	0.161311	0.0208168	0.00424992	9.7e-07	9.93976e-05	23.9918	241350	0.1497	0.0129	0.0178
Sleep duration, Females	rs10942070	5	24747960	RP11-12P19.2	A	C	0.686627	0.0166939	0.00340034	9.1e-07	9.98574e-05	24.1028	241350	0.6721	-0.0049	0.0144
Sleep duration, Females	rs10955528	8	109771813	RP11-25D10.2	A	G	0.693271	0.0173527	0.00339042	3.1e-07	0.000108526	26.1953	241350	0.6841	0.0097	0.0135
Sleep duration, Females	rs11039216	11	47385041	RP11-750H9.5	C	T	0.46705	0.0154625	0.00312917	7.8e-07	0.00010116	24.4173	241350	0.4808	0.0234	0.0126
Sleep duration, Females	rs111819773	19	7270939	INSR	A	G	0.013277	0.0715668	0.0153702	3.2e-06	8.9821e-05	21.6801	241350	0.0137	0.0918	0.0696
Sleep duration, Females	rs112756695	10	8232510	LINC00708	G	A	0.899607	0.0241277	0.00524416	4.2e-06	8.7699e-05	21.1678	241350	0.9072	0.014	0.0219
Sleep duration, Females	rs113113059	6	43192637	CUL9	T	C	0.780221	0.0216961	0.00377714	9.2e-09	0.000136688	32.9939	241350	0.7804	0.0145	0.0154	ǂ
Sleep duration, Females	rs11603610	11	80957951	RP11-170L9.1	G	T	0.083939	0.0290474	0.0056875	3.3e-07	0.000108063	26.0836	241350	0.0844	-0.0428	0.0238
Sleep duration, Females	rs11605091	11	101612630	TRPC6	C	T	0.348623	0.0156359	0.00327585	1.8e-06	9.43864e-05	22.7821	241350	0.3245	-0.0356	0.0135
Sleep duration, Females	rs11615832	12	119817802	CIT	T	C	0.830838	0.0214006	0.0041815	3.1e-07	0.000108516	26.1929	241350	0.8157	-0.0124	0.0165
Sleep duration, Females	rs11856546	15	66566154	LCTL	A	G	0.692277	0.0172197	0.003406	4.3e-07	0.000105893	25.5598	241350	0.6926	0.0217	0.0137
Sleep duration, Females	rs11982852	7	132883495	CHCHD3	C	T	0.756032	0.0168724	0.00363539	3.5e-06	8.92413e-05	21.5401	241350	0.7715	-0.0176	0.0149
Sleep duration, Females	rs12050534	15	47796007	LINC01491	A	C	0.838334	0.0208674	0.00426277	9.8e-07	9.92802e-05	23.9634	241350	0.8182	0.0067	0.0166
Sleep duration, Females	rs12150815	18	41672809	KC6	T	C	0.083798	0.0259028	0.00561954	4e-06	8.80251e-05	21.2465	241350	0.0814	0.0015	0.0233
Sleep duration, Females	rs12246842	10	21541651	MLLT10	A	G	0.457401	0.0171145	0.00313444	4.8e-08	0.000123512	29.8129	241350	0.4428	-0.0144	0.0131	ǂ
Sleep duration, Females	rs1243667	14	20619735	RP11-14J7.1	T	C	0.0448704	0.037548	0.00792707	2.2e-06	9.29524e-05	22.436	241350	0.037	-0.0202	0.039
Sleep duration, Females	rs12618766	2	209455588	MAP2	C	A	0.309592	0.0163462	0.00341157	1.7e-06	9.51122e-05	22.9573	241350	0.3159	0.0293	0.0139
Sleep duration, Females	rs1263056	11	116705699	BUD13	A	G	0.518333	0.0155061	0.00313804	7.8e-07	0.000101157	24.4166	241350	0.4926	0.0036	0.0126
Sleep duration, Females	rs12656561	5	102989988	PAM	C	T	0.365044	0.0188896	0.00324512	5.9e-09	0.00014037	33.8829	241350	0.3596	0.01	0.0131	ǂ
Sleep duration, Females	rs12963463	18	55431862	TCF4	T	C	0.699973	0.0218392	0.00344531	2.3e-10	0.000166455	40.1803	241350	0.6902	-0.0048	0.0138	ǂ
Sleep duration, Females	rs13060927	3	18149001	TBC1D5	A	G	0.127148	0.0230135	0.00470313	9.9e-07	9.91976e-05	23.9435	241350	0.1316	0.0531	0.0185
Sleep duration, Females	rs13109404	4	101975434	BANK1	T	G	0.928452	0.0355828	0.00609566	5.3e-09	0.000141166	34.0749	241350	0.9312	0.0271	0.0264	ǂ
Sleep duration, Females	rs143364465	20	39828692	RP11-101E14.3	T	C	0.014234	0.0650562	0.0137745	2.3e-06	9.24141e-05	22.306	241350	0.0156	0.0665	0.0553
Sleep duration, Females	rs145796170	7	93947914	RP11-455I9.1	A	G	0.008177	0.0830653	0.017739	2.8e-06	9.08436e-05	21.9269	241350	0.0106	0.0877	0.0689
Sleep duration, Females	rs149391992	10	33640143	RP11-476F14.1	T	C	0.986854	0.0679107	0.0138363	9.2e-07	9.98035e-05	24.0898	241350	0.9884	0.102	0.0601
Sleep duration, Females	rs2120929	10	112640536	VTI1A	A	G	0.824561	0.0190146	0.00413906	4.3e-06	8.74351e-05	21.1041	241350	0.8014	0.0086	0.0159
Sleep duration, Females	rs2180969	10	87658954	PAPSS2	G	A	0.018713	0.0574299	0.0123564	3.4e-06	8.94965e-05	21.6017	241350	0.0181	0.0433	0.055
Sleep duration, Females	rs224031	10	62761596	ALDH7A1P4	T	G	0.44952	0.0146589	0.00313017	2.8e-06	9.08616e-05	21.9312	241350	0.4782	-0.0025	0.0126
Sleep duration, Females	rs2295205	6	170283205	DLL1	C	G	0.730988	0.0170167	0.00365663	3.3e-06	8.97227e-05	21.6563	241350	0.7387	-0.0139	0.0155
Sleep duration, Females	rs2587878	16	56281447	GNAO1	C	T	0.555737	0.0198384	0.0031516	3.1e-10	0.000164147	39.623	241350	0.5787	0.0058	0.0128	ǂ
Sleep duration, Females	rs28889073	14	78041119	FXNP1	G	A	0.889029	0.0262596	0.00502263	1.7e-07	0.000113245	27.3344	241350	0.887	0.0241	0.02
Sleep duration, Females	rs2912003	8	6649925	MCPH1	C	G	0.2585	0.0165629	0.00359979	4.2e-06	8.77068e-05	21.1697	241350	0.2788	-0.0009	0.0147
Sleep duration, Females	rs32252	5	111731650	NREP	A	G	0.0465826	0.038752	0.0074446	1.9e-07	0.000112256	27.0958	241350	0.0479	0.0027	0.0298
Sleep duration, Females	rs330088	8	9292236	RP11-115J16.1	C	T	0.546895	0.0162861	0.00313738	2.1e-07	0.000111636	26.9461	241350	0.5505	0.0094	0.0135
Sleep duration, Females	rs35024078	7	107605023	BCAP29	G	A	0.252275	0.0177591	0.00359948	8.1e-07	0.000100849	24.3421	241350	0.2389	0.0012	0.0149
Sleep duration, Females	rs41275291	5	177050827	ZNF346	T	C	0.021028	0.0571583	0.0112938	4.2e-07	0.000106117	25.6138	241350	0.0195	0.0915	0.0502
Sleep duration, Females	rs4254636	3	178818032	KCNMB2	C	T	0.278727	0.0188481	0.00357396	1.3e-07	0.000115223	27.812	241350	0.2885	0.0008	0.0145
Sleep duration, Females	rs4364707	9	83607802	RNU4-15P	G	A	0.192258	0.0229059	0.00401646	1.2e-08	0.000134742	32.524	241350	0.1865	-0.0119	0.0166	ǂ
Sleep duration, Females	rs4538155	2	156184261	LINC01876	T	C	0.646363	0.0169267	0.0032721	2.3e-07	0.000110865	26.7601	241350	0.6421	0.0079	0.0131
Sleep duration, Females	rs4591143	16	54796063	CRNDE	C	A	0.845416	0.0203529	0.00430302	2.2e-06	9.26869e-05	22.3719	241350	0.8441	-0.043	0.0173
Sleep duration, Females	rs4988274	2	135843092	MCM6	T	A	0.881009	0.0230793	0.0048462	1.9e-06	9.39625e-05	22.6798	241350	0.8183	-0.0219	0.0173
Sleep duration, Females	rs517971	3	155566459	PLCH1	C	T	0.340451	0.0153773	0.00328973	2.9e-06	9.05218e-05	21.8492	241350	0.3691	-0.0141	0.0131
Sleep duration, Females	rs55708756	16	6513761	RBFOX1	C	A	0.401919	0.0173144	0.00319686	6.1e-08	0.000121526	29.3335	241350	0.3939	0.002	0.0129
Sleep duration, Females	rs57757402	9	37390414	LINC01627	G	A	0.150791	0.0221776	0.00439642	4.5e-07	0.000105424	25.4464	241350	0.1618	0.0107	0.0173
Sleep duration, Females	rs62302281	4	81224090	RP11-576N17.4	T	G	0.70856	0.0181518	0.00343156	1.2e-07	0.00011592	27.9803	241350	0.7097	0.0046	0.0139
Sleep duration, Females	rs62410228	4	18164675	MTCO3P44	A	G	0.111108	0.0252123	0.00507831	6.9e-07	0.000102116	24.6481	241350	0.1012	-0.0012	0.0219
Sleep duration, Females	rs651902	7	114712071	FOXP2	C	T	0.384006	0.0194294	0.00322197	1.6e-09	0.000150648	36.364	241350	0.3834	0.0069	0.013	ǂ
Sleep duration, Females	rs6681755	1	71238287	ZRANB2-AS2	A	G	0.199531	0.0212325	0.00391575	5.9e-08	0.000121807	29.4015	241350	0.2085	-0.0113	0.0156
Sleep duration, Females	rs6737318	2	113325543	PAX8	G	A	0.221646	0.0435838	0.00377112	6.8e-31	0.000553123	133.569	241350	0.2261	-0.031	0.015	ǂ
Sleep duration, Females	rs6771772	3	69338146	FRMD4B	G	T	0.428662	0.0149005	0.00315144	2.3e-06	9.26181e-05	22.3553	241350	0.4428	0.0159	0.0127
Sleep duration, Females	rs6806208	3	35619538	RP11-944L7.4	C	T	0.281446	0.0184835	0.00348297	1.1e-07	0.000116673	28.1621	241350	0.2922	0.0016	0.0138
Sleep duration, Females	rs6843563	4	104462383	RP11-119H12.3	A	G	0.341458	0.0162698	0.00328907	7.6e-07	0.000101374	24.4689	241350	0.3601	-0.0009	0.0132
Sleep duration, Females	rs6866315	5	88458988	CTC-498M16.4	C	T	0.539395	0.0145664	0.00313489	3.4e-06	8.94486e-05	21.5902	241350	0.5226	-0.0304	0.0126
Sleep duration, Females	rs6912763	6	115685530	RP11-282C5.1	T	C	0.397794	0.0159537	0.00320291	6.3e-07	0.000102788	24.8102	241350	0.3982	0.0102	0.0128
Sleep duration, Females	rs6948912	7	2037066	MAD1L1	C	T	0.316548	0.017054	0.00336239	3.9e-07	0.000106577	25.7248	241350	0.3322	0.03	0.0135
Sleep duration, Females	rs7115856	11	43747737	HSD17B12	C	A	0.461211	0.0171689	0.00312486	3.9e-08	0.000125061	30.187	241350	0.4576	0.0006	0.0127	ǂ
Sleep duration, Females	rs7160037	14	65024230	CHURC1-FNTB	T	C	0.694023	0.0167658	0.00338899	7.5e-07	0.000101395	24.474	241350	0.7157	0.0081	0.0139
Sleep duration, Females	rs7178994	15	70437454	LINC02205	C	T	0.807061	0.0197154	0.00400307	8.4e-07	0.000100493	24.2561	241350	0.7908	-0.0205	0.0158
Sleep duration, Females	rs720401	2	198419473	PLCL1	T	C	0.746718	0.0167237	0.00358968	3.2e-06	8.99222e-05	21.7045	241350	0.7221	-0.0107	0.0152
Sleep duration, Females	rs7229464	18	4113157	DLGAP1	C	T	0.566382	0.0150337	0.00315221	1.8e-06	9.42352e-05	22.7456	241350	0.5735	0.0146	0.0127
Sleep duration, Females	rs72804080	2	59131524	LINC01122	G	A	0.148646	0.0209153	0.00442344	2.3e-06	9.26233e-05	22.3565	241350	0.1343	-0.0066	0.0187
Sleep duration, Females	rs73245954	14	29247875	RP11-562L8.1	T	C	0.184863	0.023094	0.00402787	9.8e-09	0.000136189	32.8733	241350	0.192	0.0131	0.0159	ǂ
Sleep duration, Females	rs74413147	4	148700323	ATP5LP4	G	T	0.977121	0.0488387	0.0104223	2.8e-06	9.09734e-05	21.9582	241350	0.9799	0.0226	0.0481
Sleep duration, Females	rs74824115	2	158452227	CCDC148	C	A	0.158949	0.0197986	0.0043085	4.3e-06	8.74846e-05	21.1161	241350	0.1593	-0.0116	0.0176
Sleep duration, Females	rs74889896	2	58706100	LINC01122	G	A	0.086171	0.0359704	0.00559269	1.3e-10	0.000171367	41.3662	241350	0.0828	-0.0165	0.0231	ǂ
Sleep duration, Females	rs7519803	1	205479528	RP11-576D8.4	T	A	0.975568	0.0500026	0.0107443	3.3e-06	8.9731e-05	21.6583	241350	0.9722	-0.0317	0.0406
Sleep duration, Females	rs75892241	2	58697150	LINC01122	C	A	0.08709	0.0363009	0.00557815	7.6e-11	0.000175441	42.3497	241350	0.084	-0.0163	0.023	ǂ
Sleep duration, Females	rs7616632	3	137312395	KRT18P35	T	G	0.521295	0.0176853	0.00313164	1.6e-08	0.000132122	31.8917	241350	0.5282	0.0137	0.0125	ǂ
Sleep duration, Females	rs7626868	3	107843642	LINC00635	T	C	0.357734	0.0150677	0.00326747	4e-06	8.81019e-05	21.2651	241350	0.3917	-0.0209	0.0132
Sleep duration, Females	rs76656398	6	24916871	FAM65B	G	A	0.967293	0.041327	0.00879	2.6e-06	9.15805e-05	22.1048	241350	0.9733	0.038	0.0401
Sleep duration, Females	rs771398	1	34264549	RP4-657M3.2	C	T	0.276092	0.0237728	0.00349475	1e-11	0.000191689	46.2727	241350	0.2754	0.0158	0.0141	ǂ
Sleep duration, Females	rs9382445	6	55073176	RP11-228O6.2	T	C	0.624992	0.017676	0.00322145	4.1e-08	0.000124728	30.1066	241350	0.6258	0.0012	0.0132	ǂ
Sleep duration, Females	rs9545508	13	80601102	HNRNPA1P31	G	A	0.196771	0.018463	0.00393959	2.8e-06	9.09946e-05	21.9634	241350	0.1938	0.0125	0.0158
Sleep duration, Females	rs9615630	22	47780101	RP11-191L9.4	A	G	0.788335	0.0179558	0.00382112	2.6e-06	9.14832e-05	22.0813	241350	0.7724	-0.0041	0.015
Abbreviations: Chr: Chromosome; EAF: Effect Allele Frequency; GVs: Genetic Variants; GWAS: Genome-wide Association Study; SE: Standard Error
a Position based on GRCh38
b n refers to the sample size of the initial meta-GWAS from which the genetic variants were selected

## Sheet: Table S43
Supplementary Table S43. Effect allele frequency correlation coefficient pre- and post-harmonization for genetic variants identified in sex-specific genome-wide association studies that were used as instrumental variables in Mendelian randomization analyses of sleep traits on colorectal cancer risk in males and in females
Exposure	Outcome	EAF correlation coefficient before harmonization	EAF correlation coefficient after harmonization
Chronotype	Colorectal cancer, Males	0.0934018	0.998735
	Colorectal cancer, Females	-0.157209	0.998886
Frequent insomnia symptoms	Colorectal cancer, Males	-0.0455818	0.99912
	Colorectal cancer, Females	0.0349884	0.998853
Sleep duration	Colorectal cancer, Males	-0.0345787	0.999327
	Colorectal cancer, Females	0.0250612	0.998811
Abbreviations: EAF: Effect Allele Frequency

## Sheet: Table S44
Supplementary Table S44. Two-sample Mendelian randomization estimates for the association between sleep traits and colorectal cancer risk in males and in females using genetic variants identified in sex-specific genome-wide association studies of sleep traits
P threshold	Exposure		Chronotype			Frequent insomnia symptoms			Any insomnia symptoms			Sleep duration
	Outcome	Method	GVs	OR (95% CI)	P	GVs	OR (95% CI)	P	GVs	OR (95% CI)	P	GVs	OR (95% CI)	P
5e-08	Colorectal cancer, Males	IVW fixed-effects model	32	0.90 (0.75, 1.07)	0.221657	10	0.93 (0.53, 1.63)	0.790306	NA	NA	NA	7	1.25 (0.82, 1.91)	0.309557
		IVW random-effects model		0.90 (0.72, 1.12)	0.330691		0.93 (0.45, 1.91)	0.83629		NA	NA		1.25 (0.78, 1.99)	0.354447
		Weighted median method		0.88 (0.67, 1.15)	0.340904		0.58 (0.26, 1.29)	0.179843		NA	NA		1.28 (0.71, 2.29)	0.413646
		Mode-based method		0.90 (0.51, 1.59)	0.724423		0.54 (0.18, 1.60)	0.26687		NA	NA		1.31 (0.61, 2.80)	0.489751
		MR-Egger method		0.94 (0.47, 1.87)	0.858654		0.32 (0.03, 3.34)	0.338186		NA	NA		1.62 (0.22, 11.74)	0.632112
		Contamination mixture method		0.68 (0.46, 1.20)	0.08		0.63 (0.22, 2.30)	0.79		NA	NA		1.58 (0.37, 4.65)	0.24
	Colorectal cancer, Females	IVW fixed-effects model	65	0.90 (0.79, 1.02)	0.100831	15	0.90 (0.55, 1.47)	0.666197	NA	NA	NA	16	0.97 (0.72, 1.33)	0.864999
		IVW random-effects model		0.90 (0.78, 1.04)	0.144107		0.90 (0.49, 1.63)	0.719476		NA	NA		0.97 (0.72, 1.33)	0.864999
		Weighted median method		0.87 (0.72, 1.05)	0.152341		0.95 (0.45, 2.00)	0.881572		NA	NA		1.02 (0.65, 1.60	0.921001
		Mode-based method		0.84 (0.57, 1.22)	0.354563		1.16 (0.28, 4.78)	0.842024		NA	NA		0.56 (0.24, 1.30)	0.178407
		MR-Egger method		0.77 (0.53, 1.14)	0.193154		0.95 (0.16, 5.47)	0.95234		NA	NA		0.38 (0.14, 1.05)	0.0631308
		Contamination mixture method		0.96 (0.65, 1.14)	0.6		0.41 (0.15, 4.43)	0.19		NA	NA		1.61 (0.44, 2.69)	0.17
5e-06	Colorectal cancer, Males	IVW fixed-effects model	126	0.95 (0.85, 1.05)	0.311717	58	0.97 (0.74, 1.28)	0.84398	NA	NA	NA	72	0.90 (0.75, 1.06)	0.207248
		IVW random-effects model		0.95 (0.85, 1.06)	0.346377		0.97 (0.72, 1.31)	0.857684		NA	NA		0.90 (0.74, 1.09)	0.273442
		Weighted median method		0.98 (0.84, 1.15)	0.818857		1.12 (0.75, 1.68)	0.573104		NA	NA		1.10 (0.85, 1.42)	0.456621
		Mode-based method		1.01 (0.64, 1.59)	0.965022		1.69 (0.63, 4.54)	0.298951		NA	NA		1.26 (0.74, 2.14)	0.399154
		MR-Egger method		1.10 (0.76, 1.59)	0.615135		0.63 (0.24, 1.70)	0.363432		NA	NA		0.79 (0.41, 1.50)	0.469691
		Contamination mixture method		1.24 (0.96, 1.44)	0.07		1.62 (0.66, 2.88)	0.36		NA	NA		1.28 (0.90, 1.62)	0.17
	Colorectal cancer, Females	IVW fixed-effects model	199	0.94 (0.86, 1.02)	0.127819	90	0.93 (0.72, 1.21)	0.602409	NA	NA	NA	80	1.07 (0.90, 1.27)	0.461327
		IVW random-effects model		0.94 (0.85, 1.03)	0.162319		0.93 (0.70, 1.25)	0.647894		NA	NA		1.07 (0.88, 1.29)	0.516902
		Weighted median method		0.93 (0.82, 1.06)	0.270582		0.96 (0.64, 1.42)	0.823742		NA	NA		1.07 (0.83, 1.39)	0.604547
		Mode-based method		0.86 (0.61, 1.22)	0.401815		1.10 (0.38, 3.17)	0.863579		NA	NA		1.39 (0.67, 2.89)	0.376582
		MR-Egger method		0.86 (0.65, 1.15)	0.320256		1.54 (0.56, 4.20)	0.40167		NA	NA		1.44 (0.77, 2.67)	0.250381
		Contamination mixture method		0.97 (0.81, 1.13)	0.77		1.06 (0.55, 2.76)	0.75		NA	NA		1.27 (0.94, 1.97)	0.15
Abbreviations: CI: Confidence Interval; GVs: Genetic Variants; IVW: Inverse-Variance Weighted; MR: Mendelian Randomization; NA: Non Applicable; OR: Odds Ratio

## Sheet: Table S45
Supplementary Table S45. MR-Egger test of directional pleiotropy for the association between sleep traits and colorectal cancer risk in males and in females using genetic variants identified in sex-specific genome-wide association studies of sleep traits
P threshold	Exposure	Chronotype		Frequent insomnia symptoms		Any insomnia symptoms		Sleep duration
	Outcome	Intercept (95% CI)	P	Intercept (95% CI)	P	Intercept (95% CI)	P	Intercept (95% CI)	P
5e-08	Colorectal cancer, Males	-0.001 (-0.022, 0.019)	0.888344	1.018 (-0.019, 0.055)	0.347036	NA	NA	-0.001 (-0.052, 0.040)	0.787421
	Colorectal cancer, Females	0.005 (-0.007, 0.017)	0.410496	-0.001 (-0.028, 0.026)	0.946844	NA	NA	0.023 (-0.001, 0.047)	0.057945
5e-06	Colorectal cancer, Males	-0.004 (-0.013, 0.005)	0.407399	0.006 (-0.007, 0.020)	0.369772	NA	NA	0.003 (-0.011, 0.017)	0.683514
	Colorectal cancer, Females	0.002 (-0.005, 0.009)	0.571255	-0.006 (-0.019, 0.006)	0.309472	NA	NA	-0.006 (-0.019, 0.006)	0.318944
Abbreviations: CI: Confidence Interval; MR: Mendelian Randomization

## Sheet: Table S46
Supplementary Table S46. Test of heterogeneity (Inverse-variance weighted and MR-Egger) for the association between sleep traits and colorectal cancer risk in males and in females using genetic variants identified in sex-specific genome-wide association studies of sleep traits
P threshold	Exposure	Outcome	IVW		MR-Egger		IGX2
			Q	P	Q	P
5e-08	Chronotype	Colorectal cancer, Males	48.935	0.021362	48.9029	0.0160796	0
		Colorectal cancer, Females	80.7624	0.0768201	79.9033	0.0739192	0.322647
	Frequent insomnia symptoms	Colorectal cancer, Males	14.9034	0.0936233	13.4201	0.0981909	0
		Colorectal cancer, Females	20.1958	0.124089	20.1889	0.0905996	0.494174
	Sleep duration	Colorectal cancer, Males	7.22516	0.300526	7.12158	0.211754	0.541716
		Colorectal cancer, Females	13.2541	0.58268	9.65883	0.786677	0.560103
5e-06	Chronotype	Colorectal cancer, Males	144.271	0.114503	143.477	0.111385	0
		Colorectal cancer, Females	235.147	0.036383	234.765	0.0339181	0.14452
	Frequent insomnia symptoms	Colorectal cancer, Males	68.6556	0.138626	67.6833	0.136235	0
		Colorectal cancer, Females	115.803	0.0296791	114.46	0.0305495	0.0361973
	Sleep duration	Colorectal cancer, Males	94.1545	0.0344309	93.9315	0.0297627	0
		Colorectal cancer, Females	102.057	0.0415422	100.774	0.042417	0
Abbreviations: IVW: Inverse-Variance Weighted; MR: Mendelian Randomization; Q: Heterogeneity test statistic (Cochran's Q)

## Sheet: Table S47
Supplementary Table S47. Mendelian Randomization Pleiotropy RESidual Sum and Outlier test for the association between sleep traits and colorectal cancer risk in males and in females using genetic variants identified in sex-specific genome-wide association studies of sleep traits
Exposure	P threshold	Outcome	OR	SD	P	Global test	Global test P	Outliers	Distortion test P	Distortion coefficient
Chronotype	5e-08	Colorectal cancer, Males	0.896845	0.111925	0.33822	52.2769	0.0228	No significant outliers	NA	NA
		Colorectal cancer, Females	0.899692	0.072366	0.148999	83.0477	0.0831	No significant outliers	NA	NA
Frequent insomnia symptoms		Colorectal cancer, Males	0.926447	0.369714	0.840889	18.1456	0.1042	No significant outliers	NA	NA
		Colorectal cancer, Females	0.896505	0.304188	0.724836	23.9811	0.1097	No significant outliers	NA	NA
Sleep duration		Colorectal cancer, Males	1.24636	0.23783	0.390173	9.21694	0.3566	No significant outliers	NA	NA
		Colorectal cancer, Females	0.973659	0.147589	0.858894	16.6747	0.4817	No significant outliers	NA	NA
Chronotype	5e-06	Colorectal cancer, Males	0.947418	0.0573628	0.348193	146.725	0.1177	No significant outliers	NA	NA
		Colorectal cancer, Females	0.93481	0.0482436	0.163882	237.448	0.0373	No significant outliers	NA	NA
Frequent insomnia symptoms		Colorectal cancer, Males	0.972979	0.152757	0.85832	71.0917	0.1477	No significant outliers	NA	NA
		Colorectal cancer, Females	0.933899	0.149744	0.649006	118.615	0.0309	No significant outliers	NA	NA
Sleep duration		Colorectal cancer, Males	0.932228	0.0942668	0.459091	96.9408	0.0353	rs174534	0.402	-57.2293
		Colorectal cancer, Females	1.06623	0.0989461	0.518781	104.983	0.042	No significant outliers	NA	NA
Abbreviations: NA: Non Applicable; OR: Odds Ratio; SD: Standard Deviation

## Sheet: Table S48
Supplementary Table S48. Evidence of association (P<1x10-5) of outlying genetic variants that were used as instrumental variables in Mendelian randomization analyses of sleep traits on colorectal cancer risk using genetic variants identified in sex-specific genome-wide association studies of sleep traits with secondary phenotypesa
Exp.	GV	Chr: Positionb	Gene	Secondary Phenotype
Sleep duration	rs174534	chr11:61781986	MYRF	Eosinophil count, Eosinophil percentage of white cells, Granulocyte count, Granulocyte percentage of myeloid white cells, Hematocrit, Hemoglobin concentration, Mean corpuscular volume, Mean platelet volume, Monocyte percentage of white cells, Myeloid white cell count, Neutrophil count, Myeloid white cell count, Neutrophil count, Platelet count, Plateletcrit, Red blood cell count, Red cell distrib…
Abbreviations: Chr: Chromosome; Exp.: Exposure; GV: Genetic Variant
a The search was repeated in Phenoscanner in June 2022
b Position based on GRCh38
